# Supplementary material for: Metabolic Strategies Shared by Basement Residents of the Lost City Hydrothermal Field
Source: Appl Environ Microbiol. 2022 Aug 11;88(17):e00929-22. doi: 10.1128/aem.00929-22 (PMC9469722; doi:10.1128/aem.00929-22)
Supplement: Supplemental file 2 — Table S1. Download aem.00929-22-s0002.xlsx, XLSX file, 0.02 MB [file aem.00929-22-s0002.xlsx]

## Sheet: all
Lab sample ID	Metagenome library ID	location	Cruise sample name	sample type	water_depth	Qubit Yield (ng/uL)	Qubit Yield Post-Cleanup (ng/ul)	Qubit Yield Post-Cleanup (Total ng)	volume filtered (L)	experiment	16S seqs post-QC	mg / mt sequences post-QC	comment
LC00322	LC18d006	Beehive	J.1108.17Sept.0725.HOG.ST18	sterivex	743	BDL	BDL	BDL	3	In situ filter	535		too few 16S seqs, metagenome library failed
LC00323	LC18d006	Beehive	J.1108.17Sept.0738.HOG.ST19	sterivex	743	BDL	BDL	BDL	3	In situ filter	451		too few 16S seqs, metagenome library failed
LC00605	LC18d005	Beehive	J.1108.17Sept.0706.HOG.BIO3	bag	743	BDL	0.02	2	2	2L 13C bicarb	40		too few 16S seqs, metagenome library failed
LC00611	LC18d005	Beehive	J.1108.17Sept.0656.HOG.BIO1	bag	743	BDL	BDL	BDL	2	2L 13C formate	1748		too few 16S seqs, metagenome library failed
LC00617	LC18d005	Beehive	J.1108.17Sept.0715.HOG.BIO5	bag	743	BDL	0.02	2	2	2L 13C methane	1215		too few 16S seqs, metagenome library failed
LC01091		Beehive	J.1108.17Sept.0606.HOG.LGVOL15	large_bag	743	BDL	BDL	BDL	0.5	Large volume	6030		too few 16S seqs, metagenome library failed
LC00325	LC18d008	Calypso	J.1108.17Sept.2038.HOG.ST21	sterivex	798	0.334	0.79	79	3	In situ filter	96626	191853524
LC00326	LC18d008	Calypso	J.1108.17Sept.2051.HOG.ST22	sterivex	798	0.274	0.53	53	3	In situ filter	102279	191853524
LC00603	LC18d007	Calypso	J.1108.17Sept.2019.HOG.BIO2	bag	798	0.165	0.32	32	2	2L 13C formate	140532	190009558
LC00604	LC18d007	Calypso	J.1108.17Sept.2019.HOG.BIO4	bag	798	0.0268	0.05	5	2	2L 13C bicarb	123386	190009558
LC00614	LC18d007	Calypso	J.1108.17Sept.2028.HOG.BIO6	bag	798	0.329	0.66	66	2	2L 13C methane	138549	190009558
LCr00620		Calypso	J.1108.17Sept.2104.HOG.BIO7	RNA bag	798	BDL	BDL	BDL	2	2L RNA preserve	544429
LC01090		Calypso	J.1108.17Sept.1853.HOG.LGVOL16	large_bag	798	0.036	0.06	6	0.5	Large volume	58233
LC00046	LC18d004	Marker 2	J.1107.16Sep.2153.HOG.ST21	sterivex	763	BDL	0.02	2	3	In situ filter	151439	21961756
LC00047	LC18d004	Marker 2	J.1107.16Sep.2203.HOG.ST22	sterivex	763	0.116	0.29	29	3	In situ filter	102775	21961756
LC00327	LC18d003	Marker 2	J.1107.16Sep.2225.HOG.BIO7	bag	763	0.101	0.27	27	2	2L RNA preserve	122145
LCr00328	LC18r003.02	Marker 2	J.1107.16Sep.2225.HOG.BIO7	RNA bag	763	BDL	BDL	BDL	2	2L RNA preserve	350744
LC00381	LC18d003	Marker 2	J.1107.16Sep.2125.HOG.BIO2	bag	763	0.0228	BDL	BDL	2	2L 13C formate	2624	24450248	too few 16S seqs
LC00382	LC18d003	Marker 2	J.1107.16Sep.2134.HOG.BIO4	bag	763	BDL	0.04	4	2	2L 13C bicarb	46964	24450248
LC00383	LC18d003	Marker 2	J.1107.16Sep.2143.HOG.BIO6	bag	763	BDL	0.02	2	2	2L 13C methane	724	24450248	too few 16S seqs
LC00421	LC18d003	Marker 2	J.1107.16Sep.2143.HOG.BIO6	bag	763	BDL	0.02	2	2	2L 13C methane	460	24450248	too few 16S seqs
LC00422	LC18d003	Marker 2	J.1107.16Sep.2143.HOG.BIO6	bag	763	BDL	BDL	BDL	2	2L 13C methane	904	24450248	too few 16S seqs
LC01550	LC18d014	Marker8	J.1110.20Sep.0439.HOG.ST21	sterivex	801	0.107	0.06	6	2	In situ filter	154445		metagenome library failed
LC01551	LC18d014	Marker8	J.1110.20Sep.0449.HOG.ST22	sterivex	801	BDL	BDL	BDL	2	In situ filter	1206		too few 16S seqs, metagenome library failed
LC01765	LC18d015	Marker8	J.1110.20Sep.0501.HOG.BIO2	bag	801	BDL	0.04	4	2	2L 13C formate	5782		too few 16S seqs, metagenome library failed
LC01767	LC18d015	Marker8	J.1110.20Sep.0510.HOG.BIO4	bag	801	BDL	BDL	BDL	2	2L 13C bicarb	901		too few 16S seqs, metagenome library failed
LC01768	LC18d015	Marker8	J.1110.20Sep.0520.HOG.BIO5	bag	801	BDL	BDL	BDL	2	2L 13C methane	4443		too few 16S seqs, metagenome library failed
LC01769	LC18d015	Marker8	J.1110.20Sep.0528.HOG.BIO6	bag	801	BDL	BDL	BDL	0.5	2L 13C methane	166		too few 16S seqs, metagenome library failed
LC02012	LC18d015	Marker8	J.1110.20Sep.0520.HOG.BIO5	bag	801	BDL	BDL	BDL	0.5	2L 13C methane	611		too few 16S seqs, metagenome library failed
LC02013	LC18d015	Marker8	J.1110.20Sep.0520.HOG.BIO5	bag	801	BDL	BDL	BDL	0.5	2L 13C methane	2417		too few 16S seqs, metagenome library failed
LC02035	LC18d015	Marker8	J.1110.20Sep.0528.HOG.BIO6	bag	801	BDL	0.03	3	0.5	2L 13C methane	291		too few 16S seqs, metagenome library failed
LC02036	LC18d015	Marker8	J.1110.20Sep.0528.HOG.BIO6	bag	801	BDL	BDL	BDL	0.5	2L 13C methane	698		too few 16S seqs, metagenome library failed
LC01547	LC18d012	MarkerC	J.1110.19Sep.2308.HOG.ST18	sterivex	775	BDL	BDL	BDL	2	In situ filter	1995		too few 16S seqs, metagenome library failed
LC01548	LC18d012	MarkerC	J.1110.19Sep.2321.HOG.ST19	sterivex	775	0.038	0.04	4	2	In situ filter	554		too few 16S seqs, metagenome library failed
LC01764	LC18d013	MarkerC	J.1110.19Sep.2349.HOG.BIO1	bag	775	BDL	0.02	2	2	2L 13C formate	694		too few 16S seqs, metagenome library failed
LC01766	LC18d013	MarkerC	J.1110.19Sep.2357.HOG.BIO3	bag	775	0.022	BDL	BDL	2	2L 13C bicarb	1385		too few 16S seqs, metagenome library failed
LCr01770		MarkerC	J.1110.20Sep.0006 HOG BIO7	RNA bag	775	BDL	BDL	BDL	2	2L RNA preserve	276585
LC03160		MarkerC	J.1110.19Sep.2212.HOG.LGVOL16	large_bag	775	0.0727	BDL	BDL	1	Large volume	12063
LC03188		MarkerC	J.1110.19Sep.2212.HOG.LGVOL16	large_bag	775	0.0288	0.03	3	1	Large volume	628		too few 16S seqs
LC03189		MarkerC	J.1110.19Sep.2212.HOG.LGVOL16	large_bag	775	BDL	BDL	BDL	1	Large volume	1075		too few 16S seqs
LC02060	LC18d018	Camel Humps	J.1111.21Sep.0504.HOG.ST21	sterivex	731	0.696	1.48	148	3	In situ filter	123625	69467768
LC02061	LC18d018	Camel Humps	J.1111.21Sep.0517.HOG.ST22	sterivex	731	0.131	0.32	32	3	In situ filter	127619	69467768
LC02294	LC18d019	Camel Humps	J.1111.21Sep.0530.HOG.BIO2	bag	731	0.066	0.69	69	2	2L 13C formate	128932	107214044	accidentally pooled with one Sombrero sample but these two samples contributed 95% of the DNA in the library
LC02302	LC18d019	Camel Humps	J.1111.21Sep.0539.HOG.BIO4	bag	731	0.104	0.59	59	2	2L 13C bicarb	120617	107214044	accidentally pooled with one Sombrero sample but these two samples contributed 95% of the DNA in the library
LC00043	LC18d002	Marker 3	J.1107.16Sep.1517.HOG.ST18	sterivex	725	0.984	0.4	40	3	In situ filter	36403	189976644
LC00044	LC18d002	Marker 3	J.1107.16Sep.1534.HOG.ST19	sterivex	725	0.912	0.15	15	3	In situ filter	4945	189976644	too few 16S seqs
LC00376	LC18d001	Marker 3	J.1107.16Sep.1449.HOG.BIO1	bag	725	0.466	0.18	18	2	2L 13C formate	16398	111279596
LC00377	LC18d001	Marker 3	J.1107.16Sep.1458.HOG.BIO3	bag	725	0.302	0.05	5	2	2L 13C bicarb	11571	111279596
LC00378	LC18d001	Marker 3	J.1107.16Sep.1508.HOG.BIO5	bag	725	0.496	0.36	36	2	2L 13C methane	29391	111279596
LC00419	LC18d001	Marker 3	J.1107.16Sep.1449.HOG.BIO1	bag	725	0.507	0.17	17	2	2L 13C formate	8854	111279596
LC00420	LC18d001	Marker 3	J.1107.16Sep.1458.HOG.BIO3	bag	725	2.9	1.32	132	2	2L 13C bicarb	42171	111279596
LC00423	LC18d001	Marker 3	J.1107.16Sep.1508.HOG.BIO5	bag	725	0.692	0.05	5	2	2L 13C methane	1429	111279596	too few 16S seqs
LC00985	LC18d010	Sombrero1	J.1109.Sep19.0548.HOG.ST21	sterivex	762	3.2	4.52	452	3	In situ filter	112750	128192890
LC02145		Sombrero1	J.1109.Sep19.0401.HOG.LGVOL16	large_bag	762	0.112	0.34	34	1	Large volume	95672
LCr01514	LC18r009.02	Sombrero1	J.1109.Sep19.0540.HOG.BIO7	RNA bag	762	BDL	BDL	BDL	2	2L RNA preserve	391256
LC01516	LC18d009	Sombrero1	J.1109.Sep19.0446.HOG.BIO1	bag	762	BDL	0.03	3	2	2L 13C formate	7210	92024658
LC01520	LC18d009	Sombrero1	J.1109.Sep19.0455.HOG.BIO3	bag	762	0.238	0.46	46	2	2L 13C bicarb	116505	92024658
LC01518	LC18d009	Sombrero1	J.1109.Sep19.0511.HOG.BIO2	bag	762	3.85	9.48	948	2	2L 13C formate	116479	92024658
LC01537	LC18d009	Sombrero1	J.1109.Sep19.0519.HOG.BIO4	bag	762	0.808	2.6	260	2	2L 13C bicarb	128191	92024658
LC01538	LC18d009	Sombrero1	J.1109.Sep19.0528.HOG.BIO5	bag	762	1.71	3.58	358	2	2L 13C methane	110329	92024658
LC00986	LC18d011	Sombrero1	J.1109.Sep19.0601.HOG.ST22	sterivex	762	1.2	2.78	278	3	In situ filter	139134	113272920
LC03274		Sombrero2	J.1111.20Sep.2334.HOG.LGVOL16	large_bag	762	0.0568	0.07	7	1.2	Large volume	118231
LC02057	LC18d016	Sombrero2	J.1111.21Sep.0029.HOG.ST18	sterivex	762	0.18	0.51	51	3	In situ filter	105766	83265800
LC02058	LC18d016	Sombrero2	J.1111.21Sep.0041.HOG.ST19	sterivex	762	0.157	0.41	41	3	In situ filter	92584	83265800
LC02300	LC18d017	Sombrero2	J.1111.21Sep.0107.HOG.BIO1	bag	762	0.0712	0.14	14	2	2L 13C formate	154609	87752788
LC02301	LC18d017	Sombrero2	J.1111.21Sep.0117.HOG.BIO3	bag	762	0.0832	0.2	20	2	2L 13C bicarb	135178	87752788
LC02303	LC18d019	Sombrero2	J.1111.21Sep.0127.HOG.BIO5	bag	762	0.0687	0.08	8	2	2L 13C methane	158349	107214044	accidentally pooled with two Camel Humps samples but this sample contributed only 5% of the DNA in the library
LCr02305		Sombrero2	J.1111.21Sep.0136.HOG.BIO7	RNA bag	762	BDL	BDL	BDL	2	2L RNA preserve	349233
LC02849		surface_tap	Tap.Surface.Seawater	surface_tap	NA	3.05	8.4	840	3	contamination control	58693
LC03190		air_biolab	airfilter.biolab.6h	air_filter	NA	BDL	BDL	BDL	NA	contamination control	2612
												*Numbers are redundant because multiple samples were pooled into the same library.
