# Supplementary material for: Metabolic Strategies Shared by Basement Residents of the Lost City Hydrothermal Field
Source: Appl Environ Microbiol. 2022 Aug 11;88(17):e00929-22. doi: 10.1128/aem.00929-22 (PMC9469722; doi:10.1128/aem.00929-22)
Supplement: Supplemental file 3 — Table S2. Download aem.00929-22-s0003.xlsx, XLSX file, 10.8 MB [file aem.00929-22-s0003.xlsx]

## Sheet: Proportional abundance
						total seqs		36281	16168	11187	29292	8540	42033	122540	125180	126285	118297	11923	276585	143218	100855	112668	46145	350744	153157	112151	138410	6281	116208	115634	127940	110085	93717	101974	89302	150897	131668	142710	117304	391256	349233	95086	101943	139115	122093	136095	57840	544429
						Mg			45.3693	44.9649	47.2903	45.3693	44.9649			45.6569	46.5707	31.3464				14.9171	45.3154	14.9171	18.6781			53.8505	53.7654	52.5509	52.7805	51.9658				35.7265	36.8975	24.934						29.7156	30.5389	29.518
						S			22.9534	23.3557	24.7033	22.9534	23.3557			24.2021	24.6324	17.4821				10.9699	23.5379	10.9699	12.03			27.9965	27.8165	27.1146	28.1167	27.3292				19.4782	20.231	14.7126						16.227	16.7608	16.3085
						sulfate			23	22.9	24.5	23	22.9			23.3	23.7	16.3				7.7	23.2	7.7	9.2			27.7	27.1	26.7	27.5	26.9				18.2	18.7	13						14.8	15.2	14.7
						sulfide				0.203552			0.203552			0.0264001	0.018572	0.390843				1.75828	0.338163	1.75828	1.81653			0	0.00192898	0.00641498	0.00161496	0.00645984				0.117309	0.0359329	0.186281						1.11701	1.23365	1.26281
						avg temp		17.1536	17.3785	18.3328	17.2733	17.3785	18.3328	28.2504	29.471	26.0767	24.5654	74.6726	54.3392	44.8228	20.2947	53.4964	17.1412	53.4964	35.5671	13.8547	13.3	9.94	11.2956	11.5917	10.8825	11.9767		35.8397	33.5473	47.423		65.8035	50.0915	12.2724	64.7664	19.5606	19.1297	19.9349	19.09	21.4879	29.7148	18.1437
						max temp		19.15	21.09	20.86	21.43	21.09	20.86	40.17	35.37	31.94	40.75	79.7422	66.89	57.18	54.19	58.34	40.75	58.34	41.55	14.49	14.3	9.94	13.24	13.58	11.64	13.24		51.42	53.15	51.53		74.41	61.5691	13.24	73.48	22.92	22.12	21.66	20.98	23.49	31.8211	20.75
						pH		n/a	8.60939	8.61627	8.56987	8.60939	8.61627	n/a	n/a	8.21694	8.13795	10.1334		n/a	n/a	9.44616	8.61627	9.44616	9.89639	n/a	n/a	8.38268	7.95227	8.07745	7.95742	7.99857		n/a	n/a	8.68403	8.51574	9.10132	9.14081			n/a	n/a	9.58817	9.22807	9.26922
								fluid	fluid	fluid	fluid	fluid	fluid	fluid	fluid	fluid	fluid	fluid	fluid RNA	fluid	fluid	fluid	fluid	fluid RNA	fluid	fluid	fluid	fluid	fluid	fluid	fluid	fluid	fluid	fluid	fluid	fluid	fluid	fluid	fluid	fluid RNA	fluid	fluid	fluid	fluid	fluid	fluid	fluid	fluid RNA
								Marker3	Marker3	Marker3	Marker3	Marker3	Marker3	Camel_Humps	Camel_Humps	Camel_Humps	Camel_Humps	MarkerC	MarkerC RNA	Marker2	Marker2	Marker2	Marker2	Marker2 RNA	Marker8	Sombrero 1	Sombrero 1	Sombrero 1	Sombrero 1	Sombrero 1	Sombrero 1	Sombrero 1	Sombrero 1	Sombrero 2	Sombrero 2	Sombrero 2	Sombrero 2	Sombrero 2	Sombrero 2	Sombrero 1 RNA	Sombrero 2 RNA	Calypso	Calypso	Calypso	Calypso	Calypso	Calypso	Calypso RNA
	Domain	Phylum	Class	Order	Family	Genus	max	LC00043	LC00376	LC00377	LC00378	LC00419	LC00420	LC02060	LC02061	LC02294	LC02302	LC03160	LCr01770	LC00046	LC00047	LC00327	LC00382	LCr00328	LC01550	LC00985	LC00986	LC01516	LC01518	LC01520	LC01537	LC01538	LC02145	LC02057	LC02058	LC02300	LC02301	LC02303	LC03274	LCr01514	LCr02305	LC00325	LC00326	LC00603	LC00604	LC00614	LC01090	LCr00620
TACAGAGGGTGCAAGCGTTATTCGGAATTACTGGGCGTAAAGCGCGCGTAGGCGGATTAATTAGTCAGTTGTGAAAGCCCTGGGCTCAACCTAGGAACTGCAGCTGAAACTGTTAATCTAGAGTTTAAGAGAGGCAAGGGGAATTCCAGGTGTAGCAGTGAAATGCGTAGATATCTGGAGGAACATCAGTGGCGAAGGCGCCTTGCTGGCTTAAAACTGACGCTGAGGTGCGAAAGCGTGGGTAGCGAACGGG	Bacteria	Proteobacteria	Gammaproteobacteria	Thiomicrospirales	Thiomicrospiraceae	Thiomicrorhabdus	0.756683	0.00972961	0.000556655	0	0.000887614	0.000117096	0.000999215	0.00696915	0.00160569	0.0125906	0.0415395	0.00394196	0.00618616	0.00132665	0.00135839	0.00338162	0.000845162	0.0450756	0.000587632	0.0141416	0.0165523	0.00541315	0.020928	0.0165782	0.0164452	0.0445656	0.00298772	0.00709004	0.00734586	0.015726	0.0177644	0.0138322	0.756683	0.0617856	0.0220225	0.00129357	0.000470851	0.00158861	0.00194933	0.00163856	0.0524032	0.000912883
TACGGAGGGTGCGAGCGTTAATCGGAATTACTGGGCGTAAAGCGCACGCAGGCGGTTTGTTAAGCTAGATGTGAAAGCCCCGGGCTCAACCTGGGATGGTCATTTAGAACTGGCAGACTAGAGTCTTGGAGAGGGGAGTGGAATTCCAGGTGTAGCGGTGAAATGCGTAGATATCTGGAGGAACATCAGTGGCGAAGGCGACTCCCTGGCCAAAGACTGACGCTCATGTGCGAAAGTGTGGGTAGCGAACAGG	Bacteria	Proteobacteria	Gammaproteobacteria	Alteromonadales	Alteromonadaceae	Alteromonas	0.480554	0.0278934	0.0503464	0.0269062	0.00327735	0.0430913	0.0361145	0.0357924	0.144256	0.0114582	0.0496547	0.00687746	0.205991	0.480554	0.197601	0.204015	0.391028	0.395847	0.0897902	0.0786618	0.0523445	0.0770578	0.0513992	0.0076967	0.00641707	0.0030431	0.148287	0.0155628	0.0133256	0.014268	0.0194504	0.00982412	0.00454375	0.0139014	0.00676912	0.00585785	0.0161757	0.00407576	0.0149231	0.00326243	0.00233402	0.0123744
TACGGAGGGTGCAAGCGTTACTCGGAATCACTGGGCGTAAAGCGCATGCAGGCGGTCTAATAAGTTGGAAGTGAAAGCCTATGGCTCAACCATAGAACTGCTTCCAAAACTGTTAGACTAGAGTCTGGGAGGGGAAGATGGAATTAGTAGTGTAGGGGTAAAATCCGTAGAGATTACTAGGAATACCAAAAGCGAAGGCGATCTTCTGGAACAGTACTGACGCTGAGATGCGAAAGCGTGGGGAGCAAACAGG	Bacteria	Epsilonbacteraeota	Campylobacteria	Campylobacterales	Sulfurovaceae	Sulfurovum	0.312131	0.000771754	0	0	0.000512085	0	9.51633e-05	0.00110168	0.000886723	0.00127489	0.000726984	0	0.00531844	0	0.00089237	0.00168637	0.000173367	0.000153958	0.312131	0.0066785	0.0119934	0	0.00234924	0.00948683	0.00634673	0.00198029	0.000320113	0.00368721	0.00582294	0.0065939	0.00558982	0.0124588	0.000144923	0.00722545	0.0127794	0.000746692	0.000510089	0.00449987	0.00228514	0.00220434	0.00589557	0.000690632
GACAGAGGTGGCAAGCGTTGTTCGGAATTACTGGGCTTAAAGGGCGCGTAGGCGGCGATGTAAGTCTGGTGTGGAATTTTACAGCTCAACTGTAAGACTGCGCTGGAAACTGTATCGCTTGAGTCAGATAGGGGAAGGTGGAATTCCTGATGTAGCGGTGAAATGCGTAGATATCAGGAGGAAGGCCTGTGGTGAAGACAGCCTTCTGGGTCTTGACTGACGCTGAGGCGCGAAAGCGTGGGGAGCAAACAGG	Bacteria	Nitrospirae	Thermodesulfovibrionia	NA	NA	NA	0.271429	0.010336	0.00748392	0.00956467	0.034139	0.00222482	0.0194847	0	2.39655e-05	7.9186e-06	4.22665e-05	0.0354776	0.00243325	0.000551607	4.95761e-05	0.00244968	0.00026005	0.000955113	0.00128626	0.00644667	0.00192905	0.000477631	6.02368e-05	0.000285383	0.00020322	0.000381523	0.000106704	0.000225548	0.000526304	0.000212065	0.000205061	0.00105108	0.000102298	0.000891999	0.000123127	0.130272	0.130436	0.166395	0.134283	0.125376	0.0730809	0.271429
GACAGAGGTGGCAAGCGTTGTTCGGAATTACTGGGCTTAAAGGGCGCGTAGGCGGCGATGTAAGTCTGGTGTGGAATTTTACAGCTCAACTGTAAGACTGCGCTGGAAACTGTATCGCTTGAGTCAGATAGGGGAAGGTGGAATTCCTGATGTAGCGGTGAAATGCGTAGATATCAGGAGGAAGGCCTGTGGTGAAGACAGCCTTCTGGGTCTTGACTGACGCTGAGGTGCGAAAGCGTGGGGAGCAAACAGG	Bacteria	Nitrospirae	Thermodesulfovibrionia	NA	NA	NA	0.244469	0.115074	0.0792924	0.124877	0.244469	0.0818501	0.106916	0	2.39655e-05	1.58372e-05	4.22665e-05	0.176466	0.00918705	6.98236e-06	0.00103118	0.00141123	0.00218875	0.00505497	0.00472065	0.0133124	0.00186403	0	0.000120474	0.000579414	0.000281382	0.000826634	6.40225e-05	0.000833546	0.000907035	0.000947666	0.000508856	0.00196903	0.00221646	0.00188112	0.000821801	0.0262499	0.0349117	0.0265176	0.0404364	0.0258275	0.0156985	0.0579727
TACAGAGGGTGCAAGCGTTAATCGGAATTACTGGGCGTAAAGCGCGCGTAGGTGGCTAAGTAAGATGGGTGTGAAATCCCCGGGCTCAACCTGGGAACTGCATCCATAACTGCTTGGCTAGAGTACGGTAGAGGGTAGTGGAATTTCCTGTGTAGCGGTGAAATGCGTAGATATAGGAAGGAACACCAGTGGCGAAGGCGACTACCTGGACTGATACTGACACTGAGGTGCGAAAGCGTGGGGAGCAAACAGG	Bacteria	Proteobacteria	Gammaproteobacteria	Oceanospirillales	Nitrincolaceae	Nitrincola	0.167103	0	0	0	0	0	0.000118954	2.44818e-05	0.167103	7.12674e-05	0.0387922	0.000670972	0.00611747	0.00120795	0.010064	0.000541414	0.00424748	0.00158235	4.57047e-05	0	0.021877	0.000318421	2.58158e-05	0	0.000554948	9.08389e-06	0	0	4.47918e-05	0	0.000151897	0	0	1.53352e-05	0.00088766	1.05168e-05	0.00948569	0	0	4.40869e-05	3.45781e-05	8.6329e-05
TACAGAGGGTGCAAGCGTTATTCGGAATTACTGGGCGTAAAGCGCGCGTAGGCGGATTAATTAGTCAGTTGTGAAAGCCCTGGGCTCAACCTAGGAACTGCATCTGAAACTGTTAATCTAGAGTTTAAGAGAGGCAAGGGGAATTCCAGGTGTAGCAGTGAAATGCGTAGATATCTGGAGGAACATCAGTGGCGAAGGCGCCTTGCTGGCTTAAAACTGACGCTGAGGTGCGAAAGCGTGGGTAGCGAACGGG	Bacteria	Proteobacteria	Gammaproteobacteria	Thiomicrospirales	Thiomicrospiraceae	Thiomicrorhabdus	0.149633	0.0404895	0.000432954	8.93895e-05	0.000990031	0.000351288	0.00178431	0.00687123	0.00155776	0.00433147	0.0105751	0.0256647	0.00867364	4.18942e-05	0.000317287	0.000133135	2.16708e-05	0.00506067	0.00340174	0.0304322	0.0424175	0.00015921	0.0710536	0.0438106	0.0747303	0.0977427	0.00108838	0.00690372	0.00773779	0.0109611	0.0108075	0.00510125	0.00454375	0.149633	0.0477819	0	9.8094e-06	0	3.27619e-05	7.34781e-06	0.00119295	5.87772e-05
TACGTAGGGGGCGAGCGTTGTCCGGAATCACTGGGCGTAAAGGGCGCGTAGGCGGCATGCTAAGTTAGAAGTGAAATTTCAGGGCTCAACTCTGAAACTGCTTCTAAAACTGGCATGCTTGAGTGCAGGAGAGGGAAGTGGAATTCCTGGTGTAGCGGTGAAATGCGTAGATATCAGGAGGAACACTCGTGGCGAAGGCGGCTTCCTGGCCTGTTGCTGACGCTGAGGCGCGAAAGCGTGGGGAGCAAACAGG	Bacteria	Firmicutes	Clostridia	Clostridiales	Peptococcaceae	Desulfotomaculum	0.142793	0.0840936	0.0779317	0.110038	0.0581387	0.0949649	0.142793	3.26424e-05	3.99425e-05	7.9186e-06	3.38132e-05	0.0624843	0.000361553	0.00120097	0.000624659	0.00169525	0.00171199	0.00175056	0.000803097	0.000847072	0.00156781	0.000477631	0.000679816	0.00217064	0.000531499	0.000735795	5.33521e-05	0.00324593	0.00129896	0.00310808	0.00121518	0.000392404	0.00214826	1.27794e-05	0.000105946	0.024746	0.0284277	0.0273874	0.0764335	0.0264742	0.017583	0.00393623
TACGTAGGGGGCGAGCGTTGTCCGGAATCACTGGGCGTAAAGGGCGCGTAGGCGGCATGCTAAGTTAGAAGTGAAATTTCAGGGCTCAACTCTGAAACTGCTTCTAAAACTGGCATGCTTGAGTGCAGGAGAGGGAAGTGGAATTCCTGGTGTAGCGGTGAAATGCGTAGATATCAGGAGGAACACTTGTGGCGAAGGCGGCTTCCTGGCCTGTTGCTGACGCTGAGGCGCGAAAGCGTGGGGAGCAAACAGG	Bacteria	Firmicutes	Clostridia	Clostridiales	Peptococcaceae	Desulfotomaculum	0.139478	0.0215815	0.0174419	0.0203808	0.00727161	0.047541	0.0352818	0	1.5977e-05	3.9593e-05	0	0.139478	9.40037e-05	0.0001187	0.000267711	0.000443782	0.000671795	0.000804005	3.91755e-05	0.00110565	0.00286829	0.00015921	0.00067121	0.00331217	0.000422073	0.00210746	5.33521e-05	0.00185341	0.000795055	0.00156398	0.000554425	0.000413426	0.00091216	7.9232e-05	7.73123e-05	0.00055739	0.000402186	0.00033785	0.00191657	0.000764172	0.00165975	9.91865e-05
TACGTAGGGTGCAAGCGTTAATCGGAATTACTGGGCGTAAAGCGTGCGCAGGCGGTTTTGTAAGACAGTGGTGAAATCCCCGGGCTCAACCTGGGAACTGCCATTGTGACTGCAAAGCTAGAGTGCGGCAGAGGGGGATGGAATTCCGCGTGTAGCAGTGAAATGCGTAGATATGCGGAGGAACACCGATGGCGAAGGCAATCCCCTGGGCCTGCACTGACGCTCATGCACGAAAGCGTGGGGAGCAAACAGG	Bacteria	Proteobacteria	Gammaproteobacteria	Betaproteobacteriales	Burkholderiaceae	Comamonas	0.117239	0	0	0	0	0	0.000975424	0	0	0.00709506	0.000109893	0	0	2.09471e-05	0	6.21294e-05	0.117239	0	0	0	0	0	0.00520618	0	0	0.000481446	0	0	1.1198e-05	0.0958866	0	0.00122626	0	0	0	0	0	2.15649e-05	2.45714e-05	1.46956e-05	0	0
TACGGAGGGTGCAAGCGTTAATCGGAATTACTGGGCGTAAAGCGCGCGTAGGTGGCTTGATAAGCCGGTTGTGAAAGCCCCGGGCTCAACCTGGGAACGGCATCCGGAACTGTCAAGCTAGAGTGCAGGAGAGGAAGGTAGAATTCCCGGTGTAGCGGTGAAATGCGTAGAGATCGGGAGGAATACCAGTGGCGAAGGCGGCCTTCTGGACTGACACTGACACTGAGGTGCGAAAGCGTGGGTAGCAAACAGG	Bacteria	Proteobacteria	Gammaproteobacteria	Oceanospirillales	Halomonadaceae	Halomonas	0.1042	0.00121276	0.000185552	0	0.000204834	0	2.37908e-05	0.0220663	0.0128695	0.00103734	0.0273887	0	0.00359383	0.0327682	0.00711913	0.00144673	0.00548272	0.000823963	0.1042	0.00432453	0.00163283	0	0.000567947	7.78318e-05	0.000140691	0.000345188	0	0.0193481	0.0192493	0.000636196	0.00148859	0.00393105	0.00252336	0.000337375	0.00412046	0.0041331	0.00310958	0.000366603	0.00178552	0.000558433	0.000259336	0.000540015
TACGGAGGGTGCAAGCGTTACTCGGAATCACTGGGCGTAAAGGATGCGTAGGCGGGTAATCAAGTTGAGAGTGAAATCCTATGGCTTAACCATAGAACTGCTCTCAAAACTGGTTACCTAGAATATGGAAGAGGCAGATGGAATTAGTGGTGTAGGGGTAAAATCCGTAGAGATCACTAGGAATACCGATTGCGAAGGCGATCTGCTGGGACATTATTGACGCTGAGGCATGAAAGCGTGGGGAGCAAACAGG	Bacteria	Epsilonbacteraeota	Campylobacteria	Campylobacterales	Sulfurospirillaceae	Sulfurospirillum	0.0977902	0.034977	0.0102053	0.00974345	0.00146798	0	0.00525777	0.0222458	0.00288385	0.004086	0.00417593	0.0458777	0.0231285	0.000614448	0.000317287	0.00205027	0.000563441	0.0728052	0.00528216	0.0446897	0.0628206	0.000318421	0.0977902	0.0700918	0.0817727	0.0643321	0.00903785	0.00924746	0.0145126	0.0089465	0.0113619	0.00948777	0.00125315	0.0751043	0.0480653	0.000673075	0.000402186	0.000524746	0.000499619	0.000609868	0.00739972	0.000635528
GACAGAGGTGGCAAGCGTTATCCGGAATTACTGGGCGTAAAGGGCGTCTAGGCGGCGTGGTAAGTCATCTGTGAAATTCCTCGGCTTAACCGAGGGCGGTCAGGTGAAACTGCCATGCTAGGGTACAGAAGAGGAGGGTGGAATTCACAGAGTAGCGGTGGAATGCGTAGATACTGTGAGGTACCTCGATGGCGAAGGCAACCCTCTGGGCTGTAACCGACGCTGAAGCGCGAAAGCGTGGGGAGCAAAGGGG	Bacteria	Acetothermia	Acetothermiia	NA	NA	NA	0.0964427	0.0281139	0.0497897	0.0584607	0.0964427	0.0169789	0.0560274	0.000146891	0.000215689	0.000158372	4.22665e-05	0.0379099	0.000773722	0.000216453	0.000575083	0.000568041	0.000390075	0.00105205	0.00129932	0.0207934	0.012593	0	0.00734889	0.0144594	0.00759731	0.0124358	0.000170727	0.00354992	0.00335939	0.00234597	0.00317465	0.00270479	0.00149185	0.0051143	0.000962108	0.0112319	0.0236603	0.00996298	0.0120236	0.00917007	0.00501383	0.0130871
TACGTAGGGTCCAAGCGTTAATCGGAATTACTGGGCGTAAAGCGTGCGCAGGCGGTTGTGCAAGACCGATGTGAAATCCCCGGGCTTAACCTGGGAATTGCATTGGTGACTGCACGGCTAGAGTGTGTCAGAGGGGGGTAGAATTCCACGTGTAGCAGTGAAATGCGTAGAGATGTGGAGGAATACCGATGGCGAAGGCAGCCCCCTGGGATAACACTGACGCTCATGCACGAAAGCGTGGGGAGCAAACAGG	Bacteria	Proteobacteria	Gammaproteobacteria	Betaproteobacteriales	Burkholderiaceae	Ralstonia	0.0910754	0.000110251	0.00105146	0.000893895	0.000819336	0.00351288	0	0	0	0.00285861	8.4533e-05	0.000922587	3.97708e-05	2.79295e-05	0.000466016	0.00285795	0.00247047	0.00251465	0.000208936	3.56662e-05	0	0.0396434	0.00162639	8.64798e-06	0	5.45033e-05	0.000117375	0.000235354	6.71877e-05	0.0910754	0.000159492	0.000273281	0.000119348	0	8.59025e-06	0.000199819	0	0.00245121	0.00918153	0.00207208	0.000518672	6.0614e-05
TACGTAGGGGGCGAGCGTTGTCCGGAATTACTGGGCGTAAAGGGCGCGTAGGCGGCATGCTAAGTTAGAAGTGAAATTTCAGGGCTCAACTCTGAAACTGCTTCTAAAACTGGCATGCTTGAGTGCAGGAGAGGGAAGTGGAATTCCTGGTGTAGCGGTGAAATGCGTAGATATCAGGAGGAACACTTGTGGCGAAGGCGGCTTCCTGGCCTGTTACTGACGCTGAGGCGCGAAAGCGTGGGGAGCAAACAGG	Bacteria	Firmicutes	Clostridia	Clostridiales	Peptococcaceae	Desulfotomaculum	0.0813171	0.0232904	0.0309871	0.0187718	0.0107879	0.032904	0.0813171	0	0	0	8.4533e-06	0	5.42329e-05	0.00148026	0.00105101	0.00435794	0.00264384	0.00166503	0.000822685	0	0	0	0	0	0	0	0	0	4.47918e-05	1.32541e-05	0	7.00722e-06	0.0058651	0	8.59025e-06	6.31008e-05	9.8094e-06	9.34479e-05	1.6381e-05	2.93912e-05	0.00179806	0
TACGTAGGGGGCAAGCGTTGTCCGGAATTATTGGGCGTAAAGGGCGTGTAGGCGGTATAATAAGTTAGAGGTGAAAGCTCGTGGCTCAACCAAGAGACTGCCTCTAAAACTGTTAAACTTGAGTGCAGGAGAGGGAAGTGGAATTCCTAGTGTAGCGGTGAAATGCGTAGATATTAGGAGGAACATTCGTGGCGAAGGCGACTTCCTGGCCTGTAACTGACGCTGAGGCGCGAAAGCGTGGGGAGCAAACAGG	Bacteria	Firmicutes	Clostridia	Clostridiales	Peptococcaceae	Desulfotomaculum	0.0760715	0.0160415	0.000123701	0.0118888	0.00198006	0	2.37908e-05	4.0803e-05	0	2.37558e-05	0	0.0760715	0.000282011	0.000160594	0	0	0	0.000114043	3.91755e-05	0.00299596	0.00369915	0	0.0499535	0.00249062	0.00892606	0.00653132	0	0.00163767	0.00143334	0.000967547	0.000873409	0.000749772	0.000417718	0.000945672	8.01757e-05	0.00132512	0.000794562	0.00109262	0.00544667	0.0028436	0.000121024	0.000141433
TACGTAGGGGGCGAGCGTTGTCCGGAATCACTGGGCGTAAAGGGCGAGTAGGCGGCATGCTAAGTTAGAAGTGAAATTTCAGGGCTCAACTCTGAAACTGCTTCTAAAACTGGCATGCTTGAGTACAGGAGAGGGAAGTGGAATTCCTGGTGTAGCGGTGAAATGCGTAGATATCAGGAGGAACACTCGTGGCGAAGGCGGCTTCCTGGCCTGTTGCTGACGCTGAGGCGCGAAAGCGTGGGGAGCAAACAGG	Bacteria	Firmicutes	Clostridia	Clostridiales	Peptococcaceae	Desulfotomaculum	0.0750247	0.0341501	0.0750247	0.0257442	0.0629523	0.0660422	0.0582162	4.89636e-05	1.5977e-05	7.9186e-06	2.53599e-05	0.00629036	2.53087e-05	0.000202489	0.000168559	0.000150886	0.000563441	0.000242342	0	0.000677658	0.000903114	0	0.000499105	0.00124531	0.000343911	0.000962892	4.26817e-05	0.000166709	0.000167969	1.32541e-05	4.55692e-05	3.50361e-05	0	4.34498e-05	3.72244e-05	5.2584e-05	0	0	0	2.20434e-05	0.000414938	4.59197e-05
TACAGAGGGTGCAAGCGTTATTCGGAATTACTGGGCGTAAAGCGCACGTAGGCGGATTAATTAGTCAGTTGTGAAAGCCCTGGGCTCAACCTAGGAACTGCATCTGAAACTGTTAATCTAGAGTTTAGGAGAGGCAAGAGGAATTCCAGGTGTAGCAGTGAAATGCGTAGATATCTGGAGGAACATCAGTGGCGAAGGCGTCTTGCTGGCTTAAAACTGACGCTGAGGTGCGAAAGCGTGGGTAGCGAACGGG	Bacteria	Proteobacteria	Gammaproteobacteria	Thiomicrospirales	Thiomicrospiraceae	Thiomicrorhabdus	0.068765	0.0031697	0.000185552	0	3.4139e-05	0.000234192	0	0.000750775	9.5862e-05	0.000292988	0.00402377	0	0.000715874	0	0	1.77513e-05	0	2.85108e-06	0.00144949	0.0105839	0.00916119	0.00015921	0.00673792	0.0159901	0.0115992	0.068765	0.00025609	0.00149058	0.00129896	0.00082838	0.00112404	0.00080583	0.000153447	0.0381745	0.00377685	0	7.84752e-05	0	2.45714e-05	0	0	1.83679e-06
TACAGAGGGTGCAAGCGTTATTCGGAATTACTGGGCGTAAAGCGCGCGTAGGCGGATTAATTAGTCAGTTGTGAAAGCCCTGGGCTCAACCTAGGAACTGCATCTGAAACTGTTAATCTAGAGTTTAAGAGAGGCAAGGGGAATTCCAGGTGTAGCAGTGAAATGCGTAGATATCTGGAGGAACATCAGTGGCGAAGGCGTCTTGCTGGCTTAAAACTGACGCTGAGGTGCGAAAGCGTGGGTAGCGAACGGG	Bacteria	Proteobacteria	Gammaproteobacteria	Thiomicrospirales	Thiomicrospiraceae	Thiomicrorhabdus	0.0659849	0.0326066	0.000123701	0	0.000887614	0.000117096	0.00242666	0.00659377	0.00251638	0.00694461	0.0128659	0.00310325	0.00916536	6.98236e-06	0.000109067	0.000106508	0	0.00211835	0.00468147	0.0172446	0.0297666	0	0.0364777	0.0274141	0.0418008	0.0260072	0.00187799	0.00471689	0.006562	0.0118094	0.0102531	0.00477892	0.00105708	0.0659849	0.0384385	0	2.94282e-05	7.1883e-06	0	1.46956e-05	0.00731328	2.38782e-05
TACGGAGGGGGCGAGCGTTGTTCGGATTTACTGGGCGTAAAGAGCGTGTAGGTGGTTACTTAAGTCGGATGTGAAAATCTCTGGCTCAACCAGAGGCTGTCATCCGAAACTGAGTAACTTGAGTATGGGAGAGGAAAGCGGAATTCCTGGTGTAGCGGTGAAATGCGTAGATATCAGGAGGAACACCGATGGCGAAGGCAGCTTTCTGGCCCATAACTGACACTGAGACGCGAAAGCGTGGGGAGCAAACAGG	Bacteria	NA	NA	NA	NA	NA	0.0659006	0.00319727	0.00711282	0.010101	0.00392599	0.000234192	0.00896914	8.1606e-06	0	3.16744e-05	8.4533e-06	0.00712908	0.000343475	0.000970548	0.000584998	0.00767742	4.33416e-05	0.00809137	0.000972858	0.00141773	5.05744e-05	0.00015921	1.72105e-05	4.32399e-05	7.81616e-06	5.45033e-05	3.20113e-05	7.84514e-05	3.35939e-05	3.31352e-05	0.000129113	0.000371383	0.000434768	5.11174e-06	2.29073e-05	0.0463475	0.0606025	0.0444596	0.0659006	0.0613101	0.0343534	0.0412946
TACAGGGGGTGCGAGCGTTAATCGGAATTACTGGGCGTAAAGAGTACGTAGGCGGTTTTGTAAGTCAGATGTGAAAGCCCCGGGCTCAACCTGGGAATTGCATCTGATACTGCAAGACTAGAGTCTGTAAGAGGGGGGTAGAATTCCTGGTGTAGCGGTGAAATGCGTAGATATCAGGAGGAATACCAGTGGCGAAGGCGGCCCCCTGGGACAAGACTGACGCTGAGGTACGAAAGCGTGGGGAGCAAACAGG	Bacteria	Proteobacteria	Gammaproteobacteria	NA	NA	NA	0.0632873	0	0.0118753	0.00947528	0	0	0.00192706	0.00527991	0.000734942	0.000768104	0.000355039	0	0.00544137	2.79295e-05	0.000218135	0.000550289	0.000130025	0.000721324	8.48802e-05	0.00154256	0.00260097	0	0.00256437	0.00178148	0.00217289	0.00104465	4.26817e-05	0.00278502	0.00206042	0.00341292	0.00246073	0.00266274	0	0.028682	0.0632873	0.000241886	0.000215807	0.000301908	0.00050781	0.000323304	0.00152144	0.00081186
TACGGAGGGGGTTAGCGTTGTTCGGAATTACTGGGCGTAAAGCGTACGTAGGCGGATTGGAAAGTTGGGGGTGAAATCCCAGGGCTCAACCCTGGAACTGCCTCCAAAACTAACAGTCTAGAGTTCGAGAGAGGTGAGTGGAATTCCAAGTGTAGAGGTGAAATTCGTAGATATTTGGAGGAACACCGGTGGCGAAGGCGGCTCACTGGCTCGATACTGACGCTGAGGTACGAAAGTGTGGGGAGCAAACAGG	Bacteria	Proteobacteria	Alphaproteobacteria	Rhodobacterales	Rhodobacteraceae	Roseobacter_clade_NAC11-7_lineage	0.0614167	0.0152973	0.00383474	0.00706177	0.00170695	0.00421546	0.00899293	0.0614167	0.00264419	0.00219345	0.00468313	0	0.00238263	4.18942e-05	0.00043627	0.000319523	0	0.000270853	0.00133197	0.00805164	0.00915396	0	0.0322697	0.0110954	0.0228232	0.0161875	0.000736259	0.00994371	0.00703232	0.00727649	0.00453413	0.00409922	0.000716088	0.00399994	0.00522574	6.31008e-05	0.000137332	0.000503181	8.19048e-06	0.000124913	0.00165975	3.67357e-05
TACAGAGGGTGCAAGCGTTATTCGGAATTACTGGGCGTAAAGCGCGCGTAGGCGGATTAATTAGTCAGTTGTGAAAGCCCTGGGCTCAACCTAGGAACTGCATCTGAAACTGTTAATCTAGAGTTTAGGAGAGGCAAGAGGAATTCCAGGTGTAGCAGTGAAATGCGTAGATATCTGGAGGAACATCAGTGGCGAAGGCGTCTTGCTGGCTTAAAACTGACGCTGAGGTGCGAAAGCGTGGGTAGCGAACGGG	Bacteria	Proteobacteria	Gammaproteobacteria	Thiomicrospirales	Thiomicrospiraceae	Thiomicrorhabdus	0.0592247	0.00901298	0	0	0.00102417	0.000117096	0.000309281	0.00181981	0.000854769	0.00228056	0.00262898	0.000503229	0.00089665	0	0	1.77513e-05	0	2.85108e-06	0.00102509	0.0117431	0.0187486	0.00238815	0.0210829	0.0159123	0.0323746	0.0257892	0.000480169	0.00230451	0.00314663	0.00278336	0.00471641	0.0020391	0.00134693	0.0592247	0.0229446	2.10336e-05	0	0	8.19048e-06	7.34781e-06	0.00281812	7.34715e-06
TACGGAGGGTGCAAGCGTTACTCGGAATCACTGGGCGTAAAGCGCGCGCAGGCGGTCTTTTAAGTTGGATGTGAAAGCCTACGGCTCAACCGTAGAACTGCATCCAAAACTATTAGACTAGAGTGTGGGAGAGGAAGATGGAATTAGTTGTGTAGGGGTAAAATCCGTAGAGATAACTAGGAATACCAAAAGCGAAGGCAATCTTCTGGAACACTACTGACGCTGAGGCGCGAAAGCGTGGGGAGCAAACAGG	Bacteria	Epsilonbacteraeota	Campylobacteria	Campylobacterales	Sulfurovaceae	Sulfurovum	0.054774	0.000441002	0	0.00768749	0.00068278	0.000234192	0.0013085	0.054774	0.000359482	0.0011482	0.00296711	0	0.000423016	0	0.000237965	0.000452657	0.00195037	0	0.00285981	0.000142665	0.000310671	0	0.000550737	0.000415103	0.00221979	0.000345188	0.000106704	0.000568772	0.000660679	0.000384368	0.000113923	0.00196903	0	1.78911e-05	0.000111673	0.000494289	0.000362948	0.00138734	0.00142514	0.000624564	0.00465076	4.04093e-05
TACGTAGGGGGCGAGCGTTGTCCGGAATCACTGGGCGTAAAGGGCGAGTAGGCGGCATGCTAAGTTAGAAGTGAAATTTCAGGGCTCAACTCTGAAACTGCTTCTAAAACTGGCATGCTTGAGTGCAGGAGAGGGAAGTGGAATTCCTGGTGTAGCGGTGAAATGCGTAGATATCAGGAGGAACACTCGTGGCGAAGGCGGCTTCCTGGCCTGTTGCTGACGCTGAGGCGCGAAAGCGTGGGGAGCAAACAGG	Bacteria	Firmicutes	Clostridia	Clostridiales	Peptococcaceae	Desulfotomaculum	0.0541479	0.0372096	0.0390896	0.0459462	0.0399426	0.0323185	0.0541479	0.000163212	7.9885e-06	1.58372e-05	6.76264e-05	0.000335486	0.00100873	6.98236e-06	4.95761e-05	0.000257393	0.000585112	7.41281e-05	0	0.00518943	0.007774	0	0.00286555	0.0053531	0.00408785	0.00562293	3.20113e-05	0.000902191	0.00098542	0.00161037	0.000645563	0.000413426	0.000170497	0.000263255	0.000143171	0.00896031	0.00439461	0.0108615	0.00506991	0.00776663	0.00575726	0.00129861
TACGTAGGGGGCAAGCGTTGTCCGGAATTACTGGGCGTAAAGGGCGTGTAGGCGGTAGTAAAAGTCTATTGTGAAATACCCGGGCTCAACCCGGGTTGGTCAGTAGAAACTATACAACTAGAGTGCAGGAGAGGAGAGTGGAATTCCTGGTGTAGCGGTGACATGCGTAGATATCAGGAGGAACACCGGTGGCGAAGGCGGCTCTCTGGCCTGCAACTGACGCTGAGGCGCGAAAGCGTGGGGAGCAAACAGG	Bacteria	Firmicutes	Clostridia	NA	NA	NA	0.0504452	0	0.00173182	0	0.00300423	0.00936768	0.000214117	0	7.9885e-06	0	0	0	7.23105e-06	0	0	0	0	0	0.000124056	6.24159e-05	1.44498e-05	0	1.72105e-05	1.7296e-05	1.56323e-05	9.08389e-06	0	1.96128e-05	5.59898e-05	3.97622e-05	0	7.70794e-05	0	0	2.86342e-06	0.0127569	0.0154008	0.00896381	0.0504452	0.0148867	0.00447787	0.000973497
TACAGAGGGTGCAAGCGTTATTCGGAATTACTGGGCGTAAAGCGCGCGTAGGCGGATTAATAAGTCAGTTGTGAAAGCCCTGGGCTCAACCTAGGAACTGCATCTGAAACTGTTAATCTAGAGTTTAAGAGAGGGAAGGGGAATTCCAGGTGTAGCAGTGAAATGCGTAGATATCTGGAGGAACATCAGTGGCGAAGGCGCCTTCCTGGCTTAAAACTGACGCTGAGGTGCGAAAGCGTGGGTAGCGAACGGG	Bacteria	Proteobacteria	Gammaproteobacteria	Thiomicrospirales	Thiomicrospiraceae	Thiomicrorhabdus	0.0498472	0.00355558	0.000865908	0.00455886	0.000238973	0.000819672	0.0051864	0.0167945	0.00377057	0.0020034	0.00199498	8.38715e-05	0.00418316	2.79295e-05	0.000535422	0.000887563	0	0.000151107	0.0444642	0.0199909	0.0310527	0	0.00505989	0.0123753	0.00622948	0.00503247	0.00593275	0.0222017	0.027211	0.0219819	0.0193137	0.0398851	0.00373389	0.0498472	0.04105	0.00165114	0.00133408	0.00513963	0.00282571	0.00182226	0.0111515	0.000626344
TACAGAGGGTGCAAGCGTTATTCGGAATTACTGGGCGTAAAGCGCGCGTAGGCGGAATATTAAGTCAGTTGTGAAAGCCCTGGGCTCAACCTGGGAACTGCATCTGATACTGGTATTCTAGAGTTTGGTAGAGGAAAGTGGAATTCCTAGTGTAGCAGTGAAATGCGTAGATATTAGGAGGAACATCAGTGGCGAAGGCGACTTTCTGGACCAAAACTGACGCTGAGGTGCGAAAGCGTGGGTAGCGAACGGG	Bacteria	Proteobacteria	Gammaproteobacteria	Thiomicrospirales	Thiomicrospiraceae	Thiomicrorhabdus	0.0489167	0.0198451	0.00259772	0.000357558	0.000614502	0.00456674	0.00204601	0.00270932	0.00122224	0.0014491	0.00275578	0.00486455	0.000383246	6.98236e-06	5.94913e-05	0	0.000173367	2.85108e-06	0.00191307	0.0205705	0.0162055	0.00015921	0.0277778	0.0327066	0.0278334	0.0489167	0.000458828	0.00848255	0.00806253	0.00512933	0.00495944	0.00770794	0.0017135	0.0220546	0.00515702	4.20672e-05	0.00015695	7.1883e-06	2.45714e-05	9.55215e-05	8.64454e-05	9.18393e-06
TACGGAGGGTCCAAGCGTTATCCGGAATCATTGGGTTTAAAGGGTCCGTAGGCGGGCGATTAAGTCAGAGGTGAAATCCCACAGCTCAACTGTGGAACTGCCTTTGATACTGGTTGTCTTGAGTTATATGGAAGTAGATAGAATGTGTAGTGTAGCGGTGAAATGCATAGAGATTACACAGAATACCGATTGCGAAGGCAGTCTACTACGTATATACTGACGCTAAGGGACGAAAGCGTGGGGAGCGAACAGG	Bacteria	Bacteroidetes	Bacteroidia	Flavobacteriales	Flavobacteriaceae	NA	0.0423879	0	0	0	0.000136556	0	0	0.000661009	0.000495287	3.9593e-05	1.69066e-05	0	0.000148237	0	0	5.32538e-05	0	0	0.0423879	0.0012394	0.00080919	0	3.4421e-05	0.000466991	0.000187588	0.000254349	0	0.00117677	0.000963024	0.00096092	0.000903788	0.00204611	0	0.000679862	0.000821801	1.05168e-05	1.96188e-05	0.000186896	0.000114667	5.87825e-05	1.72891e-05	1.10207e-05
TACGTAGGGGGCGAGCGTTGTCCGGAATTACTGGGCGTAAAGGGCGTGTAGGCGGTAGTAAAAGTCTATTGTGAAATACCCGGGCTCAACCCGGGTTGGTCAGTAGAAACTATACAACTAGAGTGCAGGAGAGGAGAGTGGAATTCCTGGTGTAGCGGTGACATGCGTAGATATCAGGAGGAACACCGGTGGCGAAGGCGGCTCTCTGGCCTGCAACTGACGCTGAGGCGCGAAAGCGTGGGGAGCAAACAGG	Bacteria	Firmicutes	Clostridia	NA	NA	NA	0.0416977	0	0	0	6.8278e-05	0.000234192	0	2.44818e-05	7.9885e-06	0	8.4533e-06	0.000251615	1.44621e-05	0	0	0	0	0	6.52925e-06	0.00278196	0.00106929	0	0.000567947	0.00109829	0.000508051	0.000908389	7.4693e-05	0.00051974	0.00049271	0.000576552	0.000592399	0.000686707	0.000136398	5.11174e-05	1.14537e-05	0.0116	0.0160089	0.00930166	0.0416977	0.0127705	0.00622407	0.000573077
TACGGAGGGTGCAAGCGTTAATCGGAATTACTGGGCGTAAAGCGTGCGTAGGCGGTTTATTAAGTCAGATGTGAAAGCCCCGGGCTTAACCTGGGAACTGCATTTGAAACTGGTCAACTAGAGTATGGTAGAGGAAAGTGGAATTTCTGGTGTAGCGGTGAAATGCGTAGATATCAGAAGGAACATCAATGGCGAAGGCAGCTTTCTGGACCAATACTGACGCTGAGGTACGAAAGCGTGGGTAGCAAACAGG	Bacteria	Proteobacteria	Gammaproteobacteria	Thiomicrospirales	Thioglobaceae	SUP05_cluster	0.0391657	0	0.000309253	0.000625726	0.000648641	0	0.00164157	0.00328056	0.00814827	0.0215861	0.013128	0.000251615	0.00120759	0.0137203	0.0162411	0.0183016	0.00686965	0.000182469	0.00139073	0.00701732	0.00401705	0.0391657	0.002616	0.00988464	0.00597155	0.00469637	0.0277538	0.0163571	0.0198092	0.0167995	0.0189871	0.0384066	0.0129237	0.000715644	0.00193567	0.0101277	0.0119675	0.0101427	0.00630667	0.0104486	0.0137102	0.00264497
TACGGAGGGAGCTAGCGTTATTCGGAATTACTGGGCGTAAAGCGCACGTAGGCGGCTTTGTAAGTTAGAGGTGAAAGCCTGGAGCTCAACTCCAGAATTGCCTTTAAGACTGCATCGCTTGAATCCAGGAGAGGTGAGTGGAATTCCGAGTGTAGAGGTGAAATTCGTAGATATTCGGAAGAACACCAGTGGCGAAGGCGGCTCACTGGACTGGTATTGACGCTGAGGTGCGAAAGCGTGGGGAGCAAACAGG	Bacteria	Proteobacteria	Alphaproteobacteria	Sphingomonadales	Sphingomonadaceae	Sphingomonas	0.0378937	0	0	0	0	0	0	1.63212e-05	3.99425e-05	8.71046e-05	0.000118346	0	0.000940037	0.000614448	0.000525507	0.00112721	0.00240546	0.0378937	0	0	0	0.00015921	0	0	0	0	7.4693e-05	0	5.59898e-05	0	0.000167087	0.000896924	0	3.32263e-05	0.000171805	1.05168e-05	8.82846e-05	0.000452863	0	9.55215e-05	0.000224758	0.00923169
TACGGAGGGTGCAAGCGTTACTCGGAATCACTGGGCGTAAAGCGCGCGCAGGCGGCTATTTAAGTTGGATGTGAAAGCCTACAGCTCAACTGTAGAACTGCATCCAAAACTATTTAGCTAGAGTGTGGGAGAGGAAGATGGAATTAGTTGTGTAGGGGTAAAATCCGTAGAGATAACTAGGAATACCAAAAGCGAAGGCAATCTTCTGGAACACTACTGACGCTGAGGCGCGAAAGCGTGGGGAGCAAACGGG	Bacteria	Epsilonbacteraeota	Campylobacteria	Campylobacterales	Sulfurovaceae	Sulfurovum	0.0374542	0	0	0.0374542	0	0	0	0.000399869	0.00010385	0.00011086	8.4533e-06	0	0.000133774	0	0	0.000124259	0	0	0.00017629	5.34993e-05	0.000231197	0	6.88421e-05	6.91838e-05	4.6897e-05	7.26711e-05	0	0.000156903	3.35939e-05	1.98811e-05	5.3164e-05	9.10938e-05	0	8.17879e-05	0.000269161	2.10336e-05	9.8094e-05	2.15649e-05	0	3.6739e-05	0	1.28575e-05
TACGGAGGGTGCGAGCGTTAATCGGAATTACTGGGCGTAAAGCGCGCGTAGGTGGCTTGATAAGCCGGTTGTGAAAGCCCCGGGCTCAACCTGGGAACGGCATCCGGAACTGTCAAGCTAGAGTGCAGGAGAGGAAGGTAGAATTCCCGGTGTAGCGGTGAAATGCGTAGAGATCGGGAGGAATACCAGTGGCGAAGGCGGCCTTCTGGACTGACACTGACACTGAGGTGCGAAAGCGTGGGTAGCAAACAGG	Bacteria	Proteobacteria	Gammaproteobacteria	Oceanospirillales	Halomonadaceae	Halomonas	0.036825	0.00110251	0	8.93895e-05	0	0	0	0.00821772	0.000119827	7.12674e-05	0.000650904	0	0	0.00731053	3.96609e-05	0.000177513	0	0	0.036825	0.00125723	4.33495e-05	0.00015921	0	1.7296e-05	7.81616e-06	6.35872e-05	0	0.00115716	0.000615888	6.62704e-06	0.000136707	0.0017448	0.000502967	0	0	0.00147235	9.8094e-06	0	0	8.81737e-05	0	0
TACGTAGGGGGCGAGCGTTGTCCGGAATCACTGGGCGTAAAGGGCGCGTAGGCGGCATGCTAAGTTAGAAGTGAAATTTCAGGGCTCAACTCTGAAACTGCTTCTAAAACTGGCATGCTTGAGTGCAGGAGAGGGAAGTGGAATTTCTGGTGTAGCGGTGAAATGCGTAGATATCAGGAGGAACACCAGTGGCGAAGGCGGCTTCCTGGCCTGTTACTGACGCTGAGGCGCGAAAGCGTGGGGAGCAAACAGG	Bacteria	Firmicutes	Clostridia	Clostridiales	Peptococcaceae	Desulfotomaculum	0.0356071	0.00542984	0.0102053	0.00920712	0.00665711	0.0173302	0.00121333	0.000456994	0.000982585	0.000261314	0.000321225	0.0160195	0.000310935	0.00161991	0.000604829	0.00042603	0	0.000173916	0	0.0159874	0.035431	0	0.0136652	0.0209108	0.0108801	0.0158968	0.000234749	0.0356071	0.0201451	0.0229295	0.0149771	0.0179595	0.00120201	0.00122682	0.0015262	1.05168e-05	5.88564e-05	0.000107824	0.000106476	0.000183695	6.91563e-05	2.75518e-05
TACGGAGGGTGCAAGCGTTACTCGGAATCACTGGGCGTAAAGCGCGCGCAGGCGGCTATTTAAGTTGGATGTGAAAGCCTACGGCTCAACCGTAGAACTGCATCCAAAACTATTTAGCTAGAGTGTGGGAGAGGAAGATGGAATTAGTTGTGTAGGGGTAAAATCCGTAGAGATAACTAGGAATACCAAAAGCGAAGGCAATCTTCTGGAACACTACTGACGCTGAGGCGCGAAAGCGTGGGGAGCAAACAGG	Bacteria	Epsilonbacteraeota	Campylobacteria	Campylobacterales	Sulfurovaceae	Sulfurovum	0.0354669	0.00901298	0	0.00947528	0.000238973	0.0208431	0.00411581	0.000489636	7.9885e-05	0.000435523	2.53599e-05	0	0.000339859	0	1.98304e-05	0.000133135	0.00123524	0.00010549	0.0354669	0.000722241	0.000693592	0	0.000533526	0.000579414	0.00382992	0.000517782	0	0.0010689	0.00139974	0.000636196	0.00145062	0.000595613	0	0.00019169	0.000466737	2.10336e-05	0	0.000237214	1.6381e-05	0.000205739	0.000639696	2.75518e-05
TACGGGGGGGGCAAGCGTTGTTCGGATTTACTGGGCGTAAAGGGCTCGTAGGCGGCTGTCTATGTCGGTTGTGAAATCCCCCGGCTCAACTGGGGAACTGCAACCGAAACTGGATGGCTCGAAGCCGGGAGAGGGATGCGGAATTGCAGGTGTAGCGGTGAAATGCGTAGATATCTGCAGGAACACCCGTGGCGAAGGCGGCATCCTGGACCGGTCTTGACGCTGAGGAGCGAAAGCTAGGGTAGCAAACGGG	Bacteria	Acidobacteria	Subgroup_6	NA	NA	NA	0.0350263	0	0	0	0	0	0	8.97666e-05	0.000215689	0.000150453	0.000371945	0	0.000224163	0	0.000109067	0.000124259	0	0	0	1.78331e-05	0.000144498	0.0350263	2.58158e-05	1.7296e-05	7.81616e-05	2.72517e-05	2.13408e-05	0.000107871	7.83857e-05	0	0.000121518	0.000140144	0	7.66761e-05	0.000128854	0.000168269	6.86658e-05	0.000143766	1.6381e-05	3.6739e-05	0	0.000106534
TACGGAGGGTGCAAACGTTGTTCGGAATTACTGGGCGTAAAGCGCGCGTAGGCGGTTTGTTAAGTCAGATGTGAAAGTCCACAGCTCAACTGTGGAAGTGCATTTGAAACTGGCAGACTTGAGTACTGGAGGGGGTGGTGGAATTCCCGGTGTAGAGGTGAAATTCGTAGATATCGGGAGGAATACCGGTGGCGAAGGCGACCACCTGGCCAGATACTGACGCTGAGGTGCGAAAGCGTGGGGAGCAAACAGG	Bacteria	Proteobacteria	Deltaproteobacteria	Desulfobacterales	Desulfobulbaceae	Desulfocapsa	0.0350117	0.0121827	0.0100816	0.0205596	0.000580363	0.0350117	0.00663764	0.00217072	0.000127816	6.33488e-05	0.000329679	0	0.000148237	0	0	0	0	0.000188171	0	0.000151581	0.000245647	0	0.000447473	0.000354567	0.000594028	6.35872e-05	3.20113e-05	9.80642e-05	7.83857e-05	0.00011266	5.3164e-05	2.10217e-05	0	0.000562292	0.000134581	4.20672e-05	0	0	0	7.34781e-06	0	1.65311e-05
TACGTAGGGGGCGAGCGTTGTCCGGAATTACTGGGCGTAAAGGGCGCGTAGGCGGCATGCTAAGTTAGAAGTGAAATTTCAGGGCTCAACTCTGAAACTGCTTCTAAAACTGGCGTGCTTGAGTGCAGGAGAGGGAAGTGGAATTCCTGGTGTAGCGGTGAAATGCGTAGATATCAGGAGGAACACTTGTGGCGAAGGCGGCTTCCTGGCCTGTTACTGACGCTGAGGCGCGAAAGCGTGGGGAGCAAACAGG	Bacteria	Firmicutes	Clostridia	Clostridiales	Peptococcaceae	Desulfotomaculum	0.0348067	0.000909567	0.0128649	0.000536337	0.000204834	0.000117096	0.00192706	8.1606e-06	0	0	0	0.0348067	0	0.00302336	0.000495761	0.00180175	0.000151696	0.00111192	0.00139073	0	0	0	0	0	7.81616e-06	1.81678e-05	0	0	0	0	0	0	0.000400668	0	0	0	0	0	0	0	0	1.83679e-06
TACGGAGGGGGTTAGCGTTGTTCGGAATTACTGGGCGTAAAGCGTACGTAGGCGGATTAGAAAGTTAGGGGTGAAATCCCAGGGCTCAACCCTGGAACTGCCTCTAAAACTACTAGTCTAGAGTTCGAGAGAGGTGAGTGGAATTCCAAGTGTAGAGGTGAAATTCGTAGATATTTGGAGGAACACCAGTGGCGAAGGCGGCTCACTGGCTCGATACTGACGCTGAGGTACGAAAGTGTGGGGAGCAAACAGG	Bacteria	Proteobacteria	Alphaproteobacteria	Rhodobacterales	Rhodobacteraceae	Roseobacter_clade_NAC11-7_lineage	0.0346604	0.0171991	0.000927759	0.00178779	0	0.0346604	0.00459163	0.0167945	0.000782873	0.000292988	0.0010313	8.38715e-05	0.000636332	0	0.000148728	0.000319523	2.16708e-05	0.00018532	0.0012275	0.00163173	0.00192183	0	0.00435426	0.00217064	0.00365796	0.00156243	0.000533521	0.00246141	0.00231798	0.00178267	0.00100252	0.00122626	0.00028132	0.000889443	0.00171519	0.000126202	4.9047e-05	0.000416921	0.000475048	0.000198391	0.00682918	5.143e-05
TACGAGGGGTGCAAGCGTTACTCGGAATCACTGGGCGTAAAGAGAATGTAGGCGGGTAATTAAGTTGGAAGTGAAATCCTATGGCTCAACCATAGAACTGCTTCCAAAACTGATTACCTAGAGTATGGGAGAGGTAGATGGAATTTCTGGTGTAGGGGTAAAATCCGTAGAGATCAGAAGGAATACCGATTGCGAAGGCGATCTACTGGAACATTACTGACGCTCAGATTCGAAAGCGTGGGGAGCAAACAGG	Bacteria	Epsilonbacteraeota	Campylobacteria	Campylobacterales	Arcobacteraceae	Arcobacter	0.0344714	0	0	0	3.4139e-05	0.000117096	4.75817e-05	0.000701812	0.00225276	0.00415726	0.00074389	8.38715e-05	0.00156552	6.98236e-06	0.000674235	0.000745553	0.000758479	8.55325e-06	0.0208414	0.0344714	0.019305	0	0.00175547	0.0133352	0.00270439	0.00443294	0.00386269	0.00950242	0.0132808	0.0176809	0.0197694	0.0209446	0.000707563	0.00536222	0.0045242	0.000841344	0.000284473	0.00391762	0	0.0016753	0.000103734	0.000165311
TACAGAGGGTGCAAGCGTTATTCGGAATTACTGGGCGTAAAGCGCGCGTAGGCGGATAATTAAGTCAGTTGTGAAAGCCCTGGGCTCAACCTAGGAACTGCATCTGATACTGGTTATCTAGAGTTTAAGAGAGGGAAGGGGAATTCCAGGTGTAGCAGTGAAATGCGTAGATATCTGGAGGAACATCAGTGGCGAAGGCGCCTTCCTGGCTTAAAACTGACGCTGAGGTGCGAAAGCGTGGGTAGCGAACGGG	Bacteria	Proteobacteria	Gammaproteobacteria	Thiomicrospirales	Thiomicrospiraceae	Thiomicrorhabdus	0.0344377	0.00942642	0.00872093	0.00241352	0.00208248	0	0.000689934	0.0344377	0.00210896	0.00246268	0.00666965	0	0.000394092	0	0.000178474	0.000248518	0	0	0.000235053	0.0116985	0.0195289	0	0.0110922	0.00703945	0.0137721	0.00677658	0.00332917	0.00881597	0.00734586	0.012989	0.00805815	0.00365076	0.0012702	0.019463	0.00742771	0.000136718	0.000107903	0.000194084	0.000204762	0.000161652	0.00179806	3.67357e-06
TACATAGGGTGCGAGCGTTGTTCGGAATTACTGGGCGTAAAGGGCGCGCAGGCGGAATAGTAAGTCGGAGGTGAAAGCCCGGGGCTCAACCCCGGAGGGTCTTTCGAAACTGCTAATCTAGAGAGGGTCAGGGGCCGGCAGAATTCCTGGTGTAGAGGTGAAATTCGTAGATATCAGGAGGAATACCGGTGGCGAAGGCGGCCGGCTGGGGCCACTCTGACGCTGAGGCGCGAAAGCGTGGGGAGCAAACAGG	Bacteria	Proteobacteria	Deltaproteobacteria	SAR324_clade(Marine_group_B)	NA	NA	0.0335828	0.00297676	0.000247402	0.000446947	0.000136556	0	0	0.00722213	0.0123981	0.0335828	0.0242441	0.00486455	0	0.00950998	0.0214466	0.0240352	0.00717304	0	0.00186084	0.00818539	0.0186186	0.0307276	0.00567947	0.0163447	0.0198452	0.0119181	0.0258331	0.00805107	0.00921592	0.00729637	0.0119847	0.0123888	0.000289845	0	0	0.0193509	0.0120459	0.0175107	0.0135225	0.018421	0.0157676	0
TACGTAGGGTGCGAGCGTTAATCGGAATTACTGGGCGTAAAGCGTGCGCAGGCGGTTATGTAAGACAGATGTGAAATCCCCGGGCTCAACCTGGGAACTGCATTTGTGACTGCATGGCTAGAGTACGGTAGAGGGGGATGGAATTCCGCGTGTAGCAGTGAAATGCGTAGATATGCGGAGGAACACCGATGGCGAAGGCAATCCCCTGGACCTGTACTGACGCTCATGCACGAAAGCGTGGGGAGCAAACAGG	Bacteria	Proteobacteria	Gammaproteobacteria	Betaproteobacteriales	Burkholderiaceae	Delftia	0.0329617	0.000303189	0	0	0	0	0	0	7.9885e-06	0.000150453	0.00677109	0	0	0.000216453	5.94913e-05	0.00216565	0.00149529	0.00409415	0.00034605	0	0	0	0	0.000103776	0	1.81678e-05	0	8.82578e-05	0	0.00222668	0.0329617	0.000525541	0	0	2.00439e-05	0	0	0	0	0	0	1.10207e-05
TACGAAGGGTGCGAGCGTTAATCGGAATTACTGGGCGTAAAGCGCGCGTAGGCGGTTTGTTAAGTTGGAGGTGAAATCCCCGGGCTCAACCTGGGAACTGCCTCCAAAACTGGCTGACTAGAGTACGGTAGAGGGTGGTGGAATTTCCTGTGTAGCGGTGAAATGCGTAGATATAGGAAGGAACACCAGTGGCGAAGGCGACCACCTGGACTGATACTGACGCTGAGGTGCGAAAGCGTGGGGAGCAAACAGG	Bacteria	Proteobacteria	Gammaproteobacteria	Pseudomonadales	Pseudomonadaceae	Pseudomonas	0.0312052	0	0	0.00581032	0	0	0	0	0	0	0	0	0	0	0	0	0	0	0	0	0	0.0312052	0	0	0	0	0	0	0	5.30163e-05	0	0	0	0	0	0	0	0	0	0	0	0
TACGGAGGGTGCAAGCGTTATCCGGAATCATTGGGTTTAAAGGGTCCGTAGGCGGGCAATTAAGTCAGAGGTGAAATCCCACAGCTCAACTGTGGAACTGCCTTTGATACTGATTGTCTTGAATTTTAGTGAAGTAGATAGAATATGTAGTGTAGCGGTGAAATGCATAGATATTACATAGAATACCGATTGCGAAGGCAGTCTACTAACTAACAATTGACGCTAATGGACGAAAGCGTGGGTAGCGAACAGG	Bacteria	Bacteroidetes	Bacteroidia	Flavobacteriales	Flavobacteriaceae	NA	0.0311817	0.00410683	0.000185552	0	0	0	0	0.0311817	0.000511264	0.000427604	0.00111584	0.000503229	0.000202469	6.98236e-06	0.000109067	3.55025e-05	0.00108354	0	0.000639866	0.00238072	0.00239867	0	0.0113934	0.00224847	0.00690949	0.00211655	0.000213408	0.00250064	0.0027211	0.005686	0.00200504	0.00422535	0.000272795	0.00147729	0.00201012	9.46512e-05	9.8094e-05	0.000984797	0.000196571	0.000161652	0.00278354	5.51036e-06
TACAGAGGGTGCAAGCGTTATTCGGAATTACTGGGCGTAAAGCGCGCGTAGGCGGATTATTAAGTCAGTTGTGAAAGCCCTGGGCTCAACCTAGGAACTGCATCTGATACTGGTAATCTAGAATCTAAGAGAGGGAAGTGGAATTCCAGGTGTAGCAGTGAAATGCGTAGATATCTGGAGGAACATCAGTGGCGAAGGCGACTTCCTGGCTTAAGATTGACGCTGAGGTGCGAAAGCGTGGGTAGCGAACGGG	Bacteria	Proteobacteria	Gammaproteobacteria	Thiomicrospirales	Thiomicrospiraceae	Thiomicrorhabdus	0.0308915	0.000110251	0	0.000893895	0.000238973	0.000468384	0.00173673	1.63212e-05	0	2.37558e-05	3.38132e-05	0.000167743	0.00306958	9.77531e-05	0.000862625	0.000905315	0.00078015	0.0308915	7.18217e-05	0.000142665	0.000512969	0	0.000249553	0.000389159	0.000187588	0.000290684	8.53634e-05	0.000343225	0.000291147	0.000284963	0.000387338	0.0011632	0.00364864	0.000664527	0.00091343	0.000914961	0.000431614	0.00129389	0.00161352	0.00122708	0.017462	0.00178168
TACGTGAGAGGCGAGCGTTATCCGGATTTACTGGGCGTAAAGGGCGTGTAGGCGGTTGGGTAAGTCTTTTGTGAAATCTCCCGGCTTAACCGGGAGGGGTCAAAGGAAACTGCTCAACTTGAGGGTAGCAGGGGGAGATGGAATTCTCGGTGGAGCGGTGAAATGCGTAGATATCGAGAGGAACACCAGTGGCGAAGGCGATCTCCTGGGCTATACCTGACGCTGAGGCGCGAAAGCGTGGGGAGCAAACAGG	Bacteria	Chloroflexi	Dehalococcoidia	MSBL5	NA	NA	0.0306872	0.00509909	0.00637061	0.0225261	0.0107879	0.0154567	0.0113006	0	0	1.58372e-05	0	0.00494842	0.000325397	0.000160594	0.000218135	0.00129584	6.50125e-05	0.00725886	0.000737805	0.000124832	8.66989e-05	0	8.60526e-06	8.64798e-06	0	9.08389e-05	0	0.000156903	8.95837e-05	6.62704e-05	0.000167087	0.000168173	0.000358044	0.000115014	0.000171805	0.0129462	0.0132231	0.0146354	0.0238834	0.0150336	0.0111515	0.0306872
TACGGAGGGTGCGAGCGTTAATCGGAATTACTGGGCGTAAAGCGTACGCAGGCGGTTTGTTAAGCGAGATGTGAAAGCCCCGGGCTCAACCTGGGAACTGCATTTCGAACTGGCAAACTAGAGTGTGATAGAGGGTGGTAGAATTTCAGGTGTAGCGGTGAAATGCGTAGAGATCTGAAGGAATACCGATGGCGAAGGCAGCCACCTGGGTCAACACTGACGCTCATGTACGAAAGCGTGGGGAGCAAACAGG	Bacteria	Proteobacteria	Gammaproteobacteria	Alteromonadales	Pseudoalteromonadaceae	Pseudoalteromonas	0.0287845	0.00347289	0	0	0	0	0.0020698	3.26424e-05	0.000679022	0.000823534	0.00190199	0	0.00746606	0.00749906	0.0145853	0.00517449	0.000151696	0.0103665	0.000672513	0.000133748	0.000325121	0	0.00444031	0.00375322	0.000445521	0.000408775	0.0067117	0.00161806	0.00229558	0.00141819	0.0287845	0.0010721	0	8.68996e-05	0.0029121	0.000546873	0.00475756	0.000805089	0.00328438	0.000830302	0.00093361	0.00247415
TACGGAGGGTACAAGCGTTAATCGGAATTACTGGGCGTAAAGCGCGCGTAGGCGGTTAAGTAAGTTGGATGTGAAAGCCCTGGGCTCAACCTAGGAACTGCATTCAAAACTATTTAACTAGAGTGCGAGAGAGGAGAGTAGAATTTCTGGTGTAGCGGTGAAATGCGTAGATATCAGAAGGAATACCAATGGCGAAGGCAGCTCTCTGGATCGTCACTGACGCTAAGGTGCGAAAGCGTGGGTAGCAAACAGG	Bacteria	Proteobacteria	Gammaproteobacteria	SAR86_clade	NA	NA	0.0284986	0.00093713	0	8.93895e-05	0.000136556	0	7.13725e-05	0.00199119	0.0054162	0.00909055	0.00568907	8.38715e-05	0.000827955	0.0062143	0.00751574	0.00838747	0.00689132	0.00116609	0.00178901	0.00239855	0.00245647	0.0284986	0.000929368	0.00501583	0.00264186	0.00218922	0.0145118	0.0080903	0.0103021	0.00699152	0.00782271	0.00510125	0.00508934	0.000135461	0.000710128	0.00603664	0.00623878	0.00442799	0.002408	0.00460708	0.00760719	0.000942272
CACCGGCAGCCCGAGTGGTGATCACTATTATTGGGTCTAAAGGGTCCGTAGCCGGTTTAATCAGTCTTCTGGGAAATCTAATCGCTTAACTATTAGGCTTCCAGGGGATACTGTTAGACTTGGGACCGGGAGAGGTAAGAGGTACTGCAGGGGTAGGAGTGAAATCTTGTAATCCCTGTGAGACCACCAGTGGCGAAGGCGTCTTACCAGAACGGGTCCGACGGTGAGGGACGAAAGCTGGGGGCACGAACCGG	Archaea	Euryarchaeota	Methanomicrobia	Methanosarcinales	Methanosarcinaceae	Methanosalsum	0.0276867	0.00394146	0.00748392	0.0135872	0.0276867	0.0128806	0.0088264	0.000285621	3.99425e-05	0.000182128	9.29863e-05	0.00855489	0.0017933	0	9.91522e-06	4.43782e-05	0	0.00124877	0.000326462	0.0249396	0.00723936	0	0.0187767	0.0134562	0.00616695	0.0112913	0.000170727	0.00266735	0.00290027	0.00181581	0.000524045	0.00135239	4.26243e-05	0.0117136	0.00289778	0.00157752	0.00286435	0.00271718	0.00067981	0.00204269	0.000587828	0.00518892
TACGGAGGGTGCAAGCGTTAATCGGAATTACTGGGCGTAAAGCGCACGCAGGTGGATTAGTAAGTTGGATGTGAAAGCCCCGGGCTTAACCTGGGAACTGCATTCAAAACTGCTAGTCTAGAGTACGGGAGAGGGAAGTGGAATTTCCGGTGTAGCGGTGAAATGCGTAGATATCGGAAGGAACACCAGTGGCGAAGGCGACTTCCTGGACTGATACTGACACTCAGGTGCGAAAGCGTGGGGAGCAAACAGG	Bacteria	Proteobacteria	Gammaproteobacteria	NA	NA	NA	0.0275434	0	0	0	0	0	0	0	7.9885e-06	0	0	0	3.61553e-06	0	0	0	0	0	0	0	0	0.0275434	0	0	0	0	0	0	0	1.98811e-05	0	0	0	2.55587e-06	1.43171e-05	0	0	0	0	0	0	1.65311e-05
TACAGAGGGTGCAAGCGTTATTCGGAATTACTGGGCGTAAAGCGCACGTAGGCGGATTAATTAGTCAGTTGTGAAAGCCCTGGGCTCAACCTAGGAACTGCATCTGAAACTGTTAATCTAGAGTTTAAGAGAGGCAAGGGGAATTCCAGGTGTAGCAGTGAAATGCGTAGATATCTGGAGGAACATCAGTGGCGAAGGCGCCTTGCTGGCTTAAAACTGACGCTGAGGTGCGAAAGCGTGGGTAGCGAACGGG	Bacteria	Proteobacteria	Gammaproteobacteria	Thiomicrospirales	Thiomicrospiraceae	Thiomicrorhabdus	0.0275395	0.0109975	0.000123701	0	3.4139e-05	0.00843091	2.37908e-05	0.000620206	0.000455344	0.000459279	0.00219786	0.00134194	0.000220547	0	0	0	2.16708e-05	1.99576e-05	0.000202407	0.0126348	0.00976086	0	0.0263665	0.0238771	0.0188291	0.022519	0.000384135	0.00079432	0.00137735	0.0017893	0.00239998	0.00102305	0.000306895	0.0275395	0.0077885	0	9.8094e-06	0	1.6381e-05	0	3.45781e-05	1.83679e-06
TACGGAGGGAGCTAGCGTTGTTCGGAATTACTGGGCGTAAAGCGTATGTAGGCGGATCAAAAAGTTAGATGTGAAATCCCTGGGCTTAACCCAGGAACTGCATTTAAAACTAGTGATCTAGAATTTGGTAGGGGATAGTAGAATTTCCAGTGTAGAGGTGAAATTCGTAGATATTGGAAAGAATACCAGCGGCGAAGGCGACTATCTGGGCCATTTTTGACGCTGAGATACGAAAGCGTGGGTAGCAAACAGG	Bacteria	Proteobacteria	Alphaproteobacteria	Rhodospirillales	AEGEAN-169_marine_group	NA	0.027225	0	0	0	0	0	0	8.97666e-05	0.000111839	0.000118779	0	0	3.25397e-05	0	0.000188389	7.10051e-05	0	0	0	2.67497e-05	1.44498e-05	0.027225	0	1.7296e-05	0	0	0	0.000117677	7.83857e-05	0	0	2.10217e-05	0	0	1.71805e-05	8.41344e-05	0	0	0	0.000176347	8.64454e-05	0
TACGTATGTCCCGAGTGTTACCCGGAATTATTGGGTGTAAAGGGTTCGTAGGCGGACTGATAAGTTGGATATTAAAGACTGAGGCTCAACCTCATGTTTGTGTCCAAAACTGCCAGTCTAGAATTAGGGAGAGGTAAGTGGAATTCTGTGTGTAGGGGTGCAATCCGTAGATACACAGAGGAACACCAAAAGCGAAGGCAACTTACTGGAACTATATTGACGCTGATGAACGAAAGCGTGGGTAGCGAAAAGG	Bacteria	Patescibacteria	Gracilibacteria	JGI_0000069-P22	NA	NA	0.0270619	0.000578815	6.18506e-05	0	0	0	0.000428235	0.00444753	0.00151781	0.00188463	0.00191045	8.38715e-05	0.000202469	0.000481783	0.000773388	0.00288458	0.000325062	0.000886687	0.004577	0.00709757	0.00860487	0	0.00323558	0.0051369	0.00484602	0.00318845	0.0036813	0.0088552	0.00887998	0.0140957	0.00984294	0.0270619	0.00163677	0.00122937	0.000741625	0.000357571	7.84752e-05	0.000646947	0.00108114	0.000521694	0.00513485	9.18393e-06
TACGGAGGGTGCGAGCGTTATCCGGATTTACTGGGTTTAAAGGGTGCGCAGGCGGTAAATTAAGTCAGTGGTGAAAGCCTACAGCTCAACTGTAGAACTGCCATTGAAACTGAATTACTTGAGTATGGTAGAGGTAGGCGGAATATAACATGTAGCGGTGAAATGCATAGATATGTTATAGAACACCGATTGCGAAGGCAGCTTACTAAACCATTACTGACGCTCAGGCACGAAAGCGTGGGGAGCGAACAGG	Bacteria	Bacteroidetes	Bacteroidia	NA	NA	NA	0.0265709	0.00245307	0	0	0	0	0	0.0265709	0.000623103	0.000641406	0.00123418	0	0.000155468	0	0.000128898	2.66269e-05	0	8.55325e-06	6.52925e-06	0.000356662	0.000577993	0	0.00201363	0.00068319	0.00229795	0.000953808	0	0.000921804	0.00115339	0.00103382	0.000759486	0.000350361	0.000238696	0.00060063	0.00022621	3.15504e-05	3.92376e-05	0.000891349	0	7.34781e-06	0.000121024	9.18393e-06
TACGAGGGGTGCTAGCGTTGTCCGGAATCATTGGGCGTAAAGGGTCCGTAGGTGTCTTTGCAAGTCGTTTGTTACATCCACCGGCTTAACCGGTGGCCTGCAATCGAAACTGCAAGGATAGAGTTCGAGAGAGGAAAGTGGAATTCCTGGTGTAGCGGTGACATGCGTAGATATCAGGAGGAACACCAATGGCGAAGGCAGCTTTCTGGCTCGATACTGACACTGAGGGACGAAAGCGTGGGGAGCGAACAGG	Bacteria	Marinimicrobia_(SAR406_clade)	NA	NA	NA	NA	0.0262919	0	0	0	3.4139e-05	0	0	0.0029215	0.00599137	0.0117908	0.0113528	0	0.00264295	0.00390314	0.0100739	0.00596443	0.00650125	0.00010549	0.00110344	0.00224697	0.00245647	0	0.00099821	0.00404725	0.00254025	0.00179861	0.0262919	0.00579559	0.00808493	0.00739577	0.00837713	0.00898325	0.000520016	0.000677306	0.00202157	0.00794018	0.00522841	0.00773461	0.0033581	0.00449686	0.00833333	0.00212516
TACGTAGGGTGCGAGCGTTAATCGGAATTACTGGGCGTAAAGCGTGCGCAGGCGGTTTTGTAAGACAGGCGTGAAATCCCCGGGCTTAACCTGGGAATTGCGCTTGTGACTGCAAGGCTAGAGTGCGTCAGAGGGGGGTAGAATTCCACGTGTAGCAGTGAAATGCGTAGAGATGTGGAGGAATACCGATGGCGAAGGCAGCCCCCTGGGACGTGACTGACGCTCATGCACGAAAGCGTGGGGAGCAAACAGG	Bacteria	Proteobacteria	Gammaproteobacteria	Betaproteobacteriales	Burkholderiaceae	Cupriavidus	0.0261121	2.75626e-05	0.000185552	0	3.4139e-05	0	0.00118954	2.44818e-05	0	0.000728511	0.000380398	0	0.000238625	0.00629809	0.00447177	0.0261121	0.0243147	0.0150395	0.000411343	9.80821e-05	7.22491e-05	0	4.30263e-05	6.05358e-05	5.47131e-05	0.00032702	0.000224079	0.000147096	1.1198e-05	0.00408225	6.83537e-05	0.00131035	0.000247221	6.64527e-05	6.01318e-05	0.000925478	0.000294282	0.000805089	0.00113029	0.00106543	0.00178077	0.000178168
TACGGAGGGTGCAAGCGTTAATCGGAATTACTGGGCGTAAAGCGCGCGTAGGCGGTTATTTAAGTCAGATGTGAAATCCCTGGGCTCAACCTAGGAACTGCATCTGATACTGGATAACTAGAGTTTTGGAGAGGTAAGTGGAATTTCCGGTGTAGCGGTGAAATGCATAGAGATCGGAAGGAACACCAGTGGCGAAGGCGACTTACTGGCCAAAAACTGACGCTGAGGTGCGAAAGCGTGGGTAGCAAACAGG	Bacteria	Proteobacteria	Gammaproteobacteria	Thiotrichales	Thiotrichaceae	NA	0.0258366	0	0	0	0.000443807	0	0	0.00205647	0.00107845	0.000942313	0.000160613	0	0.00103766	0	0.00020822	0.000213015	0	0.000153958	3.26462e-05	0.000410161	0.00108374	0	0.000352816	0.00100317	0.000515867	0.000136258	0	0.00126503	0.00173568	0.00200137	0.00194428	0.00273281	8.52486e-06	0.00914746	0.0258366	6.31008e-05	0	0.000244402	0	0.000176347	0	0.0003545
TACGTATGTCTCAAGCGTTACCCGGAATTACTGGGTGTAAAGGGTTCGTAGGTGGTTAGAAAAGTTGGATATGAAAGACCGGAGCTCAACTCCGTGTTGGTGTTCAAAACTGTTTAACTAGAATCAGGGAGAGGTAAGTGGAATTCTGTGTGTAGGGGTGCAATCCGTAGATACACAGAGGAACACCAAAAGCGAAGGCAACTTACTGGAACTGTATTGACGCTCATGAACGAAAGCGTGGGTAGCGAAAAGG	Bacteria	Patescibacteria	Gracilibacteria	JGI_0000069-P22	NA	NA	0.0255354	0.00217745	0	8.93895e-05	3.4139e-05	0	0.00102301	0.00807899	0.00468126	0.00416518	0.00568907	0.0131678	0.000817109	6.98236e-06	0.000188389	0.000559165	2.16708e-05	0.000225235	0.00208936	0.01111	0.0177516	0.00015921	0.0153776	0.012358	0.0255354	0.0168779	0.00914455	0.0114343	0.010123	0.00694513	0.00895434	0.0063135	0.0016453	0.00190412	0.00296077	8.41344e-05	1.96188e-05	6.46947e-05	0	5.14347e-05	0.000656985	1.65311e-05
TACGGAGGGTCTAAGCGTTATCCGGAATCATTGGGTTTAAAGGGTCCGTAGGCGGGCTAATAAGTCAGAGGTGAAATCCCACAGCTTAACTGTGGAACTGCCTTTGATACTGTTAGTCTTGAGTCATAATGAAGTAGATGGAATGTGTAGTGTAGCGGTGAAATGCATAGATATTACACAGAACACCGATTGCGAAGGCAGTCTACTAATTATGTACTGACGCTGAGGGACGAAAGCGTGGGGAGCGAACAGG	Bacteria	Bacteroidetes	Bacteroidia	Flavobacteriales	Flavobacteriaceae	NA	0.0250585	0.00314214	0	0	0	0.0250585	0.00392549	0.0138812	0.000487298	0.000427604	0.00284876	0.00301937	0.00024224	6.98236e-06	0	3.55025e-05	0	4.56173e-05	0.000313404	0.00357554	0.00373528	0	0.00859665	0.00396942	0.00445521	0.00663124	0.000128045	0.00395199	0.00370652	0.00392321	0.00106328	0.00185691	0.000187547	0.000334819	0.000277752	2.10336e-05	9.8094e-05	0.00029472	8.19048e-06	5.87825e-05	0.00247234	3.67357e-06
TACGGAGGGGGTTAGCGTTGTTCGGAATTACTGGGCGTAAAGCGTGCGTAGGCTGATTAGTCAGTCAGAGGTGAAATCCCAGGGCTCAACCCTGGAACTGCCTTTGATACTGCTAGTCTAGAGATTGAGAGAGGTGAGTGGAATTCCAAGTGTAGAGGTGAAATTCGTAGATATTTGGAGGAACACCAGCGGCGAAGGCGGCTCACTGGCTCAATACTGACGCTGAGGTACGAAAGTGTGGGTAGCAAACAGG	Bacteria	Proteobacteria	Alphaproteobacteria	Rhodobacterales	Rhodobacteraceae	NA	0.0242627	0	0	0	3.4139e-05	0	0	0.0016974	5.59195e-05	7.12674e-05	8.4533e-06	0	0.00016993	0	0	6.21294e-05	0	0	0.0242627	0.00230939	0.000722491	0	1.72105e-05	0.000138368	1.56323e-05	3.63356e-05	2.13408e-05	0.000323612	0.000459116	0.000450639	0.000235441	5.60577e-05	0	0.000148241	0.000312113	4.20672e-05	1.96188e-05	0.000215649	0	0.000198391	0	7.34715e-06
GACAGAGGTGGCAAGTGTTGTTCGGAATTACTGGGCTTAAAGGGCGCGTAGGCGGCGATGTAAGTCTGGTGTGGAATTTTACAGCTCAACTGTAAGACTGCGCTGGAAACTGTATCGCTTGAGTCAGATAGGGGAAGGTGGAATTCCTGATGTAGCGGTGAAATGCGTAGATATCAGGAGGAAGGCCTGTGGTGAAGACAGCCTTCTGGGTCTTGACTGACGCTGAGGCGCGAAAGCGTGGGGAGCAAACAGG	Bacteria	Nitrospirae	Thermodesulfovibrionia	NA	NA	NA	0.023825	0	0	0	0.000136556	0	7.13725e-05	0	0	0	0	0	0.000155468	0	7.93218e-05	6.21294e-05	0	0	8.48802e-05	0.000115915	0	0	0	0	0	0	0	0	1.1198e-05	0	0	0.000112115	1.70497e-05	1.27794e-05	0	0.0111583	0.0119479	0.0133055	0.0131048	0.0107939	0.00651798	0.023825
TACAGAGGGTGCAAGCGTTATTCGGAATTACTGGGCGTAAAGCGCGCGTAGGCGGAATGTTAAGTCAGTTGTGAAAGCCCTGGGCTCAACCTGGGAACTGCATCTGATACTGGCATTCTAGAGTTTAGTAGAGGGAAGGGGAATTCCTAGTGTAGCAGTGAAATGCGTAGATATTAGGAGGAACATCAGTGGCGAAGGCGCCTTCCTGGACTAAAACTGACGCTGAGGTGCGAAAGCGTGGGTAGCGAACGGG	Bacteria	Proteobacteria	Gammaproteobacteria	Thiomicrospirales	Thiomicrospiraceae	Thiomicrorhabdus	0.0236727	0.0116314	0.00389659	0.00750872	0.00232145	0.00421546	0.00359242	0.00470867	0.00138201	0.00117195	0.00182591	0.00192904	0.000245856	0	1.98304e-05	8.87563e-06	0	2.56597e-05	0.00103162	0.0103164	0.0125786	0.000318421	0.0122711	0.0189218	0.0161482	0.00951992	0.000522851	0.0236727	0.0170097	0.00996706	0.012091	0.0106229	0.00216531	0.00658648	0.0090169	4.20672e-05	9.8094e-06	1.43766e-05	5.73333e-05	0.000169	0.000328492	5.51036e-06
TACAGAGGGTGCGAGCGTTATTCGGAATTACTGGGCGTAAAGCGCGCGTAGGCGGATAGGCAAGTCAGTTGTGAAAGCCCCGGGCTCAACCTGGGAACTGCATCTGAGACTGCCTATCTAGAGTACGGTAGAGGGTAGCGGAATTCCTAGTGTAGCGGTGAAATGCGTAGATATTAGGAGGAACACCAGTGGCGAAGGCGGCTACCTGGACCGATACTGACGCTGAGGTGCGAAAGCGTGGGGAGCAAACAGG	Bacteria	Proteobacteria	Gammaproteobacteria	Nitrococcales	Halorhodospiraceae	Sulfurivirga	0.0236146	0	0	0	0	0	0	0.00369675	0.00306758	0.00104525	0.00281495	0	0.00985954	0	0	0	0	0	6.52925e-06	0.000695491	0.00170508	0	0.00119613	0.0010637	0.001743	0.00169869	0.000181397	0.00380489	0.00389689	0.00202787	0.0041316	0.00147152	8.52486e-06	0.00375713	0.0236146	0	0	0	0	0	0	1.10207e-05
TACGTAGGGGGCGAGCGTTGTCCGGAATCACTGGGCGTAAAGGGCGCGTAGGCGGCATACTAAGTTAGAAGTGAAATTTCAGGGCTCAACTCTGAAACTGCTTCTAAAACTGGCATGCTTGAGTGCAGGAGAGGGAAGTGGAATTCCTGGTGTAGCGGTGAAATGCGTAGATATCAGGAGGAACACTCGTGGCGAAGGCGGCTTCCTGGCCTGTTACTGACGCTGAGGCGCGAAAGCGTGGGGAGCAAACAGG	Bacteria	Firmicutes	Clostridia	Clostridiales	Peptococcaceae	Desulfotomaculum	0.0234192	0.00124032	0.011195	0.00321802	0.00389185	0.0234192	0.0179145	0.000881345	0.000183735	0.000166291	0.000236692	0	8.67726e-05	0	0	0.00014201	0	1.42554e-05	0	0.00151581	0.00277437	0	0.00350234	0.00373593	0.00142254	0.00205296	7.4693e-05	0.00093161	0.00124297	0.000523536	0.000554425	0.000112115	6.81989e-05	0.000362934	0.000214756	5.2584e-05	4.9047e-05	0.000373791	0.000966476	5.14347e-05	0	1.10207e-05
AACCAGCACCTCAAGTGGTCAGGAGGATTATTGGGCCTAAAGCATCCGTAGCCTGTTCTATAAGTTTGCGGTTAAATCTATACGCTCAACGTATAGGCTGCCGTAAATACTGTAGAACTAGGGAGTGGGAGAGGTAGACGGTACTCGATAGGAAGGGGTAAAATCCTTTGATCTATTGATGACCACCTGTGGCGAAGGCGGTCTACCAGAACACGTTCGACGGTGAGGGATGAAAGCTGGGGGAGCAAACCGG	Archaea	Thaumarchaeota	Nitrososphaeria	Nitrosopumilales	Nitrosopumilaceae	NA	0.0232722	0.000303189	0	0	3.4139e-05	0	0	0.00159948	0.00501678	0.0110306	0.00685563	0	0.00276226	0.00201092	0.00628625	0.0100206	0.00177701	0.000230938	0.000796568	0.00357554	0.00222527	0	0.00204805	0.00281924	0.00386118	0.00438752	0.0232722	0.00380489	0.00292267	0.00330026	0.00484552	0.00580898	8.52486e-06	0.000281146	0.00104801	0.00715142	0.00426709	0.00559968	0.000212952	0.00801646	0.00164246	0.000945945
TACAGAGGGTGCAAGCGTTATTCGGAATTACTGGGCGTAAAGCGCGCGTAGGCGGATTAATTAGTCAGTTGTGAAAGCCCTGGGCTCAACCTAGGAACTGCAGCTGAAACTGTTAATCTAGAGTTTAGGAGAGGCAAGGGGAATTCCAGGTGTAGCAGTGAAATGCGTAGATATCTGGAGGAACATCAGTGGCGAAGGCGCCTTGCTGGCTTAAAACTGACGCTGAGGTGCGAAAGCGTGGGTAGCGAACGGG	Bacteria	Proteobacteria	Gammaproteobacteria	Thiomicrospirales	Thiomicrospiraceae	Thiomicrorhabdus	0.0231706	0.00234282	0.000494805	0.000268168	0.00116073	0.000117096	0.00133229	0.000905827	0.000415402	0.00118779	0.00394769	8.38715e-05	0.000589331	4.18942e-05	0.000505676	0.000931942	0	0.0226633	0.000150173	0.00131965	0.0019146	0	0.0021341	0.00194579	0.00304049	0.00177136	0.000224079	0.00150038	0.0021948	0.00310145	0.00324301	0.00171677	0.0231706	0.00601397	0.00542618	0	1.96188e-05	0	8.19048e-06	0	0.000172891	1.28575e-05
TACTAGGGGTGCGAGCGTTGTCCGGAATCACTGGGCGTAAAGGGTCCGTAGGCGTCCCAAAAAGTCATCTGTTAAATACACCGGCTTAACCGGTGGCCTGCATTTGAAACTGTTGGGATAGAGTATAGGAGAGGAAAGTGGAATTCCTGGTGTAGCGGTGACATGCGTAGATATCAGGAGGAACACCAATGGCGAAGGCAGCTTTCTGGCCTATTACTGACGCTGAGGGACGAAAGCGTGGGGAGCGAACAGG	Bacteria	Marinimicrobia_(SAR406_clade)	NA	NA	NA	NA	0.0227671	0	0	0	0	0	0	0.000807899	0.00203707	0.00275567	0.00245146	0	0.00131967	0.00014663	0.00214169	0.00083431	0.00502763	0.000122597	0.000117526	0.000829239	0.000614117	0.0227671	0.000215131	0.000968573	0.000398624	0.000208929	0.00294504	0.00158864	0.0027211	0.00127239	0.00100252	0.00201808	0.000110823	0.000311816	0.000695811	0.00186147	0.00168722	0.00144485	5.73333e-05	0.000624564	8.64454e-05	0.000940435
TACGTAGGGTGCGAGCGTTAATCGGAATTACTGGGCGTAAAGTGTGCGCAGGCGGCCACGCAAGTCGAGTGTGAAAGCCCCGGGCTTAACTTGGGAATTGCGCTCGAAACTACGTGGCTGGAGTGTGGCAGAGGAAGGTGGAATTCCACGTGTAGCGGTGAAATGCGTAGAGATGTGGAGGAACACCAATGGCGAAGGCAGCCTTCTGGGCCAACACTGACGCTCATGCACGAAAGCGTGGGGAGCAAACAGG	Bacteria	Proteobacteria	Gammaproteobacteria	Betaproteobacteriales	Nitrosomonadaceae	MND1	0.022258	0	0	0.022258	0	0	0	0	0	0	0	0	0	0	0	0	0	0	0	0	0	0	0	0	0	0	0	0	0	0	0	0	0	0	0	0	0	0	0	0	0	0
TACAGAGGGTGCGAGCGTTATTCGGAATTACTGGGCGTAAAGCGCGCGTAGGCGGATAGGCAAGTCAGTTGTGAAAGCCCCGGGCTCAACCTGGGAACTGCATCTGAGACTGCCTATCTAGAGTACGGTAGAGGGTAGCGGAATTCCTAGTGTAGCGGTGAAATGCGTAGATATTAGGAGGAACACCAGTGGCGAAGGCGGCTACCTGGAGCGATACTGACGCTGAGGTGCGAAAGCGTGGGGAGCAAACAGG	Bacteria	Proteobacteria	Gammaproteobacteria	Nitrococcales	Halorhodospiraceae	Sulfurivirga	0.0221915	0.000661503	0	0	0	0	2.37908e-05	0.0114983	0.011783	0.00458487	0.00502126	0	0.00907135	0	0	1.77513e-05	0	4.56173e-05	7.8351e-05	0.00327237	0.0082653	0	0.00841594	0.00453154	0.00346256	0.0098106	0.000490839	0.00484437	0.00483752	0.00257129	0.00700246	0.00337047	0.000707563	0.0116522	0.0221915	0	9.8094e-06	1.43766e-05	0	0	1.72891e-05	3.67357e-06
TACGGAGGGGGTTAGCGTTGTTCGGAATTACTGGGCGTAAAGCGCACGTAGGCGGATTGGAAAGTTGGGGGTGAAATCCCAGGGCTCAACCCTGGAACTGCCTCCAAAACTAACAGTCTAGAGTTCGAGAGAGGTGAGTGGAATTCCAAGTGTAGAGGTGAAATTCGTAGATATTTGGAGGAACACCAGTGGCGAAGGCGGCTCACTGGCTCGATACTGACGCTGAGGTGCGAAAGCGTGGGGAGCAAACAGG	Bacteria	Proteobacteria	Alphaproteobacteria	Rhodobacterales	Rhodobacteraceae	Roseobacter_clade_NAC11-7_lineage	0.0210754	0.00226014	0	0	0	0.0131148	0	0.002236	2.39655e-05	5.54302e-05	8.4533e-06	0	0.00377461	0.000209471	0.000188389	0.000505911	0	0.000704217	0.000189348	0.0013464	0.000361246	0	0.00161779	0.00114153	0.000820697	0.000281601	1.06704e-05	0.000892384	0.000302345	0.000503655	0.000197466	0.000399411	0.00111676	0.000595518	0.000486781	0.000736176	0.000833799	0.00158143	0.00207219	0.000800911	0.0210754	0.000123065
AACCAGCACCTCAAGTGGTCAGGATGATTATTGGGCCTAAAGCATCCGTAGCCGGCTCTGTAAGTTTTCGGTTAAATCTATGCGCTCAACGTATGGGCTGCCGAAAATACTGTAGAGATAGGGAGTGGGAGAGGTAGACGGTACTCGGTAGGAAGGGGTAAAATCCTTTGATCTATCGATGACCACCTGTGGCGAAGGCGGTCTACCAGAACACGTTCGACGGTGAGGGATGAAAGCTGGGGGAGCAAACCGG	Archaea	Thaumarchaeota	Nitrososphaeria	Nitrosopumilales	Nitrosopumilaceae	NA	0.0205381	0.000110251	0	0	0.000136556	0	0.000118954	0.00343561	0.00550407	0.0132874	0.010051	8.38715e-05	0.00246579	0.00296052	0.00669278	0.0102514	0.00331564	0.000233789	0.000744334	0.00557284	0.00250704	0.0205381	0.002289	0.00326029	0.00352509	0.0043966	0.0195162	0.0100124	0.00742425	0.00434071	0.00447337	0.00480695	5.9674e-05	0.000283702	0.00115109	0.0100015	0.00631726	0.0065701	0.000688	0.00894963	0.00425311	0.00102309
TACGTAGGGAGCGAGCGTTACCCGGAATTACTGGGCGTAAAGGGCGCGTAGGCGGCTTGGTAAGTCTCTTGTGAAAGCTCCCGGCTTAACTGGGAGAGGTCAAGGGATACTACCAGGCTCGAGGGCAGTAGAGGTAAGCGGAATTCCCGGTGTAGCGGTGAAATGCGTAGATATCGGGAGGAACACCAGTGGCGAAAGCGGCTTACTGGGCTGTGCCTGACGCTGAGGCGCGAGAGCGTGGGGAGCAAACAGG	Bacteria	Chloroflexi	Dehalococcoidia	SAR202_clade	NA	NA	0.0204964	0	0	0	0	0.000117096	0.000309281	0.00118329	0.00112638	0.00400681	0.00371945	8.38715e-05	0.0204964	0.00316999	0.00512617	0.00300884	4.33416e-05	0.0015852	0.000496223	0.00171198	0.00078029	0	0.000481895	0.00112424	0.0015945	0.00131716	0.00130179	0.00175535	0.00194844	0.000795244	0.00249871	0.000399411	0	0.00415074	0.00949509	0.00322866	0.00276625	0.00266686	0.000950095	0.00198391	0.00257607	0.0153004
TACGGAGGGTGCAAGCGTTACTCGGAATCACTGGGCGTAAAGCGCATGCAGGCGGTTTAATAAGTTAGAAGTGAAATCCTATGGCTCAACCATAGAACTGCTTCTAAAACTGTTAGACTAGAGTCTGGGAGGGGAAGATGGAATTAGTAGTGTAGGGGTAAAATCCGTAGAGATTACTAGGAATACCAAAAGCGAAGGCGATCTTCTGGAACAGTACTGACGCTGAGATGCGAAAGCGTGGGGAGCAAACAGG	Bacteria	Epsilonbacteraeota	Campylobacteria	Campylobacterales	Sulfurovaceae	Sulfurovum	0.0204876	0.00170888	0	0	0.00290182	0	0	0.00488004	0.000567183	0.00115612	0.00112429	0	0.00974022	0	0.000307372	0.00245855	0	0.0002623	0.00116221	0.00406595	0.0060039	0	0.00223737	0.00487746	0.00286072	0.00223464	0.000405476	0.0022947	0.00365053	0.00373102	0.00229365	0.00241749	0	0.00712577	0.0141968	0.00085186	0.000215807	0.00450706	0.000122857	0.00178552	0.0204876	0.000958803
TACGGAGGGGGCGAGCGTTGTTCGGATTTACTGGGCGTAAAGAGCGTGTAGGTGGTTACTTAAGTCGGGTGTGAAAATCTCTGGCTCAACCAGAGGCTGTCATCCGAAACTGAGTAACTTGAGTATGGGAGAGGAAAGCGGAATTCCTGGTGTAGCGGTGAAATGCGTAGATATCAGGAGGAACACCGATGGCGAAGGCAGCTTTCTGGCCCATAACTGACACTGAGACGCGAAAGCGTGGGGAGCAAACAGG	Bacteria	NA	NA	NA	NA	NA	0.0203225	0	0	0	0	0	0.000261699	0	0	0	0	0	2.16932e-05	0	0.00020822	0.00119821	0	0.0203225	0	2.67497e-05	0	0	8.60526e-06	0	7.81616e-06	0	0	0	0	0	0	0	0	0	0	0.000368088	0.000843609	0.000941667	0.000409524	0.000918476	0.000293914	0.00109656
TACGGAGGGTGCAAGCGTTAATCGGAATTACTGGGCGTAAAGCGCGCGTAGGTGGTTTGGTAAGCGAGATGTGAAAGCCCCGGGCTTAACCTGGGAACGGCATTTCGAACTGTCAGACTAGAGTGTGGTAGAGGGTAGTGGAATTTCCTGTGTAGCGGTGAAATGCGTAGATATAGGAAGGAACACCAGTGGCGAAGGCGGCTACCTGGACCAACACTGACACTGAGGTGCGAAAGCGTGGGGAGCAAACAGG	Bacteria	Proteobacteria	Gammaproteobacteria	Alteromonadales	Marinobacteraceae	Marinobacter	0.0200045	0	0	8.93895e-05	3.4139e-05	0	0	4.0803e-05	7.9885e-06	0	0.000380398	0.00805166	0.000184392	0.0200045	0.00229042	0.00233429	0.00190703	0.00288815	0.000300345	9.80821e-05	7.22491e-06	0	0	0	2.34485e-05	0	0.000565532	0	0.00151172	3.31352e-05	0	9.8101e-05	0	4.34498e-05	0.00100792	9.46512e-05	0	1.43766e-05	1.6381e-05	5.14347e-05	0.000207469	0.00025715
TACGGAGGGTGCGAGCGTTAATCGGAATAACTGGGCGTAAAGGGCACGCAGGCGGTTATTTAAGTGAGGTGTGAAAGCCCCGGGCTTAACCTGGGAATTGCATTTCAGACTGGGTAACTAGAGTACTTTAGGGAGGGGTAGAATTCCACGTGTAGCGGTGAAATGCGTAGAGATGTGGAGGAATACCGAAGGCGAAGGCAGCCCCTTGGGAATGTACTGACGCTCATGTGCGAAAGCGTGGGGAGCAAACAGG	Bacteria	Proteobacteria	Gammaproteobacteria	Pasteurellales	Pasteurellaceae	Haemophilus	0.0194237	0	0	0	0	0	0	0	0	0	0	0	0	0	0	0	0	0	0	0	0	0.0194237	0	0	0	0	1.06704e-05	0	0	0	0	0	0	0	0	1.05168e-05	0	0	0	0	0	0
TACGTGAGAGGCGAGCGTTATCCGGATTTACTGGGCGTAAAGGGCGTGTAGGCGGTTGGGTAAGTCTTTTGTGAAATCTCCCGGCTTAACCGGGAGGGGCCAAAGGAAACTGCTCAACTTGAGGGTAGCAGGGGGAGATGGAATTCTCGGTGGAGCGGTGAAATGCGTAGATATCGAGAGGAACACCAGTGGCGAAGGCGATCTCCTGGGCTATACCTGACGCTGAGGCGCGAAAGCGTGGGGAGCAAACAGG	Bacteria	Chloroflexi	Dehalococcoidia	MSBL5	NA	NA	0.0192367	0.00631184	0.0055047	0.00607848	0.0035846	0.00234192	0.0155116	0	0	7.9186e-06	2.53599e-05	0.0104839	0.000354321	0.000474801	0.000485846	0.0010562	0	0.0120544	0.000300345	0.00127507	0.00115599	0	0.000602368	0.000838854	0.00036736	0.00148067	1.06704e-05	0.000333418	0.000145573	0.00042413	0.000220251	0.000147152	0.000622315	0.00282168	0.000249117	0.00746692	0.00876961	0.00782806	0.0146855	0.00957419	0.00534232	0.0192367
TACAGAGGGTGCAAGCGTTATTCGGAATTACTGGGCGTAAAGCGCGCGTAGGCGGATAGTTAAGTCAGATGTGAAAGCCCTGGGCTCAACCTGGGAACTGCATTTGATACTGGCTGTCTAGAGTTTAGCAGAGGCTGGCGGAATTTCTGGTGTAGCAGTGAAATGCGTAGATATCAGAAGGAACATCAGTTGCGAAGGCGGCTGGCTGGGCTAAAACTGACGCTGAGGTGCGAAAGCGTGGGTAGCGAACGGG	Bacteria	Proteobacteria	Gammaproteobacteria	Thiomicrospirales	Thiomicrospiraceae	NA	0.0191563	0.00159863	6.18506e-05	0	3.4139e-05	0.000468384	0	0.0013465	0.00117431	0.000989825	0.000371945	0	0.000878573	0	0	0	0	0	0.000274228	0.00364687	0.00567878	0	0.00564505	0.00622654	0.00526809	0.00301585	0.000842963	0.00521702	0.00408725	0.0026972	0.00430629	0.00334244	0.0014066	0.0091858	0.0191563	4.20672e-05	0	3.59415e-05	0	5.14347e-05	0.000363071	1.83679e-06
TACGAGGGGTGCTAGCGTTGTCCGGAATTACTGGGCGTAAAGGGTCCGTAGGCGTCTTGACAAGTTGATCGTTAAATCCACCGGCTCAACCGGTGATCTGCGGTCAAAACTTGCAGGATAGAATATGTGAGAGGAAAGTAGAATTCCTGGTGTAGCGGTGACATGCGTAGATATCAGGAGGAACACCAATGGCGAAGGCAGCTTTCTGGCACAATATTGACGCTGAGGGACGAAAGCGTGGGGAGCGAACAGG	Bacteria	Marinimicrobia_(SAR406_clade)	NA	NA	NA	NA	0.0188546	2.75626e-05	0	0	0.000819336	0.000117096	0.00114196	0.00263587	0.00614315	0.0115928	0.0112344	0	0.00404216	0.00367272	0.0106886	0.00625732	0.0111171	7.98303e-05	0.000633337	0.00254122	0.00250704	0	0.000989605	0.00525797	0.00268094	0.00198937	0.0188546	0.00585443	0.00802894	0.00719034	0.00795182	0.0136991	0.0012361	0.000541845	0.00205307	0.00835034	0.00647421	0.00685045	0.00667524	0.00510673	0.00698479	0.00216557
CACGGGGGGGGCAAACGTTGTTCGGAATCACTGGGCGTAAAGGGTCCGTAGGCGGCCGCGTAAGTCGGAGGTGAAAGCCCTGGGCTTAACCCAGGAATTGCCTTCGAAACTGCACGGCTTGAGTCTGGTAGAGGGAGACGGAATTCCCGGTGTAGCGGTGAAATGCGTAGATATCGGGAGGAACACCCGTGGCGAAGGCGGTCTCCTGGGCCAGTACTGACGCTGAGGGACGAAAGCGTGGGGAGCAAACAGG	Bacteria	Acidobacteria	Subgroup_26	NA	NA	NA	0.0186276	0	0	0	0	0	0	0.000155051	4.7931e-05	0.000886883	0.000397305	0	0.00030732	0	0.000356948	7.10051e-05	0	7.69792e-05	0.000137114	0.000133748	0.000173398	0.0186276	0	0.000224847	3.12647e-05	0.000199846	0.00050151	0.000117677	0.000145573	0.000271709	0.000508856	0.000294303	0	0.000122682	0.000266298	0.000147235	0.000274663	0.000366603	0	0.000411477	0.00038036	0.000281028
TACGAAGGGACCTAGCGTAGTTCGGAATTACTGGGCTTAAAGAGTTCGTAGGTGGTTAAAAAAGTTGGTGGTGAAATCCCAGAGCTTAACTCTGGAACTGCCATCAAAACTTTTTAGCTAGAGTATGATAGAGGAAAGCAGAATTTCTAGTGTAGAGGTGAAATTCGTAGATATTAGAAAGAATACCGATTGCGAAGGCAGCTTTCTGGATCATTACTGACACTGAGGAACGAAAGCATGGGTAGCGAAGAGG	Bacteria	Proteobacteria	Alphaproteobacteria	SAR11_clade	Clade_I	Clade_Ib	0.0184684	5.51253e-05	0	0	0	0	4.75817e-05	0.0005386	0.0010385	0.00235974	0.00184282	8.38715e-05	0.000310935	9.77531e-05	0.00206237	0.00142898	0.00316394	4.84684e-05	0.000450518	0.000650908	0.000288996	0.0184684	0.000533526	0.000830206	0.00093794	0.0010174	0.00145118	0.0024418	0.00222839	0.0013718	0.00287845	0.00221428	0.000230171	5.11174e-05	9.16294e-05	0.00130408	0.000961322	0.00138015	1.6381e-05	0.00149161	0.00276625	9.55129e-05
TACGTATGTCCCGAGTGTTACCCGGAATTATTGGGTGTAAAGGGTTCGTAGGCGGACTGATAAGTTGGATATTAAAGACTGAGGCTCAACCTCATGTTTGTGTCCAAAACTGCTAGTCTAGAATTAGGGAGAGGTAAGTGGAATTCTGTGTGTAGGGGTGCAATCCGTAGATACACAGAGGAACACCAAAAGCGAAGGCAACTTACTGGAACTATATTGACGCTGATGAACGAAAGCGTGGGTAGCGAAAAGG	Bacteria	Patescibacteria	Gracilibacteria	JGI_0000069-P22	NA	NA	0.0183378	0.00135057	0	0	0	0	2.37908e-05	0.00126489	0.000375459	0.00084729	0.00163149	0.00159356	5.06174e-05	0	0	0	0	0	0.00161925	0.00430669	0.00627845	0.00015921	0.0183378	0.00505042	0.0111615	0.0148612	0.00156855	0.00189264	0.00192605	0.00217367	0.00104809	0.00110013	0.000460342	0.00138528	0.000492508	0	0	0	0	0	3.45781e-05	0
TACGTAGGGGGCAAGCGTTATCCGGAATCATTGGGCGTAAAGGGTGAGTAGGCGGCAATACAAGTCAGAGGTGAAAGGCTACGGCTTAACCGTAGTAAGCCTTTGAAACTGTATAGCTTGAGTATGGGAGAGGAGAGTGGAATTCCTAGTGTAGCGGTGAAATGCGTAGATATTAGGAGGAACACCAGTGGCGAAGGCGACTCTCTGGACCATAACTGACGCTGAGTCACGAAAGCGTGGGGAGCAAACAGG	Bacteria	Firmicutes	Clostridia	Clostridiales	Clostridiaceae_2	Serpentinicella	0.0180406	0.00650478	0.000247402	0	0.000307251	0.00269321	0.00178431	0.00173005	0.000814827	0.00045136	0.000312772	0.000419358	0.000180776	6.98236e-06	0.000505676	0.00118934	0.0015603	0.00119175	0.00140379	0.0140525	0.0180406	0.00286579	0.0171761	0.0136379	0.0169845	0.00955625	0.00160056	0.00387354	0.00539742	0.0045594	0.00316706	0.0024245	0.000971834	0.00087922	0.000483918	0.000357571	0.000706277	0.000359415	0.000524191	0.000727433	0.00198824	7.34715e-06
TACGTAGGGTGCGAGCGTTAATCGGAATTACTGGGCGTAAAGCGGGCGCAGACGGTTACTTAAGCAGGATGTGAAATCCCCGGGCTCAACCTGGGAACTGCGTTCTGAACTGGGTGACTAGAGTGTGTCAGAGGGAGGTAGAATTCCACGTGTAGCAGTGAAATGCGTAGAGATGTGGAGGAATACCGATGGCGAAGGCAGCCTCCTGGGATAACACTGACGTTCATGCCCGAAAGCGTGGGTAGCAAACAGG	Bacteria	Proteobacteria	Gammaproteobacteria	Betaproteobacteriales	Neisseriaceae	Neisseria	0.0178316	0	0	0	0	0	0	0	0	0	0	0	0	0	0	0	0	9.97879e-05	0	0	0	0.0178316	0	0	0	0	1.06704e-05	0	0	0	0	0	0	0	0	0	0	0	0	0	0.000155602	0
TACGGAGGGTGCAAGCGTTAATCGGAATTACTGGGCGTAAAGCGCGCGTAGGCGGTTATTTAAGTCAGATGTGAAAGCCCCGGGCTTAACCTGGGAACTGCATCTGATACTGGGTAACTAGAGTTTTGGAGAGGTAAGTGGAATTTCCTGTGTAGCGGTGAAATGCATAGATATAGGAAGGAACACCAGTGGCGAAGGCGACTTACTGGCCAAAAACTGACGCTGAGGTGCGAAAGCGTGGGTAGCGAACAGG	Bacteria	Proteobacteria	Gammaproteobacteria	Thiotrichales	Thiotrichaceae	NA	0.0177726	0	0	8.93895e-05	3.4139e-05	0	0	0.000448833	0.000718965	0.000538465	0.00010144	0	4.70018e-05	0	3.96609e-05	0	0	0	0.0177726	0.000356662	0.00044072	0	9.46579e-05	0.000311327	9.3794e-05	0.000154426	8.53634e-05	0.00339302	0.00352736	0.00240561	0.0035468	0.0092215	0.000639364	0.00047028	0.000944928	0.000189302	3.92376e-05	0.000452863	0.00200667	0.000139608	0	9.18393e-06
TACGGAGGGTGCAAGCGTTACTCGGAATCACTGGGCGTAAAGCGCATGCAGGCGGTTTAATAAGTTAGAAGTGAAATCCTATGGCTCAACCATAGAACTGCTTCTAAAACTGTTAGACTAGAGTCTGGGAGGGGAAGATGGAATTAGTAGTGTAGGGGTAAAATCCGTAGAGATTACTAGGAATACCAAAAGCGAAGGCGATTTTCTGGAACAGTACTGACGCTGAGATGCGAAAGCGTGGGGAGCAAACAGG	Bacteria	Epsilonbacteraeota	Campylobacteria	Campylobacterales	Sulfurovaceae	Sulfurovum	0.0175785	0.00253576	0.00531915	8.93895e-05	0.0020142	0	2.37908e-05	0.00894402	0.000878735	0.00221721	0.00346585	0	0.00226693	0.000181541	0.000178474	0.000159761	0	0	0.000248111	0.00831022	0.0123401	0.0062092	0.00500826	0.00697027	0.00740191	0.00464187	0.000480169	0.00460902	0.00667398	0.00400936	0.00452654	0.00461776	0.000477392	0.00956918	0.0175785	0.000168269	9.8094e-06	0.000503181	0	0.000183695	0.0026971	3.48989e-05
TACAGAGGGTGCAAGCGTTAATCGGAATTACTGGGCGTAAAGCGCGCGTAGGCGGCTTGATAAGATGGGTGTGAAATCCCCGGGCTTAACCTGGGAACTGCATCCATAACTGTCTGGCTAGAGTACAGTAGAGGGTGGTGGAATTTCCTGTGTAGCGGTGAAATGCGTAGATATAGGAAGGAACACCAGTGGCGAAGGCGACCACCTGGACTGATACTGACGCTGAGGTGCGAAAGCGTGGGGAGCAAACAGG	Bacteria	Proteobacteria	Gammaproteobacteria	Pseudomonadales	Pseudomonadaceae	Pseudomonas	0.01746	0	0	0	3.4139e-05	0	2.37908e-05	0.000122409	0.000511264	5.54302e-05	0.00158922	0	0.00143175	0.015459	0.00816023	0.00262719	0.000303391	0.01746	0.00230482	0.000142665	0.000252872	0	0	0	0.000109426	9.08389e-06	0	1.96128e-05	0.00343777	0	7.59486e-06	3.50361e-05	5.11492e-05	0.000102235	0.000220483	0.000283953	0.000676849	7.1883e-06	0	5.87825e-05	0.00074343	0.000121228
TACGGAGGGTGCGAGCGTTATCCGGATTTATTGGGTTTAAAGGGTCCGTAGGCGGGCTAATAAGTCAGTGGTGAAATCCTATCGCTTAACGATAGAACTGCCATTGATACTGTTAGTCTTGAATTAGAGTGCAGTAGTTGGAATGTGTAGTGTAGCGGTGAAATGCTTAGATATTACACAGAACACCGATTGCGAAGGCAGATTACTAACTCTATATTGACGCTGAGGGACGAAAGCGTGGGGAGCGAACAGG	Bacteria	Bacteroidetes	Bacteroidia	Flavobacteriales	Flavobacteriaceae	Spongiimonas	0.0171197	0	0	0	3.4139e-05	0	0	0.000481475	0.00026362	4.75116e-05	9.29863e-05	0	7.23105e-06	0	0.000118983	0	0	0	0.0171197	0.00109674	0.000744166	0	0	0.000527527	3.90808e-05	0.000118091	0	0.000686449	0.00128777	0.000709093	0.000243036	0.00121926	0	0.000163576	0.000128854	7.36176e-05	1.96188e-05	7.90713e-05	0.000802667	7.34781e-05	1.72891e-05	3.67357e-06
TACGAGACCCTCGAACGTTGTCCAGATTTACTGGGCGTAAAGCGTTTGTAGACGTTCTAAAAAGTCTTTAGTTAAATCTAAGAGCTTAACTTTTAGCCAACTAAGGAAACTTTTAGAATAGAAGGCACTAGAGGTTAATAGAACTAACAAAGTAGGGGTGAAATCCGTTGAGATTGTTAGGAATACCAAAAGCGAAGGCAATTAACTGGAGTGCTCTTGACGTTGAGAAACGAAAGCATGGGTAGCAAAAAGG	Bacteria	NA	NA	NA	NA	NA	0.017091	0	0	0.00205596	0.000853475	0	0.00028549	0	0	7.9186e-06	0	0.0041097	0.000256702	0.000307224	0.000317287	0.00179288	0	8.26814e-05	9.14095e-05	7.13324e-05	0	0	0	8.64798e-06	0	0	0	6.86449e-05	0.000358335	0.000212065	3.79743e-05	0.000196202	0	0	1.14537e-05	0.00902341	0.00527746	0.0147288	0.000909143	0.017091	0.00926694	0.00164943
TACATAGGGTGCGAGCGTTGTTCGGAATTACTGGGCGTAAAGGGCGCGCAGGCGGAATAGTAAGTCGGAGGTGAAAGCCCGGGGCTCAACCCCGGAGGGTCTTTCGAAACTGCTAATCTAGAGAGGGTCAGGGGCCGGCAGAATTCCTGGTGTAGAGGTGAAATTCGTAGATATCAGGAGGAATACCGGTGGCGAAGGCGGCCGGCTGGGACCACTCTGACGCTGAGGCGCGAAAGCGTGGGGAGCAAACAGG	Bacteria	Proteobacteria	Deltaproteobacteria	SAR324_clade(Marine_group_B)	NA	NA	0.0170355	0	0	8.93895e-05	0	0	0	0.00121593	0.00108644	0.00378509	0.00219786	0	0.00024224	0.0017805	0.00192355	0.00230766	0.000346733	7.12771e-05	0.000254641	0.000945154	0.00241312	0.0170355	0.000602368	0.00198039	0.00221979	0.000899305	0.00264626	0.000804127	0.000559898	0.000530163	0.000736701	0.00138743	0	0.000209581	0.000263434	0.00171424	0.000912275	0.00113575	0.000417714	0.00132261	0	0.000383888
TACGAAGGTGGCAAGCGTTGTTCGGAATCACTGGGCATAAAGAGCACGTAGGCGGCCTTGTAAGTCGGGTGTGAAAGCCCTCAGCTCAACTGAGGAACTGCGCCCGAAACTACAGGGCTTGAGGCTTGGAGGGGGGAACGGAATTCTCGGTGGAGCGGTGAAATGCGTAGAGATCGAGAGGAACGCCGGTGGCGAAAGCGGTTCCCTGGACAAGTTCTGACGCTGAGGTGCGAAAGCTAGGGGAGCAAACGGG	Bacteria	Planctomycetes	NA	NA	NA	NA	0.0168763	0	0	0	0	0	0	8.1606e-05	0.000199712	8.71046e-05	4.22665e-05	0	0.00016993	1.39647e-05	0.000168559	0	0	8.55325e-06	0	4.45828e-05	0	0.0168763	0	0	3.12647e-05	1.81678e-05	0	4.90321e-05	0.000201563	0	0	0	0	3.57822e-05	5.44049e-05	9.46512e-05	6.86658e-05	8.62596e-05	0	8.81737e-05	0	7.34715e-05
TACGAGGGGTGCTAGCGTTGTCCGGAATCACTGGGCGTAAAGGGTACGTAGGCGTCCTGATAAGCATTGATTGAAATCCTTCGGCTTAACCGGAGAACTGGTCAGTGAACTGTCAGGATAGAGTTTGGTAGAGGAAAGCGGAATTCCCGGTGTAGCGGTGAAATGCGTAGATATCGGGAGGAACATCGACGGCGAAGGCAGCTTTCTGGGCCAATACTGACGCTGAGGTACGAAAGCGTGGGTAGCGAACAGG	Bacteria	Marinimicrobia_(SAR406_clade)	NA	NA	NA	NA	0.0167171	0	0	0	0	0	0	0.000244818	0.000814827	0.0010215	0.000836877	0	0.00122566	0.000132665	0.000971692	0.00034615	0	1.71065e-05	0	0.000196164	0.000281772	0.0167171	0.000172105	0.000345919	0.000218853	0.000172594	0.0013338	0.000843352	0.000593492	0.000404249	0.000751891	0.000742765	0	0.000199358	0.000641406	0.000567907	0.000480661	0.000611005	0.000352191	0.000551086	1.72891e-05	0.000609813
GACAGAGGTGGCAAGCGTTGTTCGGAATTACTGGGCTTAAAGGGCGCGTAGGCGGCGATGTAAGTCTGGTGTGGAATTTTACAGCTCAACTGTAAGACTGCGCTGGAAACTGTATCGCTTGAGTCAGATAGGGGAAGGTGGAATTCCTGATGTAGCGGTGAAATGCGTAGATATCAGGAAGAAGGCCTGTGGTGAAGACAGCCTTCTGGGTCTTGACTGACGCTGAGGTGCGAAAACGTGGGGAGCAAACAGG	Bacteria	Nitrospirae	Thermodesulfovibrionia	NA	NA	NA	0.0166264	0	0	0.0166264	0	0	0	0	0	0	0	0	0	0	0	0	0	0	0	0	0	0	0	0	0	0	0	0	0	0	0	0	0	0	0	0	0	0	0	0	0	0
TACGGAGGGTGCAAGCGTTAATCGGAATTACTGGGCGTAAAGCGCGCGTAGGCGGCTTGGTAAGTCGGATGTGAAATCCCCGGGCTCAACCTGGGAACTGCATTCGATACTGTCAGGCTAGAGTATGTTAGAGGCAAGTGGAATTCCGGGTGTAGCGGTGAAATGCGTAGATATCCGGAGGAACACCAGTGGCGAAGGCGACTTGCTGGGACAATACTGACGCTGAGGTGCGAAAGCGTGGGGAGCAAACAGG	Bacteria	Proteobacteria	Gammaproteobacteria	NA	NA	NA	0.0164388	0.000496127	0	0	0	0	0	0.000310103	0.000766896	0.00039593	0.000152159	0.0164388	0.000173545	0	4.95761e-05	0	0	0	7.18217e-05	0.000980821	0.00119934	0	0.00129939	0.000994517	0.00046897	0.00150793	0.00025609	0.0010689	0.00139974	0.000682585	0.00100252	0.000560577	0	0.00527021	0.0110471	0	0	0	0	7.34781e-06	8.64454e-05	4.40829e-05
TACGTGAGAGGCGAGCGTTATCCGGATTTACTGGGCGTAAAGGGCGTGTAGGCGGTTAGGTAAGTCTTTTGTGAAATCTCCCGGCTTAACCGGGAGCGGTCAAAGGAAACTGCTTAACTTGAGGGTAGCAGGGGGAGATGGAATTCTCGGTGGAGCGGTGAAATGCGTAGATATCGAGAGGAACACCAGTGGCGAAAGCGATCTCCTGGGCTATTCCTGACGCTGAGGCGCGAAAGCGTGGGGAGCAAACAGG	Bacteria	Chloroflexi	Dehalococcoidia	MSBL5	NA	NA	0.0164209	0.00165376	0.00420584	0.00706177	0.0164209	0.000819672	0.00435372	0	0	0	0	0	0.000216932	2.79295e-05	0	8.87563e-06	0	0.000191023	0	0	0	0	0	0	0	0	0	6.86449e-05	0.000201563	0.000159049	8.35435e-05	3.50361e-05	9.37734e-05	7.66761e-06	0.000180395	0.000220853	0.000225616	0.000186896	0.000417714	0.000191043	0	0.000521647
TACGTAGGGTGCGAGCGTTGTCCGGAATTACTGGGCGTAAAGGGCTCGTAGGTGGTTTGTCGCGTCGTCTGTGAAATTCCGGGGCTTAACTCCGGGCGTGCAGGCGATACGGGCATAACTTGAGTACTGTAGGGGTAACTGGAATTCCTGGTGTAGCGGTGAAATGCGCAGATATCAGGAGGAACACCGATGGCGAAGGCAGGTTACTGGGCAGTTACTGACGCTGAGGAGCGAAAGCATGGGTAGCGAACAGG	Bacteria	Actinobacteria	Actinobacteria	Corynebacteriales	Corynebacteriaceae	Corynebacterium_1	0.0163987	0.000137813	0	0	0	0	0	0	0	0	0	0	0	0	0	0	0	1.99576e-05	1.30585e-05	0	0	0.0163987	0	0	0	0	8.53634e-05	0	0	0	0	0	0	0	2.86342e-06	0	0	0	0	0	0	0
TACGGAGGGGGCAAGCGTTGTTCGGAATTACTGGGCGTAAAGAGCGAGCAGGTGGTTCATTAAGTCAATCGTGAAAGCTCAAGGCTTAACCTTGAAATTGCTTTTGATACTGATGGACTAGAGTTTGGGAGAGGATAGTGGAATTCTAAGTGTAGAAGTGAAATTCATAGATATTTAGAGGAACACCGATAGCGAAGGCAACTATCTGGCCCTTTACTGACACTCAGAAGCGAAAGCTTGGGTAGCAAACAGG	Bacteria	Proteobacteria	Alphaproteobacteria	Rickettsiales	S25-593	NA	0.0163987	0	0	0	0	0	2.37908e-05	0	0	0	0	0	0	0	0	0	0	0	0	0	0	0.0163987	0	0	1.56323e-05	0	0	0	0	0	0	0	0	0	0	0	0	0	0	0	0	0
TACGGAGGGGGCTAGCGTTGTTCGGAATCACTGGGCGTAAAGCGTATGTAGGCTGATTAAAAAGTTAGATGTGAAATACCTGGGCTTAACCCAGGAACTGCATTTAAAACTAGTAATCTAGAATTTGGTAGGGGTTAGTAGAATTTCCAGTGTAGAGGTGAAATTCGTAGATATTGGAAAGAATACCAGTGGCGAAGGCGACTAACTGGGCCATTTTTGACGCTAAGATACGAAAGCGTGGGTAGCAAACAGG	Bacteria	Proteobacteria	Alphaproteobacteria	Rhodospirillales	AEGEAN-169_marine_group	NA	0.0160802	0	0	0	0	0	0	0	0	0	0	0	0	0	0	0	0	0	0	0	0	0.0160802	0	0	0	0	6.40225e-05	0	0	0	0	0	0	0	0	0	0	0	0	0	0	0
TACGGAGGGTGCAAGCGTTAATCGGAATTACTGGGCGTAAAGCGCGCGTAGGTGGCTTGATAAGCCGGTTGTGAAAGCCCCGGGCTCAACCTGGGAACGGCATCCGGAACTGTCAAGCTAGAGTGCAGGAGAGGAAGGTAGAATTCCCGGTGTAGCAGTGAAATGCGTAGAGATCGGGAGGAATACCAGTGGCGAAGGCGGCCTTCTGGACTGACACTGACACTGAGGTGCGAAAGCGTGGGTAGCAAACAGG	Bacteria	Proteobacteria	Gammaproteobacteria	Oceanospirillales	Halomonadaceae	Halomonas	0.0160619	0	0	0	0	0	0	0.00347642	0.000375459	7.12674e-05	0.000228239	0	7.23105e-06	0.00290466	8.9237e-05	7.98807e-05	0	3.99152e-05	0.0160619	0.000552826	7.22491e-06	0	0	0	7.81616e-06	0	0	2.94193e-05	4.47918e-05	0	7.59486e-05	0.000287296	0	0	0.000177532	0.000862377	0.000176569	4.31298e-05	8.19048e-06	0	1.72891e-05	2.38782e-05
GACGTAGGGGGCAAGCGTTACCCGGAATTACTGGGCGTAAAGGGAGCGTAGGCGGGAGGTCAAGTCCGGTGTGAAAGTCCCTGGCTCAACCAGGGGATAGGGCTGGAAACTGACAATCTTGAGTACAGCAGAGGAAGAGGGAATTACCGGTGTAGGGGTGAAATCCGTAGAGACCGGTAGGAAGGCCAGTGGCGAAGGCGCTTTTCTGGGCTGTTACTGACGCTGAGGCTCGAAAGCCAGGGGAGCAAACCGG	Bacteria	Thermotogae	Thermotogae	Petrotogales	Petrotogaceae	SC103	0.0160422	0	0	0	0	0.0160422	0	0	0	0	0	0	0	0	0	0	0	0	0	0	0	0	0	0	0	0	0	0	0	0	0	0	0	0	0	0	0	0	0	0	0	0
TACGGAGGGAGCTAGCGTTGTTCGGAATTACTGGGCGTAAAGCGCGCGTAGGCGGACTTTCAAGTCAGGGGTGAAATCCCGAGGCTCAACCTCGGAACTGCCTTTGATACTGTAAGTCTTGAGTCCGAGAGAGGTGAGTGGAATTCCTAGTGTAGAGGTGAAATTCGTAGATATTAGGAAGAACACCAGTGGCGAAGGCGGCTCACTGGCTCGGTACTGACGCTGAGGTGCGAAAGCGTGGGGAGCAAACAGG	Bacteria	Proteobacteria	Alphaproteobacteria	Rhizobiales	Methyloligellaceae	Methyloceanibacter	0.0160195	0	0	0	0	0	0.000166536	0	0	0	0	0.0160195	0	0	0	0	0	0	0	0	0	0	8.60526e-06	1.7296e-05	0	0	0	1.96128e-05	0	0	0.000129113	0	0	0	0	0	0	0	0	1.46956e-05	0	0
AACCAGCACCTCAAGTGGTCAGGAGGATTATTGGGCCTAAAGCATCCGTAGCCGGCTCTGTAAGTTTTCGGTTAAATCCATGTGCTCAACGCATGGGCTGTCGAAAATACTGCATAGCTAGGGAGTGGGAGAGGTAGACGGTACTCGGTAGGAAGGGGTAAAATCCTTTGATCTATCGATGACCACCTGTGGCGAAGGCGGTCTACCAGAACACGTTCGACGGTGAGGGATGAAAGCTGGGGGAGCAAACCGG	Archaea	Thaumarchaeota	Nitrososphaeria	Nitrosopumilales	Nitrosopumilaceae	NA	0.015995	2.75626e-05	0	0	3.4139e-05	0	2.37908e-05	0.00344377	0.00465729	0.0116403	0.00855474	8.38715e-05	0.00238263	0.00297449	0.00543354	0.0119289	0.00318561	0.000122597	0.000959799	0.00598301	0.00212412	0.00509473	0.00239226	0.00319975	0.0032906	0.00554117	0.015995	0.00659972	0.00641643	0.0031611	0.00471641	0.00520636	0.000545591	0.000273478	0.000944928	0.00954925	0.0050028	0.00702297	0.00181829	0.00828098	0.00674274	0.000780634
TACGTAGGGAGCGAGCGTTACCCGGAATTACTGGGCGTAAAGAGCACGTAGGCGGTTGGATAAGTCTTCTGTGAAAGCTCCCGGCTCAACTGGGAGAGGTCAGGGGATACTATTCGACTTGAGGGCTGTAGAGGTAAGCGGAATTCCCGGTGTAGCGGTGAAATGCGTAGATATCGGGAGGAACACCAGCGGCGAAAGCGGCTTACTGGGCAGTGCCTGACGCTGAGGTGCGAGAGCGTGGGGAGCAAACTGG	Bacteria	Chloroflexi	Dehalococcoidia	SAR202_clade	NA	NA	0.0156769	0.000689066	6.18506e-05	0	3.4139e-05	0.000117096	0.000356862	0.00248898	0.00406614	0.00882924	0.00787848	0	0.0156769	0.00414752	0.00836845	0.00651472	0.00162531	0.00150822	0.000476635	0.00218455	0.00177733	0	0.000722842	0.00265493	0.00210255	0.00198937	0.00575136	0.00419715	0.00406486	0.00131215	0.00426831	0.00329339	0.000144923	0.00383636	0.00748211	0.00481669	0.0057385	0.00379542	0.00320248	0.00387964	0.00292185	0.0143049
TACAGAGGGTGCAAGCGTTATTCGGAATTACTGGGCGTAAAGCGCGCGTAGGCGGATTAATTAGTCAGTTGTGAAAGCCCTGGGCTCAACCTAGGAACTGCAGTTGAAACTGTTAATCTAGAGTTTAAGAGAGGCAAGGGGAATTCCAGGTGTAGCAGTGAAATGCGTAGATATCTGGAGGAACATCAGTGGCGAAGGCGCCTTGCTGGCTTAAAACTGACGCTGAGGTGCGAAAGCGTGGGTAGCGAACGGG	Bacteria	Proteobacteria	Gammaproteobacteria	Thiomicrospirales	Thiomicrospiraceae	Thiomicrorhabdus	0.0154044	0	0	0	0	0	0	8.1606e-06	0	2.37558e-05	4.22665e-05	0	0	0	9.91522e-06	0	0	0	0	6.24159e-05	2.16747e-05	0	8.60526e-06	7.78318e-05	7.81616e-05	7.26711e-05	2.13408e-05	2.94193e-05	0	0	5.3164e-05	0	0.0154044	0	0	1.05168e-05	0	0	0	2.20434e-05	0	0
TACGTAGGGTGCGAGCGTTGTTCGGAATTACTGGGCGTAAAGGGCGCGCAGGCGGAGGTGCAAGTCGGAGGTGAAAGCCCGGGGCTCAACCCCGGAGGGTCTTTCGAAACTGCATCTCTAGAGAGGGTCAGGGGCCGGCAGAATTCCTGGTGTAGAGGTGAAATTCGTAGATATCAGGAGGAATACCGGTGGCGAAAGCGGCCGGCTGGGGCCACTCTGACGCTGAGGCGCGAAAGCGTGGGGAGCAAACAGG	Bacteria	Proteobacteria	Deltaproteobacteria	SAR324_clade(Marine_group_B)	NA	NA	0.0153938	8.26879e-05	6.18506e-05	0	0	0	0	0.00421087	0.00702189	0.0153938	0.0118769	8.38715e-05	0.000835186	0.00375651	0.00633583	0.00727802	0.00721638	0.00010549	0.000887978	0.00441369	0.0082653	0.00636841	0.00246971	0.00667624	0.00699547	0.00420584	0.00905919	0.00158864	0.00287788	0.00266407	0.0036987	0.00278887	7.67237e-05	0.000989122	0.000761669	0.00602612	0.00430633	0.0038673	0.00212133	0.00495977	0.00162517	0.00103411
TACGTAGGGGGCGAGCGTTGTCCGGAATTACTGGGCGTAAAGGGCGCGTAGGCGGCATGCTAAGTTAGAAGTGAAATTTCAGGGCTCAACTCTGAAACTGCTTCTAAAACTGGCATGCTTGAGTGCAGGAGAGGGAAGTGGAATTCCTGGTGTAGCGGTGAAATGCGTAGATATCAGGAGGAACACTCGTGGCGAAGGCGGCTTCCTGGCCTGTTACTGACGCTGAGGCGCGAAAGCGTGGGGAGCAAACAGG	Bacteria	Firmicutes	Clostridia	Clostridiales	Peptococcaceae	Desulfotomaculum	0.0153758	0.000248064	0.000742207	0.000178779	0.00143384	0	0.00266457	1.63212e-05	0	0	8.4533e-06	0.0145098	0.000343475	2.09471e-05	0	2.66269e-05	6.50125e-05	4.56173e-05	6.52925e-06	0.000222914	0.000245647	0	0.0001635	0.00017296	9.3794e-05	7.26711e-05	0	0.00871791	0.00463595	0.00440035	0.00260504	0.00220027	8.52486e-06	1.78911e-05	4.29513e-05	0.012536	0.00613088	0.0153758	0.011909	0.0138506	0.0120851	0.00167148
CACGTAGGGAGCAAGCGTTGTCCGGATTTATTGGGCGTAAAGAGCTCGTAGGCGGTTCGGTAAGTCGGGTGTGAAAACTTGAGGCTCAACCTCAAGAGGCCACTCGATACTGCTGTGACTGGAGTCCGGTAGAGGAGTGTGGAATTCCTGGTGTAGCGGTGAAATGCGCAGATATCAGGAGGAACACCGACAGCGAAGGCAGCACTCTGGGCCGGTACTGACGCTGAGGAGCGAAAGCATGGGGAGCGAACAGG	Bacteria	Actinobacteria	Acidimicrobiia	Microtrichales	Microtrichaceae	Sva0996_marine_group	0.015225	0.000330752	0	0	0	0.00620609	0.000761307	0.00378652	0.00514459	0.0150849	0.0133816	0	0.015225	0.00579536	0.00739676	0.00737565	0.00461588	0.000769792	0.000724747	0.00483277	0.00221805	0	0.000774473	0.00324299	0.00288416	0.0016896	0.0115027	0.00569753	0.00423283	0.00269058	0.00653158	0.00449163	0.00028132	0.00142362	0.00573543	0.00560545	0.00619954	0.00576501	0.00448019	0.00423234	0.00437414	0.00447074
TACGTAGGGGGCGAGCGTTGTCCGGAATCACTGGGCGTAAAGGGCGAGTAGGCGGCATGCTAAGTTAGAAGTGAAATTTCAGGGCTCAACTCTGAAACTGCTTCTAAAACTGGCATGCTTGAGTGCAGGAGAGGGAAGTGGAATTCCTGGTGTAGCGGTGAAATGCGTAGATATCAGGAGGAACACTCGTGGCGAAGGCGGCTTCCTGGCCTGTTACTGACGCTGAGGCGCGAAAGCGTGGGGAGCAAACAGG	Bacteria	Firmicutes	Clostridia	Clostridiales	Peptococcaceae	Desulfotomaculum	0.0151403	5.51253e-05	0	8.93895e-05	0.000273112	0	0.000713725	3.26424e-05	3.1954e-05	0	4.22665e-05	0	0	6.98236e-06	0	0	0	0	0.000280758	0.0151403	0.0078896	0	0.00176408	0.00344189	0.000969204	0.00578644	4.26817e-05	0.000568772	0.000515106	0.000298217	0.000364553	0.000308318	5.11492e-05	0	0	0.000494289	0.000402186	0.000359415	0.00170362	0.000213086	0.000293914	0
TACAGAACCCGCAAGCGTTATCCGGATTTATTGGGCGTAAAGGGTCCGTAGGCGGTAAGGAAAGTCTCCGGTTAAATACTCAGGGCTCAACCTTGGGGGTGCTGGAGATACTATCTTACTAGAGGGCGTTAGGGGCTGATGGAACGGTCGGTGTAGGGGTGAAATCCGTTGATATCGACCGGAACACCGAAAGCGAAGGCATTCAGCTGGGGCGACCCTGACGCTGAGGGACGAAAGCGTGGGGAGCAAAAAGG	Bacteria	Patescibacteria	Parcubacteria	Paceibacterales	Paceibacteraceae	Candidatus_Paceibacter	0.0151291	0	0	0	0.000819336	0	0.00107059	0	7.9885e-06	0	0	0	0	0	0.000356948	0.00463308	0	0.00116609	2.6117e-05	0.000124832	1.44498e-05	0	0	0	0	0	0	9.80642e-06	3.35939e-05	0	0	0.000147152	0.000102298	0	0	0.0102539	0.00926989	0.00807246	0.007912	0.0151291	0.00561895	0.0010635
TACGTAGGATCCGAGCGTTGTCCGAATTTACTGGGCGTAAAGAGCGCGTAGGCGGTTTGTTAAGTCTCATGTGTAATCTCCCGGCTCAACTGGGAGGGGTCATGGGATACTGGCAGACTTGAGGATAGCAGAGGAAAGCGGAATTCCCGGAGTAGTGGTGAAATGCGTAGATACCGGGAGGAACACCAGAGGCGAAGGCGGCTTTCTGGGCTATTTCTGACGCTGAGGCGCGAAAGCGTGGGGAGCGAACCGG	Bacteria	Chloroflexi	Dehalococcoidia	SAR202_clade	NA	NA	0.0149658	0	0	0	0	0	0	0.0002693	0.0022927	0.000973987	0.00089605	0	0.000846033	0.000258347	0.00116008	0.000621294	0.00227544	5.70216e-05	0.00026117	0.000427994	0.000245647	0.0149658	9.46579e-05	0.00068319	0.00030483	0.00032702	0	0.000696256	0.00100782	0.000337979	0.000394933	7.00722e-06	0	6.38968e-05	0.000412332	0.000483773	0.00050028	0.000611005	0.000688	0.000749476	0.000501383	0.000394909
TACGAAGGGTCCTAGCATTATTCGGAATTACTGGGCGTAAAGCGCATGTAGTTGGTTTGCTAAGTTGGATGTGAAATCCCAAAGCTCAACTTTGGAACTGCATTCAATACTAGTAGACTAGAGTTCAGAAGGGGAGAGTGGAATTCCTAGTGTAGAGGTGAAATTCGTAGATATTAGGAGGAACACCAGTAGCGAAGGCGACTCTCTGGTCTGATACTGACAATGAGATGCGAAAGTGTGAGTAGCGAACAGG	Bacteria	Proteobacteria	Alphaproteobacteria	NA	NA	NA	0.0149658	0	0	0	0	0	0	0	7.18965e-05	0.000197965	8.4533e-05	0	2.53087e-05	6.98236e-06	2.97457e-05	6.21294e-05	0	8.55325e-06	4.57047e-05	3.56662e-05	2.16747e-05	0.0149658	0	9.51277e-05	2.34485e-05	9.08389e-06	9.60338e-05	2.94193e-05	0	0	8.35435e-05	0	0	2.55587e-06	5.72684e-06	6.31008e-05	4.9047e-05	0	0	0	0	5.51036e-06
GACAGAGGTGGCGAGCGTTGTTCGGAATTACTGGGCTTAAAGGGCGCGTAGGCGGCGATGTAAGTCTGGTGTGGAATTTTACAGCTCAACTGTAAGACTGCGCTGGAAACTGTATCGCTTGAGTCAGATAGGGGAAGGTGGAATTCCTGATGTAGCGGTAAAATGCGTAAATATCGGGAGGAAGGCCTGTGGTGAAGACAGCCTTCTGGGTCTTGACTGACGCTGAGGTGCGAAAGCGTGGGGAGCAAACAGG	Bacteria	Nitrospirae	Thermodesulfovibrionia	NA	NA	NA	0.014906	0	0.014906	0	0	0	0	0	0	0	0	0	0	0	0	0	0	0	0	0	0	0	0	0	0	0	0	0	0	0	0	7.00722e-06	0	0	0	0	0	0	0	0	0	0
TACGGAGGGTGCGAGCGTTAATCGGAATTACTGGGCGTAAAGCGCACGCAGGCGGTTTGTTAAGCTAGATGTGAAAGCCCCGGGCTCAACCTGGGATAGTCATTTAGAACTGGCAGACTAGAGTCTTGGAGAGGGGAGTGGAATTCCAGGTGTAGCGGTGAAATGCGTAGATATCTGGAGGAACATCAGTGGCGAAGGCGACTCCCTGGCCAAAGACTGACGCTCATGTGCGAAAGTGTGGGTAGCGAACAGG	Bacteria	Proteobacteria	Gammaproteobacteria	Alteromonadales	Alteromonadaceae	Alteromonas	0.0147537	0	0	0	6.8278e-05	0.000234192	0.000118954	5.71242e-05	7.9885e-05	7.9186e-05	5.07198e-05	0.00268389	0.000339859	0.0147537	0.00545337	0.0118401	0.00231878	0.00202997	4.57047e-05	3.56662e-05	2.88996e-05	0	5.16316e-05	0	7.81616e-06	0	0.00230481	1.96128e-05	0.000134375	0.000218692	7.59486e-06	7.00722e-05	0.00566051	1.27794e-05	2.00439e-05	7.36176e-05	7.84752e-05	0.000158143	8.19048e-06	5.14347e-05	0.00105463	3.30622e-05
CACCGGCACCCCGAGTGGTAGCCACTATTATTGGGCCTAAAGCGTTCGTAGCCGGTTTGGTAAATTCTTGGGTAAATCGTACCGCTTAACGGTGCGGATTCCGGGGACACTACCAGACTTGAGACCGGGGGAGATCAGAGGTACTTGCGGGGGAGCGGTGAAATGTTGTAATCCCGCAGGGACCACCAGTGGCGAAGGCGTCTGATCAGAACGGCTCTGACGGTGAGGAACGAAACCCTGGGGCGCAAACGGG	Archaea	Euryarchaeota	Thermoplasmata	Marine_Group_III	NA	NA	0.0146269	0	0	8.93895e-05	0	0	2.37908e-05	0.00351722	0.0146269	0.00738013	0.00661048	0	0.00118228	0.00174559	0.00850726	0.00239642	0.000433416	9.69368e-05	0.000287287	0.00257688	0.00247092	0	0.00111008	0.00251656	0.0022745	0.00207113	0.000960338	0.00639379	0.0049607	0.0012989	0.00214935	0.00115619	1.70497e-05	0.000230028	0.000621362	0.00495341	0.00453194	0.00278906	0.000524191	0.00343877	0.00112379	0.000683285
GACAGAGGTGGCAAGCGTTGTTCGGAATTACTGGGCTTAAAGGGCGCGTAGGCGGCGATGTAAGTCTGGTGTGGAATTTTACAGCTCAACTATAAGACTGCGCTGGAAACTGTATCGCTTGAGTCAGATAGGGGAAGGTGGAATTCCTGATGTAGCGGTGAAATGCGTAGATATCAGGAGAAAGGCCTGTGGTGAAGACAACCTTCTGGGTCTTGACTGACGCTGAGGTGCGAAAGCGTGGGGAGCAAACAGG	Bacteria	Nitrospirae	Thermodesulfovibrionia	NA	NA	NA	0.0145705	0.000551253	0	0.0145705	0	0	0	0	0	0	0	0	0	0	0	0	0	0	0	0	0	0	0	0	0	0	0	0	0	0	0	0	0	0	0	0	0	0	0	0	0	0
TACAGAGGGTGCGAGCGTTAATCGGAATTACTGGGCGTAAAGCGCGCGTAGGCGGCTTATTAAGTCAGATGTGAAATCCCCGGGCTCAACCTGGGAACTGCATCTGATACTGGTAAGCTAGAGTTTTGGAGAGGGAAGTAGAATTTCAGGTGTAGCGGTGAAATGCATAGAGATCTGAAGGAATACCAGTGGCGAAGGCGACTTCCTGGCCAAAAACTGACGCTGAGGTGCGAAAGCGTGGGTAGCAAACGGG	Bacteria	Proteobacteria	Gammaproteobacteria	Thiotrichales	Thiotrichaceae	Cocleimonas	0.0144918	0.00113007	0.00847353	0.000268168	0.00170695	0	0.00235529	0.0137588	0.0024285	0.002043	0.0010144	0.000167743	0.0010702	1.39647e-05	0.000832879	0.000967444	0.00147362	0.000142554	0.000326462	0.00345962	0.00691424	0	0.00468126	0.00542228	0.00307175	0.00259799	0.000565532	0.00731559	0.00935029	0.0119618	0.0102455	0.0139444	0.000460342	0.00504018	0.0144918	0.000809793	0.000313901	0.00422672	0.00170362	0.00138874	0.00530775	0.000446339
TACGAAGGGACCTAGCGTAGTTCGGAATTACTGGGCTTAAAGAGTTCGTAGGTGGTTAAAAAAGTTGGTGGTGAAATCCCAGAGCTTAACTCTGGAACTGCCATCAAAACTTTTTAGCTAGAGTATGATAGAGGAAAGCAGAATTTCTAGTGTAGAGGTGAAATTCGTAGATATTAGAAAGAATACCAATTGCGAAGGCAGCTTTCTGGATCATTACTGACACTGAGGAACGAAAGCATGGGTAGCGAAGAGG	Bacteria	Proteobacteria	Alphaproteobacteria	SAR11_clade	Clade_I	Clade_Ib	0.0141697	0	0	0	0	0	0	0.00102008	0.00127017	0.00330997	0.0026966	0	0.000390477	0.000544624	0.00188389	0.00253843	0.000151696	4.27662e-05	7.18217e-05	0.000624159	0.000570768	0.0141697	0.000705631	0.00124531	0.00120369	0.00139892	0.0027423	0.00325573	0.00283308	0.00208089	0.00254428	0.00316726	0.000179022	0.000102235	0.000186122	0.0016301	0.000755324	0.00125076	0.000819048	0.00180021	0.00112379	0.000135922
GACAGAGGTGGCAAACGTTGTTCGGAATTACTGGGCTTAAAGGGCGCGTAGGCGGCGATGTAAGTCTGGTGTGGAATTTTACAGCTCAACTGTAAGACTGCGCTGGAAACTGTATCGCTTGAGTCAGATAGGGGAAGGTGGAATTCCTGATGTAGCGGTGAAATGCGTAGATATCAGGAGGAAGGCCTGTGATGAAGACAGCCTTCTGGGTCTTGACTGACGCTGAGGTGCGAAAGCGTGGGGAGCAAACAGG	Bacteria	Nitrospirae	Thermodesulfovibrionia	NA	NA	NA	0.0141686	0	0	0.000178779	0	0.0141686	4.75817e-05	0	0	0	0	0	0	0	0	0	0	0	0	0	0	0	0	0	0	0	0	0	0	0	0	0	0	0	0	0	0	0	0	0	0	0
TACGGAGGGTGCGAGCGTTAATCGGAATTACTGGGCGTAAAGCGCACGCAGGCGGTTTGTTAAGCTAGATGTGAAAGCCCCGAGCTCAACTTGGGATGGTCATTTAGAACTGGCAGACTAGAGTCTTGGAGAGGGGAGTGGAATTCCAGGTGTAGCGGTGAAATGCGTAGATATCTGGAGGAACATCAGTGGCGAAGGCGACTCCCTGGCCAAAGACTGACGCTCATGTGCGAAAGTGTGGGTAGCGAACAGG	Bacteria	Proteobacteria	Gammaproteobacteria	Alteromonadales	Alteromonadaceae	Alteromonas	0.0141409	0	0	0	0	0	0	4.0803e-05	0.000119827	0	0	0	5.06174e-05	2.79295e-05	0	0	0	1.71065e-05	0.000130585	2.67497e-05	5.05744e-05	0	0	0	0	0	0	0.0141409	4.47918e-05	1.32541e-05	0	0	0	2.55587e-06	1.71805e-05	0	0	7.1883e-06	0	8.08259e-05	1.72891e-05	2.93886e-05
TACGGAGGGTCCGAGCGTTATCCGGAATCATTGGGTTTAAAGGGTCCGTAGGCGGGCAATTAAGTCAGGGGTGAAATCCCACAGCTCAACTGTGGAACTGCCTTTGATACTGGTTGTCTTGAGTTATAGTGAAGTAGATAGAATATGTAGTGTAGCGGTGAAATGCATAGATATTACATAGAATACCGATTGCGAAGGCAGTCTACTAACTGTATACTGACGCTAATGGACGAAAGCGTGGGGAGCGAACAGG	Bacteria	Bacteroidetes	Bacteroidia	Flavobacteriales	Flavobacteriaceae	Lutimonas	0.0138077	0.00104738	0	0	0	0	0	0.0138077	6.3908e-05	4.75116e-05	0.000532558	0	0.0012582	0.000307224	6.94066e-05	4.43782e-05	0	0.000319321	9.79387e-05	0.000570659	0.000216747	0	0.00134242	0.000224847	0.00347038	0.00081755	0	0.0019809	0.00101901	0.000510282	0.000136707	9.8101e-05	0	0.000104791	3.72244e-05	0.000126202	0	0.000208461	0	1.46956e-05	0.000622407	1.10207e-05
GACAGAGGTGGCAAACGTTGTTCGGAATTACTGGGCTTAAAGGGCGCGTAGGCGGCGATGTAAGTCTGGTGTGGAATTTTACAGCTCAACTGTAAGACTGCGCTGGAAACTGTATCGCTTGAGTCAGATAGGGGAAGGTGGAATTCCTGATGTAGCGATGAAATGCGTAGATATCAGGAGGAAGGCCTGTGGTGAAGACAGCCTTCTGGGTCTTGACTGACGCTGAGGTGCGAAAGCGTGGGGAGCAAACAGG	Bacteria	Nitrospirae	Thermodesulfovibrionia	NA	NA	NA	0.0137002	0	0.000123701	0	0	0.0137002	0	0	0	0	0	0	0	0	0	0	0	0	0	0	0	0	0	0	0	0	0	0	0	0	0	0	0	0	0	0	0	0	0	0	0	0
TACGGAGGGTGCAAGCGTTAATCGGAATTACTGGGCGTAAAGCGTGCGTAGGCGGTTTATTAAGTCAGATGTGAAAGCCCCGGGCTTAACCTGGGAACTGCATTTGAAACTGGTCAACTAGAGTATGGTAGAGGGAAGTGGAATTTCTGGTGTAGCGGTGAAATGCGTAGATATCAGAAGGAACATCAATGGCGAAGGCAGCTTTCTGGACCAATACTGACGCTGAGGTACGAAAGCGTGGGTAGCAAACAGG	Bacteria	Proteobacteria	Gammaproteobacteria	Thiomicrospirales	Thioglobaceae	SUP05_cluster	0.0136921	0	0	0	0	0	0	1.63212e-05	0.000231666	0.000388011	0.000219786	0	2.53087e-05	0.000907707	0.000198304	0.000452657	6.50125e-05	2.28087e-05	0	0.000115915	0	0.0136921	6.88421e-05	0.000112424	7.03455e-05	0.000109007	0.000832293	0.000480515	0.000907035	0.000589806	0.00025063	0.00177983	6.81989e-05	1.27794e-05	3.4361e-05	0.000378605	0.000215807	5.75064e-05	0.000925524	0.000205739	0.000484094	2.93886e-05
TACGTGAGCCCCGAGCATTATCCGGAATTATTGGGCGTAAAGGGTCCGTAGGCGGTTTAATTAGTCTTTTGTTAAAGCACCAAGCTTAACTTGGGACAAGCAAGAGATACGGTTAAACTAGAGAGCAGAATGGGTGTGCGGAACTTATAGTGTAGGGGTGAAATCCGTTGATATTATGAGGAACACCAAAAGCGAAGGCAGCACACTGGTCTGTTTCTGACGCTAAGGGACGAAACCCTGGGTAGCGAATGGG	Bacteria	Patescibacteria	Parcubacteria	Candidatus_Campbellbacteria	NA	NA	0.0135361	5.51253e-05	0.000123701	0	0.00068278	0	0.00118954	6.52848e-05	0	0	0	0.0029355	6.50795e-05	0	0	2.66269e-05	0	3.70641e-05	0	0.00218455	0.000917564	0	0.0135361	0.00170365	0.00371268	0.00201662	0.00388403	0.00108851	0.00114219	0.000583179	0.000121518	0.000574592	0.000375094	5.36733e-05	4.58147e-05	0.000304987	4.9047e-05	0.000395356	0.000139238	0.000492303	0	2.93886e-05
TACTGGGGGGGCAAGCGTTGTTCGGATTTACTGGGCGTAAAGGGCTCGTAGGCGGCCATCTAAGTCGGTTGTGAAATCCCTCGGCTCAACCGAGGAACTGCGATCGATACTGGGTGGCTTGAAGCCGGGAGAGGGATGCGGAATTCCAGGTGTAGCGGTGAAATGCGTAGATATCTGGAGGAACACCCGTGGCGAAGGCGGCATCCTGGACCGGTCTTGACGCTGAGGAGCGAAAGCTAGGGTAGCAAACGGG	Bacteria	Acidobacteria	Subgroup_6	NA	NA	NA	0.0135329	0	0	0	0	0	0	8.1606e-05	3.99425e-05	0.000253395	0.000295865	0	0.000278395	0	0	3.55025e-05	0	0	0	0.000115915	7.9474e-05	0.0135329	8.60526e-06	6.91838e-05	5.47131e-05	4.54194e-05	3.20113e-05	0.000107871	8.95837e-05	6.62704e-05	9.11383e-05	0	0	6.90085e-05	0.00010881	3.15504e-05	0.000137332	0.000122201	2.45714e-05	0	0	0.000137759
TACGGAGGGTGCGAGCGTTAATCGGAATTACTGGGCGTAAAGCGCATGCAGGTGGTTCATTAAGTCAGATGTGAAAGCCCGGGGCTCAACCTCGGAACTGCATTTGAAACTGGTGAACTAGAGTGCTGTAGAGGGGGGTAGAATTTCAGGTGTAGCGGTGAAATGCGTAGAGATCTGAAGGAATACCAGTGGCGAAGGCGGCCCCCTGGACAGACACTGACACTCAGATGCGAAAGCGTGGGGAGCAAACAGG	Bacteria	Proteobacteria	Gammaproteobacteria	Vibrionales	Vibrionaceae	Aliivibrio	0.0135059	0	0	0	3.4139e-05	0	0	0.000122409	7.9885e-06	3.9593e-05	0.000135253	0	3.97708e-05	0	0.000138813	6.21294e-05	0	0	0	9.80821e-05	7.22491e-05	0	2.58158e-05	0.000138368	1.56323e-05	3.63356e-05	2.13408e-05	0.0106007	0.0118138	0.0135059	0.0128277	0.00480695	0.000170497	2.81146e-05	0.00166365	0	9.8094e-06	7.1883e-06	0	0	1.72891e-05	1.28575e-05
CACCAGCAGCCCAAGTGGTGGCCACTTTTACTGGGTCTAAAGCGTTCGTAGCCGGCTAGGTAAGTTCTTTGGGAAATTTGGTCGCTTAACGATCAAGCTTCCAAAGAATACTGCTTAGCTTGGGACCGGAAGAGGTCAGAGGTACTTCAAGGGTAGGGGTGAAATCCGTTAATCCTTGTGGGACCACCAGTAGCGAAGGCGTCTGACCAGACCGGATCCGACGGTGATGGACGAAGGCTAGGGTAGCGAACCGG	Archaea	Euryarchaeota	Methanomicrobia	ANME-1	ANME-1b	NA	0.0133774	0.000275626	0.000247402	8.93895e-05	0.001229	0	0.00280732	0	7.9885e-06	0	8.4533e-06	0.0029355	7.23105e-06	0.000111718	6.94066e-05	0.00042603	0.000390075	0.00306491	0.000280758	0	0	0	0	8.64798e-06	0	0	0	0	5.59898e-05	0	0	5.60577e-05	0.000119348	0	8.59025e-06	0.0133774	0.0107609	0.00949574	0.00627391	0.0118814	0.00554979	0.009487
TACAGAGGGTGCAAGCGTTATTCGGAATTACTGGGCGTAAAGCGCGCGTAGGCGGAATATTAAGTCAGTTGTGAAAGCCCTGGGCTCAACCTGGGAACTGCATCTGATACTGGTATTCTAGAGTTTGGTAGAGGGAAGGGGAATTCCTAGTGTAGCAGTGAAATGCGTAGATATTAGGAGGAACATCAGTGGCGAAGGCGCCTTCCTGGACCAAAACTGACGCTGAGGTGCGAAAGCGTGGGTAGCGAACGGG	Bacteria	Proteobacteria	Gammaproteobacteria	Thiomicrospirales	Thiomicrospiraceae	Thiomicrorhabdus	0.0133079	0.00176401	0	0	0.000716919	0.000234192	0.000452026	0.000261139	0.000295574	0.000174209	5.91731e-05	0	3.61553e-06	0	5.94913e-05	0	0	0	0.00026117	0.00110565	0.00155336	0	0.00468126	0.00244738	0.00279037	0.0133079	0.000117375	0.00054916	0.000369533	0.000457266	0.00051645	0.000728751	0	0.00361656	0.000269161	0	0	0	8.19048e-06	0	0	0
TACGGAGGGGGCGAGCGTTGTTCGGATTTATTGGGCGTAAAGAGCGTGTAGGTGGTTATTTAAGTCGGGCGTGAAAACCTCTGGCTCAACCAGAGGCTGTCGTTCGAAACTGAGTAACTTGAGTATGGGAGAGGAAAGCGGAATTCCTGGTGTAGCGGTGAAATGCGTAGATATCAGGAGGAACACCGATGGCGAAGGCAGCTTTCTGGCCCACAACTGACACTGAGACGCGAAAGCGTGGGGAGCAAACAGG	Bacteria	BHI80-139	NA	NA	NA	NA	0.0131094	0.000661503	0.00371103	8.93895e-05	0.0131094	0.000351288	0.00359242	0	0	0	0	0.0101485	0.000614639	0.00038403	0.000109067	0.000195264	0	0.000481833	6.52925e-05	6.24159e-05	1.44498e-05	0	2.58158e-05	6.05358e-05	0	0	0	5.88385e-05	2.23959e-05	9.27785e-05	1.51897e-05	5.60577e-05	9.37734e-05	1.02235e-05	7.15854e-05	0.00363881	0.0065723	0.00375948	0.00427543	0.00446012	0.00515214	0.00380399
TACGTATGTCTCAAGCGTTACCCGGAATTACTGGGTGTAAAGGGTTCGTAGGTGGTTAGAAAAGTTGGATATGAAAGACCGGAGCTTAACTCCGTGTTGGTGTTCAAAACTGTTTAACTAGAATCAGGGAGAGGTAAGTGGAATTCTGTGTGTAGGGGTGCAATCCGTAGATACACAGAGGAACACCAAAAGCGAAGGCAACTTACTGGAACTGTATTGACGCTCATGAACGAAAGCGTGGGTAGCGAAAAGG	Bacteria	Patescibacteria	Gracilibacteria	JGI_0000069-P22	NA	NA	0.012839	0.00468565	6.18506e-05	8.93895e-05	0	0.000117096	0	0.00737718	0.00266017	0.00147286	0.00193581	0	0.000357937	0	0	7.98807e-05	0.000108354	0.000202427	0.00086839	0.00600975	0.00729716	0	0.012839	0.00633032	0.0124511	0.0106917	0.00309442	0.00324593	0.00344897	0.00296229	0.00451135	0.00108612	0.000707563	0.000994234	0.00174382	0	0	0	0	0	0.00136584	0
TACGTAGGGCGCGAGCGTTGTCCGGAATTATTGGGCGTAAAGAGCTTGTAGGCGGTTTGTCGCGTCTGCTGTGAAAGGCCGGGGCTTAACTCCGTGTATTGCAGTGGGTACGGGCAGACTAGAGTGCAGTAGGGGAGACTGGAATTCCTGGTGTAGCGGTGGAATGCGCAGATATCAGGAGGAACACCGATGGCGAAGGCAGGTCTCTGGGCTGTAACTGACGCTGAGAAGCGAAAGCATGGGGAGCGAACAGG	Bacteria	Actinobacteria	Actinobacteria	Micrococcales	Micrococcaceae	Rothia	0.0127635	0	0	0	0	0.0127635	0	0	0	0	0	0	0	0	0	2.66269e-05	0	0	0	0	0	0	0	0	0	0	0	0	0	0	0	0	0	0	0	0	9.8094e-06	0	0	0	0	0
TACGAGACCCTCGAACGTTATCCAGATTTATTGGGCGTAAAGCGTTTGTAGACGTTCTAAAAAGTCTTTAGTTAAATCTAAGAGCTTAACTTTTAGCCAACTAAGGAAACTTTTAGAATAGAAGGCACTAGAGGTTAATAGAACTAACAAAGTAGGGGTGAAATCCGTTGAGATTGTTAGGAATACCAAAAGCGAAGGCAATTAACTGGAGTGCTCTTGACGTTGAGAAACGAAAGCATGGGTAGCAAAAAGG	Bacteria	NA	NA	NA	NA	NA	0.0127372	0.000606378	0.0057521	0	0.00959306	0	0.00330693	0	3.1954e-05	0.000205884	2.53599e-05	0.00318712	0.000636332	0	0.000178474	0.000967444	0	0.00042196	0.000332992	0.00960312	0.00554873	0	0.00303766	0.00987599	0.0026575	0.00806649	0.00598611	0.00346167	0.00396408	0.0127372	0.00682018	0.00339149	0.00145775	0.000817879	0.000506825	0.00263972	0.0013537	0.005039	0.00114667	0.00505529	0.00145228	0.00046287
TACGTAGGGGGCGAGCGTTGTCCGGAATCACTGGGCGTAAAGGGCGCGTAGGCGGCATGCTAAGTTAGAAGTGAAATTTCAGGGCTCAACTCTGAAACTGCTTCTAAAACTGGCATGCTTGAGTGCAGGAGAGGGAAGTGGAATTCCTGGTGTAGCGGTGAAATGCGTAGATATCAGGAGGAACACTTGTGGCGAAGGCGGCTTCCTGGCCTGTTGCTGATGCTGAGGCGCGAAAGCGTGGGGAGCAAACAGG	Bacteria	Firmicutes	Clostridia	Clostridiales	Peptococcaceae	Desulfotomaculum	0.0125557	0.00093713	0.0125557	0	0.000648641	0.000117096	0.00573359	0	0	0	0	0.000251615	0	0	0	0	0	0	0	0	0	0	0	0	0	0	0	0	0	0	0	1.40144e-05	0	0	0	0	0	0	0	0	0	0
TACGTGAGAGGCGAGCGTTATCCGGATTTACTGGGCGTAAAGGGCGTGTAGGCGGTTGGGTAAGTCTTTTGTGAAATCTCCCGGCTTAACGGGGAGGGGTCAAAGGAAACTGCTCAACTTGAGGGTAGCAGGGGGAGATGGAATTCTCGGTGGAGCGGTGAAATGCGTAGATATCGAGAGGAACACCAGTGGCGAAGGCGATCTCCTGGGCTATACCTGACGCTGAGGCGCGAAAGCGTGGGGAGCAAACAGG	Bacteria	Chloroflexi	Dehalococcoidia	MSBL5	NA	NA	0.012413	5.51253e-05	0.000185552	8.93895e-05	0	0	0.000523398	0	0	0	0	0.012413	5.42329e-05	0	2.97457e-05	8.87563e-05	0	0.000208129	0.000352579	2.67497e-05	7.22491e-06	0	0	2.59439e-05	0	0	0	0	0	1.32541e-05	2.27846e-05	0	0	0	0.000143171	0.00159855	0.00159893	0.00187615	0.00415257	0.00163856	0.00183264	0.0021123
TACGAGGGGTGCTAGCGTTGTCCGGAATTACTGGGCGTAAAGGGTCCGTAGGCGTCTTGACAAGTTGATCGTTAAATCCACCGGCTTAACCGGTGATCTGCGGTCAAAACTTGCAGGATAGAATATGTGAGAGGAAAGTAGAATTCCTGGTGTAGCGGTGACATGCGTAGATATCAGGAGGAACACCAATGGCGAAGGCAGCTTTCTGGCACAATATTGACGCTGAGGGACGAAAGCGTGGGGAGCGAACAGG	Bacteria	Marinimicrobia_(SAR406_clade)	NA	NA	NA	NA	0.0123884	0	0	0.000178779	3.4139e-05	0.000234192	0.000190327	0.00190142	0.00317942	0.00703963	0.00632307	8.38715e-05	0.0028418	0.000523677	0.00793218	0.003497	0.00411746	2.56597e-05	0.000581103	0.0015604	0.00123546	0	0.000697026	0.0038397	0.00160231	0.00138984	0.0123884	0.00417754	0.00666278	0.00579203	0.00626576	0.00556373	0.000230171	0.000421719	0.00115109	0.00512168	0.00472813	0.00524027	0.002408	0.00428377	0.00311203	0.00122697
TACGGAGGGTGCAAGCGTTACTCGGAATCACTGGGCGTAAAGGATGCGTAGGCGGGTAATCAAGTTGAGAGTGAAATCCTATGGCTTAACCATAGAACTGCTCTCAAAACTGGTTAGCTAGAATATGGAAGAGGCAGATGGAATTAGTGGTGTAGGGGTAAAATCCGTAGAGATCACTAGGAATACCGATTGCGAAGGCGATCTGCTGGGACATTATTGACGCTGAGGCATGAAAGCGTGGGGAGCAAACAGG	Bacteria	Epsilonbacteraeota	Campylobacteria	Campylobacterales	Sulfurospirillaceae	Sulfurospirillum	0.0123357	0	6.18506e-05	0.0123357	0	0	0	0.000489636	8.78735e-05	0.000142535	0.000219786	0.00125807	0.00116781	0	0	0.000159761	0	0.00260304	0.000411343	0.00196164	0.00254317	0	0.00521479	0.00397807	0.00423636	0.00365172	0.000800282	0.00123561	0.00142214	0.00165676	0.0011848	0.00119823	0.000119348	0.00195013	0.00280329	5.2584e-05	0	6.46947e-05	0	1.46956e-05	1.72891e-05	2.38782e-05
TACGAAGGGTGCAAGCGTTACTCGGAATTACTGGGCGTAAAGCGTGCGTAGGCGGTTCGTTAAGTCCGATGTGAAAGCCCTGGGCTCAACCTGGGAACTGCATTGGAAACTGGCGGGCTGGAGTGCGGTAGAGGGTGGCGGAATTCCCGGTGTAGCAGTGAAATGCGTAGATATCGGGAGGAACATCCGTGGCGAAGGCGGCCACCTGGACCAGCACTGACGCTGAGGCACGAAAGCGTGGGGAGCAAACAGG	Bacteria	Proteobacteria	Gammaproteobacteria	Xanthomonadales	Xanthomonadaceae	Vulcaniibacterium	0.0123291	0	0	0	0	0	0	0	0	0	0	0.0123291	0	0	0	0	0	0	0	0	0	0	0	0	0	0	0	0	0	0	0	0	0	0	0	0	0	0	0	0	0	0
TACGAAGGGGGCTAGCGTTGCTCGGAATCACTGGGCGTAAAGGGCGCGTAGGCGGCGTTTTAAGTCGGGGGTGAAAGCCTGTGGCTCAACCACAGAATGGCCTTCGATACTGGGACGCTTGAGTATGGTAGAGGTTGGTGGAACTGCGAGTGTAGAGGTGAAATTCGTAGATATTCGCAAGAACACCGGTGGCGAAGGCGGCCAACTGGACCATTACTGACGCTGAGGCGCGAAAGCGTGGGGAGCAAACAGG	Bacteria	Proteobacteria	Alphaproteobacteria	Rhizobiales	Beijerinckiaceae	Methylobacterium	0.0123147	0	0	0	0	0	0	6.52848e-05	0.000183735	7.9186e-06	8.4533e-05	0	0.000108466	0.0115	0.0123147	0.00323073	0.000238379	0.0018361	0	3.56662e-05	7.9474e-05	0	0	0	0	0	0.000117375	0	5.59898e-05	0.000119287	5.3164e-05	0.000392404	0	5.11174e-06	0.000314976	0.000168269	0.000304092	2.87532e-05	0.000843619	0.00230721	0.000172891	0.000130412
GACAGAGGTGGCAAGCGTTGTTCGGAATTACTGGGCTTAAAGGGCGCGTAGGCGGCGATGTAAGTCTAGTGTGGAATTTTACAGCTCAACTGTAAGACTGCGCTGGAAACTGTATCGCTTGAGTCAGATAGGAGAAGGTGGAATTCCTGATGTAACGGTGAAATGCGTAGATATCAGGAGGAAGGCCTGTGGTGAAGACAGCCTTCTGGGTCTTGACTGACGCTGAGGTGCGAAAGCGTGGGGAGCAAACAGG	Bacteria	Nitrospirae	Thermodesulfovibrionia	NA	NA	NA	0.012178	0	0	0.000536337	0.000443807	0.012178	4.75817e-05	0	0	0	0	0	0	0	0	0	0	0	0	0	0	0	0	0	0	0	0	0	0	0	0	0	0	0	0	0	0	0	0	0	0	0
TACGGAGGGTCCAAGCGTTAATCGGAATTACTGGGCGTAAAGCGCGCGTAGGCGGTTTAGAAAGTTGGATGTGAAATCCCTGGGCTCAACCTAGGAATTGCGTTCAAAACTTCTAGACTAGAGTACGAGAGAGGGAAGTAGAATTTCTGGTGTAGCGGTGAAATGCGTAGATATCAGAAGGAATACCAATGGCGAAGGCAGCTTCCTGGATCGTAACTGACGCTGAGGTGCGAAAGCGTGGGTAGCAAACAGG	Bacteria	Proteobacteria	Gammaproteobacteria	SAR86_clade	NA	NA	0.0121	0	0	0	0	0	0	0	7.9885e-05	0	9.29863e-05	0	2.53087e-05	0	5.94913e-05	5.32538e-05	0	0	0	4.45828e-05	2.16747e-05	0.0121	0	1.7296e-05	0	0	3.20113e-05	0	2.23959e-05	9.94056e-05	0	0	0	2.55587e-06	1.71805e-05	0	0	2.87532e-05	0	2.93912e-05	0	1.46943e-05
TACAGAGGGTGCGAGCGTTATTCGGAATTACTGGGCGTAAAGCGCGCGTAGGCGGATAGGCAAGTCAGTTGTGAAAGCCCCGGGCTCAACCTGGGAACTGCATCTGAGACTGCCCATCTAGAGTACGGTAGAGGGTAGCGGAATTCCTAGTGTAGCGGTGAAATGCGTAGATATTAGGAGGAACACCAGTGGCGAAGGCGGCTACCTGGAGCGATACTGACGCTGAGGTGCGAAAGCGTGGGGAGCAAACAGG	Bacteria	Proteobacteria	Gammaproteobacteria	Nitrococcales	Halorhodospiraceae	Sulfurivirga	0.0119462	0	0	0	0	0	2.37908e-05	0.000758936	0.00236459	0.000688918	0.000811517	0	0.000603793	0	0	0	0	0	0	0.000847072	0.00172675	0	0.00144568	0.00134908	0.000953572	0.00138075	0.000202738	0.0022947	0.00287788	0.00110672	0.00255947	0.000742765	0	0.00312327	0.0119462	0	0	0	0	0	0	3.67357e-06
TACAGAGGGTGCAAGCGTTATTCGGAATTACTGGGCGTAAAGCGCGCGTAGGCGGATTAATTAGTCAGTTGTGAAATCCCTGGGCTCAACCTAGGAACTGCAGCTGAAACTGTTAATCTAGAGTTTAAGAGAGGCAAGGGGAATTCCAGGTGTAGCAGTGAAATGCGTAGATATCTGGAGGAACATCAGTGGCGAAGGCGCCTTGCTGGCTTAAAACTGACGCTGAGGTGCGAAAGCGTGGGTAGCGAACGGG	Bacteria	Proteobacteria	Gammaproteobacteria	Thiomicrospirales	Thiomicrospiraceae	Thiomicrorhabdus	0.0117558	0	0	0	0	0	0	0	0	0	1.69066e-05	0	0	0	0	4.43782e-05	0	0	0	0	0	0	0	0	0	0	0	0	0	0	1.51897e-05	0	0.0117558	0	0	0	0	0	0	0	5.18672e-05	0
TACGGAGGGTCCGAGCGTTAATCGGAATTACTGGGCGTAAAGCGCGCGTAGGCGGATATATAAGTCAGATGTGAAAGCCCTGGGCTCAACCTAGGAACTGCATTTGAAACTGTATATCTAGAGTATGGTAGAGGTGAGTGGAATTTCAGGTGTAGCGGTGAAATGCGTAGAGATCTGAAGGAACATCAGTGGCGAAGGCGACTCACTGGGCCATTACTGACGCTGAGGTGCGAAAGCGTGGGTAGCAAACAGG	Bacteria	Proteobacteria	Gammaproteobacteria	Nitrosococcales	Methylophagaceae	Marine_Methylotrophic_Group_3	0.0116533	0	0.00389659	0	0	0	0	0.0116533	7.9885e-05	0.000166291	0.000803063	0	0.000148237	0	9.91522e-06	0.000230766	0	9.69368e-05	0	1.78331e-05	6.50242e-05	0	0.000111868	4.32399e-05	0.000242301	6.35872e-05	3.20113e-05	0.000107871	0.000134375	0.000225319	4.55692e-05	0	0	3.83381e-05	0.000180395	2.10336e-05	2.94282e-05	0.000150954	0.000180191	6.61303e-05	0.00318119	9.18393e-06
TACGGAGGGTGCAAGCGTTAATCGGAATTACTGGGCGTAAAGCGTGCGTAGGTGGTTTATTAAGTCAGATGTGAAAGCCCCGAGCTTAACTTGGGAACTGCATTTGAAACTGGTCGACTAGAGTATGGTAGAGGAAAGTAGAATTCCACATGTAGCGGTGAAATGCGTAGAGATGTGGAGGAATATCAGTGGCGAAGGCGACTTTCTGGACCAATACTGACACTGAGGTACGAAAGCGTGGGTAGCAAACAGG	Bacteria	Proteobacteria	Gammaproteobacteria	NA	NA	NA	0.0114849	0.00143326	0	0	0	0	0	0.000554921	7.9885e-06	0	8.4533e-06	0	0	0	1.98304e-05	2.66269e-05	0	0	0.0114849	0.000427994	7.22491e-05	0	2.58158e-05	6.91838e-05	0	1.81678e-05	0	8.82578e-05	0.000167969	0.000106033	8.35435e-05	0.000273281	0	3.57822e-05	5.72684e-05	4.20672e-05	4.9047e-05	0.000165331	0	0.000110217	0	7.34715e-06
TACGGAGGGTGCAAGCGTTATCCGGAATCACTGGGTTTAAAGGGTACGTAGGCGGTTCAATAAGTCAGATGTGAAATGTCGGAGCTCAACTTCGAACTTGCATTTGAAACTGTTGAACTTGAATTAGGTGGAAGTGTGCGGAATGTATCATGTAGCGGTGAAATGCATAGATATGATATAGAACACCAATAGCGAAGGCAGCACACTACGCTTTGATTGACGCTGAGGTACGAAAGCGTGGGGAGCGAACAGG	Bacteria	Bacteroidetes	Bacteroidia	Chitinophagales	Saprospiraceae	Saprospira	0.0112731	0	0	0	0	0	0	0.00217072	0.000878735	0.000285069	0.00124264	0	0.000556791	0	0	0	0	0	0.000300345	0.00248772	0.00365581	0	0.00511152	0.00187661	0.00600281	0.0112731	9.60338e-05	0.00170632	0.00226199	0.00138505	0.00101771	0.0014575	0	0.00466958	0.00227355	0	0	0	0	2.20434e-05	0	0
TACGTGAGAGGCGAGCGTTATCCGGATTTACTGGGCGTAAAGGGCGTGTAGGCGGTTGGGTAAGTCTTTTGTGAAATCTCCCGGCTTAACCGGGAGGGGCCAAAGGAAACTGCTCAACTTGAGGGTAGCAGAGGGAGATGGAATTCTCGGTGGAGCGGTGAAATGCGTAGATATCGAGAGGAACACCAGTGGCGAAGGCGATCTCCTGGGCTATACCTGACGCTGAGGCGCGAAAGCGTGGGGAGCAAACAGG	Bacteria	Chloroflexi	Dehalococcoidia	MSBL5	NA	NA	0.0111549	0.000330752	0	0.00706177	0.000785197	0	0.00264078	0	0	0	0	0.0111549	2.89242e-05	0	1.98304e-05	7.10051e-05	0	0.000963666	0	1.78331e-05	7.22491e-06	0	0	8.64798e-06	0	0	0	0	0	0	2.27846e-05	0	6.81989e-05	1.27794e-05	1.14537e-05	8.41344e-05	0.000117713	2.15649e-05	0.000172	0.000161652	0	0.000242456
GACAGAGGTGGCAAGCGTTGTTCGGAATTACTGGGCTTAAAGGGCGCGTAGGCGACGATGTAAGTCTGGTGTGGAATTTTACAGCTCAACTGTAAGACTGCGCTGGAAACTGTATCGCTTGAGTCAGATAGGGGAAGGTGGAATTCCTGATGTAGCGGTGAAATGCGTAGATATCAGGAGGAAGGCCTGTGGTGAAGACAGCCTTCTGGGTCTTGACTGACGCTGAGGTGCGAAAACGTGGGGAGCAAACAGG	Bacteria	Nitrospirae	Thermodesulfovibrionia	NA	NA	NA	0.0111241	5.51253e-05	0	0	0	0.0111241	0	0	0	0	0	0	0	0	0	0	0	0	0	0	0	0	0	0	0	0	0	0	0	0	0	0	0	0	0	0	0	0	0	0	0	0
TACAGAGGGTGCAAGCGTTAATCGGAATTACTGGGCGTAAAGCGCGCGTAGGTGGTTTGTTAAGTTGGATGTGAAATCCCCGGGCTCAACCTGGGAACTGCATTCAAAACTGACTGACTAGAGTATGGTAGAGGGTGGTGGAATTTCCTGTGTAGCGGTGAAATGCGTAGATATAGGAAGGAACACCAGTGGCGAAGGCGACCACCTGGACTGATACTGACACTGAGGTGCGAAAGCGTGGGGAGCAAACAGG	Bacteria	Proteobacteria	Gammaproteobacteria	Pseudomonadales	Pseudomonadaceae	Pseudomonas	0.0111241	0	0	0	0	0.0111241	0	0	0	0	0	0	0	0	0	0	0	0	0	0	0	0	0	0	0	0	3.20113e-05	0	0	0	0	0	0	0	0	0	0	0	0	0	0	0
TACCGGCGCCCCAAGTGGTAGTCGCTTTTATTGGGCCTAAAACGTCCGTAGCCGGTCTGGTACATTCGTGGGTAAATCAACCAGCTCAACTGGTTGAATTCTGCGAGCACGGCCAGACTTGGGACCGGGAGAGGTGTGGGGTACTCTCAGGGTAGGGGTAAAATCCTGTCATCCTGAGAGGACCACCTGTTGCGAAGGCGCCACACTAGAACGGATCCGACGGTCAGGGACGAAGCCTAGGGGCACGAACCGG	Archaea	Euryarchaeota	Thermoplasmata	Marine_Group_II	NA	NA	0.0110623	0	0.000123701	0	0	0	0.000975424	0.00349274	0.00829206	0.0110623	0.00994953	0	0.000723105	0.00138251	0.0090526	0.00315973	0.00188536	0.000424811	0.000137114	0.00300488	0.00330178	0	0.00145429	0.0023436	0.0036267	0.00226189	0.00199537	0.00532489	0.00421043	0.00190196	0.00643285	0.000952982	2.55746e-05	0.000109902	0.000332156	0.00409103	0.0043848	0.00218524	0.00263733	0.00452625	0.00146957	0.000404093
TACGGAGGGTGCGAGCGTTAATCGGAATTACTGGGCGTAAAGCGCACGCAGGCGGTTTGTTAAGCTAGATGTGAAAGCCCTGGGCTCAACCTGGGATGGTCATTTAGAACTGGCAGACTAGAGTCTTGGAGAGGGGAGTGGAATTCCAGGTGTAGCGGTGAAATGCGTAGATATCTGGAGGAACATCAGTGGCGAAGGCGACTCCCTGGCCAAAGACTGACGCTCATGTGCGAAAGTGTGGGTAGCGAACAGG	Bacteria	Proteobacteria	Gammaproteobacteria	Alteromonadales	Alteromonadaceae	Alteromonas	0.0109969	0	0	0	0	0	0	0	7.18965e-05	1.58372e-05	7.60797e-05	0	0	0.010683	0.00472956	0.0109969	0.00320728	0	9.14095e-05	5.34993e-05	0.000108374	0	4.30263e-05	8.64798e-06	0	0	0.000106704	3.92257e-05	6.71877e-05	0.000132541	1.51897e-05	0	3.40994e-05	0	0	5.2584e-05	9.8094e-06	5.03181e-05	0	8.08259e-05	0	0
TACGTAGGGGGCAAGCGTTATCCGAAATTATTGGGCGTAAAGGGTGAGTAGGCGGCAATATAAGTCAGAGGTGAAAGGCTACGGCTTAACCGTAGTAAGCCTTTGAAACTGTATAGCTTGAGTATGGGAGAGGAGAGTGGAATTCCTAGTGTAGCGGTGAAATGCGTAGATATTAGGAGGAACACCAGTGGCGAAGGCGACTCTCTGGACCATAACTGACGCTGAGTCACGAAAGCGTGGGGAGCAAACAGG	Bacteria	Firmicutes	Clostridia	Clostridiales	Clostridiaceae_2	Serpentinicella	0.0109495	0.00562278	0	0	0.0020142	0	0.000333072	0.000318263	3.1954e-05	0.000134616	8.4533e-05	0	6.14639e-05	0	0	0	0	8.55325e-06	0	0.0109495	0.00669027	0	0.0108082	0.00664165	0.00695639	0.00629514	0.000896316	0.00214761	0.00291147	0.00205438	0.00145062	0.00143648	0.000230171	5.8785e-05	0.000120264	0	0	7.1883e-06	0	0	0	0
GACAGAGGTGGCAAGCGTTGTTCGGAATTACTGGGCTTAAAGGGCGCGTAGGCGGCGATGTAAGTCTGGTGTGGAATTTTACAGCTCAACTGTAAGACTGCGCTGGAAACTGTATCGCTTGAGTCAGATAGGGGAAGGTGGAATTCCTGATGTAGCGGTGAAATGCGTAAATATCAGGAGGAAGGCCTGTGGTAAAGACAGCCTTCTGGGTCTTGACTGACGCTGAGGTGCGAAAGCGTGGGGAGCAAACAGG	Bacteria	Nitrospirae	Thermodesulfovibrionia	NA	NA	NA	0.0108899	0.000964692	0	0	6.8278e-05	0.0108899	0	0	0	0	0	0	0	0	0	0	0	0	0	0	0	0	0	8.64798e-06	0	0	0	0	0	0	0	0	0	0	0	0	0	0	0	7.34781e-06	0	0
TACAGAGGGTGCAAGCGTTATTCGGAATTACTGGGCGTAAAGCGCGCGTAGGCGGATTAGTAAGTCAGTTGTGAAAGCCCTGGGCTCAACCTAGGAACTGCATCTGAAACTACTAATCTAGAGTTTAAGAGAGGGATGGGGAATTCCAGGTGTAGCAGTGAAATGCGTAGATATCTGGAGGAACATCAGTGGCGAAGGCGCCATCCTGGCTTAAAACTGACGCTGAGGTGCGAAAGCGTGGGTAGCGAACGGG	Bacteria	Proteobacteria	Gammaproteobacteria	Thiomicrospirales	Thiomicrospiraceae	Thiomicrorhabdus	0.0108843	0	0	0	6.8278e-05	0	0	0.00448017	0.000311551	0.000459279	0.000464931	0	0.000278395	0	3.96609e-05	0.00020414	0	3.99152e-05	0.0108843	0.00115915	0.00178455	0	0.000679816	0.00121936	0.0010161	0.000463278	0.000192068	0.00130425	0.00132136	0.00200799	0.00126075	0.00785509	2.55746e-05	0.00335586	0.00405746	0	2.94282e-05	7.1883e-05	0.000491429	4.40869e-05	3.45781e-05	2.02047e-05
TACGGAGGGGGCTAGCGTTGTTCGGAATTACTGGGCGTAAAGCGCGCGTAGGCGGATCAAAAAGTTAGATGTGAAATCCCTAGGCTTAACCTAGGAACTGCATTTAAAACTAGTGATCTGGAATTTGGTAGAGGATAGTAGAATTTCCAGTGTAGAGGTGAAATTCGTAGATATTGGAAAGAATACCAGTGGCGAAGGCGACTATCTGGGCCAACATTGACGCTGAGGTGCGAAAGCGTGGGTAGCAAACAGG	Bacteria	Proteobacteria	Alphaproteobacteria	Rhodospirillales	AEGEAN-169_marine_group	NA	0.0108263	0	0	0	0	0	0	0	9.5862e-05	0.000102942	5.91731e-05	0	1.80776e-05	0	0.000168559	2.66269e-05	0	1.42554e-05	0	1.78331e-05	0	0.0108263	0	0.000121072	2.34485e-05	0	0.000149386	7.84514e-05	4.47918e-05	0	3.03794e-05	0	0.000358044	7.66761e-06	2.57708e-05	4.20672e-05	0.00015695	0.000115013	0	6.61303e-05	0	2.20414e-05
TACGGAGGGGGCGAGCGTTGTTCGGAATTACTGGGCGTAAAGAGCGAGTAGGTGGTTTACTTAGTCAATTGTGAAAGCTCAGGGCTTAACCCTGAAAATGCAATTGAAACTGGTAAACTTGAGTTTGGGAGAGGATAGCGGAATTCCAAGTGTAGAAGTGAAATTCGTAGATATTTGGAGGAACACCAATAGCGAAGGCAACTATCTGGCCCTTTACTGACACTCAGAAGCGAAAGCTTGGGTAGCAAACAGG	Bacteria	Proteobacteria	Alphaproteobacteria	Rickettsiales	NA	NA	0.0108263	5.51253e-05	0	0	0	0.000117096	0	3.26424e-05	0.000135804	0.00109277	0.000735437	0	0.000148237	0	0.000396609	0.000514787	0	0.000481833	0.000124056	0.000276413	0.000130048	0.0108263	0.000172105	0.000363215	0.00020322	0.000263433	0.000661566	0.000431483	0.000447918	0.000430757	0.000645563	0.00159765	0.00063084	6.13409e-05	8.59025e-05	9.46512e-05	0.000107903	8.62596e-05	0	0.000499651	0.000397649	7.89818e-05
TACGGAGGGGGCGAGCGTTGTTCGGATTTATTGGGCGTAAAGAGCGTGTAGGTGGTTATTTAAGTCGAGCGTGAAAGCCCCTGGCTTAACCAGGGACCGGCGCCCGAAACTGGATAACTTGAGTACGGGAGAGGAGAGTGGAATTCCTGGTGTAGCGGTGAAATGCGTAGATATCAGGAGGAACACCGGTGGCGAAGGCGACTCTCTGGCCCGATACTGACACTGAGACGCGAAAGCTGGGGGAGCGAACGGG	Bacteria	NA	NA	NA	NA	NA	0.0108221	0.00101982	0.00197922	0.00366497	0.0108221	0	0.00176052	0	0	0	8.4533e-06	8.38715e-05	7.23105e-05	3.49118e-05	0	2.66269e-05	0	7.69792e-05	9.14095e-05	0	0	0	0	0	0	2.72517e-05	0	0	3.35939e-05	7.95244e-05	0	7.00722e-06	0	0	4.86781e-05	0.000978062	0.00137332	0.000754771	0.00147429	0.00121974	0.00038036	0.00082288
TACGTAGGGGGCGAGCGTTGTCCGGAATTACTGGGCGTAAAGGGCGCGTAGGCGGCATGCTAAGTTAGAAGTGAAATTTCAGGGCTCAACTCTGAGACTGCTTCTAAAACTGGCATGCTTGAGTGCAGGAGAGGGAAGTGGAATTCCTGGTGTAGCGGTGAAATGCGTAGATATCAGGAGGAACACTCGTGGCGAAGGCGGCTTCCTGGCCTGTTACTGACGCTGAGGCGCGAAAGCGTGGGGAGCAAACAGG	Bacteria	Firmicutes	Clostridia	Clostridiales	Peptococcaceae	Desulfotomaculum	0.0107356	0	0	0	0.000512085	0	0.00109438	0	0	0	0	0.0107356	0	0	0	0	0	0	0	0	2.16747e-05	0	0	0	0	0	0	4.90321e-05	1.1198e-05	0.000125914	3.03794e-05	7.70794e-05	8.52486e-06	0	0	2.10336e-05	9.8094e-06	2.87532e-05	2.45714e-05	5.14347e-05	0.00019018	0
CACGTAGGGGGCGAGCGTTGTCCGGAATTACTGGGCGTAAAGGGCGCGTAGGCGGCATGCTAAGTTAGAAGTGAAATTTCAGGGCTCAACTCTGAGACTGCTTCTAAAACTGGCATGCTTGAGTGCAGGAGAGGGAAGTGGAATTTCTGGTGTAGCGGTGAAATGCGTAGATATCAGGAGGAACACCAGTGGCGAAGGCGGCTTCCTGGCCTGTTACTGACGCTGAGGCGCGAAAGCGTGGGGAGCAAACAGG	Bacteria	Firmicutes	Clostridia	Clostridiales	Peptococcaceae	Desulfotomaculum	0.0107267	0	0	0.0107267	0	0	0	0	0	0	0	0	0	0	0	2.66269e-05	0	0	0	2.67497e-05	5.77993e-05	0	1.72105e-05	0	0	2.72517e-05	0	0.000402063	0.000167969	0.000636196	0.000106328	0.00025226	7.67237e-05	0	0	0	2.94282e-05	1.43766e-05	8.19048e-06	0	0	0
TACGGAGGGTGCAAGCGTTAATCGGAATTACTGGGCGTAAAGCGCGCGTAGGTGGCTTGATAAGCCGGTTGTGAAAGCCCCGGGCTCAACCTGGGAACGGCATCCGGAACTGTCAGGCTAGAGTGCAGGAGAGGAAGGTAGAATTCCCGGTGTAGCGGTGAAATGCGTAGAGATCGGGAGGAATACCAGTGGCGAAGGCGGCCTTCTGGACTGACACTGACACTGAGGTGCGAAAGCGTGGGTAGCAAACAGG	Bacteria	Proteobacteria	Gammaproteobacteria	Oceanospirillales	Halomonadaceae	Halomonas	0.0106019	8.26879e-05	0.000432954	8.93895e-05	3.4139e-05	0.000117096	0	0.000122409	0.000151781	0.000126698	0.00310236	0.000167743	0.00527867	5.58589e-05	0.000128898	0.000115383	0.000108354	0.000404854	0.000411343	0	0.000101149	0	9.46579e-05	0	3.90808e-05	6.35872e-05	4.26817e-05	0.000196128	0.000223959	0.000106033	0.000129113	0.0106019	0.000161972	0.000201914	0.00107378	4.20672e-05	9.8094e-06	3.59415e-05	0.00219505	3.6739e-05	5.18672e-05	2.93886e-05
GACAGAGGTGGCAAGCGTTATTCGGAATTACTGGGCTTAAAGGGCGCGTAAGCGGCGATGTAAGTCTGGTGTGGAATTTTACAGCTCAACTGTAAAACTGCGCTGGAAACTGTATCGCTTGAGTCAGATAGGGGAAGGTGGAATTCCTGATGTAGCGGTGAAATGCGTAGATATCAGAAGGAAGGCCTGTGGTGAAGACAGCCTTCTGGGTCTTGACTGACGCTGAGGCGCGAAAGCGTGGGGAGCAAACAGG	Bacteria	Nitrospirae	Thermodesulfovibrionia	NA	NA	NA	0.0104215	0	0	0	0	0.0104215	0	0	0	0	0	0	0	0	0	0	0	0	0	0	0	0	0	0	0	0	0	0	0	0	0	0	0	0	0	0	0	0	0	0	0	0
GACGGAGGGGGCGAGCGTTGTTCGGATTCATTGGGCGTAAAGAGCATGTAGGTGGTTGCCTAAGTCAGGTGTTAAATCCCTTGGCTCAACCAAGGCCAAGCACCTGAAACTGGGTGGCTTGAGTACAGGAGAGGAGAGTGGAATTCCTGGTGTAGCGGTGAAATGCGTAGATATCAGGAGGAACACCGGTGGCGAAGGCGACTCTCTGGCCTGATACTGACACTGAGATGCGAAAGCTAGGGGAGCGAACGGG	Bacteria	BHI80-139	NA	NA	NA	NA	0.0103778	0	0	0	0	0	2.37908e-05	0	0	0	0	0	1.08466e-05	0	0	0.000594668	0	6.55749e-05	0	0	0	0	1.72105e-05	0	0	0	1.06704e-05	2.94193e-05	0	0	0	7.70794e-05	0	0	0	0.0051322	0.00558155	0.00345038	0.00459486	0.00475403	0.00295643	0.0103778
TACGGAAGGTGCAAGCGTTAATCGGAATTACTGGGCGTAAAGCGCGCGTAGGCGGTTTTGTCAGTCGGATGTGAAAGCCCAGGGCTCAACCTTGGAACTGCATTCGATACTGCAAGACTAGAGTATGGTAGAGGAGAGTGGAATTCCAGGTGTAGCGGTGAAATGCGTAGATATCTGGAGGAACACCAGTGGCGAAGGCGACTCTCTGGCCCAATACTGACGCTGAGGTGCGAAAGCGTGGGGAGCAAACAGG	Bacteria	Proteobacteria	Gammaproteobacteria	Ectothiorhodospirales	Ectothiorhodospiraceae	NA	0.0103427	0	0	0	0	0	2.37908e-05	0.000155051	0.000702988	0.000166291	5.07198e-05	0	0.00108466	0	0.000218135	0.000248518	0	0.000202427	0.0077241	0.00144448	0.00234087	0	0.000172105	0.00103776	8.59778e-05	0.000472362	0	0.00248102	0.00184766	0.000901277	0.00299997	0.000518534	0	0.00455201	0.0103427	0.000283953	0.000274663	0.00071883	0.000753524	0.000521694	0	0.000440829
CACCGGCACCCCGAGTGGTAGCCACTATTATTGGGCCTAAAGCGTTCGTAGCCGGTTTGGTAAATTCTTGGGTAAATCGTACCGCTTAACGGTGCGGATTCCGGGGACACTACCAGACTTGAGACCGGGGGAGATCAGAGGTACTTGCGGGGGAGCGGTGAAATGTTGTAATCCTGCAGGGACCACCAGTGGCGAAGGCGTCTGATCAGAACGGCTCTGACGGTGAGGAACGAAACCCTGGGGCGCAAACGGG	Archaea	Euryarchaeota	Thermoplasmata	Marine_Group_III	NA	NA	0.0103131	0	0	0	0	0	0.00135608	0.00220336	0.0103131	0.00315952	0.00230775	0	0.000831571	2.09471e-05	0.00497744	0.00137572	0.00136526	0.000102639	9.79387e-05	0.0014534	0.0017123	0	0.000843315	0.0014788	0.00134438	0.00118091	0.000224079	0.00469728	0.00284428	0.000251827	0.000888599	0.000988018	0	0.000130349	0.000423786	0.00272385	0.00189321	0.00154548	0.000417714	0.00263786	0.000639696	0.000479401
GACAGAGGTGGCAAGCGTTGTTCGGAATTACTGGGCTTAAAGGGCGCGTAGGCAGCGATGTAAGTCTGGTGTGGAATTTTACAGCTCAACTGTAAGACTGCGCTAGAAACTGTATCGCTTGAGTCAGATAGGGGAAGGTGGAATTCCTGATGTAGCGGTGAAATGCGTAGATATCAGGAGGAAGGCCTGTGGTGAAGACAGCCTTCTGGGTCTTGACTGACGCTGAGGTGCGAAAGCGTGGGGAGCAAACAGG	Bacteria	Nitrospirae	Thermodesulfovibrionia	NA	NA	NA	0.0103044	0	0.000185552	0	0.000238973	0.0103044	0	0	0	0	0	0	0	0	0	0	0	0	0	0	0	0	0	0	0	0	0	0	0	0	0	0	0	0	0	0	0	0	0	0	0	0
TACGGAGGGAGCAAGCGTTGTTCGGAATTATTGGGTGTAAAGCGGGCGCAGGTGTCCTATTAAGTTTTAGGTAAAATACCCAGGCTCAACCTGGGAACTGCCTGAAAAACTGGTAGGATTGAGCATAGGAGAGGAGGGCGGAACTCCCAGTGTAGCGGTGGAATGCGTAGATATTGGGGGGAACACCAGTGGCGAAGGCGGCCCTCTGGACTATTGCTGACACTCATGCCCGAAAGCCAGGGGAGCAAACAGG	Bacteria	NA	NA	NA	NA	NA	0.0102897	8.26879e-05	0	0	0.00184351	0	0.000142745	6.52848e-05	5.59195e-05	7.9186e-05	0	0	0.000191623	0	0	0	0	6.27238e-05	0.00034605	0.0102897	0.00413265	0	0.00102403	0.00185067	0.000633109	0.00223464	0.000138715	0.00153961	0.000996618	0.000907904	0.00051645	1.40144e-05	0	0.00155141	0.000297795	0.000115685	0.000176569	3.59415e-05	4.09524e-05	8.08259e-05	0	0.000191026
GACAGAGGTGGCAAGCGTTGTTCGGAATTACTGGGCTTAAAGGGCGCGTAGGCGGCGATGTAAGTCTGGTGTGAAATTTTACAGCTCAACTGTAAGACTGCGCTGGAAACTGTATCGCTTGAGTCAGATAGGGGAAAGTGGAATTCCTGATGTAGCGGTGAAATGCGTAGATATCAGGAGGAAGGCCTGTGGTGAAGACAGCCTTCTGGGTCTTGACTAACGCTGAGGTGCGAAAGCGTGGGGAGCAAACAGG	Bacteria	Nitrospirae	Thermodesulfovibrionia	NA	NA	NA	0.0102798	0	0	0.0102798	0	0	0	0	0	0	0	0	0	0	0	0	0	0	0	0	0	0	0	0	0	0	0	0	0	0	0	0	0	0	0	0	0	0	0	0	0	0
TACAGAGGGTGCGAGCGTTAATCGGATTTACTGGGCGTAAAGCGTGCGTAGGCGGCTTTTTAAGTCGGATGTGAAATCCCTGAGCTTAACTTAGGAATTGCATTCGATACTGGAAAGCTAGAGTATGGGAGAGGATGGTAGAATTCCAGGTGTAGCGGTGAAATGCGTAGAGATCTGGAGGAATACCGATGGCGAAGGCAGCCATCTGGCCTAATACTGACGCTGAGGTACGAAAGCATGGGGAGCAAACAGG	Bacteria	Proteobacteria	Gammaproteobacteria	Pseudomonadales	Moraxellaceae	Acinetobacter	0.0102053	0	0.0102053	0	0	0	0	0	0	0	0	0	0	0	0	0	0	0	0	0	0	0	0	0	0	0	0	0	0	0	0	7.00722e-06	1.70497e-05	0	0	0	0	0	0	0	0	0
TACGGAGGGAGCTAGCGTTGTTCGGAATTACTGGGCGTAAAGCGTATGTAGGCGGATTAAAAAGTTAGATGTGAAATCCCTGGGCTTAACTCAGGAACTGCATTTAAAACTAATAATCTAGAATTTGGTAGAGGTTAGTAGAATTTCCAGTGTAGAGGTGAAATTCGTAGATATTGGAAAGAATACCAGTGGCGAAGGCGACTAACTGGGCCATTTTTGACGCTGAGATACGAAAGCGTGGGTAGCAAACAGG	Bacteria	Proteobacteria	Alphaproteobacteria	Rhodospirillales	AEGEAN-169_marine_group	NA	0.0101895	0	0	0	0	0	0	0	0	0	0	0	0	0	0	0	0	0	0	0	0	0.0101895	0	0	0	0	0	0	0	0	0	0	0	0	0	0	0	0	0	2.20434e-05	0	0
TACGGAGGATGCAAGCGTTATCCGGAATTATTGGGTTTAAAGGGTGCGTAGGCGGGATTGTAAGTCAGTGGTGAAATACCCGGGCTTAACCTGGGGGCTGCCATTGAAACTGCGGTTCTTGAGTTTAGTTGATGTTGGCGGAATGTGTCATGTAGCGGTGAAATGCATAGATATGACACAGAACACCGATAGCGAAGGCAGCTGACAAAACTATTACTGACGCTGATGCACGAAAGCGTGGGGATCAAACAGG	Bacteria	Bacteroidetes	Bacteroidia	Bacteroidales	ML635J-40_aquatic_group	NA	0.0101485	0.00476834	0	0	0	0.000117096	0	0.00213808	0.000439367	0.000316744	0.000253599	0.0101485	0.00010485	6.98236e-06	0	0	0	0	0.000189348	0.00155148	0.00274547	0	0.00631626	0.00271546	0.00286072	0.00218013	0.000192068	0.000941416	0.000828649	0.000622941	0.000592399	0.000665686	0	0.000874108	0.000286342	1.05168e-05	0	0	0	0	0	0
TACGGAGGGGGCAAGCGTTGTTCGGAATTATTGGGCGTAAAGCGTATGTAGGCGGCCAAGTCAGTCAGACGTGCAAGCCCGTGGCTCAACCACGGAATTGCGTTTGAAACTGCTTGGCTTGAGTACAGGAGAGGAAAGCGGAATTCCCAGTGTAGCGGTGAAATGCATTGATATTGGGAAGAACATCTGTGGCGAAGGCGGCTTTCTGGTCTGTTACTGACGCTGAGATACGAAAGCCAGGGGAGCGAACGGG	Bacteria	Nitrospinae	Nitrospinia	Nitrospinales	Nitrospinaceae	Nitrospina	0.00987104	0	0	0	0	0	0	0	7.9885e-06	9.50232e-05	2.53599e-05	0	9.03881e-05	0	0	0	0	6.27238e-05	1.95877e-05	2.67497e-05	2.16747e-05	0.00987104	0	7.78318e-05	0	7.26711e-05	0	9.80642e-05	0	0	4.55692e-05	0	0	7.66761e-06	6.01318e-05	1.05168e-05	0	0	0	0	0	4.04093e-05
TACGTAGGGGGCGAGCGTTGTCCGGAATCACTGGGCGTAAAGGGCGCGTAGGCGGCATGCTAAGTTAGAAGTGAAATTTCAGGACTCAACTCTGAAACTGCTTCTAAAACTGGCATGCTTGAGTGCAGGAGAGGGAAGTGGAATTCCTGGTGTAGCGGTGAAATGCGTAAATATCAGGAGGAACACTCGTGGCGAAGGCGGCTTCCTGGCCTGTTGCTGACGCTGAGGCGCGAAAGCGTGGGGAGCAAACAGG	Bacteria	Firmicutes	Clostridia	Clostridiales	Peptococcaceae	Desulfotomaculum	0.00983607	0	0	0	0	0.00983607	0	0	0	0	0	0	0	0	0	0	0	0	0	0	0	0	0	0	0	0	0	0	0	0	0	0	0	0	0	0	0	0	0	0	0	0
TACGGAGGATGCAAGCGTTATCCGGATTTATTGGGTTTAAAGGGTTCGTAGGCGGGTCAATTAGTCAGTGGTGAAAGCCTACAGCTTAACTGTAGAACTGCCATTGAAACTGTTGATCTTGAATATATATGAAGTGGGCGGAATGCGTCATGTAGCGGTGAAATGCACAGATATGACGCAGAACACCGATAGCGAAGGCAGCTCACTAATATATTATTGACGCTAAGGAACGAAAGCATGGGTAGCGAACAGG	Bacteria	Bacteroidetes	Bacteroidia	Flavobacteriales	NS9_marine_group	NA	0.00968287	0	0	0	0	0	0	0	3.1954e-05	0	8.4533e-06	0	2.16932e-05	0	0	0.000159761	0	0	0.00968287	0.000419078	7.22491e-06	0	0	8.64798e-05	0	5.45033e-05	2.13408e-05	9.80642e-05	0.000313543	0	0.000129113	0.00119123	0	2.55587e-06	8.59025e-06	0	0	0	0	0	0	0
CACCGGCAGCCCGAGTGGTGATCACTATTATTGGGTCTAAAGGGTCCGTAGCCGGTTTAATCAGTCTTCTGGGAAATCTAATCGCTTAACTATTAGGCTTCCAGGGGATACTGTTAGACTTGGGACCGGGAGAGGTAAGAGGTACTGCAGGGGTAGGAGTGAAATCTTGTAATCCCTGTGAGACCACCAGTGGCAAAGGCGTCTTACCAGAACGGGTCCGACGGTGAGGGACGAAAGCTGGGGACACGAACCGG	Archaea	Euryarchaeota	Methanomicrobia	Methanosarcinales	Methanosarcinaceae	Methanosalsum	0.00965406	0	0	0.00965406	0	0	0	0	0	0	0	0	0	0	0	0	0	0	0	0	0	0	8.60526e-06	0	0	0	0	0	0	0	0	0	0	0	0	0	0	0	0	0	0	0
TACGTAGGGGGCAAGCGTTATCCGGAATCATTGGGCGTAAAGGGTGAGTAGGCGGCAATACAAGTCAGAGGTGAAAGGCTACGGCTTAACCGTAGTAAGCCTTTGAAACTGTATAGCTTGAGTATGGGAGAGGAGAGTGGAATTCCTAGTGTAGCGGTGAAATGCGTAGATATTAGGAGGAACACCAGTGGCGAAGGCGACTCTCTGGACCATAACTGACGCTGAGCCACGAAAGCGTGGGGAGCAAACAGG	Bacteria	Firmicutes	Clostridia	Clostridiales	Clostridiaceae_2	Serpentinicella	0.00965406	0.000909567	0.000185552	0.00965406	0	0	2.37908e-05	0.000399869	0	3.9593e-05	0	0	0	0	0	0	0	0	0	0.00468119	0.00172675	0	0.000645394	0.000536174	0.000805065	0.00220739	0.00024542	0.000235354	0.000347137	0.000656077	0.000440502	0.000399411	0	0	0	0	0	0	0	0	0	0
GACAGAGGTGGCAAGCGTTGTTCGGAATTACTGGGCTTAAAGGGCGCGTAGGCGGCGATGTAAGTCTGGTGTGGAATTTTACAGCTCAACTGTAAGACTGCGCTGGAAACTGTATCGCTTGAGTCAGATAGGGGAAGGTGGAATTCCTGATGCAGCGGTGAAATGCGTAGATATCAGGAGGAAGGCCTGTGGTGAAGACAGCCTTCTGGGTCTTAACTGACGCTGAGGTGCGAAAGCGTGGGGAGCAAACAGG	Bacteria	Nitrospirae	Thermodesulfovibrionia	NA	NA	NA	0.00964869	0	0.00964869	0	0	0	0	0	0	0	0	0	0	0	0	0	0	0	0	0	0	0	0	0	0	0	0	0	0	0	0	7.00722e-06	0	0	0	0	0	0	0	0	0	0
GACAGAGGTGGCAAGCGTTGTTCGGAATTACTGGGCTTAAAGGGCGCGTAGGCGGCGATGTAAGTCTGGTGTGGAATTTTACAGCTCAACTGTAAGACTGCGCTGGAAACTGTATCGCTTGAGTCAGATAGGGGAAGGTGGAATTCTTGATGTAGCGGTGAAATGCGTAGATATCAGGAGGAAGGCCTGTGGTGAAGACAGCCTTTTGGGTCTTGACTGACGCTGAGGTGCGAAAGCGTGGGGAGCAAACAGG	Bacteria	Nitrospirae	Thermodesulfovibrionia	NA	NA	NA	0.00958684	0	0.00958684	0	0	0	0	0	0	0	0	0	0	0	0	0	0	0	0	0	0	0	0	0	0	0	0	0	0	0	0	0	0	0	0	0	0	0	0	0	0	0
TACCCTGGTGGCAAACGTTATCCGGAATTACTGGGCGTAAAGAGCTCGTAGGCGGCTCGACAGGTGTTCGGTGAAAGCCCCCGGCTTACCCGGGGAAGGTCCGAGCAAACCGTCGAGCTTGAGGCAGGCAGAGGACTGTGGAACGTCCGGGGGAATAGTGGAATGTGTAGAGCCCGGACGGAATATCAGAGGCGAAGGCGGCGGTCTGGGCCTGATCTGACGCTGAGGAGCGAAAGCGTGGGGAGCAAACAGG	Bacteria	Chloroflexi	TK10	NA	NA	NA	0.00955262	0	0	0	0	0	0	5.71242e-05	7.9885e-06	0.000205884	0.000118346	0	7.23105e-06	0	4.95761e-05	3.55025e-05	0.00080182	1.14043e-05	6.52925e-06	8.0249e-05	0	0.00955262	0	1.7296e-05	1.56323e-05	3.63356e-05	7.4693e-05	6.86449e-05	0	2.65081e-05	0.000136707	0	0	1.02235e-05	1.43171e-05	2.10336e-05	0	7.1883e-05	9.00953e-05	2.93912e-05	0	3.12254e-05
GACAGAGGTGGCAAGCGTTATCCGGAATTACTGGGCGTAAAGGGCGTCTAGGCGGCGTGGTAAGTCATCTGTGAAATTCCTCGGCTTAACCGAGGGCGGTCAAGTGAAACTGCCATGCTAGGGTACAGAAGAAGAGGGTGAAATTCACAGAGTAGCGGTGGAATGCGTAGATACTGTGAGGTACCTCGATGGCGAAGGCAACCCTCTGGGCTGTAACCGACGCTGAAGCGCGAAAGCGTGGGGAGCAAAGGGG	Bacteria	Acetothermia	Acetothermiia	NA	NA	NA	0.00936768	0	0	0	0	0.00936768	0	0	0	0	0	0	0	0	0	0	0	0	0	0	0	0	0	0	0	0	0	0	0	0	0	0	0	0	0	0	0	0	0	0	0	0
GACAGAGGTGGCAAGCGTTGTTCGGAATTACTGGGCTTAAAGGGCGCGTAGGCGGCGATATAAGTCTGGTGTGGAATTTTACAGCTCAACTGTAAGACTGCGCTGGAAACTGTATCGCTTGAGTCAGATAGGGGAAGGTGGAATTCCTGATGTAGCGGTGAAATGCGTAGATATCAGGAGGAAGGCCTGTGGTGAAGACAGCCTTCTAGGTCTTGACTGACGCTGAGGTGCGAAAGCGTGGGGAGCAAACAGG	Bacteria	Nitrospirae	Thermodesulfovibrionia	NA	NA	NA	0.00936768	0	0	0	0.000648641	0.00936768	0	0	0	0	0	0	0	0	0	0	0	0	0	0	0	0	0	0	0	0	0	0	0	0	0	0	0	0	0	0	0	0	0	0	0	0
TACGGAGGGTGCAAGCGTTGTTCGGAATCACTGGGCGTAAAGGGCGCGCAGGCGGTTTGATAAGTCAGATGTGAAAGCCCACGGCTCAACCGTGGAAGTGCATTTGAAACTGTTAGACTTGAGTACCAGAGGGGAGGGTGGAATTCCCGGTGTAGAGGTGAAATTCGTAGATATCGGGAGGAATACCGGTGGCGAAGGCGACTTTCTGGCTGGATACTGACGCTGAGGCGCGAAAGCGTGGGGAGCAAACAGG	Bacteria	Proteobacteria	Deltaproteobacteria	Desulfobacterales	Desulfobulbaceae	Desulfobulbus	0.00930522	0.000909567	0	0	0	0.000117096	0	4.89636e-05	0.000199712	0.000102942	0.000143706	0	0.000130159	0	0	8.87563e-06	0	7.12771e-05	0.000483164	0.00689249	0.00219637	0	0.00306347	0.00930522	0.0018368	0.00250715	0.000704248	0.00111793	0.00125417	0.00135192	0.00113923	0.0024245	0.000383619	0.00192713	0.00214756	3.15504e-05	1.96188e-05	3.59415e-05	0.000237524	5.14347e-05	0	0.000167148
TACGGAGGGTGCAAGCGTTATCCGGAATCACTGGGTTTAAAGGGTGCGTAGGCGGATATTTAAGTCAGAGGTGAAAGCTAGTTGCTTAACAACTGAATTGCCTTTGAAACTGAGTATCTTGAATAATGATAAGGTTGGCGGAATGTGACATGTAGCGGTGAAATGCATAGATATGTCATAGAACACCGATAGCGAAGGCAGCTGACTAGTCATTTATTGACGCTGAGGCACGAAAGCGTGGGTAGCGAACAGG	Bacteria	Bacteroidetes	Bacteroidia	Chitinophagales	Saprospiraceae	NA	0.0092193	0	0	0	0	0	0	0.000220336	0.000223678	2.37558e-05	3.38132e-05	0	1.80776e-05	0	0	8.87563e-06	0	0	0.0092193	0.000419078	0.00038292	0	1.72105e-05	0	7.81616e-06	3.63356e-05	0	7.84514e-05	0.000268751	0.000516909	0.000227846	0.00138743	0	0.00011757	0.000171805	2.10336e-05	9.8094e-06	9.34479e-05	0	0	1.72891e-05	1.83679e-06
TACGGAGGGTGCAAGCGTTAATCGGAATCACTGGGCGTAAAGCGCGCGTAGGTGGATATTTAAGTCAGATGTGAAATCCCTGGGCTCAACCTAGGAACTGCATTTGAAACTGAATATCTAGAGTATGGTAGAGGTAAGTGGAATTTCAGGTGTAGCGGTGAAATGCGTAGAGATCTGAAGGAACATCAGTGGCGAAGGCGACTTACTGGGCCATTACTGACACTGAGGTGCGAAAGCGTGGGTAGCAAACAGG	Bacteria	Proteobacteria	Gammaproteobacteria	Nitrosococcales	Methylophagaceae	Marine_Methylotrophic_Group_3	0.00915619	0.000137813	0.00290698	0	0.00034139	0	0	0.00915619	0.000447356	0.000237558	0.000304319	0	3.61553e-06	0	0.000128898	2.66269e-05	0	0	7.8351e-05	0.000855989	0.000845315	0	0.00332163	0.00153934	0.00284508	0.000608621	0.000202738	0.00170632	0.00127657	0.0010537	0.00183796	0.00382594	4.26243e-05	0.000242808	0.000297795	0.000157752	0.00106922	0.000567875	0.000532381	0.000132261	0.00357884	0
TACAGAAGCCTCAAGCGTTACCCGGATTCACTGGGCGTAAAGGGTTCGTAGGCGGTTATATTAGTCAGACGTTAAATCCTGAGGCTCAACCTCAGGCTCGCGTTTGAAACGGTATAACTAGAAGAAGTGAGAGGTAAACAGAACTCATGGTGTAGGGGTGAAATCCGTTGATATCATGGGGAATACCAAATGCGAAGGCAGTTTACTGGCACTTTCTTGACGCTGAGGAACGAAAGCTAGGGTAGCGAACGGG	Bacteria	Patescibacteria	Parcubacteria	Candidatus_Kaiserbacteria	NA	NA	0.00913958	0.00157107	0	0	0	0.000117096	0	0.00266036	0.000918677	0.000712674	0.000566371	0	0.000162699	0.000230418	0.000446185	0.000310647	0	0.000145405	1.30585e-05	0.00227372	0.00148833	0	0.0021255	0.0012799	0.00202439	0.00232548	0.0057727	0.00913958	0.00471434	0.0021074	0.00158733	0.00402915	0.000997408	0.000283702	0.000346474	7.36176e-05	0.000205997	0.000618194	0.000360381	0.00036739	0.000847165	5.51036e-06
TACAGAGACCTCAAGCGTTATCCGGATTTATTGGGCGTAAAGCGTATGTAGGCGGACATGTTAGTCGTGGGTCAAATTTCAGAGCTCAACTCTGAAGCTGCTCACGAAACGGCATGTCTAGAGAAAGTGAGAGATGACTGGAACTCATGGTGTAGTAGTGAAATGCGTTGATATCATGGGGAACACCAAAGGCGAAGGCAGGTCATTGGCACTTTTCTGACGCTCAGATACGAAAGCGTGGGTAGCGAATGGG	Bacteria	Patescibacteria	Parcubacteria	Candidatus_Moranbacteria	NA	NA	0.00913349	0.000771754	0.00414399	0.00438008	0.000102417	0.00913349	0.00118954	0.000155051	0	1.58372e-05	1.69066e-05	0	0	0	0	0	0	0	0	2.67497e-05	0.000166173	0.000796052	1.72105e-05	0.000259439	7.81616e-05	2.72517e-05	0.000170727	8.82578e-05	1.1198e-05	3.31352e-05	0	0	0	0	0	0	0	0	0	0	0	0
TACGTGAGAGGCGAGCGTTATCCGGATTTACTGGGCGTAAAGGGCGTGTAGGCGGTTAGGTAAGTCTTTTGTGAAATCTCCCGGCTTAACCGGGAGGGGTCAAAGGAAACTGCTTAACTTGAGGGTAGCAGGGGGAGATGGAATTCTCGGTGGAGCGGTGAAATGCGTAGATATCGAGAGGAACACCAGTGGCGAAAGCGATCTCCTGGGCTATTCCTGACGCTGAGGCGCGAAAGCGTGGGGAGCAAACAGG	Bacteria	Chloroflexi	Dehalococcoidia	MSBL5	NA	NA	0.00911773	0.000606378	0.00222662	0.00911773	0.00337976	0.00480094	0.00221255	0	0	0	8.4533e-06	0.000167743	0.000184392	0	1.98304e-05	0	0	8.83836e-05	0	8.91655e-06	0	0	8.60526e-06	8.64798e-06	0	0	0	0.000107871	4.47918e-05	6.62704e-06	7.59486e-06	0	8.52486e-06	1.53352e-05	6.58586e-05	0.000178786	3.92376e-05	0.000237214	0.000720762	0.000146956	0	0.000249803
TACGAAGGGACCTAGCGTAGTTCGGAATTACTGGGCTTAAAGAGCACGTAGGTGGTTAAAAAAGTTGGTGGTGAAATCCCAGAGCTTAACTCTGGAACTGCCATCAAAACTTTTTAGCTAGAGTGTGATAGAGGAAAGTAGAATTTCTAGTGTAGAGGTGAAATTCGTAGATATTAGAAAGAATACCAATTGCGAAGGCAACTTTCTGGATCACTACTGACACTGAGGTGCGAAAGCATGGGTAGCGAAGAGG	Bacteria	Proteobacteria	Alphaproteobacteria	SAR11_clade	Clade_I	NA	0.00907499	0	0	0	0	0	0	4.0803e-05	2.39655e-05	0.000332581	0.000236692	0	2.16932e-05	0	0.00020822	0.000248518	0	0	0	3.56662e-05	4.33495e-05	0.00907499	6.88421e-05	0.000112424	5.47131e-05	0.000118091	0.000117375	0.000196128	0.000100782	0.000185557	8.35435e-05	1.40144e-05	0	7.66761e-06	8.59025e-06	0.000136718	7.84752e-05	0.000258779	0	0.000124913	0	2.02047e-05
TACGTAGGGTGCGAGCGTTGTCCGGAATTACTGGGCGTAAAGAGCTCGTAGGCGGTTTGTCACGTCGTCTGTGAAATCCTAGGGCTTAACCCTGGACGTGCAGGCGATACGGGCTGACTTGAGTACTACAGGGGAGACTGGAATTTCTGGTGTAGCGGTGGAATGCACAGATATCAGGAAGAACACCGATGGCGAAGGCAGGTCTCTGGGTAGTAACTGACGCTGAGGAGCGAAAGCATGGGTAGCGAACAGG	Bacteria	Actinobacteria	Actinobacteria	Corynebacteriales	Corynebacteriaceae	Lawsonella	0.00901639	0.00223257	0.000804057	0	0	0.00901639	0	0	0	3.9593e-05	0	0	0	0	0	0	0	0.000159661	0	0	0	0	0	0	0	0	0	0	0	0	0	0	0	1.27794e-05	0	0	0	0	0	0	0	1.83679e-05
TACGTAGGGGGCGAGCGTTGTCCGGAATCACTGGGCGTAAAGGACGCGTAGGCGGCATGCTAAGTTAGAAGTGAAATTTCAGGGCTCAACTCTGAAACTGCTTCTAAAACTGGCATGCTTGAGTGCAGGAGAGGGAAGTGGAATTCCTGGTGTAGCGGTAAAATGCGTAGATATCAGGAGGAACACTTGTGGCGAAGGCGGCTTCCTGGCCTGTTGCTGACGCTGAGGAGCGAAAGCGTGGGGAGCAAACAGG	Bacteria	Firmicutes	Clostridia	Clostridiales	NA	NA	0.00901639	0	0	0	0	0.00901639	0	0	0	0	0	0	0	0	0	0	0	0	0	0	0	0	0	0	0	0	0	0	0	0	0	0	0	0	0	0	0	0	0	0	0	0
TACGGAGGGGGTTAGCGTTGTTCGGAATTACTGGGCGTAAAGCGCGCGTAGGCGGGCTGGAAAGTTGGGGGTGAAATCCCGGGGCTCAACCCCGGAACTGCCTCCAAAACTATCAGTCTAGAGTTCGAGAGAGGTGAGTGGAATTCCGAGTGTAGAGGTGAAATTCGTAGATATTCGGAGGAACACCAGTGGCGAAGGCGGCTCACTGGCTCGATACTGACGCTGAGGTGCGAAAGTGTGGGGAGCAAACAGG	Bacteria	Proteobacteria	Alphaproteobacteria	Rhodobacterales	Rhodobacteraceae	NA	0.00900114	0.000909567	0	0	0	0	0.00264078	0.00900114	0.00153379	0.000554302	0.000904503	0.00595488	0.000430247	2.09471e-05	0	0	0	5.13195e-05	0.000195877	0.00123048	0.00246369	0.00015921	0.00378631	0.00266358	0.00315773	0.00165327	4.26817e-05	0.00139251	0.0016349	0.00060306	0.000774676	0.000525541	0.000127873	0.00115525	0.00181254	0	9.8094e-06	1.43766e-05	0	0	0.000363071	1.83679e-06
TACGGAGGGTGCAAGCGTTACTCGGAATCACTGGGCGTAAAGCGCGCGCAGGCGGCCTTTTAAGTTGGATGTGAAAGCCTATGGCTCAACCATAGAACTGCATCCAAAACTATCAGGCTAGAGTGTGGGAGAGGAAGATGGAATTAGTTGTGTAGGGGTAAAATCCGTAGAGATAACTAGGAATACCAAAAGCGAAGGCAATCTTCTGGAACATTACTGACGCTGAGGCGCGAAAGCGTGGGGAGCAAACAGG	Bacteria	Epsilonbacteraeota	Campylobacteria	Campylobacterales	Sulfurovaceae	Sulfurovum	0.00897327	0	0	8.93895e-05	3.4139e-05	0	0	8.1606e-06	3.1954e-05	0.000269232	0.000329679	0	0.00210062	0.00244383	0.00460066	0.00897327	0.00366237	0.00068426	0.000404813	3.56662e-05	0.000895889	0	6.88421e-05	0.000233495	0.00067219	0.000317936	5.33521e-05	0.00041187	0.000918233	0.000768736	0.000683537	0.000168173	0	0.000437054	0.0028176	0.00301832	0.000461042	0.00422672	0	0.00179287	0.000328492	0.000909209
TACGTGACCCTCAAGCGTTATCCGGATTTATTGGGCGTAAAGAGTCTGTAGGTGGTTAAGAAAGTTTTTGGTTAAATATCCAGAGCTCAACTTTGGAAATGCCAAAAATACTCCTTGACTAGAGGGCATTAGGGGCTGGTAGAACGGTCGGTGTAGGGGTGAAATCCGTTGATATCGACCGGAATCCTAAAAGCGAAGGCATCCAGCTGGGGTGACCCTGACACTGAGAGACGAAAGCGTGGGGAGCAAAAAGG	Bacteria	Patescibacteria	Parcubacteria	NA	NA	NA	0.00892759	0	0.000185552	0	0.000887614	0	0.000261699	0	0	0	0	0.00679359	2.89242e-05	0	0.000128898	0.00131359	0	7.41281e-05	3.26462e-05	4.45828e-05	1.44498e-05	0	0	0	0	2.72517e-05	2.13408e-05	0.000392257	0.000279949	0.000576552	0.000417717	4.20433e-05	0.000238696	0	2.86342e-06	0.00708832	0.00603278	0.00541998	0.00530743	0.00892759	0.00544606	0.000442666
AACCAGCACCTCAAGTGGTCAGGAGGATTATTGGGCCTAAAGCATCCGTAGCCTGCTCTGTAAGTTTTCGGTTAAATCTATATGCTCAACGTATAGGCCGCCGAAAATACTGCAGTGCTAGGAAGTGGGAGAGGTAGACGGTACTTGGTAGGAAGGGGTAAAATCCTTTGATCTATCGATGACCACCTGTGGCGAAGGCGGTCTACCAGAACACGTTCGACGGTGAGGGATGAAAGCTGGGGGAGCAAACCGG	Archaea	Thaumarchaeota	Nitrososphaeria	Nitrosopumilales	Nitrosopumilaceae	NA	0.00891578	2.75626e-05	0	0	0	0	9.51633e-05	0.00068549	0.00134207	0.00338916	0.00224858	0	0.000520636	0.000342136	0.00164593	0.00283133	0.000845162	5.41706e-05	6.52925e-05	0.00163173	0.000404595	0.00891578	0.000654	0.00118477	0.00103173	0.00106282	0.00565532	0.00251044	0.00172449	0.0013983	0.00107847	0.000974003	0	7.9232e-05	0.000320703	0.00233473	0.00111827	0.0011645	3.27619e-05	0.00207208	0.00143499	0.000255313
GACGGAGGGCGCAAGCGTTGTTCGGAATTACTGGGCGTAAAGGGCGGGCAGGCGGTCCGTTAAGTCTTCTGTGAAAATCCGGGGCTCAACCCCGTGAAATGCAGGAGATACTGGCGGACTAGAGACCGGTAGAGGCTAGCGGAATTCCTGGTGTAGCGGTGGAATGCGTAGATATCAGGAAGAACACCTGTGGCGAAGGCGGCTAGCTGGGCCGGATCTGACGCTCATCCGCGAAAGCGTGGGGAGCAAACAGG	Bacteria	Gemmatimonadetes	BD2-11_terrestrial_group	NA	NA	NA	0.00891578	0	0	0	0	0	0.000380653	0.00113432	0.00110241	0.00181336	0.00159767	0	0.00194877	0.00127079	0.00163601	0.00153548	0	0.000359236	0.000137114	0.000695491	0.000917564	0.00891578	0.000232342	0.000518879	0.000281382	0.000354272	0.000629555	0.000951223	0.00132136	0.000941039	0.00119239	0.000952982	0.000179022	0.00032204	0.000830391	0.00151442	0.00206978	0.00076196	0.000573333	0.001183	0.00136584	0.000602466
TACTGAGGGTGCAAGCGTTAATCGGAATTACTGGGCGTAAAGCGCGCGTAGGCGGTCTGGTCAGTCAGATGTGAAAGCCCCGGGCTTAACCTGGGAACTGCATTTGAAACTGCCAGACTAGAGTGTGGTAGAGGGAAGTGGAATTCCGCGTGGAGCGGTGAAATGCGTAGAGATGCGGAGGAACACCAGTGGCGAAGGCGACTTCCTGGACCAACACTGACGCTCAGGTGCGAAAGCGTGGGGAGCAAACAGG	Bacteria	Proteobacteria	Gammaproteobacteria	UBA10353_marine_group	NA	NA	0.00888637	0	6.18506e-05	0	6.8278e-05	0	0	0.00158316	0.00280396	0.00601021	0.00429428	0	0.00791438	0.0034423	0.00518566	0.00457983	0.00160364	0.000570216	0.000672513	0.00188139	0.00155336	0	0.000740052	0.0023609	0.00146944	0.00118091	0.000661566	0.00352051	0.00335939	0.00324725	0.00498223	0.00721043	0.000179022	0.00149007	0.0049623	0.00390173	0.00423766	0.00426266	0.00531562	0.00330651	0.00546335	0.00888637
GACGAAGGATGCAAGCGTTATCCGGATTTACTGGACGTAAAGGGCGTCTAGGCGGTTAGGCAAGTCACCTGTGAAATCCCTCGGCTTAACCGAGGAAGGTCGGGTGAAACTGTTTGGCTTGGGTGCAGGAGAAGAGAGTGGAACTCACAGAGTAGCGGTGGAATGCGTAGATACTGTGAGGTACCCCAATGGCGAAGGCAACTCTCTGGCCTGCTACCAACGCTGAAGCGCGAAAACGTGGGGAGCAAAGAGG	Bacteria	Acetothermia	Acetothermiia	NA	NA	NA	0.00884956	0	0	0.00884956	0	0	0	0	0	0	0	0	0	0	0	0	0	0	0	0	0	0	0	0	0	0	0	0	0	0	0	0	0	0	0	0	0	0	0	0	0	0
TGCGTGAGAGGCGAGCGTTATCCGGATTTACTGGGCGTAAAGGGCGTGTAGGCGGTTAGGTAAGTCTTTTGTGAAATCTCCTGGCTTAACCGGGAGGGGTCAAAGGAAACTGCTTAACTTGAGGGTAGCAGGGGGAGATGGAATTCTCGGTGGAGCGGTGAAATGCGTAGATATCGAGAGGAACACCAGTGGCGAAAGCGATCTTCTGGGCTATTCCTGACGCTGAGGCGCGAAAGCGTGGGGAGCAAACAGG	Bacteria	Chloroflexi	Dehalococcoidia	MSBL5	NA	NA	0.00884463	0	0.00884463	0	0	0	0	0	0	0	0	0	0	0	0	0	0	0	0	0	0	0	0	0	0	0	0	0	0	0	0	0	0	0	0	0	0	0	0	0	0	0
TACAGAGGGTGCGAGCGTTAATCGGAATTACTGGGCGTAAAGCGCGCGTAGGCGGCTACTTAAGTCAGATGTGAAATCCCCGGGCTCAACCTGGGAACTGCATCTGATACTGGGTAGCTAGAGTTTAGGAGAGGGAAGTAGAATTTCAGGTGTAGCGGTGAAATGCATAGAGATCTGAAGGAATACCAGTGGCGAAGGCGACTTCCTGGCCTAGAACTGACGCTGAGGTGCGAAAGCGTGGGTAGCAAACGGG	Bacteria	Proteobacteria	Gammaproteobacteria	Thiotrichales	Thiotrichaceae	Cocleimonas	0.00880651	0	0	0	0.000648641	0	0	0.00067733	7.9885e-05	0	0	0.00880651	0	0	0	0	0	0	0.000705159	1.78331e-05	6.50242e-05	0	0	3.45919e-05	7.81616e-06	0	0	1.96128e-05	4.47918e-05	0	1.51897e-05	7.00722e-06	0	0	0	5.2584e-05	0	0	0	1.46956e-05	0	0
GACAGAGGTGGCAAGCGTTGTTCGGAATTACTGGGCTTAAAGGGCGCGTAAGCGGCGATGTAAGTCTGGTGTGAAATTTTACAGCTCAACTGTAAGACTGCGCTGGAAACTGTATCGCTTGAGTCAGATAGGGGAAGGTGGAATTCCTGATGTAGCGGTGAAATGCGTAGATATCAGGAGGAAGGCCTGTAGTGAAGACAGCCTTCTGGGTCTTGACTGACGCTAAGGTGCGAAAGCGTGGGGAGCAAACAGG	Bacteria	Nitrospirae	Thermodesulfovibrionia	NA	NA	NA	0.0087822	0	0	0	0	0.0087822	0	0	0	0	0	0	0	0	0	0	0	0	0	0	0	0	0	0	0	0	0	0	0	0	0	0	0	0	0	0	0	0	0	0	0	0
TACGTGACCCTCGAGCGTTATCCGAATTTATTGGGCGTAAAGAGTCTGTAGGTGGTTAAGAAAGTTTTTGGTTAAATATCCAGGGCTTAACTTTGGAAGTGCCAAAAATACTCCTTGACTAGAGGGCATTAGGGGCTGGTAGAACGGTCGGTGTAGGGGTGAAATCCGTTGATATCGACCGGAATCCTAAAAGCGAAGGCATCCAGCTGGGGTGACCCTGACACTGAGAGACGAAAGCGTGGGGAGCAAAAAAG	Bacteria	Patescibacteria	Parcubacteria	NA	NA	NA	0.00878063	0	0	0	0.00225317	0.00257611	2.37908e-05	0	0	0	0	8.38715e-05	0	0	3.96609e-05	0.000159761	0	1.99576e-05	2.6117e-05	5.34993e-05	7.22491e-06	0	0	0	0	0	0	6.86449e-05	1.1198e-05	0	0	4.90505e-05	0	0	0	0.00631008	0.00566003	0.00660605	0.00428362	0.00878063	0.00624136	0.00041144
TACTAGGGGTGCGAGCGTTGTCCGGAATCATTGGGCGTAAAGGGTCCGTAGGCGTCCCAAAAAGTCATTTGTTAAATACACCGGCTTAACCGGTGGCCTGCATTTGAAACTGTTGGGATAGAGTATAGGAGAGGAAAGTGGAATTCCTGGTGTAGCGGTGACATGCGTAGATATCAGGAGGAACACCAATGGCGAAGGCAGCTTTCTGGCCTATTACTGACGCTGAGGGACGAAAGCGTGGGGAGCGAACAGG	Bacteria	Marinimicrobia_(SAR406_clade)	NA	NA	NA	NA	0.00877109	0	0	0	3.4139e-05	0	0.000428235	0.00160764	0.003475	0.00475116	0.00508889	0	0.003959	0.00261839	0.00608795	0.00388753	0.00277386	7.12771e-05	0.000470106	0.000954071	0.00117766	0.00015921	0.000464684	0.00203227	0.00121151	0.000962892	0.00877109	0.00296154	0.00397527	0.0029159	0.00476198	0.00547264	2.55746e-05	0.000710532	0.00170087	0.00573165	0.00362948	0.00433454	0.00322705	0.00346817	0.00278354	0.00240803
TACGGAGGGTGCAAGCGTTACTCGGAATCACTGGGCGTAAAGCGCGCGCAGGCGGCTATTTAAGTTGGATGTGAAAGCCTACAGCTCAACTGTAGAACTGCATCCAAAACTATTTAGCTAGAGTGTGGGAGAGGAAGATGGAATTAGTTGTGTAGGGGTAAAATCCGTAGAGATAACTAGGAATACCAAAAGCGAAGGCAATCTTCTGGAACATTACTGACGCTGAGGCGCGAAAGCGTGGGGAGCAAACAGG	Bacteria	Epsilonbacteraeota	Campylobacteria	Campylobacterales	Sulfurovaceae	Sulfurovum	0.00867078	0.00407927	0	0.00867078	0.0021849	0	0.00299764	8.1606e-05	0	0	0	0	0	0	0	0	0	0	0	1.78331e-05	0	0	0.000215131	0.000181607	0.000250117	0	0	0.000156903	0.000145573	0.000132541	1.51897e-05	0	0	0	0	0	0	0	0	0	0	0
GACAGAGGTGGCAAGTGTTGTTCGGAATTACTGGGCTTAAAGGGCGCGTAGGCGGCGATGTAAGTCTGGTGTGGAATTTTACAGCTCAACTGCAAGACTGCGCTGGAAACTGTATCGCTTGAGTCAGATAGGGGAAGGTGGAATTCCTGATGTAGCGGTGAAATGCGTAGATATCAGGAGGAAGGCCTGTGGTGAAGACAGCCTTCTGGGTCTTGACTGACGCTGAGGCGCGAAAGCGTGGGGAGCAAACAGG	Bacteria	Nitrospirae	Thermodesulfovibrionia	NA	NA	NA	0.0086678	0	0	0	3.4139e-05	0	2.37908e-05	0	0	0	1.69066e-05	0	0.00013739	0	0	0.000177513	0	5.70216e-06	0	5.34993e-05	0	0	0	0	0	0	0	0	1.1198e-05	0	7.59486e-06	6.3065e-05	0	0	2.86342e-06	0.00608922	0.0062584	0.0077418	0.00775638	0.0048716	0.00679461	0.0086678
GACAGAGGTGGCAAGCGTTGTTCGGAATTACTGGGCTTAAAGGGCGCGTAGGCGGCGATGTAAGTCTGGTGTGGAATTTTACAGCTCAACTGTAAGACTACGCTGGAAACTGTATCGCTTGAATCAGATAGGGGAAGGTGGAATTCCTGATGTAGCGGTGAAATGCGTAGATATCAGGAGGAAGGCCTGTGGTGAAGACAGCCTTCTGGGTCTTGACTGACGCTGAGGTGCGAAAGCGTGGGGAGCAAACAGG	Bacteria	Nitrospirae	Thermodesulfovibrionia	NA	NA	NA	0.00865908	0	0.00865908	0	6.8278e-05	0	0	0	0	0	0	0	0	0	0	0	0	0	0	0	0	0	0	0	0	0	0	0	0	0	0	0	0	0	0	0	0	0	0	0	0	0
TACGGAGGGTGCAAGCGTTATCCGGAATCACTGGGTTTAAAGGGTACGTAGGCGGTTCAATAAGTCAGATGTGAAATGTCGGAGCTCAACTTCGAACTTGCATTTGAAACTGTTGAACTTGAATTAGGTGGAAGTGTGCGGAATGTATCATGTAGCGGTGAAATGCATAGATATGATATGGAACACCAATAGCGAAGGCAGCACACTACGCTTTGATTGACGCTGAGGTACGAAAGCGTGGGGAGCGAACAGG	Bacteria	Bacteroidetes	Bacteroidia	Chitinophagales	Saprospiraceae	Saprospira	0.00862247	0.00261845	0	0	0	0	0	0.00367227	0.002085	0.000609732	0.00239228	0.000167743	0.000538713	0	0	0	0	0	0	0.00352204	0.00307059	0	0.00862247	0.00200633	0.00812099	0.00284326	0.000181397	0.000725675	0.00159011	0.000815126	0.000182277	0.000784808	0	0.00289069	0.0030839	0	0	0	0	1.46956e-05	0	0
TACGGAGGGTGCAAGCGTTATCCGGAATCACTGGGTTTAAAGGGTGCGTAGGCGGATACTTAAGTCAGAGGTGAAAGCTAGTTGCTTAACAACTGAATTGCCTTTGAAACTGAGTATCTTGAATAATGATAAGGTTGGCGGAATGTGACATGTAGCGGTGAAATGCATAGATATGTCATAGAACACCGATAGCGAAGGCAGCTGACTAGTCATTTATTGACGCTGAGGCACGAAAGCGTGGGTAGCGAACAGG	Bacteria	Bacteroidetes	Bacteroidia	Chitinophagales	Saprospiraceae	NA	0.00849455	0	0	0	0	0	0	0.000595724	0.000135804	5.54302e-05	0	0	1.08466e-05	0	0	0	0	0	0.00849455	0.000704407	0.000512969	0	6.88421e-05	7.78318e-05	0	2.72517e-05	0	0.000186322	0.000705471	0.000125914	2.27846e-05	0.00100203	0	0.000176355	0.000254844	0	0	0.000273155	0	7.34781e-05	0	1.46943e-05
TACGGAGGGTGCAAGCGTTACTCGGAATCACTGGGCGTAAAGCGCGCGCAGGCGGTCTTTTAAGTTGGATGTGAAAGCCTATGGCTCAACCATAGAACTGCATCCAAAACTATTAGACTAGAGTGTGGGAGAGGAAGATGGAATTAGTTGTGTAGGGGTAAAATCCGTAGAGATAACTAGGAATACCAAAAGCGAAGGCAATCTTCTGGAACACTACTGACGCTGAGGCGCGAAAGCGTGGGGAGCAAACAGG	Bacteria	Epsilonbacteraeota	Campylobacteria	Campylobacterales	Sulfurovaceae	Sulfurovum	0.008492	0.00151594	0	0.008492	0.000921753	0	0.00133229	4.89636e-05	0	0	0	0	0	0	0	0	0.00409579	0	0	0	5.77993e-05	0	0.000103263	2.59439e-05	0.000382992	0	0	0	6.71877e-05	5.96433e-05	6.83537e-05	0	0	0	0	1.05168e-05	0	0.000136578	0	0	0	0
TACAGAGGGTGCAAGCGTTATTCGGAATTACTGGGCGTAAAGCGCGCGTAGGCGGAATGTTAAGTCAGTTGTGAAAGCCCTGGGCTCAACCTGGGAACTGCATCTGATACTGGCATTCTAGAGTTTGGTAGAGGGAAGGGGAATTCCTAGTGTAGCAGTGAAATGCGTAGATATTAGGAGGAACATCAGTGGCGAAGGCGCCTTCCTGGACTAAAACTGACGCTGAGGTGCGAAAGCGTGGGTAGCGAACGGG	Bacteria	Proteobacteria	Gammaproteobacteria	Thiomicrospirales	Thiomicrospiraceae	Thiomicrorhabdus	0.00844146	0.000303189	0.0052573	0	0.000512085	0	0.00211738	0.00158316	0.000359482	0.000277151	0.000312772	0	1.80776e-05	0	0	0	0	0	0.000143643	0.00535885	0.00159671	0.00015921	0.00414774	0.00410779	0.00844146	0.0035518	5.33521e-05	0.00209857	0.00206042	0.000404249	0.000744296	0.000945974	0.000733138	0.00269389	0.00137444	0	0	0	0	2.20434e-05	0.000224758	1.83679e-06
TACGTAGGGTGCGAGCGTTGTTCGGAATTATTGGGCGTAAAGGGCGCGCAGGCGGAGGTGCAAGTCGGAGGTGAAAGCCCGGGGCTCAACCCCGGAGGGTCTTTCGAAACTGCATCTCTAGAGAGGGTCAGGGGCCGGCAGAATTCCTGGTGTAGAGGTGAAATTCGTAGATATCAGGAGGAATACCGGTGGCGAAAGCGGCCGGCTGGGGCCACTCTGACGCTGAGGCGCGAAAGCGTGGGGAGCAAACAGG	Bacteria	Proteobacteria	Deltaproteobacteria	SAR324_clade(Marine_group_B)	NA	NA	0.00843815	0.00176401	0	0	0	0	0	0.000350906	0.00101454	0.00133032	0.00106512	0	6.14639e-05	0.00105434	0.000703981	0.00104732	0	5.70216e-06	0	0.000401245	0.00080919	0.00843815	0.000137684	0.000570766	0.000742536	0.000526866	0.000672237	0.000117677	0.000246355	0.000258454	0.000470881	0.000441455	0	8.68996e-05	8.30391e-05	0.000830827	0.000402186	0.000646947	0.000155619	0.000668651	0	0.000106534
TACTAGGGGTGCGAGCGTTGTCCGGAATCACTGGGCGTAAAGGGTCCGTAGGCGTCCCAATAAGTCATTTGTTAAATTCACCGGCTTAACCGGTGGCCTGCATTTGAAACTGTTGGGATAGAGTATAGGAGAGGAAAGTGGAATTCCTGGTGTAGCGGTGACATGCGTAGATATCAGGAGGAACACCAATGGCGAAGGCAACTTTCTGGCCTATCACTGACGCTGAGGGACGAAAGCGTGGGGAGCAAACAGG	Bacteria	Marinimicrobia_(SAR406_clade)	NA	NA	NA	NA	0.00841168	0	0.00841168	0	3.4139e-05	0	0	0.000171373	0.000183735	0.000308825	0.000262052	0	0.000144621	0.000439889	0.000466016	0.000221891	0	0	0	0.000106999	2.16747e-05	0	7.74473e-05	0.000112424	7.03455e-05	3.63356e-05	0.00101369	0.000353031	0.000414324	0.000172303	0.000379743	0.000595613	0	6.38968e-05	3.72244e-05	0.000315504	0.000284473	0.000345038	0	9.55215e-05	1.72891e-05	0.000130412
TACGGAGGGGGCTAGCGTTGTTCGGAATTACTGGGCGTAAAGCGCGCGTAGGCGGTTTGCCGAGTCAGGCGTGAAATCCCCGGGCTTAACCTGGGAACTGCGTTTGATACTGGCAGACTAGAGGCCGGGAGAGGGTAGTGGAATTCCCAGTGTAGAGGTGAAATTCGTAGATATTGGGAAGAACACCAGTGGCGAAGGCGGCTACCTGGACCGGTTCTGACGCTGAGGTGCGAAAGCGTGGGGAGCAAACAGG	Bacteria	Proteobacteria	Alphaproteobacteria	Rhodospirillales	Magnetospiraceae	NA	0.00840261	0	0	0.00840261	0	0	0	8.97666e-05	7.9885e-06	0.0003405	0.000329679	0	0.000571253	0	0.000138813	0.00020414	0	0.000972219	0	0.000178331	0.000144498	0	8.60526e-06	0.000224847	8.59778e-05	0.000118091	0.000160056	0.000107871	0.000156771	0.000165676	0.000106328	0.000938967	0	0.000130349	0.000607045	0.000231369	0.000255044	0.000230026	2.45714e-05	0.000220434	0	0.000639202
TACAGAGGGTGCAAGCGTTATTCGGAATTACTGGGCGTAAAGCGCGCGTAGGCGGATTAATTAGTCAGTTGTGAAAGCCCTGGGCTCAACCTAGGAACTGCAGCTGAAACTGTTAATCTAGAGTTTAAGAGAGGCAAGGGGAATTCCAGGTGTAGCAGTGAAATGCGTAGATATCTGGAGGAACATCAGTGGCGAAGGCGTCTTGCTGGCTTAAAACTGACGCTGAGGTGCGAAAGCGTGGGTAGCGAACGGG	Bacteria	Proteobacteria	Gammaproteobacteria	Thiomicrospirales	Thiomicrospiraceae	Thiomicrorhabdus	0.00835082	0.00041344	0.00179367	0	0.000136556	0	0.000309281	0.000669169	0.00015977	0.000403848	0.000557918	0	0.000459172	0.000314206	0.000188389	0.000381652	0.000411746	0.00835082	0.00146908	0.00074899	0.00137996	0	0.00182432	0.00134044	0.00268094	0.00128083	0.000138715	0.000313805	0.000302345	0.000523536	0.00106328	0.000700722	0.00376799	0.00415585	0.00273456	0	0	0	0	0	1.72891e-05	0
TACAGAGGGTGCAAGCGTTATTCGGAATTACTGGGCGTAAAGCGTGCGTAGGCGGATTAATTAGTCAGTTGTGAAAGCCCTGGGCTCAACCTAGGAACTGCATCTGAAACTGTTAATCTAGAGTTTAAGAGAGGCAAGGGGAATTCCAGGTGTAGCAGTGAAATGCGTAGATATCTGGAGGAACATCAGTGGCGAAGGCGTCTTGCTGGCTTAAAACTGACGCTGAGGTGCGAAAGCGTGGGTAGCGAACGGG	Bacteria	Proteobacteria	Gammaproteobacteria	Thiomicrospirales	Thiomicrospiraceae	Thiomicrorhabdus	0.00833197	0.00052369	0	0	0	0	0	0.00833197	0.000431379	0.000593895	0.000448025	0	5.42329e-05	0	0	8.87563e-06	0	1.14043e-05	6.52925e-06	0.00115023	0.00190738	0	0.00153174	0.00152204	0.00284508	0.00254349	1.06704e-05	0.000235354	0.000313543	0.000768736	0.000463286	0.000119123	0	0.00313605	0.00160351	0	0	0	0	0	1.72891e-05	0
TACGTAGGGGGCGAGCGTTGTCCGGAATCACTGGGCGTAAAGGGCGAGTAGGCGGCATACTAAGTTAGAAGTGAAATTTCAGGGCTCAACTCTGAAACTGCTTCTAAAACTGGCATGCTTGAGTGCAGGAGAGGGAAGTGGAATTCCTGGTGTAGCGGTGAAATGCGTAGATATCAGGAGGAACACTCGTGGCAAAGGCGGCTTCCTGGCCTGTTGCTGACGCTGAGACGCGAAAGCGTGGGGAGCAAACAGG	Bacteria	Firmicutes	Clostridia	Clostridiales	Peptococcaceae	Desulfotomaculum	0.00831382	0	0	0	0	0.00831382	0	0	0	0	0	0	0	0	0	0	0	0	0	0	0	0	0	0	0	0	0	0	0	0	0	0	0	0	0	0	0	0	0	0	0	0
TACAGAACCCGCAAGCGTTATCCGGATTTATTGGGCGTAAAGGGTCCGTAGGCGGTAAGGAAAGTCTCCGGTTAAATACCCAGGGCTCAACCTTGGGGGTGCTGGAGATACTATCTTACTAGAGGGCGTTAGGGGCTGATGGAACGGTCGGTGTAGGGGTGAAATCCGTTGATATCGACCGGAACACCGAAAGCGAAGGCATTCAGCTGGGGCGACCCTGACGCTGAGGGACGAAAGCGTGGGGAGCAAAAAGG	Bacteria	Patescibacteria	Parcubacteria	Paceibacterales	Paceibacteraceae	Candidatus_Paceibacter	0.00830302	0	0	0	0.000443807	0	0	0	0	0	0	8.38715e-05	0	0.000453854	0.000347033	0.00606206	0	0.00177337	0.000241582	0.000115915	0	0	0	0	0	0	0	1.96128e-05	0	0	0.000121518	0	0	0	0	0.00550028	0.00711182	0.00403982	0.00538933	0.00830302	0.00430498	0.000877984
TACGGAGGGGGCAAGCGTTGTTCGGAATTACTGGGCGTAAAGAGCGAGCAGGTGGTTCATTAAGTCAATCGTGAAAGCTCAAGGCTTAACCTTGAAATTGCTTTTGATACTGATGGACTAGAGTTTGGGAGAGGATAGTGGAATTCTAAGTGTAGAAGTGAAATTCGTAGATATTTAGAGGAACACCGATAGCGAAGGCAACTATCTGGCCCTTTACTGACACTCAGAAGCGAAAGCTTGGGTAGCAAACAGG	Bacteria	Proteobacteria	Alphaproteobacteria	Rickettsiales	S25-593	NA	0.00827894	0	0	0	0	0	0	0.000195854	0.000295574	0.000585976	0.000524105	0	0.0002097	0	0.000168559	0.000221891	0.00114855	0.00034213	0.000326462	0.000142665	7.22491e-06	0.00827894	0.000172105	0.000276735	0.000171956	0.000181678	0.000629555	9.80642e-06	0.000223959	0.000543417	0.000235441	0.000196202	0	2.0447e-05	0.000111673	0.000157752	4.9047e-05	0.000122201	0	0.000337999	0.000293914	5.69404e-05
TACGGAGGGTGCAAGCGTTAATCGGAATTACTGGGCGTAAAGCGTACGTAGGCGGTTCGTTAAGTTAGATGTGAAAGCCCCGGGCTTAACCTGGGAACTGCATTTAAAACTGGCGAACTAGAGTTGAGTAGAGGGGAGTGGAATTTCAGGTGTAGCGGTGAAATGCGTAGAGATCTGAAGGAACACCAGTGGCGAAGGCGACTCCCTGGACTCGAACTGACGCTGAGGTACGAAAGCGTGGGTAGCAAACGGG	Bacteria	Proteobacteria	Gammaproteobacteria	Methylococcales	Methylomonaceae	Marine_Methylotrophic_Group_2	0.0082266	0	0.000309253	0	0.000443807	0	2.37908e-05	0.00516566	0.000551206	0.000419686	0.000118346	0	0.00203554	0	0.000297457	0.000301772	0	0.000393449	0.000124056	0.00164956	0.00117766	0	0.00050771	0.000933981	0.00141473	0.000236181	2.13408e-05	0.0010689	0.00242996	0.00138505	0.00203542	0.00481396	0	0.00587339	0.0082266	0.000715142	0.000353139	0.00196959	0.000524191	0.00113891	0.00356155	0.000931251
GACAGAGGTGGCAAGCGTTGTTCGGAATTACTGGGCTTAAAGGGCGCGTAGGCGGCGATGTAAGTCTGGTGTAGAATTTTACAGCTCAACTGTAAGACTGCGCTGGAAACTGTATCGCTTGAGTCAGATAGGGGAAGGTGGAATTCCTGATGTAGCGGTAAAATGCATAGATATCAGGAAGAAGGCCTGTGGTGAAGACAGCCTTCTGGGTCTTGACTGACGCTGAGGTGCAAAAGCGTGGGGAGCAAACAGG	Bacteria	Nitrospirae	Thermodesulfovibrionia	NA	NA	NA	0.00822383	0	0	0.00822383	0	0	0	0	0	0	0	0	0	0	0	0	0	0	0	0	0	0	0	0	0	0	0	0	0	0	0	0	0	0	0	0	0	0	0	0	0	0
AACCAGCACCTCAAGTGGTCAGGAGGATTATTGGGCCTAAAGCATCCGTAGCCTGTTCTATAAGTTTGCGGTTAAATCTATACGCTCAACGTATAGGCTGCTGTAAATACTGTAGAACTAGGGAGTGGGAGAGGTAGACGGTACTCGGTAGGAAGGGGTAAAATCCTTTGATCTATCGATGACCACCTGTGGCGAAGGCGGTCTACCAGAACACGTTCGACGGTGAGGGATGAAAGCTGGGGGAGCAAACCGG	Archaea	Thaumarchaeota	Nitrososphaeria	Nitrosopumilales	Nitrosopumilaceae	NA	0.00821623	0	0	0	0.000238973	0	0.000880261	0.00102008	0.00186931	0.00362672	0.00251908	0	0.000965345	0.000258347	0.00203262	0.00460645	0.000758479	0.000136852	0.000124056	0.00187248	0.000679142	0	0.000826105	0.000959925	0.00136001	0.00146251	0.00821623	0.00210838	0.00148933	0.00162362	0.00179998	0.00134539	8.52486e-05	8.43438e-05	0.000483918	0.00289212	0.00175588	0.00280344	7.37143e-05	0.00331386	0.000829876	0.000315927
GACAGAGGTGGCAAGCGTTGTTCGGAATTACTGGGCTTAAAAGGCGCGTAGGCGGCGATGTAAGTCTGGTGTGGAATTTTACAGCTCAACTGTAAGACTGCGCTGGAAACTGTATCGCTTGAGTCAGATAGGAGAAGGTGGAATTCCTGATGTAGCGGTGAAATGCGTAGATATCAGGAGGAAGGCCTGTGGTGAAGACAGCCTTCTGGGTCTTGACTGACGCTGAGGTGCGAAAGCGTGGGGAGCAAACAGG	Bacteria	Nitrospirae	Thermodesulfovibrionia	NA	NA	NA	0.00819672	0	0	0	0	0.00819672	0	0	0	0	0	0	0	0	0	0	0	0	0	0	0	0	0	0	0	0	0	0	0	0	0	0	0	0	0	0	0	0	0	0	0	0
GACAGAGGTGGCAAACGTTGTTCGGAATTACTGGGCTTAAAGAGCGCGTAGGCGGCGATGTAAGTCTGGTGTGGAATTTTACAGCTCAACTGTAAGACTGCGCTGGAAACTGTATCACTTGAGTCAGATAGGGGAAAGTGGAATTCCTGATGTAGCGGTGAAATGCGTAGATATCAGGAGGAAGGCCTGTGGTGAAGACAGCCTTCTGGGTCTTGACTGACGCTGAGGTGCGAAAGCGTGGAGAGCAAACAGG	Bacteria	Nitrospirae	Thermodesulfovibrionia	NA	NA	NA	0.00819672	0	0	0	0	0.00819672	0	0	0	0	0	0	0	0	0	0	0	0	0	0	0	0	0	0	0	0	0	0	0	0	0	0	0	0	0	0	0	0	0	0	0	0
TACGGAGGGTGCAAGCGTTACTCGGAATCACTGGGCGTAAAGCGCGCGCAGGCGGCCTTTTAAGTTGGATGTGAAAGCCTACGGCTCAACCGTAGAACTGCATCCAAAACTATCAGGCTAGAGTGTGGGAGAGGAAGATGGAATTAGTTGTGTAGGGGTAAAATCCGTAGGGATAACTAGGAATACCAAAAGCGAAGGCAATCTTCTGGAACACTACTGACGCTGAGGCGCGAAAGCGTGGGGAGCAAACAGG	Bacteria	Epsilonbacteraeota	Campylobacteria	Campylobacterales	Sulfurovaceae	Sulfurovum	0.00813444	0	0	0.00813444	0	0	0	0	0	0	0	0	0	0	0	0	0	0	0	0	0	0	0	0	0	0	0	0	0	1.98811e-05	0	0	0	0	0	0	0	0	0	0	0	0
TACGTGAGAGGCGAGCGTTATCCGGATTTACTGGGCGTAAAGGGCGTGTAGGCGGTTGGGTAAGTCTTTTGTGAAATCTCCCGGCTTAACCGGGAGGGGCCAAAGGAAACTGCTCAACTTGAGGGTAGCAGAGGGAGATGGAATTCTCGGTGGAGCGGTGAAATGCGTAGATATCGAGAGGAACACCAGTGGCGAAGGCAATCTCCTGGGCTATACCTGACGCTGAGGCGCGAAAGCGTGGGGAGCAAACAGG	Bacteria	Chloroflexi	Dehalococcoidia	MSBL5	NA	NA	0.00804057	0	0.00804057	0	0	0	0	0	0	0	0	0	0	0	0	0	0	0	0	0	7.22491e-06	0	0	0	0	0	0	1.96128e-05	0	0	0	0	0	0	0	0	0	0	0	0	0	0
TACAGAGGGTGCAAGCGTTATTCGGAATTACTGGGCGTAAAGCGCGCGTAGGCGGATTAATTAGTCAGTTGTGAAATCCCTGGGCTCAACCTAGGAACTGCAGCTGAAACTGTTAATCTAGAGTTTAGGAGAGGCAAGGGGAATTCCAGGTGTAGCAGTGAAATGCGTAGATATCTGGAGGAACATCAGTGGCGAAGGCGCCTTGCTGGCTTAAAACTGACGCTGAGGTGCGAAAGCGTGGGTAGCGAACGGG	Bacteria	Proteobacteria	Gammaproteobacteria	Thiomicrospirales	Thiomicrospiraceae	Thiomicrorhabdus	0.00800484	0	0	0	0	0	0	0	0	0	0	0	0	0	0	0	0	0	0	0	2.16747e-05	0	0	2.59439e-05	0	0	0	6.86449e-05	0.000145573	0.000337979	0.000364553	0.000343354	0.00800484	0	0	0	0	0	0	0	0	0
TACGTAGGGGGCGAGCGTTGTCCGGAATCACTGGGCGTAAAGGGCGAGTAGGCGGCATGCTAAGTTAGAAGTGAAATTTCAGAGCTCAACTCTGAAACTGCTTCTAAAACTGGCATGCTTGAGTACAGGAGAGGGAAGTGGAATTCCTGGTGTAGCGGTGAAATGCGTAGATATCAGGAGGAACACTCGTGGCGAAGGCGGCTTCCTGGCCTGTTGCTGACGCTGAGGCGCGAAAGCGTGGGGAGCAAACAGG	Bacteria	Firmicutes	Clostridia	Clostridiales	Peptococcaceae	Desulfotomaculum	0.00797872	8.26879e-05	0.00797872	0	0	0.000117096	0.000666143	0	0	0	0	0	0	0	0	0	0	0	0	0	0	0	0	0	0	0	0	0	0	0	0	0	0	0	0	0	0	0	0	0	0	0
TACGTAGGGGGCGAGCGTTGTCCGGAATCACTGGGCGTAAAGGGCGAGTAGGCGGCATGCTAAATTAGAAGTGAAATTTCAGGGCTCAACTCTGAAACTGCTTCTAAAACTAGCATGCTTGAGTACAGGAGAGGGAAGTGGAATTCCTGGTGTAGCGGTGAAATGCGTAGATATCAGGAGGAACACTCGTGGCGAAGGCGGCTTCCTGGCCTGTTACTGACGCTGAGGCGCGAAAGCGTGGGGAGCAAACAGG	Bacteria	Firmicutes	Clostridia	Clostridiales	Peptococcaceae	Desulfotomaculum	0.00796253	0	0	0	0	0.00796253	0	0	0	0	0	0	0	0	0	0	0	0	0	0	0	0	0	0	0	0	0	0	0	0	0	0	0	0	0	0	0	0	0	0	0	0
TACGTAGGGGGCGAGCGTTGTCCGGAATTACTGGGCGTAAAGGGCGCGTAGGCGGCATGCTAAGTTAGAAGTGAAATTTCAGGGCTCAACTCTGAAACTGCTTCTAAAACTGGCATGCTTGAGTGCAGGAGAGGGAAGTGGAATTTCTGGTGTAGCGGTGAAATGCGTAGATATCAGGAGGAACACTTGTGGCGAAGGCGGCTTCCTGGCCTGTTACTGACGCTGAGGCGCGAAAGCGTGGGGAGCAAACAGG	Bacteria	Firmicutes	Clostridia	Clostridiales	Peptococcaceae	Desulfotomaculum	0.00796253	0.000358314	0	0.00205596	0	0.00796253	0.00152261	0	7.9885e-06	0	0	8.38715e-05	0	0	9.91522e-05	0.000594668	0.000281721	0	0	0	0	0	0	0	0	0	0	0	0	0	0	0	0	0	0	0	0	0	0	0	0	0
TACGGAGGGGGCTAGCGTTGTTCGGAATTACTGGGCGTAAAGCGTATGTAGGCGGATCAAAAAGTTAGATGTGAAATCCCTGGGCTTAACCCAGGAACTGCATTTAAAACTAGTGATCTAGAATTTGGTAGGGGTTAGTAGAATTTCCAGTGTAGAGGTGAAATTCGTAGATATTGGAAAGAATACCAGTGGCGAAGGCGACTAACTGGGCCATTTTTGACGCTGAGATACGAAAGCGTGGGTAGCAAACAGG	Bacteria	Proteobacteria	Alphaproteobacteria	Rhodospirillales	AEGEAN-169_marine_group	NA	0.00796052	0	0	0	0	0	0	0.000220336	0.000647068	0.00122738	0.00105666	8.38715e-05	0.000365168	0	0.000565168	0.00181063	0.000216708	0	0	0.000374495	0.000252872	0.00796052	0.000172105	0.000475639	0.000664374	0.000245265	0.0012271	0.000804127	0.00101901	0.000748855	0.000303794	0.000539556	8.52486e-06	5.62292e-05	0.000194712	0.000546873	0.000362948	0.00042411	0	0.000286565	0.00143499	0.000240619
TACGAGGGGTGCTAGCGTTGTCCGGAATCATTGGGCGTAAAGGGTCCGTAGGTGTCTTTGCAAGTCGTTTGTTACATCCACCGGCTTAACCGGTGGCCTGCAATCGAAACTGCAAGGATAGAGTTCGAGAGAGGAAAGTGGAATTCCTGGTGTAGCGGTGACATGCGTAGATATCAGGAGGAACACCAATGGCGAAGGCAGCTTTCTGGCTCGACACTGACACTGAGGGACGAAAGCGTGGGTAGCGAACAGG	Bacteria	Marinimicrobia_(SAR406_clade)	NA	NA	NA	NA	0.00780131	0	0	0	0	0	0	0.000171373	0.000471321	0.000680999	0.000803063	0	0.0002097	1.39647e-05	0.000733727	0.000514787	0.000931845	1.14043e-05	5.87632e-05	0.000249663	0.000180623	0.00780131	4.30263e-05	0.000389159	0.000218853	0.000172594	0.00158989	0.000607998	0.000705471	0.00089465	0.000653158	0.000749772	8.52486e-06	5.62292e-05	0.000206166	0.00085186	0.000696468	0.000646947	5.73333e-05	0.000396782	0	0.000216741
TACAGAGGGTGCAAGCGTTATTCGGAATTACTGGGCGTAAAGCGCGCGTAGGTGGATTAATTAGTCAGTTGTGAAAGCCCTGGGCTCAACCTAGGAACTGCAGCTGAAACTGTTAATCTAGAGTTTAAGAGAGGCAAGGGGAATTCCAGGTGTAGCAGTGAAATGCGTAGATATCTGGAGGAACATCAGTGGCGAAGGCGCCTTGCTGGCTTAAAACTGACGCTGAGGTGCGAAAGCGTGGGTAGCGAACGGG	Bacteria	Proteobacteria	Gammaproteobacteria	Thiomicrospirales	Thiomicrospiraceae	Thiomicrorhabdus	0.00776194	0.0029492	0	8.93895e-05	0.000307251	0	0.00333072	4.0803e-05	0	0.000102942	0.000608638	0.00201292	0.00016993	0	0	2.66269e-05	0	7.41281e-05	7.8351e-05	0.00172089	0.001799	0	0.00776194	0.00122801	0.00429107	0.00177136	3.20113e-05	0.000107871	0.000167969	0.000251827	3.79743e-05	0.000168173	0.000511492	0.00510152	0.00105374	0	0	0	0	0	0.000224758	1.83679e-06
TACGTAGGGGGCGAGCGTTACCCGGAATCACTGGGCGTAAAGAGCGCGTAGGCGGCTTAGTAAGTCATTTGTGAAAGCTCCCGGCTTAACTGGGAGAGGTCAAGTGATACTGCTTCGCTTGAGGGCAGTAGAGGAAGGCGGAATTCCCGGTGTAGCGGTGAAATGCGTAGATATCGGGAGGAACACCAGAGGCGAAGGCGGCCTTCTGGGCTGTGCCTGACGCTGAGGCGCGAGAGCGTGGGGAGCAAACAGG	Bacteria	Chloroflexi	Dehalococcoidia	SAR202_clade	NA	NA	0.00775892	0.000192938	0	0	0	0	0	0.000661009	0.00115034	0.00251811	0.00235847	0	0.00775892	0.00155707	0.00284567	0.00131359	0.00188536	0.000510344	9.14095e-05	0.000588492	0.000541868	0	0.000335605	0.000518879	0.00087541	0.000635872	0.000202738	0.00131406	0.00124297	0.000848261	0.000987332	0.000623642	1.70497e-05	0.00216738	0.00420922	0.00211388	0.0014616	0.000920102	0.000376762	0.00153569	0.000103734	0.00755654
TACAGAACCCGCAAGCGTTATCCGGATTTATTGGGCGTAAAGGGTCCGTAGGCGGTAAGGAAAGTCTCCGGTTAAATACCCAGGGCTCAACCTTGGGGGTGCTGGAGATACTATCTTACTAGAGGGCGTTAGGGGCTGATGGAACGGTCGGTGTAGGGGTGAAATCCGTTGATATCGACCGGAACACCGAAAGCGAAGGCATTCAGCTGGGGCGGCCCTGACGCTGAGGGACGAAAGCGTGGGGAGCAAAAAGG	Bacteria	Patescibacteria	Parcubacteria	Paceibacterales	Paceibacteraceae	Candidatus_Paceibacter	0.00774639	0	0	0	6.8278e-05	0	0	0	0	0	0	0	0	6.98236e-06	7.93218e-05	0.00261831	0	0.00774639	0.000443989	0	0	0	0	0	0	0	0	0	0	0	0	0	0	0	0	0.000641525	0.00082399	0.000445674	0.000769905	0.000808259	0.000535961	0.000174495
GACAGAGGTGGCAAGCGTTGTTCGGAATTACTGGGCTTAAAGGGCGCGTAGGCAGCGATATAAGTCTAGTGTGGAATTTTACAGCTCAACTGTAAGACTGCGCTGGAAACTGTATCGCTTGAGTCAGATAGGGGAAGGTGGAATTCCTGATGTAGCGGTGAAATGCGTAGATATCAGGAGGAAGGCCTGTGGTGAAGACAGCCTTCTGGGTCTTGACTGACGCTGAGGTGCGAAAGCGTAGGGAGCAAGCAGG	Bacteria	Nitrospirae	Thermodesulfovibrionia	NA	NA	NA	0.00772834	0	0	0	0	0.00772834	0	0	0	0	0	0	0	0	0	0	0	0	0	0	0	0	0	0	0	0	0	0	0	0	0	0	0	0	0	0	0	0	0	0	0	0
TACGTAGGGGGCGAGCGTTGTCCGGAATCACTGGGCGTAAAGGGCGCGTAGGCGGCATACTAAGTTAGAAGTGAAATTTCAGGGCTCAACTCTGAAACTGCTTCTAAAACTGGCATGCTTGAGTGCAGGAGAGGGAAGTGGAATTCCTGGTGTAGCGGTGAAATGCGTAGATATCAGGAAGAACACTCGTGGCGAAGGCGGCTTCCTGGCCTGTTACTGACGCTGAGGCGCGAAAGCGTGGGGAGCAAACAGG	Bacteria	Firmicutes	Clostridia	Clostridiales	Peptococcaceae	Desulfotomaculum	0.00768998	0.00768998	0	0	6.8278e-05	0	0.000309281	0.000155051	3.99425e-05	0.000134616	8.4533e-06	0	0.000151852	0	0	0	0	0	1.95877e-05	0.0015069	0.00233365	0	0.00427681	0.00285383	0.00238393	0.000763047	0.000234749	0.00054916	0.000582294	0.000265081	0.000782271	7.00722e-05	0	0.000155908	0.000249117	2.10336e-05	0	0	0	0	0	0
TACGAAGGGGGCTAGCGTTGTTCGGATTTACTGGGCGTAAAGCGCACGTAGGCGGACTATTAAGTCAGGGGTGAAATCCCGGGGCTCAACCCCGGAACTGCCTTTGATACTGGTAGTCTTGAGTTCGAGAGAGGTGAGTGGAATTCCGAGTGTAGAGGTGAAATTCGTAGATATTCGGAGGAACACCAGTGGCGAAGGCGGCTCACTGGCTCGATACTGACGCTGAGGTGCGAAAGCGTGGGGAGCAAACAGG	Bacteria	Proteobacteria	Alphaproteobacteria	Rhizobiales	Rhizobiaceae	Phyllobacterium	0.00766947	0	0.00766947	0	0	0	0	0	0	0	5.91731e-05	0	1.08466e-05	0	0	0	0	0	0	0	0	0	0	0	0	0	0	0	0	0	0	0	0	0	0	0	0	0	0	0	0	5.51036e-06
GACGGAGGGGGCTAGCGTTGTTCGGAATTACTGGGCGTAAAGCGCACGTAGGCGGCTTGTTTAGTCAGATGTGAAAGCCCCGGGCTTAACTCGGGAACTGCATTTGATACTGACAGGCTGGAGTCCGGTAGAGGGTAGCGGAATTCCCAGTGTAGAGGTGAAATTCGTAGATATTGGGAAGAACACCAGTGGCGAAGGCGGCTATCTGGACCGGTACTGACGCTGAGGTGCGAAAGCGTGGGGAGCAAACAGG	Bacteria	Proteobacteria	Alphaproteobacteria	Rhodospirillales	NA	NA	0.0076421	0	0	0	0	0	0	0	6.3908e-05	0.000118779	0.00010144	0	5.78484e-05	0	0	0	0	0.000222384	0	6.24159e-05	2.88996e-05	0.0076421	8.60526e-06	6.91838e-05	3.90808e-05	1.81678e-05	0	0	0	0	2.27846e-05	0.000231238	0	1.27794e-05	7.15854e-05	1.05168e-05	0	0.000122201	0	0.000146956	0	3.67357e-05
TACGAATGGAGCGAGCGTTGTTCGGAATCATTGGGCGTAAAGCGTATGTAGGCGGACTAGAAAGTCGGGAGTGAAATCCCAGGGCTCAACCCTGGAATTGCTCTCGAAACTTCTAGTCTAGTGTCCCGGAGGGGTTGACGGAATTCCTAGTGTAGAGGTGAAATTCGCAGATATTAGGAGGAACACCAGTGGCGTAGGCGGTCAACTGGACGGGTACAGACGCTGAGATACGAAAGCGTGGGGAGCAAACAGG	Bacteria	Proteobacteria	Alphaproteobacteria	Micavibrionales	NA	NA	0.00751591	0	0	0	0	0	0	0.00751591	0.00026362	0.000229639	0.000287412	0	4.33863e-05	0	0	0.000177513	0	4.56173e-05	0	0.000392328	0.000549093	0	0.000481895	0.000449695	0.000805065	0.000481446	0.000394806	0.000509934	0.000503908	0.000139168	0.000205061	0.000567585	0	5.8785e-05	8.8766e-05	5.2584e-05	4.9047e-05	0	0.000327619	8.08259e-05	0.000363071	1.83679e-06
GACAGAGGTGGCAAGCGTTGTTCGGAATTACTGGGCTTAAAGGGCGCGTAGGCGGCGATGTAAGTCTGGTGTGGAATTTTACAGCTCAACTGTAAGACTGCGCTGGAAACTGTATCGCTTGAGTCAAATAGGGGAAGGTGGAATTCCTGATGTAGCGGTAAAATGCGTAGATATCAGGAGGAAAGCCTGTGGTGAAGACAGCCTTCTGGGTCTTGACTGACGCTGAGGTGCGAAAGCGTGGGGAGCAAACAGG	Bacteria	Nitrospirae	Thermodesulfovibrionia	NA	NA	NA	0.00749415	0	0	0	0	0.00749415	0	0	0	0	0	0	0	0	0	0	0	0	0	0	0	0	0	0	0	0	0	0	0	0	0	0	0	0	0	0	0	0	0	0	0	0
AACCAGCACCTCAAGTGGTCAGGATGATTATTGGGCCTAAAGCATCCGTAGCCGGCTTTGTTAGTTTTCGGTTAAATCCATGTGCTCAACACATGGGCTGCCGAAAATACTGCATGGCTAGGGAGTGGGAGAGGTAGACGGTACTCAGTAGGAAGGGGTAAAATCCTTTGATCTATTGATGACCACCTGTGGCGAAGGCGGTCTACCAGAACACGTTCGACGGTGAGGGATGAAAGCTGGGGGAGCAAACCGG	Archaea	Thaumarchaeota	Nitrososphaeria	Nitrosopumilales	Nitrosopumilaceae	NA	0.00748288	0	0	0	0	0	0	0.000285621	0.000191724	0.000894801	0.000684717	0	0.000119312	2.09471e-05	0.000684151	0.00115383	0.000325062	0	0	0.000294246	0.000209522	0.00748288	0.000103263	0.000268087	0.000226669	0.000345188	0.00147252	0.000392257	0.000313543	0.000278336	0.000417717	0.000231238	2.55746e-05	1.78911e-05	3.4361e-05	0.000609974	0.000255044	0.000560687	0	0.000852346	8.64454e-05	2.75518e-05
TACTAGGGGGGCAAGCGTTGTCCGGATTCATTGGGCGTAAAGGGTTCGTAGGCGGGCTAATAAGTCAAAATTGAAAGCCCACGGCTTAACCGTGGAGGTGGTTTTGATACTGTTAGTCTTGAGTGAGGTAGGGGTAAGCGGAATTCCTGGTGTAGCGGTGAAATGCGTAGATATCAGGAGGAACACCGATAGCGAAGGCAGCTTACTGGGCCTATACTGACGCTGAGGAACGAAAGCGTGGGGAGCAAACAGG	Bacteria	Marinimicrobia_(SAR406_clade)	NA	NA	NA	NA	0.00748288	0.00270114	0	0	0	0	0	4.0803e-05	3.99425e-05	0.000292988	0.000219786	0	7.23105e-05	0	0.000218135	0.000133135	0	5.70216e-06	0	0	4.33495e-05	0.00748288	1.72105e-05	0.000112424	2.34485e-05	1.81678e-05	3.20113e-05	0.000343225	4.47918e-05	0.000132541	1.51897e-05	7.00722e-05	0	1.02235e-05	2.86342e-05	0.000157752	0.000186379	0.000100636	0	6.61303e-05	0	0.000104697
TACGTAGGGGGCAAGCGTTGTCCGGAATTATTGGGCGTAAAGGGCGTGTAGGCGGTATAATAAGTTAGAGGTGAAAGCTCGTGGCTTAACCAAGAGACTGCCTCTAAAACTGTTAAACTTGAGTGCATGAGAGGGAAGTGGAATTCCTAGTGTAGCGGTGAAATGCGTAGATATTAGGAGGAACATTCGTGGCGAAGGCGACTTCCTGGCCTGTAACTGACGCTGAGGCGCGAAAGCGTGGGGAGCAAACAGG	Bacteria	Firmicutes	Clostridia	Clostridiales	Peptococcaceae	Desulfotomaculum	0.00738069	0	0	0	0	0	0	0	0	0	0	0.00738069	0	0	0	0	0	0	0	0	0	0	0	0	0	0	0	0	0	0	0	0	0	0	0	0	0	0	0	0	0	0
TACGGAGGGTCCAAGCGTTATCCGGAATCATTGGGTTTAAAGGGTCCGTAGGCGGATAATTAAGTCAGAGGTGAAATCCCACAGCTCAACTGTGGAACTGCCTTTGATACTGATTATCTTGAGTTATAGTGAAGTAGATAGAATATGTAGTGTAGCGGTGAAATGCATAGATATTACATAGAATACCGATTGCGAAGGCAGTCTACTAACTATATACTGACGCTGATGGACGAAAGCGTGGGGAGCGAACAGG	Bacteria	Bacteroidetes	Bacteroidia	Flavobacteriales	Flavobacteriaceae	Actibacter	0.00732006	0.000110251	6.18506e-05	0	0.00180937	0	0.000832679	0.00732006	0.000183735	0.000221721	0.000270506	0	0.00010485	6.98236e-05	0.000158644	3.55025e-05	6.50125e-05	0	5.87632e-05	0.00101649	0.00109096	0	0.00316674	0.00110694	0.00244646	0.0010174	5.33521e-05	0.00148077	0.00226199	0.00418166	0.00239238	0.00183589	0.000110823	0.000569959	0.0011425	8.41344e-05	0	0.00127952	0.000450476	6.61303e-05	0.00223029	5.51036e-06
TACGGAGGGGGCGAGCGTTGTTCGGATTTATTGGGCGTAAAGGGCGTGTAGGTGGTTATCCAAGTCGGGCGTGAAAACCCCTGGCTTAACCAGGGACTGGCGTTTGAAACTGGATAACTTGAGTACGGGAGAGGGGAGTGGAATTCCTGGTGTAGCGGTGGAATGCGTAGATATCAGGAGGAACACCGGTGGCGAAGGCGACTCTCTGGCCCGATACTGACACTGAGGCGCGAAAGCTGGGGGAGCAAACGGG	Bacteria	NA	NA	NA	NA	NA	0.00727161	0.000468565	0.00173182	0.000178779	0.00727161	0	0.000713725	0	0	0	0	0.00318712	0.000133774	0	0	1.77513e-05	0	9.97879e-05	0	0.00320996	0.000679142	0	0.000826105	0.0012972	0.00036736	0.0013535	0.000106704	0.000480515	0.000537502	0.000324725	0.000759486	0	0.000426243	0.000304149	0.000163215	0.000283953	0.000480661	0.00029472	1.6381e-05	0.000132261	1.72891e-05	0.000161637
CACGTAGGGGGCGAGCGTTGTCCGGAATTACTGGGCGTAAAGGGCGTGTAGGCGGATTAACAAGTTAAACGTAAAAGACCCGGGCTCAACCCGGGAGCCGCGTTTAATACTGTTAACCTTGAGTATAGGAGAGGATGGTGGAATTCCCAGTGTAGCGGTGAAATGCGTAGATATTGGGAGGAACACCAGTGGCGAAGGCGACCATCTGGCCTATTACTGACGCTGAGGCGCGAAAGCTAGGGGAGCGAACAGG	Bacteria	Firmicutes	Clostridia	NA	NA	NA	0.00724055	0.000551253	0.00599951	0.00724055	0.00242387	0.000351288	0.00342588	0	0	0	0	0.000251615	3.61553e-06	0	0	0	0	2.56597e-05	0	2.67497e-05	1.44498e-05	0	1.72105e-05	0	0	9.08389e-06	0	9.80642e-06	4.47918e-05	1.32541e-05	0	7.00722e-06	0	0	2.86342e-06	0.000441705	0.000441423	0.000488804	0.000548762	0.000521694	0	3.30622e-05
GACGGAGGGGGCGAGCGTTGTTCGGATTCATTGGGCGTAAAGAGCATGTAGGTGGTTGCCTAAGTCAGGCGTTAAATCCCTTGGCTCAACCAAGGCCAAGCACCTGAAACTGGGTGGCTTGAGTACAGGAGAGGAGAGTGGAATTCCTGGTGTAGCGGTGAAATGCGTAGATATCAGGAGGAACACCGGTGGCGAAGGCGACTCTCTGGCCTGATACTGACACTGAGATGCGAAAGCTAGGGGAGCGAACGGG	Bacteria	NA	NA	NA	NA	NA	0.00717449	0	0	0	3.4139e-05	0.00140515	0	0	7.9885e-06	0	1.69066e-05	0	1.44621e-05	0	1.98304e-05	0.00020414	0	8.83836e-05	6.52925e-06	8.91655e-06	0	0	0	0	0	0	0	0	3.35939e-05	0	0	2.10217e-05	0	0	0	0.00601561	0.00535593	0.00446393	0.00393143	0.00523164	0.00157331	0.00717449
TACATAGGGTGCGAGCGTTGTTCGGAATTACTGGGCGTAAAGGGCGCGCAGGCGGAATAGTAAGTCGGAGGTGAAAGCCCGGGGCTCAACCCCGGAGGGTCTTTCGAAACTACTAATCTAGAGAGGGTCAGGGGCCGGCAGAATTCCTGGTGTAGAGGTGAAATTCGTAGATATCAGGAGGAATACCGGTGGCGAAGGCGGCCGGCTGGGGCCACTCTGACGCTGAGGCGCGAAAGCGTGGGGAGCAAACAGG	Bacteria	Proteobacteria	Deltaproteobacteria	SAR324_clade(Marine_group_B)	NA	NA	0.00706339	2.75626e-05	6.18506e-05	0	0.00266284	0	0	0.00101191	0.0029877	0.00706339	0.00518187	0	0.000502558	0.000851848	0.00455109	0.00408279	0.00340232	0	0.000417872	0.00164065	0.00344628	0.00015921	0.00118753	0.00379646	0.00332187	0.00228914	0.00499376	0.00319689	0.00268751	0.00153085	0.00311389	0.00187093	2.55746e-05	0.000414051	0.00046101	0.0039438	0.00257987	0.00432017	0.00436552	0.00473199	0.00112379	0.000607976
GACAGAGGTGGCAAGCGTTGTTCGGAATTACTGGGCTTAAAGGGCGCGTAGGCGACAATGTAAGTCTGGTGTGGAATTTTACAGCTCAACTGTAAAACTGCGCTGGAAACTGTATCGCTTGAGTCAGATAGGGGAAGGTGGAATTCCTGATGTAGCGGTGAAATGCGTAGATATCAGGAGAAAGGCCTGTGGTGAAGACAGCCTTCTGAGTCTTGACTGACGCTGAGGTGCGAAAGCGTGGGGAGCAAACAGG	Bacteria	Nitrospirae	Thermodesulfovibrionia	NA	NA	NA	0.00706177	0	0	0.00706177	6.8278e-05	0	0	0	0	0	0	0	0	0	0	0	0	0	0	0	0	0	0	0	0	0	0	0	0	0	0	0	0	0	0	0	0	0	0	0	0	0
CACGTACTGGGCGAACGTTATTCGGAATCACTGGGCTTAAAGGGTACGTAGGCGGCCAGATTAGTCAGATGTGAAATCCCACGGCTCAACCGTGGAACTGCGTTTGATACTGTCTGGCTTGAGTGAGATAGGGGTGTGTGGAACTTCCGGTGGAGCGGTGAAATGTGTTGAGATCGGAAGGAACGCCGGTGGCGAAAGCGACACACTGGGTCTTTACTGACGCTGAGGTACGAAAGCTAGGGTAGCGAACGGG	Bacteria	Planctomycetes	Planctomycetacia	Planctomycetales	NA	NA	0.00706112	0.00220501	0	0	0	0	0	0.000905827	0.00215689	0.0031516	0.00404068	0	0.00706112	0.00175956	0.00339101	0.000905315	0.00143027	0.000399152	7.8351e-05	0.000686574	0.000989813	0	0.0001635	0.000795614	0.000445521	0.000499614	0	0.0016867	0.000895837	0.000636196	0.00193669	0.000434447	0.000247221	0.00109647	0.00384271	0.000999096	0.00222673	0.000481616	0.00212133	0.000690694	0.000311203	0.00458462
TACGGAGGGTGCAAGCGTTGTTCGGAATCACTGGGCGTAAAGGGCGCGCAGGCGGTTTGGTAAGTCAGATGTGAAAGCCCACGGCTCAACCGTGGAAGTGCATTTGAAACTGCCAGACTTGAGTACCAGAGGGGAAAGTGGAATTCCCGGTGTAGAGGTGAAATTCGTAGATATCGGGAGGAATACCGGTGGCGAAGGCGACTTTCTGGCTGGATACTGACGCTGAGGCGCGAAAGCGTGGGGAGCAAACAGG	Bacteria	Proteobacteria	Deltaproteobacteria	Desulfobacterales	Desulfobulbaceae	Desulfobulbus	0.00705096	0	0.00705096	0	0.00174109	0.000117096	0.00254562	0.00226049	0.00015977	1.58372e-05	0.000541011	0.000587101	0.000292858	0	0	7.98807e-05	0	0.000801154	0.000326462	0.00205081	0.000693592	0	0.00160918	0.00351973	0.00262623	0.00123541	0.000309442	0.00104929	0.000727867	0.000377741	0.000486071	0.00224932	6.81989e-05	0.00200125	0.000521142	0	0	0	8.19048e-06	0	0.000121024	5.51036e-06
TACGGGAGTGGCAAGCGTTATCCGGAATTATTGGGCGTAAAGCGTCCGCAGGCGGCTTTTCAAGTCTGCTGTTAAAGCGTGGAGCTTAACTCCATCATGGCAGTGGAAACTGAAAGGCTTGAGTATGGTAGGGGCAGAGGGAATTCCCGGTGTAGCGGTGAAATGCGTAGATATCGGGAAGAACACCAGTGGCGAAGGCGCTCTGCTGGGCCATTACTGACGCTCATGGACGAAAGCCAGGGGAGCGAAAGGG	Bacteria	Cyanobacteria	Oxyphotobacteria	Synechococcales	Cyanobiaceae	Prochlorococcus_MIT9313	0.00704666	0	0.000185552	0	0	0	0	0.000456994	0.00148586	0.00084729	0.000710077	0.000503229	0.00704666	4.18942e-05	0.00064449	0.00420705	0	0.00610987	0.000300345	0.00028533	0.000267322	0	0.000249553	0.000484287	0.00020322	0.000145342	0.000149386	0.00141212	0.00101901	0.000390995	0.000637968	0.00180085	0	0.00190668	0.00315549	0.000830827	9.8094e-06	0.000330662	3.27619e-05	0.00145487	0	0.00199291
CACGGGGGGGGCAAACGTTGTTCGGAATCACTGGGCGTAAAGGGTCCGTAGGCGGCCGCGTAAGTCGGAGGTGAAAGCCCTGGGCTTAACCCAGGAATTGCCTTCGAAACTGCACGGCTAGAGTCTGGTAGGGGGAGACGGAATTCCCGGTGTAGCGGTGAAATGCGTAGATATCGGGAGGAACACCTGTGGCGAAGGCGGTCTCCTGGGCCAGTACTGACGCTGAGGGACGAAAGCGTGGGGAGCAAACAGG	Bacteria	Acidobacteria	Subgroup_26	NA	NA	NA	0.00700525	0	0	0	0	0	0	0	2.39655e-05	0.000182128	0.000211332	0	0.000126543	0.000230418	0.000237965	0	0	0	1.95877e-05	8.91655e-06	6.50242e-05	0.00700525	4.30263e-05	6.91838e-05	2.34485e-05	2.72517e-05	2.13408e-05	0.00013729	1.1198e-05	6.62704e-06	0.00026582	7.00722e-06	0	7.66761e-06	8.30391e-05	3.15504e-05	2.94282e-05	5.75064e-05	0	6.61303e-05	0	5.69404e-05
TACGGAGGGTGCAAGCGTTACTCGGAATCACTGGGCGTAAAGCGCGCGCAGGCGGCTATTTAAGTTGGATGTGAAAGCCTACGGCTCAACCGTAGAACTGCATCCAAAACTATTTAGCTAGAGTGTGGGAGAGGAAGATGGAATTAGTTGTGTAGGGGTAAAATCCGTAGAGATAACTAGGAATACCAAAAGCGAAGGCAATCTTCTGGAACACTACTGACGCTGAGGCGCGAAAGCGTGGGGAGCAAACGGG	Bacteria	Epsilonbacteraeota	Campylobacteria	Campylobacterales	Sulfurovaceae	Sulfurovum	0.00700207	0	0	0	0.000102417	0	4.75817e-05	0.000252979	0	0	0	0	0.000130159	0	0	3.55025e-05	0	0	0.00108386	0.000133748	3.61246e-05	0	0	5.18879e-05	4.6897e-05	1.81678e-05	4.26817e-05	6.86449e-05	0.000100782	1.98811e-05	0.000167087	0	0	0.000125238	0.000200439	0	4.9047e-05	4.31298e-05	0	0.000139608	0.00700207	2.38782e-05
GACAGAGGTGGCAAGCGTTGTTCAGAATTACTGGGCTTAAAGGGCGCGTAGGCGGCGATGTAAGTCTGGTGTGAAATTTTACAGCTCAACTGTAAGACTGCGCTGGAAACTGTATCGCTTGAGTCAGATAGGGGAAGGTGGAATTCCTGATGTAGCGGTGAAATGCGTAGATATCAGGAGGAAGGCCTGTGGTGAAGACAGCCTTCTGGGTCTTGACTGACGCTGAGGTGCGAAAACGTGGGGAGCAAACAGG	Bacteria	Nitrospirae	Thermodesulfovibrionia	NA	NA	NA	0.00697238	0	0	0.00697238	0.000102417	0	0	0	0	0	0	0	0	0	0	0	0	0	0	0	0	0	0	0	0	0	0	0	0	0	0	0	0	0	0	0	0	0	0	0	0	0
GACAGAGGTGGCAAGCGTTGTTCAGAATTACTGGGCTTAAAGGGCGCGTAGGCGGCGATGTAAGTCTGGTGTGGAATTTTACAGCTCAACTGTAAGACTGCGCTGGAAACTGTATCGCTTGAGTCAGATAGGGGAAGGTGGAATTCCTGATGTAGCGGTGAAATGCGTAGATATCAGGAGGAAGGCCTGTGGTGAAAACAGCCTTCTGGGTCTTGACTGACGCTGAGGTGCGAAAGCGTGGGGAGCAAACAGG	Bacteria	Nitrospirae	Thermodesulfovibrionia	NA	NA	NA	0.00697238	0	0	0.00697238	0	0	0	0	0	0	0	0	0	0	0	0	0	0	0	0	0	0	0	0	0	0	0	0	0	0	0	0	0	0	0	0	0	0	0	0	0	0
TACGGAGGGTGCAAGCGTTAATCGGAATTACTGGGCGTAAAGCGTGCGTAGGCGGTTCGTTAAGTCTGTTGTGAAAGCCCCGGGCTCAACCTGGGAACGGCAATGGATACTGGCGAGCTAGAGTGTGTCAGAGGAAGGTGGAATTCCCGGTGTAGCGGTGAAATGCGTAGAGATCGGGAGGAACATCAGTGGCGAAGGCGGCCTTCTGGGACAACACTGACGCTGAGGTACGAAAGCGTGGGGAGCAAACAGG	Bacteria	Proteobacteria	Gammaproteobacteria	Xanthomonadales	Rhodanobacteraceae	Luteibacter	0.00692313	0.000661503	0	0.000983284	0	0	0.00692313	1.63212e-05	7.9885e-06	5.54302e-05	1.69066e-05	0	0	0.000949601	0	0	0.000433416	0	0	0	7.22491e-06	0.00175131	0	0	0	9.08389e-06	0	2.94193e-05	0	0	7.59486e-06	0	0	0	0	0	0	5.75064e-05	0.000262095	0	0	0
TACGTGAGAGGCGAGCGTTATCCGGATTTACTGGGCGTAAAGGGCGCGTAGGCGGTTGGGTAAGTCTTTTGTGAAATCTCCCGGCTTAACCGGGAGGGGCCAAAGGAAACTGCTCAACATGAGGGTAGCAGGGGGAGATGGAATTCTCGGTGGAGCGGTGAAATGCGTAGATATCGAGAGGAACACCAGTGGCGAAGGCGATCTCCTGGGCTATACCTGACGCTGAGGCGCGAAAGCGTGGGGAGCAAACAGG	Bacteria	Chloroflexi	Dehalococcoidia	MSBL5	NA	NA	0.0067936	0	0	0.0067936	0	0	0	0	0	0	0	0	0	0	0	0	0	0	0	0	0	0	0	0	0	0	0	0	0	0	0	0	0	0	0	0	0	0	0	0	0	0
TACGGAGGGTGCAAGCGTTAATCGGAATCACTGGGCGTAAAGCGCGCGTAGGCGGTCTGGTCAGTCAGATGTGAAAGCCCCGGGCTCAACCTGGGAACTGCATTTGAAACTGCTGGACTAGAGTGTGGTAGAGGGAAGTGGAATTCCGAGTGTAGCGGTGAAATGCGTAGAGATTCGGAGGAACATCAGTGGCGAAGGCGACTTCCTGGACCAACACTGACGCTGAGGTGCGAAAGCGTGGGGAGCAAACAGG	Bacteria	Proteobacteria	Gammaproteobacteria	UBA10353_marine_group	NA	NA	0.00675893	0	0	8.93895e-05	3.4139e-05	0	0	0.00141994	0.0031954	0.00566972	0.00544393	0.00494842	0.002003	0.00675893	0.00526498	0.00293784	0.0011919	0.000766941	0.000293816	0.00172981	0.0016545	0	0.000404447	0.00156528	0.00108645	0.000826634	0.000437487	0.0039716	0.00387449	0.0022797	0.0034025	0.004856	0.00143218	0.00086644	0.00183831	0.00311297	0.00518917	0.00291845	0.00227695	0.00180756	0.000985477	0.00407032
TACGGAGGGTGCAAGCGTTATCCGGAATCACTGGGTTTAAAGGGTGCGTAGGCGGCCATATTAGTCAGTAGTGAAAGGTTGCAGCTTAACTGTAAGACTGCTATTGAAACTGTATGGCTTGAATTAGGATGAGGTAGGCGGAATGTGACATGTAGCGGTGAAATGCTTAGATATGTCATAGAACACCGATTGCGTAGGCAGCTTACTAGACCTATATTGACGCTGAGGCACGAAAGCGTGGGGAGCGAACAGG	Bacteria	Bacteroidetes	Bacteroidia	Chitinophagales	Saprospiraceae	NA	0.00674274	0	0	0	0.000375529	0	0.00314039	0.00173821	0.000271609	0.000102942	7.60797e-05	0.000167743	0.00034709	0	5.94913e-05	0	0	0	0.000163231	0.00125723	0.000968138	0	0.00186734	0.000994517	0.000554948	0.000227097	0.000170727	0.00118658	0.00173568	0.00104707	0.00107847	0.00131035	0	0.000845993	0.00213038	0.00029447	5.88564e-05	0.00076196	0.000483238	5.87825e-05	0.00674274	3.67357e-05
TACGGGAGGTGCGAGCGTTAATCGGAATTACTGGGCGTAAAGCGAGCGTAGGCTGTTAATTAAGTCGAATGTGAAATCCCCGGGCTCAACCTGGGAACTGCATCCGAAACTATTTAACTAGAGTATGGGAGAGGAAAGTAGAATTTCCGGTGTAGCGGTGAAATGCGTAGATATCGGAAGGAATACCAGTGGCGAAGGCGGCTTTCTGGAACAATACTGACGCTGAGGTTCGAAAGCGTGGGGAGCAAACAGG	Bacteria	Proteobacteria	Gammaproteobacteria	HOC36	NA	NA	0.00671291	0	0.00531915	0	0	0	0	0.000971111	0.00191724	0.00266857	0.00247682	0	0.000354321	0.00125683	0.00290516	0.00226329	0.0055694	4.56173e-05	0.000274228	0.00080249	0.000679142	0	0.000335605	0.00157393	0.00107081	0.000799382	0.00291303	0.00189264	0.00254194	0.00159712	0.00278731	0.00671291	0.00162825	9.9679e-05	0.000246254	0.00149338	0.00175588	0.0022715	0.00212133	0.00155039	0.00266252	0.000393072
TACGTAGGGGGCGAGCGTTGTCCGGAATTACTGGGCGTAAAGGGCGCGTAGGCGGCATGCTAAGTTAGAAGTGAAATTTCAGGGCTCAACTCTGAAACTGCTTCTAGAACTGGCGTGCTTGAGTGCAGGAGAGGGAAGTGGAATTCCTGGTGTAGCGGTGAAATGCGTAGATATCAGGAGGAACACTTGTGGCGAAGGCGGCTTCCTGGCCTGTTACTGACGCTGAGGCGCGAAAGCGTGGGGAGCAAACAGG	Bacteria	Firmicutes	Clostridia	Clostridiales	Peptococcaceae	NA	0.00669772	0.00669772	0.00272143	0.00625726	0.000648641	0.00210773	0.00375895	0	0	0	0	0.000167743	0	1.39647e-05	0.000188389	0.00140235	0	0	0.000274228	0	0	0	0	8.64798e-06	0	0	0	0	0	0	0	0	0.000264271	0	0	0	0	0	0	0	0	0
TACGTAGGGGGCAAGCGTTATCCGGATTTACTGGGTGTAAAGGGAGCGTAGACGGATGGACAAGTCTGATGTGAAAGGCTGGGGCTCAACCCCGGGACTGCATTGGAAACTGCCCGTCTTGAGTGCCGGAGAGGTAAGCGGAATTCCTAGTGTAGCGGTGAAATGCGTAGATATTAGGAGGAACACCAGTGGCGAAGGCGGCTTACTGGACGGTAACTGACGTTGAGGCTCGAAAGCGTGGGGAGCAAACAGG	Bacteria	Firmicutes	Clostridia	Clostridiales	Lachnospiraceae	Blautia	0.00668683	0	0	0	0	0	0	0	0	0	0	0	0	0	0	0	0	0	0	0	0	0.00668683	0	0	0	0	0	0	0	0	0	0	0	0	0	0	0	0	0	7.34781e-06	0	0
TACGGAGGGTGCAAGCGTTAATCGGAATTACTGGGCGTAAAGCGTACGTAGGCGGTTCGTTAAGTTAGATGTGAAAGCCCCGGGCTTAACCTGGGAACTGCATTTAAAACTGGCGAACTAGAGTTGAGTAGAGGGGAGTGGAATTTCAGGTGTAGCGGTGAAATGCGTAGAGATCTGAAGGAACACCAGTGGCGAAGGCGACTCCCTGGACTCAAACTGACGCTGAGGTACGAAAGCGTGGGTAGCAAACGGG	Bacteria	Proteobacteria	Gammaproteobacteria	Methylococcales	Methylomonaceae	Marine_Methylotrophic_Group_2	0.00660193	0	0	0	0	0	0	0.00660193	0.000119827	0.00011086	5.91731e-05	8.38715e-05	0.000574868	0	0.000128898	1.77513e-05	0	0.00295942	0	4.45828e-05	2.88996e-05	0	0	7.78318e-05	3.12647e-05	0	0	0.000313805	0.000279949	0.000457266	8.35435e-05	0.000623642	0	0.000434498	0.0014947	0.000231369	0.000176569	0.000316285	0	0.000124913	0.00216113	0.000121228
TACGGAGGGGGCGAGCGTTGTTCGGATTTACTGGGCGTAAAGAGCGTGTAGGTGGTTACTTAAGTCGGATGTGAAAATCTCTGGCTCAACCAGAGGCTGTCATCCGAAACTGAGTAACTTGAGTGTGGGAGAGGAAAGCGGAATTCCTGGTGTAGCGGTGAAATGCGTAGATATCAGGAGGAACACCGATGGCGAAGGCAGCTTTCTGGCCCATAACTGACACTGAGACGCGAAAGCGTGGGGAGCAAACAGG	Bacteria	NA	NA	NA	NA	NA	0.00658514	0	0	0	3.4139e-05	0.000117096	0	0	0	0	8.4533e-06	8.38715e-05	3.61553e-06	2.79295e-05	1.98304e-05	0.000355025	0	0.000188171	0	8.0249e-05	0	0	0	0	0	0	0	0	0	0	0	7.00722e-06	0	0	5.72684e-06	0.0028185	0.00452213	0.00279625	0.00658514	0.00473199	0.00466805	0.00227578
TACGGAGGATGCAAGCGTTATCCGGATTTATTGGGTTTAAAGGGTCCGTAGGCGGGAAAATAAGTCAGTGGTGAAAGCCTACAGCTCAACTGTAGAACTGCCATTGAAACTGTTTTTCTTGAATTTATATGAAGTGGGCGGAATGCGTCATGTAGCGGTGAAATGCACAGATATGACGCAGAACACCGATTGCGAAGGCAGCTCACTAATGTAATATTGACGCTGAGGGACGAAAGCATGGGGAGCGAACAGG	Bacteria	Bacteroidetes	Bacteroidia	Flavobacteriales	NS9_marine_group	NA	0.00652762	0	0	0	0	0	0	0	2.39655e-05	2.37558e-05	0	0	0	0	0	1.77513e-05	0	0	0.000208936	7.13324e-05	0.000151723	0.00652762	0	4.32399e-05	0	2.72517e-05	0	0.000235354	0.000145573	0.000231946	0.000425312	0	0	0	0	2.10336e-05	3.92376e-05	0.000150954	0.000131048	4.40869e-05	6.91563e-05	0
TACGAAGGGACCTAGCGTAGTTCGGAATTACTGGGCTTAAAGAGCACGTAGGTGGTTAAGAAAGTTGGTGGTGAAATCCCAAGGCTTAACCTTGGAACTGCCACCAAAACTTTTTAACTAGAGTATGATAGAGGTAAGCGGAATTTCTAGTGTAGAGGTGAAATTCGTAGATATTAGAAAGAACACCAATTGCGAAGGCAGCTTTCTGGATCATTACTGACACTGAGGTGCGAAAGCATGGGTAGCGAAGAGG	Bacteria	Proteobacteria	Alphaproteobacteria	SAR11_clade	NA	NA	0.00652762	0	0	0	0	0	0	9.79272e-05	0.00010385	0.000696837	0.000600184	0	3.97708e-05	0	0.000386694	0.00034615	8.66833e-05	8.55325e-06	0	0.000124832	0.000101149	0.00652762	6.88421e-05	0.000380511	0.000195404	0.000263433	0.000586873	0.000303999	0.000279949	0.000384368	0.000979737	2.80289e-05	0.000170497	2.0447e-05	4.58147e-05	0.000252403	0.000313901	0.000352227	0.000139238	0.000337999	0	2.38782e-05
TACGTAGGGGGCGAGCGTTGTCCGGAATCACTGGGCGTAAAGGGCGCGTAGGCGGCATGCTAAGTTAGAAGTGAAATTTCAGGGCTCAACTCTGAAGCTGCTTCTAAGACTGGCATGCTTGAGTGCAGGAGAGGGAAGTGGAATTCCTGGTGTAGCGGTGAAATGCGTAGATATCAGGAGGAACACTTGTGGCGAAGGCGGCTTCCTGGCCTGTTACTGACGCTGAGGCGCGAAAGCGTGGGGAGCAAACAGG	Bacteria	Firmicutes	Clostridia	NA	NA	NA	0.00651869	0.00322483	0.00377288	0.000446947	0.000238973	0.00644028	0.00651869	0	0	0	0	0.000251615	0	0	2.97457e-05	0.000337274	0	0	0.000561515	0	0	0	0	0	0	0	0	0	0	0	0	0	0.000187547	0	0	0	0	0	0	0	0	0
TACGGAGGGTGCAAGCGTTACTCGGAATCACTGGGCGTAAAGCGCGCGCAGGCGGCCTTAAAAGTCAGATGTGAAAGCCTATGGCTCAACCATAGAACTGCATTTGAAACTTTAAGGCTAGAGTCTGGGAGAGGAAGATGGAATTAGTTGTGTAGGGGTAAAATCCGTAGAGATAACTAGGAATACCAAAAGCGAAGGCGATCTTCTGGAACAGTACTGACGCTGAGGCGCGAAAGCGTGGGGAGCAAACAGG	Bacteria	Epsilonbacteraeota	Campylobacteria	Campylobacterales	Sulfurovaceae	Sulfurovum	0.00648768	0.00170888	0	0	0	0	0	0.00648768	0.000167758	8.71046e-05	0.000135253	0	3.61553e-06	0	0	0	0	0	0	0.000383412	0.000476844	0	0.000576552	0.00201498	0.00119587	0.000526866	0.000202738	0.000353031	0.00011198	0.000351233	9.11383e-05	0	0	6.90085e-05	4.86781e-05	0	0	0	0	0	0	0
TACGTAGGGGGCGAGCGTTGTCCGGAATCACTGGGCGTAAAGAGCGCGTAGGCGGCATGCTAAGTTAGAAGTGAAATTTCAGGGCTCAACTCTGAAACTGCTTCTAAAACTGGCATGCTTGAGTGCAGGAGAGGGAAGTGGAATTTCTGATGTAGCGGTGAAATGCATAGATATCAGGAGGAACACCAGTGGCGAAGGCAGCTTCCTGGCCTGTTACTGACGCTGAGGCGCGAAAGCGTGGGGAGCAAACAGG	Bacteria	NA	NA	NA	NA	NA	0.00644028	0	0	0	0	0.00644028	0	0	0	0	0	0	0	0	0	0	0	0	0	0	0	0	0	0	0	0	0	0	0	0	0	0	0	0	0	0	0	0	0	0	0	0
GACAGAGGTGGCAAGCGTTGTTCGGAATTACTGGGCTTAAAGGGCGCGTAGGCGGCGATGTAAGTCTGGTGTGGAATTTTACAGCTCAACTGTAAGACTGCGCTGGAAACTGTATCGCTTGAGTCAGATAAAGGAAGGTGGAATTCCTAATGTAGCGGTGAAATGCGTAGATATCAGGAGGAAGGCCTGTGGTGAAGACAGCCTTCTGGGTCTTGACTGACGCTGAGGTGCGAAAGCGTGGGGAGCAAACAGG	Bacteria	Nitrospirae	Thermodesulfovibrionia	NA	NA	NA	0.00644028	0	0	0	0	0.00644028	4.75817e-05	0	0	0	0	0	0	0	0	0	0	0	0	0	0	0	0	0	0	0	0	0	0	0	0	0	0	0	0	0	0	0	0	0	0	0
TACGTGAGAGGCGAGCGTTATCCGGATTTACTGGGCGTAAAGGGCGTGTAGGCGGTTGGGTAAGTCCTTTGTGAAATCTCCCGGCTTAACCGGGAGGGGCCAAAGGAAACTGCCTGACTTGAGGGTAGCAGGGGGAGATGGAATTCCCGGTGGAGCGGTGAAATGCGTAGATATCGGGAGGAACACCGATGGCGAAGGCGATCTCCTGGGCTATACCTGACGCTGAGGCGCGAAAGCGTGGGGAGCAAACAGG	Bacteria	Chloroflexi	Dehalococcoidia	MSBL5	NA	NA	0.00634936	0.00101982	0.00173182	0	0.000580363	0	0.00133229	0	0	0	0	0	0.000122928	0.0001187	4.95761e-05	0.000674548	6.50125e-05	0.00634936	0.000411343	0	0	0	0	0	0	0	0	9.80642e-05	5.59898e-05	2.65081e-05	0	0	0	7.66761e-06	3.4361e-05	0.000830827	0.000637611	0.00092729	0.000286667	0.000455564	1.72891e-05	0.000517974
TACGTAGGAGGCGAGCGTTGTCCGGAATCACTGGGCGTAAAGGGCGAGTAGGCGACATGCTAAGTTAGAAGTGAAATTTCAGGGCTCAACTCTGAAACTGCTTCTAAAACTGGCATGCTTGAGTACAGGAAAGGGAAATGGAATTCCTGGTGTAGCGGTGAAATGCGTAGATATCAGGAGAAACACTCGTGGCGAAGGCGGCTTCCTGGCCTGTTACTGACGCTGAGGCGCGAAAGCGTGGGGAGCAAACAGG	Bacteria	Firmicutes	Clostridia	NA	NA	NA	0.00632319	0	0	0	0	0.00632319	0	0	0	0	0	0	0	0	0	0	0	0	0	0	0	0	0	0	0	0	0	0	0	0	0	0	0	0	0	0	0	0	0	0	0	0
GACGAAGGATGCGAGCGTTATCCGGATTTACTGGGCGTAAAGGGCGTCTAGGCGGTTAGGCAAGTCACCTGTGAAATCCCTCGGCTTAACCGAGGAAGGTCGGGTGAAACTGTTTGGCTTGGGTGCAGGAGAGGAGAGTGGAACTCACAGAGTAGCGGTGGAATGCGTAGATACTGTGAGGTACCCCGATGGCGAAGGCAACTCTCTGGCCTGCTACCGACGCTGAAGCGCGAAAGCGTGGGGAGCAAAGGGG	Bacteria	Acetothermia	Acetothermiia	NA	NA	NA	0.00631572	0.000248064	0.00222662	0.000625726	0.00631572	0.00175644	0.00228392	0	0	1.58372e-05	0	0	0.000491711	0	3.96609e-05	1.77513e-05	0	0.000536003	0	0.00124832	0.000462394	0	0.000912158	0.000838854	0.000109426	0.00109007	0	0.000500127	0.000235157	3.31352e-05	6.83537e-05	0.000182188	0.000528541	0.000940561	0.000269161	0.00139873	0.00269759	0.00206304	0.00239162	0.00147691	0.000726141	0.00304356
GACAGAGGTGGCAAGCGTTGTTCGGAATTACTGGGCTTAAAAGGCGCGTAGGCGGCGATGTAAGTCTGGTGTGGAATTTTACAGCTCAACTGTAAGACTGCGCTGGAAACTGTATCGCTTGAGTCAGATAGGGGAAGATGGAATTCCTGATGTAGCGGTGAAATGCGTAGATATCAGGAGGAAGGCCTGTGGTGAAGACAGCCTTCTGGGTCTTGACTGACGCTGAGGTGCGAAAGCGTGGGGAGCAAACAGG	Bacteria	Nitrospirae	Thermodesulfovibrionia	NA	NA	NA	0.00630876	0.00115763	0.00630876	0	6.8278e-05	0	0	0	0	0	0	0	0	0	0	0	0	0	0	0	7.22491e-06	0	0	0	0	0	0	0	0	0	0	0	0	0	0	0	0	0	0	0	0	0
TACGGAGGGTGCAAGCGTTAATCGGAATTACTGGGCGTAAAGCGCGCGTAGGTGGTTTGGTCAGTTGGATGTGAAAGCCCCGGGCTCAACCTGGGAACTGCATTCAATACTGCCAGACTAGAGTATGAGAGAGGGGGGTAGAATTCCTAGTGTAGCGGTGAAATGCGTAGATATTAGGAGGAATACCAGTGGCGAAGGCGGCCCCCTGGCTTAATACTGACGCTGAGGTGCGAAAGCGTGGGTAGCGAACAGG	Bacteria	Proteobacteria	Gammaproteobacteria	Cellvibrionales	Spongiibacteraceae	NA	0.00625084	0	0	0	6.8278e-05	0.00140515	0	0.00191774	0.00121425	0.000229639	0.000295865	0	0.000368784	0	0.000128898	8.87563e-05	0	0.000670004	0.000156702	0.00054391	0.000953688	0	1.72105e-05	0.00132314	4.6897e-05	0.000172594	0	0.00138271	0.00295626	0.00219355	0.00289364	0.00102305	0	0.0043092	0.00625084	0	0	0	0	7.34781e-06	0	9.18393e-06
TACGGAGGGGGTTAGCGTTGTTCGGAATTACTGGGCGTAAAGCGCACGTAGGCGGATTGGAAAGTTGGGGGTGAAATCCCGGGGCTCAACCCCGGAACTGCCTCCAAAACTAACAGTCTAGAGTTCGAGAGAGGTGAGTGGAATTCCAAGTGTAGAGGTGAAATTCGTAGATATTTGGAGGAACACCAGTGGCGAAGGCGGCTCACTGGCTCGATACTGACGCTGAGGTGCGAAAGCGTGGGGAGCAAACAGG	Bacteria	Proteobacteria	Alphaproteobacteria	Rhodobacterales	Rhodobacteraceae	Roseobacter_clade_NAC11-7_lineage	0.00618949	0.00239795	0	0.00563154	3.4139e-05	0	0.00275974	0.00576954	0.000287586	0.000126698	0.000219786	0	0.00144259	0.000782025	0.00022805	0.000239642	0	0.000168214	0.000228524	0.00054391	0.000664692	0	0.001962	0.000951277	0.00141473	0.000508698	0.000224079	0.00101006	0.000873441	0.000762109	0.000478476	0.000889917	0.000690514	0.000526509	0.000644269	0.000136718	0.000274663	0.000186896	0.00016381	0.000220434	0.00618949	4.40829e-05
CACCGGCAGCCCGAGTGGTGATCACTATTATTGGGTCTAAAGGGTCCGTAGCCGGTTTAATCAGTCTTCTGGGAAATCTAATCGCTTAACTATTAGGCTTCCAGGGGATACTGTTAGACTTGGGACCGGGAGAGGTAAGAGGTACTGCAGGGGTAGGAGTGAAATCTTGTAATCCCTGTGAGACCACCAGTGGCGAAGGCGTCTTACCAAAACGGGTCCGACGGTGAGGGACGAAAGCTGGGGGCACGAACCGG	Archaea	Euryarchaeota	Methanomicrobia	Methanosarcinales	Methanosarcinaceae	Methanosalsum	0.00617916	0.00041344	0.00136071	0.00107267	0.00617916	0.00398126	0.00171294	0	0	0	0	0.00335486	0.0005821	0	9.91522e-06	0	0	8.26814e-05	0	0.00105215	0.000180623	0	2.58158e-05	6.05358e-05	7.03455e-05	0.000199846	5.33521e-05	8.82578e-05	4.47918e-05	0	8.35435e-05	0	0	0.000288813	3.14976e-05	2.10336e-05	0	0	0	4.40869e-05	0	3.85725e-05
GACGAACCGTGCGAACGTTGTTCGGAATCATTGGGCTTAAAGGGTGCGTAGGCGGCTGAGTAAGTCGGGTGTGAAATCCCTCGGCTCAACCGAGGAATAGCGCTCGATACTGCTTGGCTTGAGAGAGATAGGGGCGTGTGGAACTTCCGGTGGAGCGGTGAAATGCGTTGATATCGGAAGGAACGCCGATGGCGAAAGCGACACGCTGGGTCTACTCTGACGCTGAGGCACGAAAGCTAGGGTAGCGAACGGG	Bacteria	Planctomycetes	Planctomycetacia	NA	NA	NA	0.0061717	0	0	0	0	0	0	0.000318263	0.000702988	0.000855208	0.000676264	0	0.0061717	0.000411959	0.000922116	0.000310647	0.000216708	0.000516046	7.18217e-05	0.000445828	0.000252872	0	0.000120474	0.000224847	0.000343911	0.000254349	0	0.00041187	0.000302345	0.000125914	0.000379743	0.000693715	0	0.000884331	0.0022936	0.000578424	0.000755324	0.00025159	0.00016381	0.000169	5.18672e-05	0.00289845
TACGTGAAAGGCGAGCGTTATCCGGATTTACTGGGCGTAAAGGGCGTGTAGGCGGTTGGGTAAGTCTTTTGTGAAATCTCCCGGCTTAACCGGGAGGGGCCAAAGGAAACTGCTCAACTTAAGGGTAGCAAGGGGAGATGGAATTCTCGGTGGAGCAGTGAAATGCGTAGATATCGAGAGGAACACCAGTGGCGAAGGCGATCTCCTGGGCTATACCTGACGCTGAGGCGCGAAAGCGTGGGGAGCAAACAGG	Bacteria	Chloroflexi	Dehalococcoidia	MSBL5	NA	NA	0.00616787	0	0	0.00616787	0	0	0	0	0	0	0	0	0	0	0	0	0	0	0	0	0	0	0	0	0	0	0	0	0	0	0	0	0	0	0	0	0	0	0	0	0	0
GACAGAGGTGGCAAGCATTGTTCAGAATTACTGGGCTTAAAGGGCGCGTAGGCGGCGATGTAAGTCTGATGTGGAATTTTACAGCTCAACTGTAAGACTGCGCTGGAAACTGTATCGCTTGAGTCAGATAGGGGAAGGTGGAATTCCTGATGTAGCAGTGAAATGCGTAGATATCAGGAGGAAGGCCTGTGGTGAAGACAGCCTTCTGGGTCTTGACTGACGCTGAGGTGCGAAAGCGTGGGGAGCAAACAGG	Bacteria	Nitrospirae	Thermodesulfovibrionia	NA	NA	NA	0.00616787	0	0	0.00616787	0	0	0	0	0	0	0	0	0	0	0	0	0	0	0	0	0	0	0	0	0	0	0	0	0	0	0	0	0	0	0	0	0	0	0	0	0	0
TACGGAGGGTGCAAGCGTTAATCGGAATCACTGGGCGTAAAGCGCGCGTAGGCGGTCTAGTCAGTCAGATGTGAAAGCCCCGGGCTCAACCTGGGAATTGCATTTGAAACAGCTAGACTAGAGTGTGGTAGAGGGAAGTGGAATTCCGAGTGTAGCGGTGAAATGCGTAGAGATTCGGAGGAACATCAGTGGCGAAGGCGACTTCCTGGACCAACACTGACGCTGAGGTGCGAAAGCGTGGGGAGCAAACAGG	Bacteria	Proteobacteria	Gammaproteobacteria	UBA10353_marine_group	NA	NA	0.00613132	0	0	8.93895e-05	0.00232145	0	0	0.000595724	0.00154977	0.0031516	0.0028234	0	0.00132328	0.00242288	0.00361906	0.00242305	0	0.000379194	0.000117526	0.00111457	0.000773066	0	0.000335605	0.000527527	0.0010161	0.000617705	0.000416146	0.00264773	0.00226199	0.000589806	0.00137467	0.00613132	0.000545591	0.000623633	0.00149184	0.00205078	0.00391395	0.00262373	0.00109752	0.00158713	0.00129668	0.002746
TACGTAGGAACCGAGCGTTGTCCGAATTTACTGGGCGTAAAGAGCGCGTAGGTGGTTTGTTAAGTCTCATGTGTAATCTCCCGGCTCAACTGGGAGGGGTCATGGGATACTGGCAGACTTGAGGGTAGCAGAGGAAAGCGGAATTCCCGGAGTAGTGGTGAAATGCGTAGATACCGGGAGGAACACCAGAGGCGAAGGCGGCTTTCTGGGCTATTCCTGACACTGAGGCGCGAAAGCGTGGGGAGCGAACCGG	Bacteria	Chloroflexi	Dehalococcoidia	SAR202_clade	NA	NA	0.00604999	0.000578815	0	0	0	0	0	0.000603884	0.0022927	0.00155996	0.0016653	0	0.00166676	0.000195506	0.00102127	0.0010207	0.000411746	0.000162512	0	0.000588492	0.000195073	0.00604999	0.000146289	0.000648598	0.000297014	0.000354272	6.40225e-05	0.00093161	0.0011198	0.000503655	0.0010405	0.000119123	0	0.000316928	0.000664313	0.000673075	0.000667039	0.000265967	0.000204762	0.000484955	0.000708852	0.000962476
TACGGAGGGGGCTAGCGTTGTTCGGAATCACTGGGCGTAAAGCGTATGTAGGCGGATCAAAAAGTTAGATGTGAAATCCCTGGGCTTAACCCAGGAACAGCATTTAATACTAGTGATCTAGAATTTGGTAGAGGTTAGTAGAATTTCCAGTGTAGAGGTGAAATTCGTAGATATTGGAAAGAATACCAGTGGCGAAGGCGACTGACTGGGCCATTTTTGACGCTGAGATACGAAAGCGTGGGTAGCAAACAGG	Bacteria	Proteobacteria	Alphaproteobacteria	Rhodospirillales	AEGEAN-169_marine_group	NA	0.00604999	0	0	0	0	0	0	5.71242e-05	0.000615114	0.000300907	0.000304319	8.38715e-05	7.5926e-05	0	0.000247881	0.000399404	0	0	0	8.91655e-05	3.61246e-05	0.00604999	7.74473e-05	0.000216199	8.59778e-05	9.08389e-05	0.000416146	0.000147096	0.000302345	6.62704e-05	0.000205061	0.000196202	0.000400668	2.30028e-05	8.30391e-05	0.000105168	0.00016676	0.000172519	0	5.87825e-05	0.000414938	5.69404e-05
TACGTAGGGTGCGAGCGTTGTTCGGAATTACTGGGCGTAAAGGGCGCGCAGGCGGAATAGCAAGTCGGAGGTGAAAGCCCGGGGCTCAACCCCGGAGGGTCTTTCGAAACTGCTAATCTAGAGAGGGTCAGGGGCCAGCAGAATTCCTGGTGTAGAGGTGAAATTCGTAGATATCAGGAGGAATACCGGTGGCGAAAGCGGCTGGCTGGGGCCACTCTGACGCTGAGGCGCGAAAGCGTGGGGAGCAAACGGG	Bacteria	Proteobacteria	Deltaproteobacteria	SAR324_clade(Marine_group_B)	NA	NA	0.00604999	2.75626e-05	0	0	6.8278e-05	0	0	0.00100375	0.00191724	0.00478283	0.00258671	8.38715e-05	0.00034709	0.00101942	0.00180457	0.00292896	0.00255716	1.99576e-05	0.000202407	0.0012929	0.00241312	0.00604999	0.000688421	0.00210146	0.00214163	0.00148067	0.000778941	0.000539353	0.0005487	0.000629569	0.00110125	0.0010651	8.52486e-06	0.000176355	0.000303522	0.00166165	0.000833799	0.00132984	0.000573333	0.00110217	0.00108921	0.000404093
GACAGAGGTGGCAAGCATTGTTCGGAATTACTGGGCTTAAAGGGCGCGTAGGCGGCGATGTAAGTCTGGTGTGGAATTTTACAGCTCAACTGTAAGACTGCGCTGGAAACTGTATCGCTTGAGTCAGATAGGGGAAGGTGGAATTCCTGATGTAGCGGTAAAATGCGTAGATATCAGGAGGAAGACCTGTGGTGAAGACAGCCTTCTGGGTCTTGACTGACGCTGAGGTGCGAAAGCGTGGGGAGCAAACAGG	Bacteria	Nitrospirae	Thermodesulfovibrionia	NA	NA	NA	0.00603875	0	0	0	0	0	0	0	0	0	0	0.00603875	0	0	0	0	0	0	0	8.91655e-06	0	0	0	0	0	0	0	0	0	0	0	0	0	0	0	0	0	0	0	0	0	0
TACGTAGGTGGCGAGCGTTATCCGGATTTACTGGGCGTAAAGAGGGCGTAGGTGGTTCTTCAAGTCGGATGTAAAATCTCCTGGCTTAACTGGGAGGGGTCATCCGATACTGTTGGGCTAGAGGGCAGCAGGGGGAGGTGGAATTCCCGGTGTAGTGGTGAAATGCGTAGATATCGGGAGGAACACCAGCGGCGAAGGCGGCCTCCTGGGCTGTTCCTGACGCTGAGGCCCGAAAGCGTGGGGAGCAAACAGG	Bacteria	Chloroflexi	Dehalococcoidia	NA	NA	NA	0.00603255	0	0	0	0	0	0	0	0	0	8.4533e-06	0	1.08466e-05	0	0.000188389	0.00115383	0	0.00253746	0.000189348	0	0	0	0	0	0	0	0	0	0	0	0	7.00722e-06	0	2.55587e-06	0	0.00581579	0.0044829	0.00460051	0.00380038	0.00603255	0.00242047	0.00573629
TACGGAGGGTGCAAGCGTTACTCGGAATCACTGGGCGTAAAGGATGCGTAGGCGGGTAATCAAGTTGAGAGTGAAATCCTATGGCTTAACCATAGAACTGCTCTCAAAACTGGTTATCTAGAATATGGAAGAGGCAGATGGAATTAGTGGTGTAGGGGTAAAATCCGTAGAGATCACTAGGAATACCGATTGCGAAGGCGATCTGCTGGGACATTATTGACGCTGAGGCATGAAAGCGTGGGGAGCAAACAGG	Bacteria	Epsilonbacteraeota	Campylobacteria	Campylobacterales	Sulfurospirillaceae	Sulfurospirillum	0.00603068	8.26879e-05	0	0	0	0	0.00102301	0.00603068	0.000279597	0.00011086	8.4533e-05	0	0.00164506	8.37884e-05	9.91522e-05	0.000372777	0	0.00508918	1.30585e-05	0.00283546	0.00363413	0	0.00402726	0.00326029	0.00436924	0.00465095	0.00102436	0.000627611	0.000895837	0.000477147	0.000805055	7.00722e-05	0	0.00233862	0.00116541	2.10336e-05	4.9047e-05	0	8.19048e-06	0	0	1.65311e-05
TACGGAGGGGGCGAGCGTTGTTCGGATTTATTGGGCGTAAAGAGCGTGTAGGTGGTTATTTAAGTCGGGCGTGAAAACCTCTGGCTCAACCAGAGGCTGTTGTTCGAAACTGAGTAACTTGAGTATGGGAGAGGAAAGCGGAATTCCTGGTGTAGCGGTGAAATGTGTAGATATCAGGAGGAACACCGATGGTGAAGGCAGCTTTCTGGCCCACAACTGACACTGAGACGCGAAAGCGTGGGGAGCAAACAGG	Bacteria	NA	NA	NA	NA	NA	0.00598909	0	0	0.00598909	0	0	0	0	0	0	0	0	0	0	0	0	0	0	0	0	0	0	0	0	0	0	0	0	0	0	0	0	0	0	0	0	0	0	0	0	0	0
TACGGAGGGTGCAAGCGTTAATCGGAATTACTGGGCGTAAAGCGTACGTAGGCGGTCCGTTAAGTTAGATGTGAAAGCCCCGGGCTTAACCTGGGAACTGCATTTAAAACTGGCGGACTAGAGTTGAGTAGAGGGGAGTGGAATTTCAGGTGTAGCGGTGAAATGCGTAGAGATCTGAAGGAACACCAGTGGCGAAGGCGACTCCCTGGACTCGAACTGACGCTGAGGTACGAAAGCGTGGGTAGCAAACGGG	Bacteria	Proteobacteria	Gammaproteobacteria	Methylococcales	Methylomonaceae	Marine_Methylotrophic_Group_2	0.00598202	0	0	0	3.4139e-05	0	0.00171294	0.00483108	0.000215689	0.000126698	0.000194426	0	0.00118228	0	0.00020822	0.000248518	0	0.000675706	0.000280758	0.000106999	0.000202298	0	0.000378631	8.64798e-05	0.000242301	7.26711e-05	0	0.00038245	0.000257553	0.00082838	0.000356958	0	0	0.000728423	0.00172378	0.000189302	7.84752e-05	0.000611005	0.000499619	0.000279217	0.00598202	0.000255313
TACGGAGGGGGCGAGCGTTGTTCGGAATTACTGGGCGTAAAGAGCGAGTAGGTGGTTTATTTAGTCAAATGTGAAAGCTCAAAGCTCAACTTTGAAATTGCATTTGAAACTGATAGACTTGAGTTTGGGAGAGGATAGCGGAATTCTAAGTGTAGAAGTGAAATTCGTAGATATTTAGAGGAACACCAACAGCGAAGGCAGCTATCTGGCCCTTTACTGACACTCAGAAGCGAAAGCTTGGGTAGCAAACAGG	Bacteria	Proteobacteria	NA	NA	NA	NA	0.00595948	0	0	0	0	0	0	0.000155051	0.000183735	0.000522627	0.000321225	0	0.000130159	0	9.91522e-05	0.000266269	0.00595948	0.000250895	0.000182819	0.000196164	7.22491e-05	0	0.00018071	0.000164312	0.000281382	7.26711e-05	0.000373465	0.000215741	0.000369533	0.000795244	0.000364553	0.000399411	0	3.06705e-05	9.73562e-05	2.10336e-05	0.000196188	0.000129389	0	0.000146956	0	5.51036e-05
TACGTGACCCTCGAGCGTTATCCGGATTTATTGGGCGTAAAGAGTCTGTAGGTGGTTAAGAAAGTTTTTGGTTAAATATCCAGGGCTCAACCTTGGAGGTGCTAAAAATACTTCTTAACTAGAGGGTATTAGGGGCTGGTAGAACGGTCGGTGTAGGGGTGAAATCCGTTGATATCGACCGGAATCCTAAAAGCGAAGGCATCCAGCTGGGGTAACCCTGACACTGAGAGACGAAAGCGTGGGGAGCGAAAAAG	Bacteria	Patescibacteria	Parcubacteria	NA	NA	NA	0.00594019	0.000551253	0	0	0.00594019	0.00117096	0.00176052	0	0	0	0	0	0	0	9.91522e-06	7.10051e-05	0	0	1.30585e-05	0	0	0	0	0	0	0	0	0	2.23959e-05	0.000132541	6.83537e-05	0	0.000153447	0	0	0.000410155	0.000274663	0.000237214	0.000155619	0.000389434	0.000242047	0
TACGTAGGGGGCGAGCGTTGTCCGGAATTACTGGGCGTAAAGGGCGCGTAGGCGGCATGCTAAGTTAGAAGTGAAATTTCAGGGCTCAACTCTGAAACTGCTTCTAAAACTGGCATGCTTGAGTGCGGGAGAGGGAAGTGGAATTCCTGGTGTAGCGGTGAAATGCGTAGATATCAGGAGGAACACTTGTGGCGAAGGCGGCTTCCTGGCCTGTTACTGACGCTGAGGCGCGAAAGCGTGGGGAGCAAACAGG	Bacteria	Firmicutes	Clostridia	Clostridiales	Peptococcaceae	Desulfotomaculum	0.00589971	0.000330752	0.00105146	0.00589971	0.000921753	0.00175644	0.00421098	0	0	0	0	0	0	0	3.96609e-05	0.000248518	0.000151696	0	1.95877e-05	0	0	0	0	0	0	0	0	9.80642e-06	0	0	0	0	0.000451817	0	0	0	0	0	0	0	0	0
AACCAGCACCTCAAGTGGTCAGGAGGATTATTGGGCCTAAAGCATCCGTAGCCGGCTCTGTAAGTTTTCGGTTAAATCCATGTGCTCAACATATGGGCTGCCGAAAATACTGCATAGCTAGGGAGTGGGAGAGGTAGACGGTACTCGGTAGGAAGGGGTAAAATCCTTTGATCTATCGATGACCACCTGTGGCGAAGGCGGTCTACCAGAACACGTTCGACGGTGAGGGATGAAAGCTGGGGGAGCAAACCGG	Archaea	Thaumarchaeota	Nitrososphaeria	Nitrosopumilales	Nitrosopumilaceae	NA	0.00589078	0	0	0	0	0	0	4.0803e-05	0.000183735	0.00056222	0.000177519	0	6.50795e-05	0	0.000257796	0.000257393	0	2.85108e-06	0.00017629	0.000160498	0.000137273	0.00589078	3.4421e-05	0.000190255	0.000156323	0.000281601	0.000533521	9.80642e-05	0.000302345	0.000139168	4.55692e-05	1.40144e-05	0	1.78911e-05	3.14976e-05	8.41344e-05	0.000215807	0.000172519	0	0.000374738	0.000276625	1.10207e-05
TACGGAGGGTGCAAGCGTTGTTCGGAATCACTGGGCGTAAAGCGTGTGTAGGCGGCCTTTTAAGTCGGATGTGAAAGCCCTGGGCTCAACCCAGGAACTGCATCCGATACTGGAGGGCTTGAGTATGGGAGAGGGAAGCGGAATTCCTGGTGTAGCGGTGAAATGCGTAGATATCAGGAGGAACACCCGTGGCGAAAGCGGCTTCCTGGACCATAACTGACGCTGAGACACGAAAGCATGGGGAGCAAACAGG	Bacteria	Proteobacteria	Deltaproteobacteria	NA	NA	NA	0.00589078	0	0	0	0	0	0	0	0	0	0	0	0	0	0	0	0	0	0	0	0	0.00589078	0	0	0	0	0	0	0	0	0	0	0	0	0	0	0	0	0	3.6739e-05	0	0
GACAGAGGTGGCAAGCGTTATCCGGAATTACTGAGCGTAAAGAGCGTCTAGGCGGCGTGGTAAGTCATCTGTGAAATTCCTCGGCTTAACCGAAGGCGGTCAGGTGAAACTGCCATACTAGGGTACAGAAGAGAAGGGTGGAATTCACAGAGTAGCGGTGAAATGCGTAGATACTGTGAGGTACCTCGATGGCGAAAGCAACCCTCTGGGCTGTAACCGACGCTGAAGCGCGAAAGCTTGGGGAGCAAAGGGG	Bacteria	Acetothermia	Acetothermiia	NA	NA	NA	0.0058758	0	0.0058758	0	0	0	0	0	0	0	0	0	0	0	0	0	0	0	0	0	0	0	0	0	0	0	0	0	0	0	0	0	0	0	0	0	0	0	0	0	0	0
GACAGAGGTGGCAAGCGTTGTTCGGAATTACTGGGCTTAAAGGGCGCGTAGGCGGCGATGTAAGTCTGGTGTGGAATTTTACAGCTCAACTGTAAGACTGCGCTGGAAACTGTATCGCTTGAGTCAGATAGGGGAAGGTGGAATTCCTAATGTAGCGGTGAAATGCGTAGATATCAGGAGGAAGGCCTGTGGTGAAGACAGCCTTCTGGGTCTTGACTGACGCTGAGGTGCGAAAGCGTGGAGAGCAAACAGG	Bacteria	Nitrospirae	Thermodesulfovibrionia	NA	NA	NA	0.0058758	0	0.0058758	0	0	0	0	0	0	0	0	0	0	0	0	0	0	0	0	0	0	0	0	0	0	0	0	0	0	0	0	0	0	0	0	0	0	0	0	0	0	0
TACCGGCGCCCCAAGTGGTAGTCGCTTTTATTGGGCCTAAAACGTCCGTAGCCTGTCTGGTACATTCGTGGGTAAATCAACCAGCTCAACTGGTTGAATTCTGCGAGCACGGCCAGACTTGGGACCGGGAGAGGTGTGGGGTACTCTCAGGGTAGGGGTAAAATCCTGTCATCCTGAGAGGACCACCTGTTGCGAAGGCGCCACACTAGAACGGATCCGACGGTCAGGGACGAAGCCTAGGGGCACGAACCGG	Archaea	Euryarchaeota	Thermoplasmata	Marine_Group_II	NA	NA	0.00584758	0.000385877	0	0	0	0	9.51633e-05	0.00279093	0.00584758	0.00505998	0.00480147	0	0.000235009	0.000209471	0.00300431	0.00106508	0.00377072	8.83836e-05	2.6117e-05	0.00162281	0.00143776	0	0.000740052	0.00134044	0.00121151	0.00109915	0.000832293	0.00163767	0.00197084	0.00071572	0.00302275	0.000798823	3.40994e-05	4.34498e-05	8.01757e-05	0.00138822	0.0021875	0.000984797	0.000884572	0.00104339	0.000259336	8.81658e-05
TACGAGGGGTGCTAGCGTTGTCCGGAATCACTGGGCGTAAAGGGTCCGTAGGCGGTCTGACAAGTCATTTGTAAAATACACCGGCTTAACCGGTGACCTGCATCTGAAACTGTCAGGATAGAGTTCAGGAGAGGAAAGTGGAATTTCTGGTGTAGCGGTGACATGCGTAGATATCAGAAGGAACACCAATGGCGAAGGCAACTTTCTGGCCTGAAACTGACGCTGAGGGACGAAAGCGTGGGGAGCGAACAGG	Bacteria	Marinimicrobia_(SAR406_clade)	NA	NA	NA	NA	0.00583981	0	0	0	0.000170695	0	0	0.000930308	0.00249241	0.0044265	0.00441262	0	0.00219462	0.000474801	0.00334143	0.00167749	0.000975187	4.84684e-05	0.000470106	0.000793573	0.000816415	0	0.000266763	0.00134044	0.000687822	0.000354272	0.00410811	0.00256928	0.00367293	0.00216704	0.0035392	0.00226333	0.000451817	0.000345043	0.000987879	0.00214543	0.00174607	0.00232901	0.00583981	0.0016753	0.00247234	0.00106534
TACGGAGGGGGCGAGCGTTGTTCGGATTTACTGGGCGTAAAGAGCGTGTAGGTGGTTACTTAAGTCGGATGTGAAAATCTCTGACTCAACCAGAGGCTGTCATCCGAAACTGAGTAACTTGAGTGTGGGAGAGGAAAGCGGAATTCCTGGTGTAGCGGTGAAATGCGTAGATATCAGGAGGAACACCGATGGCGAAGGCAGCTTTCTGGCCCATAACTGACACTGAGACGCGAAAGCGTGGGGAGCAAACAGG	Bacteria	NA	NA	NA	NA	NA	0.00580913	0	0	0.00134084	3.4139e-05	0	4.75817e-05	0	0	0	0	0	6.50795e-05	1.39647e-05	1.98304e-05	0.000905315	0	0.000510344	8.48802e-05	7.13324e-05	0	0	0	0	7.81616e-06	0	0	1.96128e-05	0	0	7.59486e-06	2.10217e-05	0	2.55587e-06	0	0.00430137	0.00503222	0.00397513	0.00441467	0.00551086	0.00580913	0.00505484
GACGTAGGTGGCGAACGTTATCCGGAATTACTGGGCGTAAAGGGTTCGTAGGCGGTCTTTTAGGTCTGACGTGAAAGCCCATGGCTCAACTGTGGGATGCCGTTAGAAACCAAAAGACTAGAATCACGTCGAGGTCGGCGGAATTCCCGGCGTAGTGGTGGAATGCGTAGAGGTCGGGAGGAACACCAAATGCGAAGGCAGCCGGCTAGGGGACGATTGACGCTGAGGGACGAAAGCGTGGGTAGCAAACAGG	Bacteria	Chloroflexi	Anaerolineae	Ardenticatenales	Ardenticatenaceae	NA	0.0058048	0	0	0	0	0	0	0	0	0	0	0	0.000144621	4.18942e-05	0	8.87563e-06	0	0.0058048	0	0	0	0	0	0	0	0	0	0	3.35939e-05	0	3.03794e-05	0	0	2.0447e-05	1.14537e-05	0	0	0	0	0	0	0
GACAGAGGTGACAAGCATTGTTCGGAATTACTGGGCTTAAAGGGCGCGTAGGCAGCGATGTAAGCCTGGTGTGGAATTTTACAGCTCAACTGTAAGACTGCGCTGGAAACTGTATCGCTTGAGTCAGATAGGGGAAGGTGGAATTCCTGATGTAGCGGTGAAATGCGTAGATATCAGGAGGAAGGCCTGTGGTAAAGACAGCCTTCTGGGTCTTGACTGACGCTGAGGTGCGAAAGCGTGGGGAGCAAACAGG	Bacteria	Nitrospirae	Thermodesulfovibrionia	NA	NA	NA	0.00572093	0	0	0.00572093	0	0	0	0	0	0	0	0	0	0	0	0	0	0	0	0	0	0	0	0	0	0	0	0	0	0	0	0	0	0	0	0	0	0	0	0	0	0
TACAGAGGGTGCGAGCGTTAATCGGATTTACTGGGCGTAAAGCGTGCGTAGGCGGCTGATTAAGTCGGATGTGAAATCCCTGAGCTTAACTTAGGAATTGCATTCGATACTGGTCAGCTAGAGTATGGGAGAGGATGGTAGAATTCCAGGTGTAGCGGTGAAATGCGTAGAGATCTGGAGGAATACCGATGGCGAAGGCAGCCATCTGGCCTAATACTGACGCTGAGGTACGAAAGCATGGGGAGCAAACAGG	Bacteria	Proteobacteria	Gammaproteobacteria	Pseudomonadales	Moraxellaceae	Acinetobacter	0.00570326	0	0	0	0	0	0	0	0	0	0	0.00570326	0	0	0	0	0	0.000228087	0	0	0	0	0	0	0	0	0	0	0	0	0	0	0	0	0	0	0	0	0	0	0	0
TACGTAGGGGGCGAGCGTTGTCCGGAATCACTGGGCGTAAAGGGCGTGTAGGCGGCATGCTAAGTTAGAAGTGAAATTTCAGGGCTCAACTCTGAAACTGCTTCTAAAACTGGCATGCTTGAGTGCAGGAGAGGGAAGTGGAATTCCTGGTGTAGCGGTGAAATGCGTAGATATCAGGAGGAACACTCGTGGCGAAGGCGGCTTCCTGGCCTGTTGCTGACGCTGAGGCGCGAAAGCGTGGGGAGCAAACAGG	Bacteria	Firmicutes	Clostridia	Clostridiales	Peptococcaceae	Desulfotomaculum	0.00570046	0.00333508	6.18506e-05	0	0	0.000234192	0.000404444	0.000163212	0.000119827	0	4.22665e-05	0	0.000101235	0	0	0	0	0	0	0.00370037	0.00570046	0	0.002616	0.00543093	0.00282945	0.0040605	0.000149386	0.000862965	0.000627086	0.00104707	0.000789865	0.000959989	0.000136398	0.000286258	0.000263434	0.000252403	0.000696468	0.00025159	0.00101562	0.000213086	0.000155602	0.000236945
AACCAGCACCTCAAGTGGTCAGGATGATTATTGGGCCTAAAGCATCCGTAGCCGGCTCTGTAAGTTTTCGGTTAAATCTATGCGCTCAACGTATGGGCTGCCGAAAATACTGCAGAGATAGGGAGTGGGAGAGGTAGACGGTACTCGGTAGGAAGGGGTAAAATCCTTTGATCTATCGATGACCACCTGTGGCGAAGGCGGTCTACCAGAACACGTTCGACGGTGAGGGATGAAAGCTGGGGGAGCAAACCGG	Archaea	Thaumarchaeota	Nitrososphaeria	Nitrosopumilales	Nitrosopumilaceae	NA	0.00564465	0	0	8.93895e-05	0	0.000351288	0	0.000758936	0.00130212	0.00305658	0.0020457	0	0.000607408	0.00113114	0.00207228	0.00255618	4.33416e-05	1.42554e-05	8.48802e-05	0.00133748	0.000693592	0.00382105	0.000654	0.00068319	0.00097702	0.00134442	0.00564465	0.00222606	0.0016349	0.000881396	0.00113923	0.00102305	0.000110823	8.17879e-05	0.000263434	0.00308142	0.00160874	0.00173238	0.000499619	0.00276278	0.00240318	0.00025715
GACAGAGGTGGCAAGCGTTGTTCGGAATTACTGGGCTTAAAGGGCGCGTAGGCGGCAATGTAAGTCTGGTGTGGAATTTTACAGCTCAACTGTAAGACTGCGCTGGAAACTGTATCGCTTGAGTCAGATAGGGGAAGGTGAAATTCCTGATGTAGAGGTGAAATGCGTAGATATCAGGAGGAAGGCCTATGGTGAAGACAGCCTTCTGGGTCTTGACTGACGCTGAGGCGCGAAAGCGTGGGGAGCAAACAGG	Bacteria	Nitrospirae	Thermodesulfovibrionia	NA	NA	NA	0.00562061	0	0	0	0	0.00562061	0	0	0	0	0	0	0	0	0	0	0	0	0	0	0	0	0	0	0	0	0	0	0	0	0	0	0	0	0	0	0	0	0	0	0	0
TACGTAGGAGTCAAACGTTGTCCGGATTTACTGGGCGTAAAGAGCGCGTAGGCGGTTTGTTAAGTCTCATGTGAAATCTCCCGGCTCAACTGGGAGGGGTCATGGGAAACTGGCAGGCTTGAGGGTAGCAGAGGAAAGCGGAATTCCCGGAGTAGTGGTGAAATGCGTAGATACCGGGAGGAACACCAGAGGCGAAGGCGGCTTTCTGGGCTATTCCTGACGCTGAGGCGCGAAAGCGTGGGGAGCAAACCGG	Bacteria	Chloroflexi	Dehalococcoidia	SAR202_clade	NA	NA	0.00557876	0.000192938	0	0	0	0	0	0.00160764	0.00418597	0.00332581	0.00300092	0	0.00557876	0.000942619	0.00346041	0.00156211	0.00496262	0.000322172	0.000130585	0.000864905	0.000643017	0	0.000352816	0.000873446	0.000828513	0.000617705	9.60338e-05	0.00201032	0.00283308	0.000914531	0.00267339	0.000490505	8.52486e-06	0.000963563	0.0033502	0.00233473	0.00195207	0.00163893	0.000974667	0.00112421	0.00226487	0.00307662
TACTAGGGGGGCAAGCGTTGTCCGGAATCATTGGGCGTAAAGGGTTCGTAGGCGGATTAGTCAGTCAAAGTTTAAATCCTCCGACTTAATCGGAGAGCCGACTTTGATACTGCTAATCTTGAGTGGGGTAGAGGTGAATGGAATTCCTGGTGTAGCGGTGAAATGCATAGATATCAGGAGGAACACCGATGGCGAAGGCAGTTCACTGGGCCCATACTGACGCTGAGGGACGAAAGCGTGGGGAGCAAACAGG	Bacteria	NA	NA	NA	NA	NA	0.00557236	0	0	0	0	0	0	4.89636e-05	3.99425e-05	5.54302e-05	3.38132e-05	0	7.23105e-05	0	0.000287542	8.87563e-06	0	0	0.000143643	2.67497e-05	1.44498e-05	0.00557236	0	3.45919e-05	0	4.54194e-05	0	0.000215741	6.71877e-05	5.30163e-05	1.51897e-05	0	0	2.30028e-05	3.14976e-05	6.31008e-05	9.8094e-05	5.75064e-05	0	0	0	4.22461e-05
TACGAAGGGACCTAGCGTAGTTCGGAATTACTGGGCTTAAAGAGCACGTAGGTGGTTAGAAAAGTTGGTGGTGAAATCCCAAGGCTTAACCTTGGAACTGCCATCAAAACTTTTTAACTAGAGTATGATTGAGGTAAGCGGAATTTCTAGTGTAGAGGTGAAATTCGTAGATATTAGAAAGAACACCAATTGCGAAGGCAGCTTTCTGGATCATTACTGACACTGAGGTGCGAAAGCATGGGTAGCGAAGAGG	Bacteria	Proteobacteria	Alphaproteobacteria	SAR11_clade	Clade_II	NA	0.00557236	0	0	0	0	0	0	1.63212e-05	3.1954e-05	0.000498872	0.000473385	0	4.33863e-05	9.77531e-05	0.000148728	0.000177513	0.000281721	0	6.52925e-06	1.78331e-05	2.16747e-05	0.00557236	5.16316e-05	0.000181607	6.25293e-05	0.00016351	0.000309442	0.000215741	0.000100782	0.000205438	0.000554425	0.000210217	0	2.55587e-06	1.43171e-05	8.41344e-05	1.96188e-05	0.000172519	0.000376762	8.81737e-05	0	1.83679e-05
TACGGAGGGTGCGAGCGTTAATCGGAATTACTGGGCGTAAAGCGCATGCAGGTGGTTTGTTAAGTCAGATGTGAAAGCCCGGGGCTCAACCTCGGAATAGCATTTGAAACTGGCAGACTAGAGTACTGTAGAGGGGGGTAGAATTTCAGGTGTAGCGGTGAAATGCGTAGAGATCTGAAGGAATACCGGTGGCGAAGGCGGCCCCCTGGACAGATACTGACACTCAGATGCGAAAGCGTGGGGAGCAAACAGG	Bacteria	Proteobacteria	Gammaproteobacteria	Vibrionales	Vibrionaceae	Catenococcus	0.00553665	0	0	0	0	0	0	3.26424e-05	3.1954e-05	7.9186e-05	0	0	1.80776e-05	0	4.95761e-05	8.87563e-06	0	0	0	0	7.22491e-06	0	0	8.64798e-06	7.81616e-06	2.72517e-05	0	0.00374605	0.00470314	0.00275022	0.00553665	0.00102305	0.000366569	2.55587e-06	0.00223347	4.20672e-05	0	2.87532e-05	0.000229333	2.20434e-05	0	5.51036e-06
TACGGAGGGTGCAAGCGTTAATCGGAATTACTGGGCGTAAAGCGCGCGTAGGTTGTTTGTTAAGCGAGATGTGAAAGCCCCGGGCTTAACCTGGGAACTGCATTTCGAACTGGCAGACTAGAGTACAGTAGAGGGTGGCGGAATTTCCTGTGTAGCGGTGAAATGCGTAGAGATGGGAAGGAACATCAGTGGCGAAGGCGGCCACCTGGACTGATACTGACACTGAGGTGCGAAAGCGTGGGGAGCAAACAGG	Bacteria	Proteobacteria	Gammaproteobacteria	Oceanospirillales	Saccharospirillaceae	Oleibacter	0.00545323	0	0	0	0	0	0	0	4.7931e-05	0	0	0	0	0.00545323	0.00223093	0.00236979	0.00247047	0.00171065	0	1.78331e-05	0	0	0	8.64798e-06	0	0	0	0	2.23959e-05	2.65081e-05	0	0	0	0	1.71805e-05	0	0	0	0	3.6739e-05	0	1.46943e-05
TACGGAGGGAGCAAGCGTTGTTCGGAATTATTGGGTGTAAAGCGGGCGCAGGTGTCCTATTAAGTTTTAGGTAAAATACCCAGGCTCAACCTGGGAACTGCCTGAAAAACTGGTAGGATTGAGCATAGGAGAGGAGGGCGGAACTCCCAGTGTAGCGGTGGAATGCGTAGATATTGGGGGGAACACCAGTGGCGAAGGCGGCCCTCTGGACTATTGCTGACACTCATGCCCGAAAGCCAGGGGAGCGAACAGG	Bacteria	NA	NA	NA	NA	NA	0.0054391	0	0	0	0	0	4.75817e-05	0	3.99425e-05	0	8.4533e-06	0	0	0	0	0	0	0	4.57047e-05	0.0054391	0.00280327	0	0.000645394	0.00274141	0.000250117	0.00329745	0.000138715	0.000460902	0.000145573	0.000132541	0.000167087	0.000280289	0	0.0014594	8.30391e-05	0	0	0	0	0	0	0
TACGGAGGGGGCTAGCGTTGTTCGGAATCACTGGGCGTAAAGCGTATGTAGGCGGATCAAAAAGTTAGATGTGAAATCCCTGGGCTCAACCCAGGAACTGCATTTAAAACTAATGATCTAGAATTTGGTAGAGGTCAGTAGAATTTCCAGTGTAGAGGTGAAATTCGTAGATATTGGAAAGAATACCGGTGGCGAAGGCGACTGACTGGGCCATTTTTGACGCTGAGATACGAAAGCGTGGGTAGCAAACAGG	Bacteria	Proteobacteria	Alphaproteobacteria	Rhodospirillales	AEGEAN-169_marine_group	NA	0.00541315	0	0	0	0	0	0	0.00013873	0.000239655	0.000522627	0.000185973	0	0.000191623	0	0.000446185	0.000523662	0	8.55325e-06	0	0.000124832	0.000122823	0.00541315	2.58158e-05	0.000380511	0.000117242	0.000208929	0.000192068	0.000245161	0.000369533	0.000172303	2.27846e-05	0	0	2.30028e-05	8.30391e-05	0.000357571	0.000431614	0.000280344	0	0.000242478	0.000535961	7.34715e-05
TACGGAGGGTGCAAGCGTTAATCGGAATCACTGGGCGTAAAGCGCGCGTAGGCGGTCTAGTCAGTCAGATGTGAAAGCCCCGGGCTCAACCTGGGAACTGCATTTGAAACTGCTGGACTAGAGTGTGGTAGAGGGAAGTGGAATTCCGAGTGTAGCGGTGAAATGCGTAGAGATTCGGAGGAACATCAGTGGCGAAGGCGACTTCCTGGACCAACACTGACGCTGAGGTGCGAAAGCGTGGGGAGCAAACAGG	Bacteria	Proteobacteria	Gammaproteobacteria	UBA10353_marine_group	NA	NA	0.00537454	0	0	0	0	0	0	0.0010772	0.00226074	0.00371382	0.00367719	0	0.00142452	0.00270916	0.00415448	0.00231654	0.000845162	0.000493237	0.000319933	0.00140881	0.000787515	0	0.000593763	0.00140097	0.000711271	0.000953808	0.000544192	0.00291251	0.00269871	0.00126576	0.00151138	0.00537454	0.00087806	0.000605742	0.00158347	0.00200871	0.00340386	0.00255185	0.00368571	0.00206473	0.00107192	0.0029609
TACGGAGGGTGCAAGCGTTAATCGGAATTACTGGGCGTAAAGCGCGCGTAGGCGGTTATTTAAGTCAGATGTGAAAGCCCTGGGCTCAACCTAGGAACTGCATTTGAAACTGGATAACTTGAGTATGGTAGAGAATGGTGGAATTTCCAGTGTAGCGGTGAAATGCGTAGAGATTGGAAAGAATATCGATGGCGAAGGCAGCCATTTGGGCCAATACTGACGCTGAGGTGCGAAAGCGTGGGGAGCAAACGGG	Bacteria	Proteobacteria	Gammaproteobacteria	Cardiobacteriales	Cardiobacteriaceae	NA	0.00534092	0	0	0	0	0	0	0	4.7931e-05	1.58372e-05	8.4533e-06	0	3.97708e-05	0	0	7.10051e-05	0	0	0.00534092	0.000320996	0.000130048	0	0	1.7296e-05	0	0	0	0.000205935	8.95837e-05	9.94056e-05	8.35435e-05	0.000119123	0	5.8785e-05	0.000134581	4.20672e-05	9.8094e-06	2.87532e-05	0.000344	0	0	7.34715e-06
TACAGAGGGTGCAAGCGTTATTCGGAATTACTGGGCGTAAAGCGCGCGTAGGCGGATAGTTAAGTCAGATGTGAAAGCCCTGGGCTCAACCTGGGAACTGCATTTGATACTGGCTGTCTAGAGTTTAGCAGAGGCTAGCGGAATTTCTGGTGTAGCAGTGAAATGCGTAGATATCAGAAGGAACATCAGTTGCGAAGGCGGCTGGCTGGGCTAAAACTGACGCTGAGGTGCGAAAGCGTGGGTAGCGAACGGG	Bacteria	Proteobacteria	Gammaproteobacteria	Thiomicrospirales	Thiomicrospiraceae	NA	0.0053164	0	0	0	0.000990031	0	2.37908e-05	0.000187694	3.99425e-05	7.12674e-05	8.4533e-06	0	0.000441094	0	3.96609e-05	0	0	8.26814e-05	6.52925e-06	0.000463661	0.00100426	0	0.000654	0.00160852	0.00112553	0.000990144	0.00051218	0.00317728	0.00350496	0.0035786	0.0053164	0.00216523	0	0.00144662	0.00280329	0	0	0	0	0	0	7.34715e-06
TACGTAGGGAGCAAGCGTTACCCGGAATCACTGGGCGTAAAGAGCGCGTAGGCGGCTGGATAAGTCTCTTGTGAAAGCTCCCGGCTTAACTGGGAGAGGCCAAGGGATACTGTTCAGCTTGAGGGCAGTAGAGGAAGGCGGAATTCCCGGTGTAGCGGTGAAATGCGTAGATATCGGGAGGAACACCAGCGGCGAAAGCGGCCTTCTGGGCTGTGCCTGACGCTGAGGCGCGAGAGCGTGGGGAGCAAACTGG	Bacteria	Chloroflexi	Dehalococcoidia	SAR202_clade	NA	NA	0.00530097	0.000330752	0	0	0	0	0	0.000481475	0.000655057	0.00134616	0.00177519	0	0.004053	0.000642377	0.00130881	0.000550289	0.000606783	0.000336428	2.6117e-05	0.00054391	0.000325121	0	8.60526e-05	0.00017296	0.000445521	0.000245265	1.06704e-05	0.000451095	0.000649482	0.000165676	0.000751891	0.000287296	0	0.00142106	0.00284624	0.000662558	0.000755324	9.34479e-05	0.000139238	0.000433521	0.000121024	0.00530097
AACCAGCACCTCAAGTGGTCAGGATGATTATTGGGCCTAAAGCATCCGTAGCCGGCTCTGTAAGTTTTCGGTTAAATCTATACGCTCAACGTATGGGCTGCCGAAAATACTGTAGAGATAGGGAGTGGGAGAGGTAGACGGTACTCGGTAGGAAGGGGTAAAATCCTTTGATCTATCGATGACCACCTGTGGCGAAGGCGGTCTACCAGAACACGTTCGACGGTGAGGGATGAAAGCTGGGGGAGCAAACCGG	Archaea	Thaumarchaeota	Nitrososphaeria	Nitrosopumilales	Nitrosopumilaceae	NA	0.00528186	0	0	0	3.4139e-05	0	0	0.000938469	0.000974597	0.00363464	0.00196962	0.000754844	0.000603793	0.000614448	0.00227059	0.00217453	4.33416e-05	1.14043e-05	0.00043746	0.00175656	0.000708041	0	0.0004905	0.000942629	0.000906675	0.00128083	0.00528186	0.00270657	0.002206	0.000596433	0.00126834	0.000917945	4.26243e-05	7.9232e-05	0.000237664	0.00242938	0.00192264	0.00207742	0.000417714	0.00255704	0.000518672	0.000236945
TACGGAGGGGGCTAGCGTTGTTCGGAATTACTGGGCGTAAAGCGTGCGTAGGCGGTTTGCTAAGTTGGGCGTGAAAGCCCGGGGCTCAACCCCGGAACTGCGTTCAAAACTGGCAGACTAGAGGCCGGGAGAGGAGAGCGGAATTCCCAGTGTAGAGGTGAAATTCGTAGATATTGGGAAGAACACCAGTGGCGAAGGCGGCTCTCTGGCCCGGTTCTGACGCTGAGGCACGAAAGCGTGGGGAGCGAACAGG	Bacteria	Proteobacteria	Alphaproteobacteria	NA	NA	NA	0.00525394	0	0	0	0	0	0	8.1606e-06	3.99425e-05	0.000182128	0.000219786	0	0.000726721	0.000963566	0.000257796	6.21294e-05	0	0.000624387	3.91755e-05	6.24159e-05	5.77993e-05	0.00525394	4.30263e-05	1.7296e-05	6.25293e-05	0	0	0	1.1198e-05	0	0.000235441	0	0	8.94555e-05	0.000329293	7.36176e-05	0.000176569	0.000222837	8.19048e-06	0.000132261	6.91563e-05	0.000343479
TACGGAGGGTCCGAGCGTTAATCGGAATTACTGGGCGTAAAGCGCGCGTAGGCGGATATTTAAGTCAGATGTGAAATCCCTGGGCTCAACCTAGGAACTGCATTTGAAACTGGATATCTAGAGTATGGTAGAGGTGAGTGGAATTTCAGGTGTAGCGGTGAAATGCGTAGAGATCTGAAGGAACATCAGTGGCGAAGGCGACTCACTGGGCCATTACTGACGCTGAGGTGCGAAAGCGTGGGTAGCAAACAGG	Bacteria	Proteobacteria	Gammaproteobacteria	Nitrosococcales	Methylophagaceae	NA	0.00524727	0	0	0.000357558	0	0	0.00268836	0.00524727	0.000119827	6.33488e-05	0.000194426	0	0.000256702	0	0	7.98807e-05	0	5.41706e-05	0.000156702	0.000240747	0.000137273	0	0.000197921	0.000319975	0.000930123	9.08389e-05	0	0.000313805	0.000257553	0.000477147	0.000106328	0.000280289	0	3.83381e-05	0.000223347	3.15504e-05	0.00015695	1.43766e-05	0.000327619	8.08259e-05	0.00112379	1.10207e-05
GACAGAGGTGGCAAGCGTTATCCGGAATTACTGGACGTAAAGGGCGTCTAGGCGGCGTGGTAAGTCATCTGTGAAATTCCTCGGCTTAACCGAGGGCGGTCAGGTGAAACTGCCATGCTAGGGTACAGAAGAGGAGGGTGGAATTCACAGAGTAGCGGTGGAATGCGTAGATACTGTGAGGTACCTCGATGGCGAAGGCAACCCTCTGGGCTGTAACCGACGCTGAAGCGCGAAAGCGTGAGGAGCAAAGGGG	Bacteria	Acetothermia	Acetothermiia	NA	NA	NA	0.00519545	0	0.00519545	0	0	0	0	0	0	0	0	0	0	0	0	0	0	0	0	0	0	0	0	0	0	0	0	0	0	0	0	0	0	0	0	0	0	0	0	0	0	0
TACGGAGGGTGCGAGCGTTAATCGGAATTACTGGGCGTAAAGCGCACGCAGGCGGTTTGTTAAGCTAGATGTGAAAGCCCCGGGCTCAACCTGGGATGGTCATTTAGAACTGGCAGACTAGAGTCTTGGAGAGGGGAGTGGAATTCCAGGTGTAGCGGTGAAATGCGTAGATATCTGGAGGAACATCAGTGGCGAAGGCGGCTCCCTGGCCAAAGACTGACGCTCATGTGCGAAAGTGTGGGTAGCGAACAGG	Bacteria	Proteobacteria	Gammaproteobacteria	Alteromonadales	Alteromonadaceae	Alteromonas	0.00518337	2.75626e-05	0	0	0	0.000351288	9.51633e-05	4.0803e-05	0.000279597	1.58372e-05	4.22665e-05	0	0.00178607	0.00373556	0.00285558	0.00518337	0.00329396	0.00304781	0.000156702	0.00023183	9.39238e-05	0	7.74473e-05	7.78318e-05	0	0	0.000224079	2.94193e-05	5.59898e-05	3.97622e-05	4.55692e-05	0.000133137	0	3.32263e-05	0.00010881	2.10336e-05	2.94282e-05	2.87532e-05	4.09524e-05	7.34781e-06	1.72891e-05	2.75518e-05
TACGGAGGGTGCAAGCGTTAATCGGAATTACTGGGCGTAAAGCGTACGTAGGCGGTGTGTTAAGCAAGATGTGAAAGCCCCGGGCTCAACCTGGGAATGGCATTTTGAACTGGCACGCTAGAGTCCTGAAGAGGGTGGTAGAATTTCCAGTGTAGCGGTGAAATGCGTAGATATTGGAAGGAATACCGGTGGCGAAGGCGGCCACCTGGTCAGAGACTGACGCTGAGGTACGAAAGCGTGGGGAGCAAACAGG	Bacteria	Proteobacteria	Gammaproteobacteria	Alteromonadales	Idiomarinaceae	Idiomarina	0.00517515	2.75626e-05	0	0	0	0	0	8.1606e-06	0	0	0	0.00134194	0	0	9.91522e-06	8.87563e-06	0	0	0	0	7.22491e-06	0	0	0	0	9.08389e-06	0.00517515	0.000294193	0	0	0	0	0.000468867	0	0	0	0	7.1883e-06	8.19048e-06	0	0.00019018	0
TACGTAGGTCCCAAACGTTGCGCGAATTTACTGGGCGTAAAGGGTCCGCAGGCGGTCTGGTAAGTGGAAGGTGAAATCCTGGGGCTCAACCTCAGAATTGCCTTCCAAACTGCCGGACTTGAGGCAGGGAGAGGTCGGCGGAATTCCCGGTGTAGCGGTGAAATGCATAGATATCGGGAGGAACACCGGTGGCGAAGGCGGCCGACTGGAACTGTCCTGATGCTCAGGGACGAAAGCCAGGGGAGCAAACCGG	Bacteria	Aquificae	Aquificae	Hydrogenothermales	Hydrogenothermaceae	Hydrogenothermus	0.00516566	0.00300433	0	0	0	0	0	0.00516566	0.000687011	0.00182128	0.00084533	0	0.000260318	0	0	0	0	0	0	0.00156931	0.00169063	0	0.00167803	0.00219659	0.00140691	0.00325203	0.000490839	0.000353031	0.000425522	0.000371114	0.000227846	0.00017518	0	0.00374946	0.00272311	0	0	0	0	0	0.000242047	0
TACGTAGGTGGCAAGCGTTATCCGGAATTATTGGGCGTAAAGCGCGCGTAGGCGGTTTTTTAAGTCTGATGTGAAAGCCCACGGCTCAACCGTGGAGGGTCATTGGAAACTGGAAAACTTGAGTGCAGAAGAGGAAAGTGGAATTCCATGTGTAGCGGTGAAATGCGCAGAGATATGGAGGAACACCAGTGGCGAAGGCGACTTTCTGGTCTGTAACTGACGCTGATGTGCGAAAGCGTGGGGATCAAACAGG	Bacteria	Firmicutes	Bacilli	Bacillales	Staphylococcaceae	Staphylococcus	0.00515222	0	0.00315438	0	0	0.00515222	0	0	7.9885e-06	0	0.00010144	0	1.44621e-05	0	0	8.87563e-06	0	0.000373492	0	0	7.22491e-06	0	0	0	0	0	0.000309442	0	1.1198e-05	6.62704e-06	7.59486e-06	0	0	7.66761e-06	2.57708e-05	5.2584e-05	1.96188e-05	2.87532e-05	0	5.14347e-05	0.00167704	2.02047e-05
TACGGAGGGGGTTAGCGTTGTTCGGAATTACTGGGCGTAAAGCGCACGTAGGCGGATCGGAAAGTTGGGGGTGAAATCCCGGGGCTCAACCCCGGAACGGCCTCCAAAACTATCGGTCTAGAGTTCGAGAGAGGTGAGTGGAATTCCGAGTGTAGAGGTGAAATTCGTAGATATTCGGAGGAACACCAGTGGCGAAGGCGGCTCACTGGCTCGATACTGACGCTGAGGTGCGAAAGTGTGGGGAGCAAACAGG	Bacteria	Proteobacteria	Alphaproteobacteria	Rhodobacterales	Rhodobacteraceae	Ruegeria	0.00513882	0	0	0	0.00160453	0	0.00513882	0.000865024	0.00031954	0.000134616	6.76264e-05	0	0.000162699	0	0	0	0	0	0.000457047	0.000133748	0.000101149	0	0.000189316	0.000380511	0.000132875	0.000227097	2.13408e-05	0.000568772	0.000246355	0.000324725	0.000288605	0.000210217	0	2.0447e-05	0.000200439	0	0	0	0	0	0	0
TACATAGGTGGCAAGCGTTATCCGGATTTATTGGGCGTAAAGAGTGCCCAGGTGGTTATATAAGTTTGATGTTAAAGCCCGAAGCTCAACTTCGGTTTGCATTGAAAACTGTATAACTAGAATGCAGGTGGGGACAGTGGAATTCGATGTGTAGCGGTGGAATGCATAAATATATCGAGGAACACCAGTGGCGAAGGCGGCTGTCTGAACTGTAATTGACACTTAAGCACGAAAGCGTGGGGAGCAAATAGG	Bacteria	Tenericutes	Mollicutes	Entomoplasmatales	Entomoplasmatales_Incertae_Sedis	Candidatus_Hepatoplasma	0.00513734	0	0	0	0	0	0	2.44818e-05	0.00010385	0.000182128	4.22665e-05	0	0.000133774	0	0	0	0	0	5.2234e-05	0.00077574	0.00102594	0	0.00513734	0.00227442	0.000625293	0.000899305	0.000373465	0.000843352	0.00143334	0.00233934	0.00124556	0.00153458	0	0.000465169	0.000775986	3.15504e-05	0	3.59415e-05	0	0	0	7.34715e-06
TACGGAGGGTCCGAGCGTTATCCGGAATCATTGGGTTTAAAGGGTCCGTAGGCGGGTTTCTAAGTCAGTGGTGAAAGTTTGCGGCTTAACCGTAAAATTGCCATTGATACTGGAAGCCTTGAATTAGTGTGAAGTGGTTAGAATGTGTAGTGTAGCGGTGAAATGCATAGATATTACACAGAATACCAATTGCGAAGGCAGATCACTAACACTATATTGACGCTGAGGGACGAAAGCGTGGGGAGCGAACAGG	Bacteria	Bacteroidetes	Bacteroidia	Flavobacteriales	Flavobacteriaceae	Ulvibacter	0.00509221	0	0	0	0	0	0	0.00509221	0	1.58372e-05	0.000118346	0	0	0	2.97457e-05	0	0	0	0.00180207	1.78331e-05	5.05744e-05	0	5.16316e-05	9.51277e-05	0.000211036	5.45033e-05	0	5.88385e-05	0.000190365	6.62704e-06	3.03794e-05	0	0	0	0	0	0	0	0	0	0	0
TACATATGTCCCGAGTGTTACCCGGAATAATTGGGTGTAAAGGGTTCGTAGGCGGATTGAAAAGTTGGATATGAAAGACCGAGGCTCAACCTCGTGTTTGTATTCAAAACTCTCAATCTAGAATTAGGGAGAGGTAAGCGGAATTCTAAGTGTAGGGGTGCAATCCGTAGATACTTAGAGGAACACCGAAAGCGAAGGCAGCTTACTGGAACTATATTGACGCTGAGGAACGAAAGCGTGGGTAGCGAAAAGG	Bacteria	Patescibacteria	Gracilibacteria	JGI_0000069-P22	NA	NA	0.00507631	0	0	0	0.000990031	0	0.000142745	0.00172189	0.000870746	0.000878964	0.000194426	0	0.000162699	0	0.000277626	0.000470409	0	6.27238e-05	0	0.00222914	0.00274547	0	0.000903552	0.0017296	0.000680006	0.000790298	0.00129112	0.00458941	0.00419923	0.00507631	0.00205061	0.0045617	0.000340994	0.000380825	0.000884796	7.36176e-05	6.86658e-05	0.0006757	0.000139238	0.000271869	0.00240318	5.51036e-06
TACGTAGGGGGCGAGCGTTGTCCGGAATCACTGGGCGTAAAGGGCGAGTAGGCGGCATGCTAAGTTAGAAGTGAAATTTCAGGGCTCAACTCTGAAACTGCTTCTAAAACTGGCATGCTTGAGTACAGGAGAGAGAAGTGGAATTCCTGGTGTAGCGGTGAAATGCGTAAATATCAGGAGGAACACTCGTGGCGAAGGCGGCTTCCTGGCCTGTTGCTGACGCTGAGGCGCGAAAGCGTGGGGAGCAAACAGG	Bacteria	Firmicutes	Clostridia	Clostridiales	Peptococcaceae	Desulfotomaculum	0.00507175	0	0.00507175	0	0	0	2.37908e-05	0	7.9885e-06	0	0	0	0	0	0	0	0	0	0	0	0	0	0	0	0	0	0	0	0	0	0	7.00722e-06	0	0	0	0	0	0	0	0	0	0
TACATAAGGGGCAAGCGTTACCCGGAATTATTGGGCGTAAAGCGTCTGCAGGTGGAAGCATAAGTAGGTTATTAAATACCGGAGCTCAACTTCGGTGCTGTAATCTAAACTGTGTTTCTAGAGGATAGGAGAGGTATGCGGAATTGTGCAAGTAGGGGTAAAATCCGTAGATATGCACAGGAACACCAAAAGCGAAGGCAGCATACTGGACTATTCCTGACACTCAGAGACGAAAGCGTAGGTAGCAAAACGG	Bacteria	Patescibacteria	Gracilibacteria	NA	NA	NA	0.00502693	0	0	0	0.000102417	0	0	0.00502693	0.000575172	0.000205884	0.000481838	0	3.61553e-06	0	0.000247881	9.7632e-05	0	2.85108e-06	0	0.000668741	0.00152446	0	0.00120474	0.00132314	0.00179772	0.000772131	0.00100302	0.00178477	0.00204923	0.00141819	0.00126834	0.000861888	0.000340994	7.9232e-05	5.72684e-05	1.05168e-05	0.000215807	0.000100636	0	0.000110217	0.000363071	0
TACGGAGGGAGCTAGCGTTGTTCGGAATTACTGGGCGTAAAGCGCACGTAGGCGGCTATTCAAGTCAGAGGTGAAAGCCCGGGGCTCAACCCCGGAACTGCCTTTGAAACTAGATAGCTTGAATCCAGGAGAGGTGAGTGGAATTCCGAGTGTAGAGGTGAAATTCGTAGATATTCGGAAGAACACCAGTGGCGAAGGCGGCTCACTGGACTGGTATTGACGCTGAGGTGCGAAAGCGTGGGGAGCAAACAGG	Bacteria	Proteobacteria	Alphaproteobacteria	Sphingomonadales	Sphingomonadaceae	Sphingobium	0.00501004	0	0	0	0	0	0	0	0	0.0003405	0	0	0	0	0	0	0	0	0	0	0	0	0	0	0	0	0	0	2.23959e-05	0.00501004	0	0	0	0	0	0	0	0	0	0	0	0
TACGTAGGGTGCAAGCGTTAATCGGAATTACTGGGCGTAAAGCGTGCGCAGGCGGTTGTGTAAGTCAGATGTGAAATCCCCGGGCTCAACCTGGGAATTGCATTTGAGACTGCACGGCTAGAGTGTGTCAGAGGGGGGTAGAATTCCACGTGTAGCAGTGAAATGCGTAGATATGTGGAGGAATACCGATGGCGAAGGCAGCCCCCTGGGATAACACTGACGCTCATGCACGAAAGCGTGGGGAGCAAACAGG	Bacteria	Proteobacteria	Gammaproteobacteria	Betaproteobacteriales	Burkholderiaceae	Herbaspirillum	0.0050099	0.00170888	0.0050099	0	0.00034139	0	0	0	0	0	0	0	0	0	0.000366863	0.000115383	0	0.000242342	0	0	0	0.00350263	0	0	0	3.63356e-05	0	0	0	9.94056e-05	0	0.00012613	0.000110823	0	0	0	0	0	0	0	0	0
TACGTAGGGGGCGAGCGTTGTCCGGAATTACTGGGCGTAAAGGGCGCGTAGGCGGCATGCTAAGTTAGAAGTGAAATTTCAGGGCTCAACTCTGAGACTGCTTCTAAAACTGGCATGCTTGAGTACAGGAGAGGGAAGTGGAATTCCTGGTGTAGCGGTGAAATGCGTAGATATCAGGAGGAACACTCGTGGCGAAGGCGGCTTCCTGGCCTGTTACTGACGCTGAGGCGCGAAAGCGTGGGGAGCAAACAGG	Bacteria	Firmicutes	Clostridia	Clostridiales	Peptococcaceae	Desulfotomaculum	0.00500581	0	0	0.00500581	0	0	0	0	0	0	0	0	0	0	0	0	0	0	0	0	0	0	0	0	0	0	0	0	0	0	0	0	0	0	0	0	0	0	0	0	0	0
GACAGAGGTGGCAAGCGTTGTTCAGAATTACTGGGCTTAAAGGGCGCGTAGGCGACGATGTAAGTCTGGTGTGGAATTTTACAGCTCAACTGTAAGACTGCGCTGGAAACTGTATCGCTTAAGTCAGATAAGAAAAGGTGGAATTCCTGATGTAGCGGTGAAATGCATAGATATCAAGAGGAAGGCCTGTGGTGAAGACAGCCTTCTGGATCTTGACTGACGCTGAGGTGCGAAAGCGTGGGGAGCAAACAGG	Bacteria	NA	NA	NA	NA	NA	0.00500581	0	0	0.00500581	0	0	0	0	0	0	0	0	0	0	0	0	0	0	0	0	0	0	0	0	0	0	0	0	0	0	0	0	0	0	0	0	0	0	0	0	0	0
TACGTAGGGGGCGAGCGTTGTCCGGAATCACTGGGCGTAAAGGGCGCGTAGGCGGCATGCTAAGTTAGAAGTGAAATTTCAGGGCTCAACTCTGAAACTGCTTCTAAAACTGGCATGCTTGAGTGCAGGAGAGGGAAGTGGAATTCCTGGTGTAGCGGTGAAATGCGTAGATATCAGGAGGAACACTTGTGGCGAAGGCGGCTTCCTGGCCTGTTGCTGACGCTGAGGAGCGAAAGCGTGGGGAGCAAACAGG	Bacteria	Firmicutes	Clostridia	Clostridiales	Peptococcaceae	Desulfotomaculum	0.00497228	0.00383121	0.000989609	0	0.00228731	0.000234192	0.00497228	0	0	0	0	0	0	0.000111718	3.96609e-05	2.66269e-05	0	0	0	0	0	0	0	0	0	0	0	0	0	0	0	0	8.52486e-06	0	0	0	0	7.1883e-06	0	1.46956e-05	0	0
TACAGAGGGTGCAAGCGTTATTCGGAATTACTGGGCGTAAAGCGCACGTAGGCGGATTAATTAGTCAGTTGTGAAAGCCCTGGGCTCAACCTAGGAACTGCATCTGAAACTGTTAATCTAGAGTTTAAGAGAGGCAAGGGGAATTCCAGGTGTAGCAGTGAAATGCGTAGATATCTGGAGGAACATCAGTGGCGAAGGCGTCTTGCTGGCTTAAAACTGACGCTGAGGTGCGAAAGCGTGGGTAGCGAACGGG	Bacteria	Proteobacteria	Gammaproteobacteria	Thiomicrospirales	Thiomicrospiraceae	Thiomicrorhabdus	0.00496326	0.00220501	0	0	0	0	4.75817e-05	0.000987433	0.000167758	0.00039593	9.29863e-05	0	0	0	0	0	0	0	0	0.000766823	0.00101871	0	0.00339908	0.000951277	0.00496326	0.00169869	0.000106704	0.00013729	0.000403126	0.00017893	0.000501261	0.000168173	3.40994e-05	0	0	0	0	0	0	0	0	0
TACGTAGGGGGCGAGCGTTGTCCGGAATCACTGGGCGTAAAGGGCGAGTAGGCGGCATGCTAAGTTAGAAGTGAAATTTCAGGGCTCAACTCTGAAACTGCTTCTAAAACTGGCATGCTTGAGTACAGGAGAGGGAAGTGGAATTCCTGGTGTAGCGGTGAAATGCGTAGATATCAGGAGGAACACTCGTGGCGAAGGCGGCTTCCTGGCCTGTTACTGACGCTGAGGCGCGAAAGCGTGGGGAGCAAACAGG	Bacteria	Firmicutes	Clostridia	Clostridiales	Peptococcaceae	Desulfotomaculum	0.0049576	0	0.000185552	0.00214535	0.000102417	0.000351288	0.000333072	2.44818e-05	0	0	7.60797e-05	0	0	0	0	0	0	0	6.52925e-06	0.0049576	0.00234087	0	0.000103263	0.000527527	0.000125059	0.00141709	0	8.82578e-05	0	0	9.11383e-05	0	0	0	0	0	0	0	0	0	0	0
GACAGAGGTGGCAAGCGTTGTTCGGAATTACTGGGCTTAAAGGGCGCGTAGGCGGCGATGTAAGTCTGGTGTGGAATTTTACAGCTCAACTGTAAGACTGCGCTGGAAACTGTATCGCTTGAGTCAGATAGGGGAAGGTGGAATTCCTGATGTAGCGGTGAAATGCGTAGATATCAAGAGGAAGGCCTGTGGTGAAGACAGCCTTCTGGGTCTTGACTGACACTGAGATGCGAAAGCGTGAGGAGCAAACAGG	Bacteria	Nitrospirae	Thermodesulfovibrionia	NA	NA	NA	0.00494805	0	0.00494805	0	0	0	0	0	0	0	0	0	0	0	0	0	0	0	0	0	0	0	0	0	0	0	0	0	0	0	0	0	0	0	0	0	0	0	0	0	0	0
TACGTAGGAACCGAGCGTTGTTCGGATTTATTGGGCGTAAAGGGCGCGTAGGCGGCCTGTTAAGTCTCATGTGGAATCTCCCGGCTCAACTGGGAGGGGTCATGGGAAACTGGCAGGCTCGAGGTCAGCAGAGGAAAGTGGAATTCCCGGAGTAGTGGTGACATGCGTAGATACCGGGAGGAACACCAGTGGCGAAGGCGGCTTTCTGGACTGATCCTGACGCTGAGGCGCGAAAGCATGGGTAGCAAACCGG	Bacteria	Chloroflexi	Dehalococcoidia	SAR202_clade	NA	NA	0.00493552	0	0	0	0	0	0	0.000146891	0.00058316	0.00039593	0.000236692	0	2.16932e-05	0.000328171	0.000337118	7.98807e-05	0.000866833	5.70216e-06	0	6.24159e-05	7.22491e-05	0.00493552	2.58158e-05	1.7296e-05	9.3794e-05	2.72517e-05	0.000106704	0.000127483	0.000167969	0.000106033	6.07589e-05	2.80289e-05	0	3.32263e-05	0.000143171	0.000157752	7.84752e-05	0.000179707	9.82857e-05	9.55215e-05	0	0.000191026
TACGAATGCTGCAAGCGTTGTTCGGAATCACTGGGCATAAAGGGCACGTAGGCGGCTTGTTAAGTCAACTGTGAAATCCCTCGGCTCAACCGAGGAACTGCAGCTGATACTGACAAGCTTGAGTACGGGAGGGGAGAGCGGAATTCCTGGTGGAGCGGTGATATGCGTAGAGATCAGGAGGAACGCCGGTGGCGAAAGCGGCTCTCTGGACCGTTACTGACGCTGAGGTGCGAAAGCTAGGGGAGCAAACAGG	Bacteria	Planctomycetes	Pla3_lineage	NA	NA	NA	0.00493552	0	0	0	0	0	0	8.1606e-06	3.1954e-05	0.000142535	5.91731e-05	0	0.000115697	4.88765e-05	0.000148728	4.43782e-05	0	0	0	0	1.44498e-05	0.00493552	8.60526e-06	6.91838e-05	0	3.63356e-05	0	0.000235354	5.59898e-05	0	0	0	1.70497e-05	2.30028e-05	3.72244e-05	6.31008e-05	3.92376e-05	0	0	0	0	5.87772e-05
TACAGAGACCTCGAGCGTTATCCGGATTTATTGGGCGTAAAGCGTGTGTAGGCGGATATATTAGTCATGTGTTAAAACTTCGGGCTCAACCCGAAGATCGCACACGAAACGGTATATCTAGAGACAGTGAGAGATCAATAGAACTCATGGTGTAGTAGTGAAATGCGTTGATATCATGGGGAATACCAAAGGCGAAGGCATTTGATTGGCACTGTTCTGACGCTCAGACACGAAAGCGTGGGTAGCGAATGGG	Bacteria	Patescibacteria	Parcubacteria	Candidatus_Moranbacteria	NA	NA	0.00491642	0.000992255	0	0.00491642	3.4139e-05	0.000117096	0.000261699	0.00013057	7.18965e-05	6.33488e-05	5.07198e-05	0	0	0	2.97457e-05	2.66269e-05	0	0	0	0.000187248	4.33495e-05	0	0	0.000121072	0	4.54194e-05	4.26817e-05	0.000264773	0.000212761	0.000284963	0.000227846	0.000735758	0.000153447	0	0	3.15504e-05	0	1.43766e-05	0.000106476	7.34781e-06	0	0
CACCAGCAGCCCAAGTGGTGGCCACTTTTACTGGGTCTAAAGCGTTCGTAGCCGGCTAGGTAAGTTCTTTGGGAAATTTGGTCGCTTAACGATCAAGCTTCCAAAGGATACTGCTTAGCTTGGGACCGGAAGAGGTCAGAGGTACTTCAAGGGTAGGGGTGAAATCCGTTAATCCTTGTAGGACCACCAGTAGCGAAGGCGTCTGACCAGACCGGATCCGACGGTGATGGACGAAGGCTAGGGTAGCGAACCGG	Archaea	Euryarchaeota	Methanomicrobia	ANME-1	ANME-1b	NA	0.00489531	0	0	0	0	0	0	0	0	0	0	0	0	0	9.91522e-05	0.00111833	0.000130025	0.00489531	0	0	0	0	0	0	0	0	0	0	0	0	0	0	0	0	2.86342e-06	0	0	0	0	0	0	9.18393e-06
TACGAGTGCCCCAAGCGTTATCCGGAATTATTGGGCGTAAAGGGTGTGTAGGTGGTTTCGTTAGTCTTTTGTTAAAGCCTTCGGCTTAACCGAAGAAATGCAAAAGAAACGGCGGAACTAGAGGATGTGAGGGGTGTACGGAACTCATGGTGTAGGGGTGAAATCCGTTGATATCATGGGGAACACCAAAAGCGAAGGCAGTACACTGGCACATTCCTGACACTGAGACACGAAAGCGTGGGTAGCGAAAGGG	Bacteria	Patescibacteria	Parcubacteria	Candidatus_Nomurabacteria	NA	NA	0.00488705	0	0	0	0	0	0	0.00101191	0.000111839	0.000118779	0.000211332	0	7.23105e-06	0	0	0	0	8.55325e-06	1.30585e-05	0.000320996	0.00038292	0	0.000628184	0.00217064	0.000640925	0.000336104	0.00488705	0.000107871	0.000167969	0.000145795	0.000288605	0.000105108	0	7.15644e-05	0.000111673	0	0	0	0	0	0	0
TACGGAGGGTGCAAGCGTTAATCGGAATTACTGGGCGTAAAGGGTTCGTAGGCGGTTATCTAAGTCAGATGTGAAATCCCTGGGCTCAACCTAGGAATGGCATCTGAAACTGGGTAACTTGAGTTTAAGAGAGGAGTGTGGAATTTCCGGTGTAGCGGTGAAATGCATAGAGATCGGAAGGAACATCAGTGGCGAAGGCGGCACTCTGGCTTAAAACTGACGCTGAGGAACGAAAGCGTGGGTAGCAAACAGG	Bacteria	Proteobacteria	Gammaproteobacteria	Thiotrichales	Thiotrichaceae	NA	0.00485565	0.00405171	0	0	0	0	0	0	0	2.37558e-05	0	0	0.00485565	0.000467818	0.000347033	1.77513e-05	0	0	0	1.78331e-05	1.44498e-05	0	0	5.18879e-05	0	9.08389e-06	0	9.80642e-06	1.1198e-05	0	0	0.000525541	0	7.15644e-05	0.00056123	0.000273437	0	0.000122201	0	4.40869e-05	0	0.000416951
TACGTGAGAGGCGAGCGTTATCCGGATTTACTGGGCGTAAAGGGCGTGTAGGCGGTTGGGTAAGTCTTTTGTGAAATCTCCCGGCTTAACCGGGAGGGGCCAAAGGAAACTGCTCAACTTGAGGGTAACAGAGGGAGATGGAATTCTCGGTGGAGCGGTGAAATGCGTAGATATCGAAAGGAACACCAGTGGCAAAAGCGATCTCCTGGGCTATTCCTGACGCTAAGGCGCGAAAGCGTGGGGAGCAAACAGG	Bacteria	Chloroflexi	Dehalococcoidia	MSBL5	NA	NA	0.00482703	0	0	0.00482703	0	0	0	0	0	0	0	0	0	0	0	0	0	0	0	0	0	0	0	0	0	0	0	0	0	0	0	0	0	0	0	0	0	0	0	0	0	0
TACGGAGAGTGCAAGCGTTGTTCGGAATTACTGGGCGTAAAGAGCGTGTAGGCGGTTTTGTTAGTCTGATGTGAAAGCCCGGGGCTCAACCCCGGAAGTGCATTGGAAACTGCATCACTTGAGTACTGGAGGGGAAAGCGGAATTCCGAGTGTAGAGGTGAAATTCGTAGATATTCGGAGGAACACCATTGGCGAAGGCGGCTTTCTGGACAGATACTGACGCTGAGACGCGAAAGCGTGGGGAGCAAACAGG	Bacteria	Proteobacteria	Deltaproteobacteria	Oligoflexales	053A03-B-DI-P58	NA	0.00481092	0	0	0	0	0	0	4.0803e-05	0.000279597	0.000190046	0.000152159	0	0.000130159	0	0.000356948	0.000159761	0.00481092	0	0	3.56662e-05	2.88996e-05	0	0	2.59439e-05	7.81616e-06	9.08389e-06	0	9.80642e-05	0.000156771	8.61515e-05	8.35435e-05	0.000112115	0	3.06705e-05	9.73562e-05	7.36176e-05	7.84752e-05	7.1883e-05	0.000761714	2.20434e-05	0	4.59197e-05
TACAGAGGGTGCAAGCGTTATTCGGAATTACTGGGCGTAAAGCGCGCGTAGGCGGATAGTTAAGTCAGATGTGAAAGCCCTGGGCTCAACCTAGGAACTGCATTTGATACTGGCTGTCTAGAGTTTAGCAGAGGCTAGCGGAATTTCTGGTGTAGCAGTGAAATGCGTAGATATCAGAAGGAACATCAGTTGCGAAGGCGGCTGGCTGGGCTAAAACTGACGCTGAGGTGCGAAAGCGTGGGTAGCGAACGGG	Bacteria	Proteobacteria	Gammaproteobacteria	Thiomicrospirales	Thiomicrospiraceae	NA	0.00478233	0.00195695	0.000432954	0	0.000136556	0	9.51633e-05	0.000350906	0.000375459	0.000372174	0.000219786	0.000167743	0.000235009	0	0	0	0	2.85108e-06	0.000528869	0.00187248	0.00244202	0	0.00144568	0.00478233	0.00273566	0.00226189	0.000736259	0.0021378	0.00324741	0.0022797	0.002362	0.00213019	5.11492e-05	0.00224406	0.0021991	0	0	0	0	0.000124913	0.000103734	3.67357e-06
AACCAGCACCTCAAGTGGTCAGGAGGATTATTGGGCCTAAAGCATCCGTAGCCTGCTCTGTAAGTTTTCGGTTAAATCTATATGCTCAACGTATAGGCTGCCGAAAATACTGCAGTGCTAGGAAGTGGGAGAGGTAGACGGTACTTGATAGGAAGGGGTAAAATCCTTTGATCTATCGATGACCACCTGTGGCGAAGGCGGTCTACCAGAACACGTTCGACGGTGAGGGATGAAAGCTGGGGGAGCAAACCGG	Archaea	Thaumarchaeota	Nitrososphaeria	Nitrosopumilales	Nitrosopumilaceae	NA	0.00477631	0	0	0	0	0	0	0.000179533	0.000207701	0.000950232	0.000608638	0	0.000119312	0.000418942	0.00043627	0.000497036	0	8.55325e-06	0	0.000267497	7.22491e-05	0.00477631	0.000146289	0.000259439	0.000297014	0.000372439	0.00156855	0.000333418	0.000481512	0.000205438	0.000311389	0.000420433	0	3.57822e-05	7.44489e-05	0.000631008	0.000353139	0.000912914	9.00953e-05	0.000712737	0.000726141	7.16347e-05
GACAGAGGTGGCAAGCGTTGTTCGGAATTACTGGGCTTAAAGGGCGCGTAGGCGGCGATGTAAGTCTGGTGTGGAATTTTACAGCTCAACTGTAAAACTGCGCTGGAAACTGTATCGCTTGAGTCAGATAGGGAAAGGTGGAATTCCTGATGTAGCGGTAAAATGCGTAGATATCAGGAGGAAGGCCTGTGGTGAAGACAGCCTTCTGGGTCTTGACTGACGCTGAGGTGCGAAAGCGTGGGGAGCAAACAGG	Bacteria	Nitrospirae	Thermodesulfovibrionia	NA	NA	NA	0.00476249	2.75626e-05	0.00476249	0	0.000136556	0	0	0	0	0	0	0	0	0	0	0	0	0	0	0	0	0	0	0	0	0	0	0	0	0	0	2.80289e-05	0	0	0	0	0	0	0	0	0	0
AACAGAGGTGGCAAGCGTTGTTCGGAATTACTGGGCTTAAAGGGCGCGTAGGCGGCGATGTAAGTCTGGTGTGGAATTTTACAACTCAACTGTAAGACTGCGCTGGAAACTGTATCGCTTGAGTCAGATAGGGGAAGGTGGAATTCCTGATGTAGCGGTGAAATGCGTAGATATCAGGAGGAAGGCCTGTGGTGAAGACAGCCTTCTGGGTCTTGACTGACGCTGAGGTGCGAAAGCGTGGAGAGCAAACAGG	Bacteria	Nitrospirae	Thermodesulfovibrionia	NA	NA	NA	0.00476249	0	0.00476249	0	0	0	0	0	0	0	0	0	0	0	0	0	0	0	0	0	0	0	0	0	0	0	0	0	0	0	0	0	0	0	0	0	0	0	0	0	0	0
TACGGAGGGGGCTAACGTTGTTCGGATTTACTGGGCGTAAAGCGCGCGTAGGCGGTTTGTTAAGTTGGGCGTGAAATCCCGGGGCTCAACCCCGGAACTGCGTTCGAAACTGGCGAGCTAGAGTTCGGGAGAGGGTGGTGGAATTTCCAGTGTAGAGGTGAAATTCGTAGATATTGGAAAGAACACCAGTGGCGAAGGCGACCACCTGGACCGATACTGACGCTGAGGTGCGAAAGCGTGGGGAGCAAACAGG	Bacteria	Proteobacteria	Alphaproteobacteria	NA	NA	NA	0.00467849	0	6.18506e-05	0	3.4139e-05	0.000117096	0	0.00054676	0.00107845	0.00323871	0.00261207	0	0.00467849	0.00177352	0.00214169	0.00154436	0	0.00363228	0.000280758	0.000882738	0.000953688	0	0.000516316	0.00125396	0.001063	0.00069946	0.000288101	0.00132387	0.00155652	0.000503655	0.000858219	0.000854881	0.00104003	0.00113225	0.00373676	0.0010622	0.00152046	0.00152392	0.00143333	0.00155039	0.000518672	0.0046287
TACGTAGGGGGCGAGCGTTGTCCGGAATCACTGGGCGTAAAGGGCGCGTAGGCGGCATGCTAAGTTAGAAGTGAAATTTCAGGGCTCAACCCTGAAACTGCTTCTAAAACTGGCATGCTTGAGTGCAGGAGAGGGAAGTGGAATTCCTGGTGTAGCGGTGAAATGCGTAGATATCAGGAGGAACACTCGTGGCGAAGGCGGCTTCCTGGCCTGTTGCTGACGCTGAGGCGCGAAAGCGTGGGGAGCAAACAGG	Bacteria	Firmicutes	Clostridia	Clostridiales	Peptococcaceae	Desulfotomaculum	0.00467676	0.000192938	0.000804057	0	0.000136556	0.000117096	0.000333072	0	0	0	0	0.000419358	0	0	0	0	0	0	0	0	7.22491e-06	0	1.72105e-05	8.64798e-06	7.81616e-06	0	0	0	0	0	0	0	0	0	0	0.000494289	0.000863227	0.000682888	0.00467676	0.000830302	0	0
CACGTAGGGGGCGAGCGTTGTCCGGAATTACTGGGCGTAAAGGGCGTGTAGGCGGATTAACAAGTTAAACATAAAAGACCCGGGCTCAACCCAGGAGCCGCGTTTAATACTGTTAACCTTGAGTATAGGAGAGGATGGTGGAATTCCCAGTGTAGCGGTGAAATGCGTAGATATTGGGAGGAACACCAGTGGCGAAGGCGACCATCTGGCCTATTACTGACGCTGAGGCGCGAAAGCTAGGGGAGCGAACAGG	Bacteria	Firmicutes	Clostridia	NA	NA	NA	0.00464825	0	0	0.00464825	0	0	0	0	0	0	0	0	0	0	0	0	0	0	0	0	0	0	0	0	0	0	0	0	0	0	0	0	0	0	0	0	0	0	0	0	0	0
TACGTGAGAGGCGAGCGTTATCCGGATTTACTGGGCGTAAAGGGCGTGTAGGCGGTTAGGTAAGTCTTTTGTGAAATCTCCCGGCTTAACCGGGAGGGGTCAAAGGAAACTGCTTAACTTGAGGGTAGCAGAGGGAGATGGAATTCTCGGTGGAGCGGTGAAATGCGTAGATATCGAGAAGAACACCAGTGGCGAAAGCGATCTCCTGGGCTATTCCTGACGCTGAGGCGCGAAAGCGTGAGGAGCAAACAGG	Bacteria	Chloroflexi	Dehalococcoidia	MSBL5	NA	NA	0.00463879	0	0.00463879	0	0.000102417	0	0	0	0	0	0	0	0	0	0	0	0	0	0	0	0	0	0	0	0	0	0	0	0	0	0	7.00722e-06	0	0	0	0	0	0	0	0	0	0
TACGTAGGTGGCGAGCGTTATCCGGATTTACTGGGCGTAAAGAGGGCGTAGGTGGTTCTTCAAGTCGGATGTAAAATCTCCTGGCTTAACTGGGAGGGGTCATCCGATACTGTTGGGCTAGAGGGCAGCAGGGGGAGGTGGAATTCCCGGTGTAGTGGTGAAATGCGTAGATATCGGGAGGAACACCAGCGGCGAAGGCGGCCTCCTGGGCTGTTACTGACGCTGAGGCCCGAAAGCGTGGGGAGCAAACAGG	Bacteria	Chloroflexi	Dehalococcoidia	Sh765B-AG-111	NA	NA	0.00463581	0	0	0	0	0	0	0	0	0	0	0	3.61553e-06	0	2.97457e-05	0.00148223	0	0.00423671	8.48802e-05	0	0	0	0	0	0	0	0	0	1.1198e-05	0	4.55692e-05	5.60577e-05	0	0	0	0.00333382	0.00291339	0.00310534	0.00463581	0.00378412	0.00210927	0.00347336
TACGGAGGGTGCAAGCGTTAATCGGAATTACTGGGCGTAAAGGGCGCGTAGGCGGTCTGGTTAGTCAGATGTGAAAGCCCCGGGCTTAACCTGGGAACTGCATTTGATACTGCCAGACTAGAGTGTGGTAGAGGGAAGTGGAATTCCGCGTGTAGCGGTGAAATGCGTAGATATGCGGAGGAACATCAGTGGCGAAGGCGACTTCCTGGACCAACACTGACGCTCAGGTGCGAAAGCGTGGGGAGCAAACAGG	Bacteria	Proteobacteria	Gammaproteobacteria	UBA10353_marine_group	NA	NA	0.00463041	0	0	0	0	0	0	0.000938469	0.00126218	0.00335749	0.00271351	0	0.00105935	0.00169671	0.00463041	0.00119821	0.00299057	0.000327874	0.000117526	0.00112349	0.000606893	0	0.000413052	0.00112424	0.000765984	0.000663124	9.60338e-05	0.00171612	0.00191485	0.000709093	0.0010329	0.00142947	9.37734e-05	0.000518842	0.00160924	0.00161959	0.0026093	0.000884161	0.000303048	0.00130056	0.00136584	0.00259722
AACCAGCACCTCAAGTGGTCAGGAGGATTATTGGGCCTAAAGCATCCGTAGCCGGCTCTGTAAGTTTTCGGTTAAATCCATGTGCTCAACACATGGGCTGCCGAAAATACTGCATAGCTAGGGAGTGGGAGAGGTAGACGGTACTCGGTAGGAAGGGGTAAAATCCTTTGATCTATCGATGACCACCTGTGGCGAAGGCGGTCTACCAGAACACGTTCGACGGTGAGGGATGAAAGCTGGGGGAGCAAACCGG	Archaea	Thaumarchaeota	Nitrososphaeria	Nitrosopumilales	Nitrosopumilaceae	NA	0.00462029	0	0	0	0	0	2.37908e-05	0.000701812	0.000455344	0.00263689	0.00189354	0	0.000415785	0.000495748	0.00124932	0.00342599	0.00221042	1.42554e-05	0.000332992	0.0014534	0.000404595	0.000318421	0.000688421	0.00103776	0.000828513	0.00151701	0.00462029	0.00236335	0.00128777	0.00106033	0.00176201	0.000511527	0	3.83381e-05	0.000269161	0.00213491	0.000716086	0.00211336	0.000221143	0.00274808	0.00186722	0.000194699
TACGGGGGGGGCAAGCGTTGTTCGGATTTACTGGGCGTAAAGGGCTCGTAGGCGGCCATCTAAGTCGGTTGTGAAATCCCTCGGCTCAACCGGGGAACTGCGACCGATACTGGGTGGCTTGAAGCCGGGAGAGGGATGCGGAATTTCAGGTGTAGCGGTGAAATGCGTAGATATCTGAAGGAACACCCGTGGCGAAGGCGGCATCCTGGACCGGTCTTGACGCTGAGGAGCGAAAGCTAGGGGAGCGAACGGG	Bacteria	Acidobacteria	Subgroup_6	NA	NA	NA	0.0046171	0	0	0	0	0	0	4.89636e-05	6.3908e-05	0.000205884	0.000135253	0	0.000126543	0	8.9237e-05	0.000115383	0	0.000119745	0	3.56662e-05	3.61246e-05	0.0046171	3.4421e-05	4.32399e-05	7.81616e-06	5.45033e-05	0.000202738	2.94193e-05	7.83857e-05	0	0.000106328	0	0.000170497	3.57822e-05	4.86781e-05	5.2584e-05	3.92376e-05	7.90713e-05	0.000212952	0.000176347	0	8.44922e-05
TACGTAGGGGGCGAGCGTTGTCCGGAATTATTGGGCGTAAAGGGCGCGTAGGCGGCATAGGAAGTCCTCGGTGAAATCTCTCGGCTCAACCGAGAGCGGTCCGAGGAAACTCCTAAGCTAGAGGACGGCAGAGGAGGGTGGAATTCCCGGTGTAGTGGTGAAATGCGTAGATATCGGGAGGAACACCAGTGGCGAAGGCGGCCCTCTGGGCTGTACCTGACGCTGAGGCGCGAAAGCGTGGGGAGCGAACCGG	Bacteria	Chloroflexi	Dehalococcoidia	NA	NA	NA	0.0046171	0	0	0	0	0	9.51633e-05	0.000122409	0.000151781	0.000332581	0.000245146	0	3.97708e-05	0.000453854	0.000376779	5.32538e-05	0.000151696	8.26814e-05	0	0	0	0.0046171	8.60526e-06	0.000103776	4.6897e-05	9.08389e-06	0.000160056	0.00013729	0.000179167	5.30163e-05	6.07589e-05	0.000196202	0	2.55587e-05	3.14976e-05	8.41344e-05	0.000176569	0.000186896	0	0.000139608	0.000103734	9.18393e-05
TACGGAGGGTGCGAACGTTAATCGGAATTACTGGGCGTAAAGCGCGCGTAGGCGGTTTGTTAAGTGAGATGTGAAATCCCCGGGCTTAACCTGGGAATTGCGTTTCATACTGGCAGGCTAGAGTGTAGTAGAGGGAGGTGGAATTTCTCGTGTAGCGGTGAAATGCGTAGATATGAGAAGGAACACCAGTGGCGAAGGCGACCTCCTGGACTAACACTGACGCTGAGGTGCGAAAGCGTGGGGAGCAAACAGG	Bacteria	Proteobacteria	Gammaproteobacteria	NA	NA	NA	0.0046171	0	0	0	0	0	0	0	3.1954e-05	0.000190046	0.000143706	0	7.95416e-05	0	1.98304e-05	1.77513e-05	0	0	8.48802e-05	4.45828e-05	2.16747e-05	0.0046171	0	2.59439e-05	1.56323e-05	1.81678e-05	4.26817e-05	0.000166709	7.83857e-05	3.97622e-05	0.000174682	0	0	2.0447e-05	8.01757e-05	5.2584e-05	2.94282e-05	0.000100636	0	2.20434e-05	0	8.08186e-05
GACGTAGGGGGCGAGCGTTACCCGGATTCACTGGGCGTAAAGGGCGTCTAGGCGGTTCGGCAAGTCGCCTGTGAAAGCCCCTGGCTCAACTGGGGGAGGTCGGGCGATACTGCCGGGCTAGAGGGCGGCAGAGGAAGGTGGAACGGCCAGAGTAGCGGTGAAATGCGTAGATACTGGCCGGTACCCCGATGGCGAAGGCAACCTTCTGGGCCGTCCCTGACGCTGAAGCGCGAAAGCGTGGGGAGCAAACCGG	Bacteria	Acetothermia	Acetothermiia	NA	NA	NA	0.0045796	0.000799316	0	8.93895e-05	0.0013997	0	0.000618562	1.63212e-05	0	6.33488e-05	1.69066e-05	0.00369035	0.000151852	0	3.96609e-05	0.000355025	0	0.000259448	1.95877e-05	0.00125723	0.00283217	0	0.0013166	0.0014961	0.000640925	0.00181678	0	0.0045796	0.000974222	0.000954293	0.0017772	0.00105108	0.000264271	5.62292e-05	0.000166078	0.000273437	0.00016676	0.000215649	0.000188381	0.000352695	0.000172891	1.28575e-05
TACGTAGGTCACAAACGTTGTCCGGAATTATTGGGCGTAAAGGGTCCGTAGGCGGTTCGGTAAGTCTCCTGTGAAATCTTCAGGCTCAACTTGAAGAGGTCGGGGGATACTGCTGAACTTGAGACTGACAGAGGCAAGTGGAATTCCCGGTGTAGTGGTGAAATGCGTAGATATCGGGAGGAACACCAATGGCGAAAGCGGCTTGCTGGGTCAGTTCTGACGCTGAGGGACGAAAGCGTGGGTAGCAAACCGG	Bacteria	Chloroflexi	Dehalococcoidia	SAR202_clade	NA	NA	0.00457741	0	0	0	0	0	0	0.00140362	0.00457741	0.00359504	0.00427737	8.38715e-05	0.00326482	0.000775042	0.00394626	0.00181063	0.00251382	0.000253746	0.000306875	0.00155148	0.000570768	0.00015921	0.000327	0.0012799	0.00087541	0.00104465	0.00275297	0.00289289	0.00292267	0.00121937	0.00294681	0.0010651	0	0.000475392	0.00106519	0.00194561	0.00205997	0.0015958	0.000597905	0.00104339	0.000518672	0.00184964
TACGAGGGGTGCTAGCGTTGTCCGGAATCATTGGGCGTAAAGGGTCCGTAGGTGTCTTTGCAAGTCGTTTGTTACATCCACCGGCTTAACCGGTGGCCTGCAATCGAAACTGCAAGGATAGAGTTCGAGAGAGGAAAGTGGAATTCCTGGTGTAGCGGTGACATGCGTAGATATCAGGAGGAACACCAATGGCGAAGGCAGCTTTCTGGCTCGACACTGACACTGAGGGACGAAAGCGTGGGGAGCGAACAGG	Bacteria	Marinimicrobia_(SAR406_clade)	NA	NA	NA	NA	0.0045456	0	0	0	0.000375529	0	0	0.000505957	0.000862758	0.00178168	0.00160613	0	0.00034709	0.00100546	0.00164593	0.00124259	0.0011919	0	7.18217e-05	0.000526076	0.000491294	0	0.000103263	0.000752374	0.000508051	0.000245265	0.0045456	0.00112774	0.00132136	0.00128565	0.00138226	0.00189195	0	0.000104791	0.000314976	0.00158804	0.00101037	0.00140891	0.00144152	0.00108013	0.0025242	0.000365521
CACCGGCATCTCGAGTGGTATCCACTTTTATTGGGTCTAAAGCGTCCGTAGCTGGTTTAGTAAATTCCTGGGTAAATCGTACCGCTTAACGGTGCGGATTCTGGGGACACTACTAGACTTGGGACCGGGGGAGGTCAGAAGTACTTGTGGGGTAGCGGTGAAATGTTGTAATCCTACAGGGACTACCAGTGGCGAAGGCGTCTGACCAAAACGGCTCCGACAGTGAGGGACGAAACCCTGGGGCGCAAACGGG	Archaea	Euryarchaeota	Thermoplasmata	Marine_Group_III	NA	NA	0.00448155	0	0	0	0	0	0	0.0010772	0.00448155	0.00182128	0.00117501	0	0.000376015	0	0.00140796	0.000656797	0.0005201	8.55325e-06	0	0.00110565	0.000729716	0	0.0001635	0.000778318	0.000664374	0.000672208	7.4693e-05	0.00200051	0.00144454	0.000384368	0.00051645	7.00722e-06	0	5.8785e-05	0.00012599	0.00115685	0.00101037	0.00042411	6.55238e-05	0.000499651	0.000207469	0.000152453
TACGAAGGGACCTAGCGTAGTTCGGAATTACTGGGCTTAAAGAGCACGTAGGTGGTTAAGAAAGTTGGTGGTGAAATCCCAAGGCTTAACCTTGGAACTGCCACCAAAACTTTTTAACTAGAGTATGATTGAGGTAAGCGGAATTTCTAGTGTAGAGGTGAAATTCGTAGATATTAGAAAGAACACCAATTGCGAAGGCAGCTTTCTGGATCATTACTGACACTGAGGTGCGAAAGCATGGGTAGCGAAGAGG	Bacteria	Proteobacteria	Alphaproteobacteria	SAR11_clade	Clade_II	NA	0.00445817	0	0.00414399	0	0	0	0	0.000734454	0.00176546	0.00445817	0.00347431	0	0.000455556	0.000935637	0.0021516	0.00248518	0.000216708	2.85108e-06	0.000600691	0.000606325	0.00078029	0	0.000447473	0.00199768	0.00179772	0.0013535	0.00241152	0.00178477	0.00241876	0.00213391	0.00390376	0.0028169	0	7.15644e-05	0.000180395	0.00136718	0.00159893	0.0012292	0.000434095	0.00175613	0.000726141	0.000271844
TACGGAGGGAGCAAGCATTGTTCGGAATTATTGGGTGTAAAGCGGGCGCAGGTGACCTATTAAGTTTCGGGTAAAATACCCAGGCTCAACCTGGGAACTGCCTGAAAAACTGGTAGGATTGAGCATAGGAGAGGAGGGCGGAACTCCCAATGTAGCGGTGGAATGCGTAGATATTGGGGGGAACACCAGTGGCGAAGGCGGCCCTCTGGACTATTGCTGACACTCATGCCCGAAAGCCAGAGGAGCAAACAGG	Bacteria	NA	NA	NA	NA	NA	0.00445324	0	0.00445324	0	0	0	0	0	0	0	0	0	0	0	0	0	0	0	0	0	0	0	0	0	0	0	0	0	0	0	0	0	0	0	0	0	0	0	0	0	0	0
TACAGAGGGTGCAAGCGTTATTCGGAATTACTGGGCGTAAAGCGCGCGTAGGCGGATTAGTAAGTCAGTTGTGAAAGCCCTGGGCTCAACCTAGGAACTGCATCTGAAACTATTAATCTAGAGTTTAAGAGAGGCAAGGGGAATTCCAGGTGTAGCAGTGAAATGCGTAGATATCTGGAGGAACATCAGTGGCGAAGGCGCCTTGCTGGCTTAAAACTGACGCTGAGGTGCGAAAGCGTGGGTAGCGAACGGG	Bacteria	Proteobacteria	Gammaproteobacteria	Thiomicrospirales	Thiomicrospiraceae	Thiomicrorhabdus	0.0044208	0	0	8.93895e-05	0	0	0	0.000938469	0	3.9593e-05	5.91731e-05	0	0.000260318	1.39647e-05	7.93218e-05	0.000115383	0	3.70641e-05	0.000241582	0.000276413	0.000419045	0	0.000946579	0.00063995	0.000711271	0.000317936	0.000181397	0.000284386	0.000212761	0.000914531	0.000379743	0.000154159	0.000110823	0.000549512	0.000403742	0.000168269	2.94282e-05	0.0044208	0.000360381	0.000323304	0.00140041	0.00010837
TACCAACTCCCCGAGTGGTGGGGACGCTTACTGAGCCTAAAGCGTCCGTAGCCGGCTCGGTGCGTCTCCGGTTAAATCCAGCGATTCAATCGCTGGGCTGCTGGAGATACCACCGGGCTAGGGGGCGGGAGAGGCCAGCGGTATTCCTAGGGTAGGGGTGAAATCCTGTAATCCTGGGAGGACCATCAGCGGCGAAGGCGGCTGGCTAGAACGCGCCCGACGGTGATGGACGAAAGCTGGGGGAGCAAACCGG	Archaea	Crenarchaeota	Bathyarchaeia	NA	NA	NA	0.00440231	0	0	0	0	0	0	0	0	0	0	0	3.61553e-06	2.79295e-05	0.000475931	0.00440231	0	0.00120886	0.000117526	0	0	0	0	0	0	0	0	0	3.35939e-05	0	1.51897e-05	1.40144e-05	0	0	5.72684e-06	0.00270282	0.0012556	0.00192646	0.000900953	0.00264521	0.000708852	0.000130412
TACAGAGGGTGCAAGCGTTATTCGGAATTACTGGGCGTAAAGTGCGCGTAGGCGGATTAATTAGTCAGTTGTGAAAGCCCTGGGCTCAACCTAGGAACTGCAGCTGAAACTGTTAATCTAGAGTTTAAGAGAGGCAAGGGGAATTCCAGGTGTAGCAGTGAAATGCGTAGATATCTGGAGGAACATCAGTGGCGAAGGCGCCTTGCTGGCTTAAAACTGACGCTGAGGTGCGAAAGCGTGGGTAGCGAACGGG	Bacteria	Proteobacteria	Gammaproteobacteria	Thiomicrospirales	Thiomicrospiraceae	Thiomicrorhabdus	0.00439883	0	0	0	0	0	0	0	0	0	6.76264e-05	0	1.44621e-05	0	0.000138813	0.000150886	0	0.00188171	0	2.67497e-05	0.000151723	0	8.60526e-05	0.00012972	0.000109426	8.1755e-05	0.000128045	6.86449e-05	7.83857e-05	0.000265081	0.000136707	0.000371383	0.00439883	0.00024792	0.00012599	0	0	0	0	0	0	0
TACGGAGGATCCGAGCGTTAATCGGAATTACTGGGCGTAAAGCGCGCGTAGGCGGATATATAAGTCAGATGTGAAAGCCCTGGGCTCAACCTAGGAACTGCATTTGAAACTGTATATCTAGAGTATGGTAGAGGTGAGTGGAATTTCAGGTGTAGCGGTGAAATGCGTAGAGATCTGAAGGAACATCAGTGGCGAAGGCGACTCACTGGGCCATTACTGACGCTGAGGTGCGAAAGCGTGGGTAGCAAACAGG	Bacteria	Proteobacteria	Gammaproteobacteria	Nitrosococcales	Methylophagaceae	Marine_Methylotrophic_Group_3	0.00439856	0	0.000123701	0	0	0	0	0.00439856	0.000151781	3.16744e-05	0.00010144	0	6.50795e-05	0	5.94913e-05	0	0	0.000245193	0	7.13324e-05	0.000115599	0	0.000318395	0.000164312	0.000515867	8.1755e-05	2.13408e-05	0	0.000167969	5.96433e-05	0	7.00722e-06	0	4.34498e-05	6.58586e-05	4.20672e-05	0	0.000215649	0	1.46956e-05	0.00229945	3.67357e-06
TACGGAGGGTCCGAGCGTTATCCGGAATTATTGGGTTTAAAGGGTCCGTAGGCGGGCGATTAAGTCAGTGGTGAAAGTCTGCAGCTCAACTGTAGAACTGCCTTTGATACTGGTCGTCTTGAGTTATGGTGAAGTTGCCGGAATATGTAGTGTAGCGGTGAAATGCATAGATATTACATAGAACACCGATTGCGAAGGCAGGTAGCTAACCATATACTGACGCTGATGGACGAAAGCGTGGGGAGCGAACAGG	Bacteria	Bacteroidetes	Bacteroidia	Flavobacteriales	Flavobacteriaceae	Maribacter	0.0043904	0	0	0	0	0	7.13725e-05	0.0043904	3.99425e-05	0.000150453	0.000118346	0	6.50795e-05	0	0	1.77513e-05	0	0	0	0.000312079	0.000274547	0	0.000800289	0.000337271	0.000125059	7.26711e-05	0.000629555	0.000402063	0.000526304	0.00113985	0.000637968	0.00197604	5.11492e-05	0.000286258	0.000572684	5.2584e-05	9.8094e-06	0.000136578	0	0	0.0038036	0
GACGGAGGGTGCAAGCGTTGCTCGGAATTACTGGGCGTAAAGGGTGCGTAGGCGGTCTCTCAAGTCTGGCGTGAAAGCCCAGGGCTCACCCCTGGAAGTGCGTTAGAAACTGAGAGACTTGAGTACCGGAGGGGAGAGTGGAATTCCCGGTGTAGCGGTGAAATGCGTAGATATCGGGAGGAATACCGGTGGCGAAGGCGACTCTCTGGACGGTTACTGACGCTGAGGCACGAAAGCGTGGGGAGCAAACAGG	Bacteria	Proteobacteria	Deltaproteobacteria	Myxococcales	bacteriap25	NA	0.00431694	2.75626e-05	0	0	0	0	0	0.000195854	0.00010385	0.00110068	0.000693171	0	0.00431694	0	0.000694066	0.000275145	0	0.000179618	5.2234e-05	0.000151581	0.000223972	0	8.60526e-05	0.00017296	0.000257933	0.000208929	2.13408e-05	3.92257e-05	2.23959e-05	0.000231946	0.00025063	1.40144e-05	5.9674e-05	0.000669638	0.00239095	0.000231369	0.000127522	0.000136578	0.000114667	0.000117565	0	0.00285988
TACGGAGGGTGCAAGCGTTGTTCGGAATCACTGGGCGTAAAGGGCGCGCAGGCGGTTTGGTAAGTCAGATGTGAAAGCCCACGGCTCAACCGTGGAAGTGCATTTGAAACTGCCAGGCTTGAGTACCAGAGGGGAAAGTGGAATTCCCGGTGTAGAGGTGAAATTCGTAGATATCGGGAGGAATACCGGTGGCGAAGGCGACTTTCTGGCTGGATACTGACGCTGAGGCGCGAAAGCGTGGGGAGCAAACAGG	Bacteria	Proteobacteria	Deltaproteobacteria	Desulfobacterales	Desulfobulbaceae	Desulfobulbus	0.0043088	0.000137813	0.00216477	0.000178779	0.000648641	0	0.00152261	0.0043088	0.000151781	0.000102942	0.000600184	0	0.000184392	0	0	0	0	0.000145405	2.6117e-05	0.00170306	0.00042627	0	0.000843315	0.00181607	0.0010161	0.00049053	8.53634e-05	0.000156903	0.000470314	0.000311471	6.07589e-05	2.10217e-05	0	0.00136228	0.000183259	0	0	0	8.19048e-06	0	0	1.83679e-06
TACGGAGGGTGCGAGCGTTAATCGGAATTACTGGGCGTAAAGCGTACGTAGGCGGTTCGTTAAGTTAGATGTGAAAGCCCCGGGCTTAACCTGGGAACTGCATTTAAAACTGGCGAACTAGAGTTGAGTAGAGGGAAGTGGAATTTCAGGTGTAGCGGTGAAATGCGTAGAGATCTGAAGGAACACCAGTGGCGAAGGCGACTTCCTGGACTCAAACTGACGCTGAGGTACGAAAGCGTGGGTAGCAAACGGG	Bacteria	Proteobacteria	Gammaproteobacteria	Methylococcales	Methylomonaceae	Marine_Methylotrophic_Group_2	0.00429226	0	0	0	3.4139e-05	0	0	0	6.3908e-05	0.000118779	0	0	0.000860495	0.000558589	0.000307372	0.000248518	0	8.55325e-05	0	0.000561743	0.000245647	0	2.58158e-05	0.000250791	0	2.72517e-05	0	0.000284386	0.000839847	0.000490401	0.000577209	0.00030131	0	0.00141084	0.00429226	0.000315504	0.000343329	0.000416921	0.000311238	0.000360043	0.00093361	0.000383888
GACGTAGGGGGCGAGCGTTACCCGGATTCACTGGGCGTAAAGGGCGTCTAGGCGGTTCGGCAAGTCGCCTGTGAAAGCCCCTGGCTCAACTGGGGGAGGTCGGGCGATACTGCCGGGCTAGAGGGCGGCAGAGGAAGGTGGAACGGCCAGAGTAGCGGTGAAATGCGTAGATACTGGCCGGTACTCCGATGGCGAAGGCAACCTTCTGGGCCGTCCCTGACGCTGAAGCGCGAAAGCGTGGGGAGCAAACCGG	Bacteria	Acetothermia	Acetothermiia	NA	NA	NA	0.0042756	0	0	0	0	0	0	0	7.9885e-06	0	0	0	0	0	0	0	0	0	0	8.91655e-05	8.66989e-05	0	0	0	2.34485e-05	0	0	0.0042756	0.000324741	0.000748855	0.00196707	0.00037839	0	0	0	0	0	0	0	0	0	0
TACGAAGGGACCTAGCGTAGTTCGGAATTACTGGGCTTAAAGAGCACGTAGGTGGTTAAAAAAGTTGGTGGTGAAATCCCAGAGCTTAACTCTGGAACTGCCATCAAAACTTTTTAGCTAGAGTATGATAGAGGAAAGTAGAATTTCTAGTGTAGAGGTGAAATTCGTAGATATTAGAAAGAATACCAATTGCGAAGGCAGCTTTCTGGATCATTACTGACACTGAGGTGCGAAAGCATGGGTAGCGAAGAGG	Bacteria	Proteobacteria	Alphaproteobacteria	SAR11_clade	Clade_I	NA	0.00426812	0	0	0	3.4139e-05	0.000234192	4.75817e-05	0.000718133	0.00131011	0.00426812	0.00300937	8.38715e-05	0.000350706	7.6806e-05	0.00108076	0.00223666	0.00171199	1.14043e-05	0.000130585	0.000588492	0.000346796	0	0.000404447	0.001695	0.00156323	0.000790298	0.00235816	0.00300076	0.00267631	0.00228633	0.00291643	0.00299208	0.000750188	5.62292e-05	0.000160351	0.00168269	0.000784752	0.000898537	0.000303048	0.00123443	0.00167704	0.000152453
GACAGAGGTGACAAGCGTTGTTCGAAATTACTGGGCTTAAAGGGCGCGTAAGCAGCGATGTAAGTCTGGTGTGGAATTTTACAGCTCAACTGTAAGACTGCACTGGAAACTGTATCACTTGAGTCAGATAGGGGAAGGTGGAATTCCTAATGTAGCGGTGAAATGCGTAAATATCAGAAGGAAGGCCTGTGGTGAAGACAGCCTTCTGAGTCTTGACTGACGCTGAGGTGCGAAAGCGTGGGGAGCAAACAGG	Bacteria	NA	NA	NA	NA	NA	0.00426769	0	0.00426769	0	0	0	0	0	0	0	0	0	0	0	0	0	0	0	0	0	0	0	8.60526e-06	0	0	0	0	0	0	0	0	0	0	0	0	0	0	0	0	0	0	0
TACGGAGGGTGCGAGCGTTAATCGGAATTACTGGGCGTAAAGCGTACGCAGGCGGTTTGTTAAGCGAGATGTGAAAGCCCCGGGCTCAACCTGGGAACTGCATTTCGAACTGGCAAGCTAGAGTGTGATAGAGGGTGGTAGAATTTCAGGTGTAGCGGTGAAATGCGTAGAGATCTGAAGGAATACCGATGGCGAAGGCAGCCACCTGGGTCAACACTGACGCTCATGTACGAAAGCGTGGGGAGCAAACAGG	Bacteria	Proteobacteria	Gammaproteobacteria	Alteromonadales	Pseudoalteromonadaceae	Pseudoalteromonas	0.00426072	0	6.18506e-05	0	0	0	0	8.1606e-06	0	9.50232e-05	0.000397305	0	0.000282011	0	7.93218e-05	8.87563e-06	0	0.000219533	0	1.78331e-05	1.44498e-05	0	0.000791684	0.000423751	0.00010161	9.99228e-05	0.00050151	9.80642e-06	1.1198e-05	0	0.00426072	7.00722e-06	0	7.66761e-06	3.14976e-05	6.31008e-05	0	5.75064e-05	0.00016381	0.000154304	3.45781e-05	0.000358173
CACGTAGGGGGCGAGCGTTGTCCGGAATTACTGGGCGTAAAGGGCGCGTAGGCGGCATGCTAAGTTAGAAGTGAAATTTCAGGGCTCAACTCTGAAACTGCTTCTAAAACTGGCATGCTTGAGTGCAGGAGAGGGAAGTGGAATTTCTGGTGTAGCGGTGAAATGCGTAGATATCAGGAGGAACACCAGTGGCGAAGGCGGCTTCCTGGCCTGTTACTGACGCTGAGGCGCGAAAGCGTGGGGAGCAAACAGG	Bacteria	Firmicutes	Clostridia	Clostridiales	Peptococcaceae	Desulfotomaculum	0.00423368	0	0	0	0	0	4.75817e-05	0	0	0	0	0	7.23105e-06	0.000453854	0.00087254	0.00423368	0.000715137	0.0003963	1.95877e-05	1.78331e-05	7.22491e-05	0	0	5.18879e-05	0	9.08389e-06	0	0.000558966	0.000268751	0.000629569	0.000182277	0.000245253	0	2.55587e-06	0.000120264	0.00185096	0.00211883	0.0017827	0.000344	0.00256439	0.00148686	0.000168984
TACGTATGTCTCAAGCGTTACCCGGAATTACTGGGTGTAAAGGGTTCGTAGGTGGTTAGAAAAGTTGGATATGAAAGACCGGAGCTTAACTCCGTGTTGGTGTTCAAAACTGTTTAACTAGAATCAGGGAGAGGTAAGTGGAATTCTGTGTGTAGGGGTGCAATCCGTAGATACACAGAGGAACACCAAAAGCGAAGGCAACTTACTGGAACTGTATTGACGCTAATGAACGAAAGCGTGGGTAGCGAAAAGG	Bacteria	Patescibacteria	Gracilibacteria	JGI_0000069-P22	NA	NA	0.0041763	0	0	0	0	0	0	0.000293782	0.000247643	0.000190046	2.53599e-05	0	0	0	0	0	0	0	0	0.000731157	0.00132938	0	0.000636789	0.00059671	0.00067219	0.000599537	0.000661566	0.00190245	0.00144454	0.00102719	0.00125315	0.0041763	2.55746e-05	0	0	0	0	0	0	0	0	0
TACGCAGGGGGCGAGCGTTGTCCGGAATCACTGGGCGTAAAGGGCGAGTAGGCGACATGCTAAGTTAGAAGTAAAATTTCAGGGCTCAACTCTGAAACTGCTTCTAAAACTGGCATGCTTGAGTGCAGGAGAGGGAAGTGGAATTCCTGGTATAGCGGTGAAATGCGTAGATATCAGGAGGAACACTCGTGGCGAAGGCGGCTTCCTGGCCTGTTGCTAACGCTGAGGCGCGAAAGCGTGGGGAGCAAACAGG	Bacteria	Firmicutes	Clostridia	Clostridiales	Peptococcaceae	Desulfotomaculum	0.00411192	0	0	0.00411192	0	0	0	0	0	0	0	0	0	0	0	0	0	0	0	0	0	0	0	0	0	0	0	0	0	0	0	0	0	0	0	0	0	0	0	0	0	0
CACGTAGGGAGCGAGCGTTGTCCGGATTTATTGGGCGTAAAGAGCTCGTAGGCGGTTCGGTAAGTCAGGTGTGAAAGCTCGAGGCTCAACCTCGAGAAGCCATCTGATACTGCTGTGACTTGAGTCCGGTAGGGGAGTGTGGAATTCCTGGTGTAGCGGTGAAATGCGCAGATATCAGGAGGAACACCTACAGCGAAGGCAGCACTCTGGGCCGGTACTGACGCTGAGGAGCGAAAGCGTGGGGAGCGAACAGG	Bacteria	Actinobacteria	Acidimicrobiia	Microtrichales	Microtrichaceae	Sva0996_marine_group	0.00409277	0.000633941	0	8.93895e-05	0	0	0	0.000938469	0.000966608	0.0032783	0.00287412	0	0.00409277	0.00227625	0.00269694	0.00205027	0.000628454	0.00015681	0.000241582	0.000722241	0.000534643	0	0.000197921	0.00063995	0.000726903	0.000581369	0.00160056	0.00159845	0.000951826	0.00119287	0.00189871	0.000525541	0	0.000355266	0.00146034	0.00104116	0.00134389	0.00128671	0.00150705	0.0018443	0.000311203	0.00108187
TACGTAGGGGGCGAGCGTTGTCCGGAATCACTGGGCGTAAAGGGCGAGTAGGCGGCATGCTAAGTTAGAAGTGAAATTTCAGGGCTCAACTCTGAAACTGCTTCTAAAACTGGCATGCTTGAGTGCAAGAAAGGGAAGTGGAATTCCTGGTGTAGCGGTGAAATGCGTAGATATCAGGAGGAACACTCGTGGCGAAGGCGGCTTCCTGGCCTGTTGCTGACGCTGAGGCGCGAAAGCGTGGGGAGCAAACAGG	Bacteria	Firmicutes	Clostridia	Clostridiales	Peptococcaceae	Desulfotomaculum	0.00408214	0	0.00408214	0	0	0	0	0	0	0	0	0	0	0	0	0	0	0	0	0	0	0	0	0	0	0	0	0	0	0	0	0	0	0	0	0	0	0	0	0	0	0
TACGTAGGGTGCAAGCGTTAATCGGAATTACTGGGCGTAAAGCGTGCGCAGGCGGTTATGTAAGACAGTTGTGAAATCCCCGGGCTCAACCTGGGAACTGCATCTGTGACTGCATAGCTAGAGTACGGTAGAGGGGGATGGAATTCCGCGTGTAGCAGTGAAATGCGTAGATATGCGGAGGAACACCGATGGCGAAGGCAATCCCCTGGACCTGTACTGACGCTCATGCACGAAAGCGTGGGGAGCAAACAGG	Bacteria	Proteobacteria	Gammaproteobacteria	Betaproteobacteriales	Burkholderiaceae	Variovorax	0.00403077	0	0	0	0	0	0	8.1606e-06	0	0	4.22665e-05	0.000335486	3.61553e-06	0.00113114	0.000951862	0.00197039	0.00403077	0.000484684	0	8.91655e-06	0	0	1.72105e-05	0	0	8.1755e-05	5.33521e-05	0	0	0	1.51897e-05	0.000539556	0	0	5.72684e-06	4.20672e-05	3.92376e-05	5.03181e-05	0.000311238	3.6739e-05	0.000363071	1.83679e-06
TACGTAGGGGGCGAGCGTTGTCCGGAATCACTGGGCGTAAAGGGCGTGTAGGCGGCATACTAAGTTAGAAGTGAAATTTCAGGGCTCAACTCTGAAACTGCTTCTAAAACTGGCATGCTTGAGTGCAGGAGAGGGAAGTGGAATTCCTGGTGTAGCGGTGAAATGCGTAGATATCAGGAAGAACACTCGTGGCGAAGGCGGCTTCCTGGCCTGTTACTGACGCTGAGGCGCGAAAGCGTGGGGAGCAAACAGG	Bacteria	Firmicutes	Clostridia	Clostridiales	Peptococcaceae	Desulfotomaculum	0.00402726	0	0	0	0	0	2.37908e-05	0.000179533	2.39655e-05	0.00011086	3.38132e-05	0	0	0	0	0	0	0	0	0.000704407	0.000816415	0	0.00402726	0.000994517	0.000711271	0.000345188	1.06704e-05	9.80642e-05	0.000447918	0.000165676	0.000341769	1.40144e-05	2.55746e-05	0	0	0	0	0	0	0	0	0
TACGTAGGGGGCGAGCGTTGTCCGGAATCACTGGGCGTAAAGGGCGCGTAGGCGGCATGCTAAGTTAGAAGTGAAATTTCAGGGCTCAACTCTGAAACTGCTTCTAAAACTGGCATGCTTGAGTGCAGGAGAGGGAAGTGGAATTCCTGGTGTAGCGGTGAGATGCGTAGATATCAGGAGGAACACTTGTGGCGAAGGCGGCTTCCTGGCCTGTTGCTGACGCTGAGGCGCGAAAGCGTGGGAAGCAAACAGG	Bacteria	Firmicutes	Clostridia	Clostridiales	Peptococcaceae	NA	0.00402583	0	0	0	0	0	0	0	0	0	0	0.00402583	0	0	0	0	0	0	0	0	0	0	0	0	0	0	0	0	0	0	0	0	0	0	0	0	0	0	0	0	0	0
TACGTAGGGTGCAAGCGTTAATCGGAATTACTGGGCGTAAAGCGTGTGTAGGCGGTTCGGAAAGAAAGATGTGAAATCCCAGGGCTCAACCTTGGAACTGCATTTTTAACTGCCGAGCTAGAGTATGTCAGAGGGGGGTAGAATTCCACGTGTAGCAGTGAAATGCGTAGATATGTGGAGGAATACCGATGGCGAAGGCAGCCCCCTGGGATAATACTGACGCTCAGACACGAAAGCGTGGGGAGCAAACAGG	Bacteria	Proteobacteria	Gammaproteobacteria	Betaproteobacteriales	Burkholderiaceae	Alcaligenes	0.00402253	0	0	0.00402253	0	0	0	0	0	0	0	0	0	0	0	0	0	0	0	0	0	0	0	0	0	0	0	0	0	0	0	0	0	0	0	0	0	0	0	0	0	0
TACGGAGGAGGCGAGCGTTGTTCGGATTTATTGGGCGTAAAGAGCGTGTAGGTGGTTATTTAAGTCAGGCGTGAAAACCTCTGGCTCAACCAGAGGCTGTCGTTCGAAACTGAGCAACTTGAGTATGGGAGAGGAAAACAGAATTCCTGGTGTAGCGGTGAAATGCGTAGATATCAGGAGGAACACCGATGGCGAAAGCAGCTTTCTGGCCCACAAATGACACTGAGACGCGAAAGCGTGGGGAGCAAACAGG	Bacteria	NA	NA	NA	NA	NA	0.00402029	0	0.00402029	0	0	0	0	0	0	0	0	0	0	0	0	0	0	0	0	0	0	0	8.60526e-06	0	0	0	0	0	0	0	0	0	0	0	0	0	0	0	0	0	0	0
TACGTGACCCTCGAGCGTTATCCGGATTTATTGGGCGTAAAGAGTCTGTAGGTGGTTAAGAAAGTTTTTGGTTAAATATCCAGAGCTCAACCTTGGGAATGCCAAAAATACTTCTTAACTAGAGGGCATTAGGGGCTGGTAGAACGGTCGGTGTAGGGGTGAAATCCGTTGATATCGACCGGAATCCTAAAAGCGAAGGCATCCAGCTGGGGTGACCCTGACACTGAGAGACGAAAGCGTGGGGAGCAAAAAGG	Bacteria	Patescibacteria	Parcubacteria	Candidatus_Nealsonbacteria	NA	NA	0.00398986	0	0	0	0	0	0	0	0	0	0	0	0	0	0	8.87563e-06	0	0	0	6.24159e-05	5.77993e-05	0	1.72105e-05	0	0	0	0	0	0	0	0	7.70794e-05	0	0	0	0.00233473	0.0018736	0.00181864	0.000761714	0.00398986	0.00186722	0
AACCAGCACCTCAAGTGGTCAGGAGGATTATTGGGCCTAAAGCATCCGTAGCCGGCTCTGTAAGTTTTCGGTTAAATCCATGTGCTCAACGCATGGGCTGCCGAAAATACTGCATAGCTAGGGAGTGGGAGAGGTAGACGGTACTCGGTAGGAAGGGGTAAAATCCTTTGATCTATCGATGACCACCTGTGGCGAAGGCGGTCTACCAGAACACGTTCGACGGTGAGGGATGAAAGCTGGGGGAGCAAACCGG	Archaea	Thaumarchaeota	Nitrososphaeria	Nitrosopumilales	Nitrosopumilaceae	NA	0.00398792	0	0	0	0	0	0	0	0	0	0	0	0.00398792	0	0	0	0	0.000441918	0	0	0	0	0	0	0	0	0	0	0	0	0	0	0	0.000518842	0.00178105	0	0	0	0	0	0	0.00169719
TACGAAGGGACCTAGCGTAGTTCGGAATTACTGGGCTTAAAGAGCTCGTAGGTGGTTAAGAAAGTTGGTGGTGAAATCCCAAGGCTTAACCTTGGAACTGCCACCAAAACTTTTTGACTAGAGTATGATAGAGGTAAGTGGAATTTCTAGTGTAGAGGTGAAATTCGTAGATATTAGAAAGAACACCAATTGCGAAGGCAACTTTCTGGATCATTACTGACACTGAGGAGCGAAAGCATGGGTAGCGAAGAGG	Bacteria	Proteobacteria	Alphaproteobacteria	SAR11_clade	Clade_II	NA	0.00398026	0	0	0	0	0	0.00116575	0.000432512	0.00127816	0.00334957	0.00273887	8.38715e-05	0.000173545	0.000635395	0.00087254	0.00195264	0.00125691	5.70216e-06	0.000326462	0.000561743	0.000433495	0.00398026	0.00067121	0.00132314	0.00110208	0.00123541	0.00214475	0.00195148	0.002206	0.002843	0.00330376	0.00157662	5.9674e-05	5.62292e-05	0.000154625	0.00148287	0.000667039	0.00128671	0.000311238	0.000911128	0.000795297	0.000163474
TACGGAGGGGGCGAGCGTTGTTCGGATTTACTGGGCGTAAAGAGCGTGTAGGTGGTTACTTAAGTCGGATGTGAAAATCTCTGGCTCAACCAGAGGCTGTCATTCGAAACTGAGTAACTTGAGTATGGGAGAGGAAAGCGGAATTCCTGGTGTAGCGGTGAAATGCGTAGATATCAGGAGGAACACCGATGGCGAAGGCAGCTTTCTGGCCCATAACTGACACTGAGACGCGAAAGCGTGGGGAGCAAACAGG	Bacteria	NA	NA	NA	NA	NA	0.0039592	0	0	0	0	0	0	0	7.9885e-06	0	0	0	0	0	0	3.55025e-05	0	9.69368e-05	0.000150173	2.67497e-05	0	0	0	0	0	0	0	0	0	0	0	3.50361e-05	0	0	2.86342e-06	0.00374398	0.00332539	0.0027028	0.00262095	0.00329917	0.0039592	0.00246313
TACGGAGGGGGTTAGCGTTGTTCGGAATTACTGGGCGTAAAGCGCACGTAGGCGGATTGGAAAGTTGGGGGTGAAATCCCGGGGCTCAACCCCGGAACTGCCTCCAAAACTAACAGTCTAGAGTTCGAGAGAGGTGAGTGGAATTCCAAGTGTAGAGGTGAAATTCGTAGATATTTGGAGGAACACCGGTGGCGAAGGCGGCTCACTGGCTCGATACTGACGCTGAGGTGCGAAAGCGTGGGGAGCAAACAGG	Bacteria	Proteobacteria	Alphaproteobacteria	Rhodobacterales	Rhodobacteraceae	NA	0.00395789	0	0	0	0	0	0	0.00395789	0.000135804	1.58372e-05	0.000169066	0	0	0	0	0	0	0	0	8.91655e-05	0.000108374	0	0.000929368	6.05358e-05	0.000234485	0.000145342	0	0.00013729	6.71877e-05	1.98811e-05	3.03794e-05	0	9.37734e-05	0	0	0	0	0	0	0	0	0
TACGAAGGGGGCTAGCGTTGTTCGGAATCACTGGGCGTAAAGCGCGCGTAGGCGGACTTTTAAGTCAGGGGTGAAATCCCGAGGCTCAACCTCGGAACTGCCTTTGATACTGGGAGTCTTGAGTTCGAGAGAGGTGAGTGGAATACCGAGTGTAGAGGTGAAATTCGTAGATATTCGGTGGAACACCAGTGGCGAAGGCGGCTCACTGGCTCGATACTGACGCTGAGGTGCGAAAGCGTGGGGAGCAAACAGG	Bacteria	Proteobacteria	Alphaproteobacteria	Rhizobiales	Rhizobiaceae	Cohaesibacter	0.00395149	0.000578815	0	0.000268168	0	0	0.000142745	0.00241554	0.000167758	2.37558e-05	0.000202879	0	8.67726e-05	0	0	0	0	1.99576e-05	0.000163231	0.00180114	0.00173398	0	0.00307208	0.0029922	0.000953572	0.00395149	2.13408e-05	0.00160825	0.00115339	0.000377741	0.000402528	0	7.67237e-05	0.00024792	0.00020903	0	0	0	8.19048e-06	0	0	0
TACGTAGGATGCGAGCGTTGTCCGGAATTATTGGGCGTAAAGGGCGTCTAGGTTGATTAATAAGTCCTGTGTGAAATCTCTTGGCTCAACCAAGAAATGTCACAGGAAACTATTAATCTAGAGGTCATCAGAGGTAAGTGGAATTCACGGAGTAGTGGTGAAATGCGTAGATACCGTGAGGAACACCAGAGGCGAAAGCGGCTTACTAGGATGAACCTGACACTAAAGCGCGAAAGCGTGGGTAGCAAACCGG	Bacteria	Chloroflexi	Dehalococcoidia	SAR202_clade	NA	NA	0.00391929	0	0	0	0	0	0	0.00117513	0.00343505	0.00359504	0.00263743	0	0.000918343	0.000872795	0.00205245	0.00158874	0.00301224	2.56597e-05	0.000946741	0.00135532	0.000679142	0	0.000619579	0.00121072	0.00100829	0.000763047	0.00202738	0.00223586	0.00391929	0.00367801	0.00230124	0.00234041	8.52486e-06	0.000163576	0.000383698	0.00164062	0.0012556	0.00176113	0.000728953	0.001183	0.000605118	0.000604303
TACGGAGGGTGCAAGCGTTAATCGGAATTACTGGGCGTAAAGCGCGCGTAGGCGGTCTGGTCAGTCAGATGTGAAAGCCCCGGGCTCAACCTGGGAACTGCATTTGATACTGCCAGACTAGAGTGTAGTAGAGGGAAGCGGAATTCCGAGTGTAGCGGTGAAATGCGTAGATATTCGGAGGAACATCAGTGGCGAAGGCGGCTTCCTGGACTAACACTGACGCTGAGGTGCGAAAGCGTGGGGAGCAAACAGG	Bacteria	Proteobacteria	Gammaproteobacteria	UBA10353_marine_group	NA	NA	0.00391389	0.00391389	0.000556655	0	0	0	0	2.44818e-05	2.39655e-05	0.000102942	0.000126799	0	5.42329e-05	0	5.94913e-05	0.000106508	0	5.70216e-06	6.52925e-06	3.56662e-05	5.05744e-05	0	8.60526e-06	1.7296e-05	2.34485e-05	9.08389e-06	0	4.90321e-05	0.000134375	5.30163e-05	9.87332e-05	0	0	2.0447e-05	2.00439e-05	4.20672e-05	0.000147141	0	0	0	0	3.30622e-05
GACAGAGGTGGCAAGCGTTGTTCGGAATTACTGGGCTTAAAGGGCGCGTAGGCGGCGATGTAAGTCTGGTGTGGAATTTTACAGCTCAACTGTAAGACTGCGCTGGAAACTGTATCGCTTGAGTCAGATAGGGGAAGGTGGAATTCCTGATGTAGCGGTGAAATGCGTAGATATCAGGAGGAAGGCCTGTGGTGAAGACAGCCTTCTGGGTCTTGACTGACGCTGAAATGCGAAAGCGTGGGGAGCAAACAGG	Bacteria	Nitrospirae	Thermodesulfovibrionia	NA	NA	NA	0.00389659	0	0.00389659	0	0.000102417	0	0	0	0	0	0	0	0	0	0	0	0	0	0	0	0	0	0	0	0	0	0	0	0	0	0	0	0	0	0	0	0	0	0	0	0	0
TACCGGCGTCACAAGTGGAGATCACGATTACTGGGTCTAAAGTGTTCGTAGCTGGTTGTATAAGTTTCTTGTTAAAGTTCTGTAGCTTAACTCGGAATTGCAAGAAATACTGTACAACTTGAGACCGGAAGAGGTGTAAAGTATGAATTGGGTAGCGGTAAAATGCTATAATCCTTTTCAGACTAACTAAGGCGAAGGCATTACACTAAGACGGATCTGACAGTGAGGAACGAAAGCTAGGGGAGCGAACCGG	Archaea	NA	NA	NA	NA	NA	0.00385996	0	0	0	0.000170695	0	0.000904052	0.00385996	0.000327528	0.000609732	0.000752344	0	0.000162699	0	3.96609e-05	2.66269e-05	0	0.000196725	9.79387e-05	0.00119482	0.00109819	0	0.000593763	0.00153069	0.000820697	0.0013535	0.00176062	0.00156903	0.00203803	0.0010537	0.000858219	0.00141546	2.55746e-05	8.68996e-05	0.000283478	2.10336e-05	0	4.31298e-05	0	0.000102869	0.000138313	0
TACGGAGGGTGCGAGCGTTAATCGGAATTACTGGGCGTAAAGCGCATGCAGGTGGTCTGTTAAGCAAGATGTGAAAGCCCGGGGCTCAACCTCGGAACAGCATTTTGAACTGGCAGACTAGAGTACTGTAGAGGGGGGTAGAATTTCAGGTGTAGCGGTGAAATGCGTAGAGATCTGAAGGAATACCGGTGGCGAAGGCGGCCCCCTGGACAGATACTGACACTCAGATGCGAAAGCGTGGGGAGCAAACAGG	Bacteria	Proteobacteria	Gammaproteobacteria	Vibrionales	Vibrionaceae	Photobacterium	0.00385392	0	0	0	3.4139e-05	0	0	2.44818e-05	0.00058316	3.9593e-05	0.00010144	0	1.08466e-05	6.98236e-06	0.000138813	0.00014201	0	0	0	1.78331e-05	8.66989e-05	0	0	4.32399e-05	5.47131e-05	9.08389e-06	0	0.00385392	0.00174688	0.00188871	0.00255187	0.00127531	7.67237e-05	2.55587e-06	0.000475327	2.10336e-05	9.8094e-06	2.15649e-05	0	2.20434e-05	0	1.83679e-06
TACGGAGGGGGCTAGCGTTGTTCGGAATTACTGGGCGTAAAGAGCGTGTAGGCTGTTTACCAAGTTAGACGTGAAAGCCCTGGGCTTAACCCAGGAAATGCGTTTAAAACTGATAAGCTAGAGTTCAGAAGAGGATAGCGGAATTCCAAGTGTAGAGGTGAAATTCGTAGATATTTGGAAGAACACCGATGGCGAAGGCAGCTATCTGGGCTGTAACTGACGCTGAGACGCGAAAGCGTGGGGAGCAAACAGG	Bacteria	Proteobacteria	Alphaproteobacteria	Rickettsiales	NA	NA	0.00383996	0	0	0	0	0	0	0.000318263	0.000878735	0.00213802	0.00131026	8.38715e-05	0.000665257	0.000998478	0.00125923	0.00237867	0.00190703	1.71065e-05	0.000391755	0.000463661	0.00036847	0.00254737	0.000258158	0.000908037	0.000891043	0.000844802	0.00335051	0.000617805	0.0011086	0.000921158	0.00107847	0.00383996	0.00179875	0.000122682	0.000429513	0.000778243	0.000617992	0.00104949	0.000106476	0.00157243	0.00133126	0.000453686
TACGTGAGAGGCGAGCGTTATCCGGATTTACTGGGCGTAAAGGGCGTGTAGGCGGTTAGGTAAGTCTTTTGTGAAATCTCCCGGCTTAACCGGGAGGGGTCAAAGGAAACTGCTTAACTTGAGGGTAGCAGGGGGAGATGGAATTCTCGGTGGAGCGGTGAAATGCGTAGATATCGAGAGGAACACCAGTGGCGAAGGCGATCTCCTGGGCTATTCCTGACGCTGAGGCGCGAAAGCGTGGGGAGCAAACAGG	Bacteria	Chloroflexi	Dehalococcoidia	MSBL5	NA	NA	0.00383474	0.00118519	0.00383474	0.0016984	0.00174109	0	0.00109438	0	0	1.58372e-05	0	0	7.23105e-06	0	0	0	0	2.56597e-05	0	0	0	0	0	1.7296e-05	0	0	0	0	0.000100782	0	7.59486e-06	0	0	0	1.14537e-05	6.31008e-05	0.000127522	0.000165331	0.000139238	8.08259e-05	0	0.000220414
TACGTGAGAGGCGAGCGTTATCCGGATTTACTGGGCGTAAAGGGCGTGTAGGCGGTTAGGTAAGTCTTTTGTGAAATCTCCCGGCTTAACCGGGAGCGGTCAAAGGAAACTGCTTAACTTGAGGATAGCAGGGGGAGATGGAATTCTCGGTGGAACAGTGAAATGCGTAGATATCGAGAGGAACACCAGTGGCGAAAGCGATCTCCTGGGCTATTCCTGACGCTGAGGCGCGAAAGCGTGGGGAGCAAACAGG	Bacteria	Chloroflexi	Dehalococcoidia	MSBL5	NA	NA	0.00383474	0	0.00383474	0	0	0	0	0	0	0	0	0	0	0	0	0	0	0	0	0	0	0	0	0	0	0	0	0	0	0	0	0	0	0	0	0	0	0	0	0	0	0
GACAGAGGTGGCAAGCGTTGTTCGGAATTATTGGGCTTAAAGGGCGCGTAGGCGGCGATGTAAGTCTGGTGTGGAATTTTACAGCTCAACTGTAAGACTGCGCTGGAAACTGTATCGCTTGAGTCAGATAGGGGAAGGTGGAATTCCTGATGTAGCGGTGAAATGCGTAGATATCAGGAGGAAGGCCTGTGGTGAAGACAGCCTTCTGGGTCTTGACTGACGCTGAGGTGCGAAAGCGTGGGGAGTAAACAGG	Bacteria	Nitrospirae	Thermodesulfovibrionia	NA	NA	NA	0.00377288	0	0.00377288	0	0	0	0	0	0	0	0	0	0	0	0	0	0	0	0	0	0	0	0	0	0	0	0	0	0	0	0	2.10217e-05	0	0	0	0	0	0	0	0	0	0
TACGGAGGGGGCTAGCGTTGTTCGGAATTACTGGGCGTAAAGCGCACGTAGGCGGCTTTGTAAGTCAGAGGTGAAAGCCTGGAGCTCAACTCCAGAACTGCCTTTGAGACTGCATCGCTTGAATCCAGGAGAGGTCAGTGGAATTCCGAGTGTAGAGGTGAAATTCGTAGATATTCGGAAGAACACCAGTGGCGAAGGCGGCTGACTGGACTGGTATTGACGCTGAGGTGCGAAAGCGTGGGGAGCAAACAGG	Bacteria	Proteobacteria	Alphaproteobacteria	Sphingomonadales	Sphingomonadaceae	Sphingomonas	0.00376416	0	0	0	0	0	0	0	0	0.000411767	8.4533e-06	0	0	0	0	0	0.000433416	0	0	0	0	0	0	0	0	0	0	0	0	0.00376416	0	0	0.000247221	0	0	1.05168e-05	0	7.1883e-06	0.00253086	0	0.00160788	0
GACAAAGGTAGCAAGCGTTGTTCGGAATTACTGGGCTTAAAGGGCGCGTAGGCGGCGATGTAAGTCTGGTGTGGAATTTTACAGCTCAACTGTAAGACTGCGCTGGAAACTGTATCGCTTGAGTCAGATAGGGGAAGGTGGAATTCCTGATGTAGCGGTGAAATGCGTAGATATCAGGAGGAAGGCCTGTGGTGAAGACAGCCTTCTGGGTCTTGACTGACGCTGAGGTGCGAAAGCGTGGGGAGCAAACAGG	Bacteria	Nitrospirae	Thermodesulfovibrionia	NA	NA	NA	0.00375529	0	0.000123701	0	0.00375529	0	0	0	0	0	0	0	0	0	0	0	0	0	0	0	0	0	0	0	0	0	0	0	0	0	0	0	0	0	0	0	0	0	0	0	0	0
TACGGAGGGTGCAAGCGTTATCCGGAATTACTGGGTTTAAAGGGTGCGTAGGCGGTTTAATAAGTCAGAAGTGAAAAGTCCGGGCTCAACCGGGGCCTTGCTTTTGATACTGTTAGACTTGAATTAGGCTGAGGTTAGCGGAATGTGACATGTAGCGGTGAAATGCATAGATATGTCATAGAACACCAATTGCGAAGGCAGCTAACTAGACCTTAATTGACGCTGAGGCACGAAAGCGTGGGGAGCGAACAGG	Bacteria	Bacteroidetes	Bacteroidia	Chitinophagales	Saprospiraceae	Lewinella	0.00374572	0	0	0	0	0	0	0.00374572	0.000247643	0.000182128	8.4533e-05	0	5.42329e-05	0	0.000148728	0	0	0	0	0.000160498	0.000354021	0	0.000361421	0.000518879	0.000609661	0.000218013	8.53634e-05	0.000813933	0.00103021	0.00119949	0.000789865	0.000231238	0.000213121	0.000327152	0.000655723	0.000178786	8.82846e-05	0.000194084	0.000491429	8.08259e-05	0.00330221	2.38782e-05
TACGGAGGGTCCAAGCGTTATCCGGAATCATTGGGTTTAAAGGGTCCGTAGGCGGACAATTAAGTCAGAGGTGAAATCCCACAGCTCAACTGTGGAACTGCCTTTGATACTGGTTGTCTTGAATTATAGTGAAGTAGATAGAATATGTAGTGTAGCGGTGAAATGCATAGATATTACATAGAATACCGATTGCGAAGGCAGTCTACTAACTATATATTGACGCTGATGGACGAAAGCGTGGGGAGCGAACAGG	Bacteria	Bacteroidetes	Bacteroidia	Flavobacteriales	Flavobacteriaceae	Actibacter	0.00371103	0	0.00371103	0	0	0	0	0.000971111	7.9885e-06	7.9186e-06	4.22665e-05	0	2.16932e-05	0	3.96609e-05	0	0	0	0	7.13324e-05	9.39238e-05	0	0.000197921	8.64798e-06	0.000140691	2.72517e-05	0	0.000176516	0.000156771	0.000284963	0.000151897	0	0.000144923	0.000127794	0.000266298	2.10336e-05	4.9047e-05	1.43766e-05	0	0	0	3.67357e-06
TACGTGAGAGGCGAGCGTTATCCGGATTTACTGGGCGTAAAGGGCGTGTAGGCGGTTGGGTAAGTCTTTTGTAAAATCTCCCGGCTTAACCGGGAGGGGCCAAAGGAAACTGCTCAACTTGAGGGTAGCAGGGGGAGATGGAATTCTCGGTGGAGCGATGAAATGCGTAGATATCGAGAGGAACACCAGTGGCGAAGGCGATCTCCTGGGCTATACCTGACGCTGAGGCGCGAAAGCGTGGGGAGCAAACAGG	Bacteria	Chloroflexi	Dehalococcoidia	MSBL5	NA	NA	0.00371103	0	0.00371103	0	0.000204834	0	0	0	0	0	0	0	0	0	0	0	0	0	0	0	0	0	0	0	0	0	0	0	0	0	0	0	0	0	0	0	0	0	0	0	0	0
TACGGAGGGTGCGAGCGTTAATCGGAATTACTGGGCGTAAAGCGCACGCAGGCGGTTTGTTAAGCTAGATGTGAAAGCCCCGGGCTCAACCTGGGATGGTCATTTAGAACTGGCAGGCTAGAGTCTTGGAGAGGGGAGTGGAATTCCAGGTGTAGCGGTGAAATGCGTAGATATCTGGAGGAACATCAGTGGCGAAGGCGGCTCCCTGGCCAAAGACTGACGCTTATGTGCGAAAGTGTGGGTAGCGAACAGG	Bacteria	Proteobacteria	Gammaproteobacteria	Alteromonadales	Alteromonadaceae	NA	0.00370763	0	0	0	0	0	0	8.1606e-06	0	0	0	0	0.00163422	0.00370763	0.00147737	0.00298221	0.000325062	0.00227516	0	8.91655e-06	0	0	0	0	0	0	0	0	1.1198e-05	0	0	7.00722e-06	8.52486e-06	0	5.44049e-05	0	0	0	0	0	0	7.34715e-06
TACAGAGGGTGCAAGCGTTATTCGGAATTACTGGGCGTAAAGTGCGCGTAGGCGGATTAATTAGTCAGTTGTGAAAGCCCTGGGCTCAACCTAGGAACTGCATCTGAAACTGTTAATCTAGAGTTTAAGAGAGGCAAGGGGAATTCCAGGTGTAGCAGTGAAATGCGTAGATATCTGGAGGAACATCAGTGGCGAAGGCGTCTTGCTGGCTTAAAACTGACGCTGAGGTGCGAAAGCGTGGGTAGCGAACGGG	Bacteria	Proteobacteria	Gammaproteobacteria	Thiomicrospirales	Thiomicrospiraceae	Thiomicrorhabdus	0.0037009	0.000165376	0	0	0	0	0.000594771	4.89636e-05	3.99425e-05	4.75116e-05	3.38132e-05	0	2.16932e-05	0	0	0	0	5.70216e-06	9.79387e-05	0.000205081	0.00044072	0	0.000456079	0.000328623	0.000250117	0.000708543	3.20113e-05	7.84514e-05	0.000123178	0.000145795	0.000235441	9.10938e-05	6.81989e-05	0.0037009	0.000483918	0	0	0	0	0	6.91563e-05	7.34715e-06
TACGGAGGGTGCAAGCGTTAATCGGAATTACTGGGCGTAAAGCGCGCGTAGGTTGTTTGTTAAGCGAGATGTGAAAGCCCCGGGCTTAACCTGGGAACTGCATTTCGAACTGGCAAGCTAGAGTACAGTAGAGGGTAGTGGAATTTCCTGTGTAGCGGTGAAATGCGTAGAGATGGGAAGGAACATCAGTGGCGAAGGCGACTGCCTGGACTGATACTGACACTGAGGTGCGAAAGCGTGGGGAGCAAACAGG	Bacteria	Proteobacteria	Gammaproteobacteria	Oceanospirillales	Saccharospirillaceae	Thalassolituus	0.00369035	0	0	0	0	0	0	1.63212e-05	0.00010385	0	0	0.00369035	7.23105e-06	0.00128475	0.00113034	0.000328398	0	0.00125733	0.00016976	0	0	0	0	8.64798e-06	0	0	8.53634e-05	9.80642e-05	0	0	0	0	0	0	4.00878e-05	0	0	0	0	0	8.64454e-05	1.83679e-05
CACAGAACCCCCAAGCGTTATTCGGATTTATTGGGCGTAAAGCGTCCGCAGGCGGTTAGATAAGTCTTTAATTAAAGCTTTAAAGCTCAACTTTAGAGATATTAAAGATACTGTTTAACTTGAGGATGTCAGAGGTAGATGGAATTCTTGGTGTAGGGGTGAAATCCGTTGATATCAAGAGGAACACCGAAAGCGAAGGCAGTCTACTGGGGCATTCCTGACGCTCATGGACGACAGCGTGGGGAGAAAAGAGG	Bacteria	NA	NA	NA	NA	NA	0.00368701	0	0	0	0.00368701	0	4.75817e-05	1.63212e-05	3.1954e-05	3.16744e-05	0	0.00335486	6.8695e-05	0	0	2.66269e-05	0	8.55325e-05	6.52925e-06	0.00172981	0.000491294	0	0.000421658	0.0012972	0.000656558	0.000971976	0.000490839	0.000451095	0.00043672	0.000775363	0.000326579	0.000399411	0	0.000109902	8.8766e-05	0.000231369	0.000255044	0.000352227	6.55238e-05	0.000337999	0.000916321	6.97979e-05
TACAGAACCCGCAAGCGTTATCCGGATTTATTGGGCGTAAAGGGTCCGTAGGCGGTAAGGAAAGTCTCCGGTTAAATACCCAGGGCTCAACCTTGGGAGTGCTGGAGATACTATCTTACTAGAGGGCGTTAGGGGCTGATGGAACGGTCGGTGTAGGGGTGAAATCCGTTGATATCGACCGGAACACCGAAAGCGAAGGCATTCAGCTGGGGCGACCCTGACGCTGAGGGACGAAAGCGTGGGGAGCAAAAAGG	Bacteria	Patescibacteria	Parcubacteria	Paceibacterales	Paceibacteraceae	Candidatus_Paceibacter	0.0036739	0	0	0	0	0	0	0	0	0	0	0	0	0.000244383	0	0.000319523	0	0	0	7.13324e-05	0	0	0	0	0	0	0	2.94193e-05	1.1198e-05	6.62704e-06	2.27846e-05	2.80289e-05	0	0	0	0.00238731	0.00322729	0.00176113	0.000999238	0.0036739	0.00140041	0
TACGTGACCCTCGAGCGTTATCCGGATTTATTGGGCGTAAAGAGTCTGTAGGTGGTTAAGAAAGTTTTTGGTTAAATATCCAGAGCTCAACTTTGGAAATGCCAAAAATACTCCTTAACTAGAGGGCATTAGGGGCTGGTAGAACGGTCGGTGTAGGGGTGAAATCCGTTAATATCGATCGGAATCCTAAAAGCGAAGGCATCCAGCTGGGGTGACCCTGACACTGAGAGACGAAAGCGTGGGGAGCAAAAAGG	Bacteria	Patescibacteria	Parcubacteria	Candidatus_Nealsonbacteria	NA	NA	0.00366497	0	0	0.00366497	0	0	0	0	0	0	0	0	0	0	0	0	0	0	0	0	0	0	0	0	0	0	0	0	0	0	0	0	0	0	0	0	0	0	0	0	0	0
TACGTAGGTCCCGAGCGTTGTCCGGATTTATTGGGCGTAAAGCGAGCGCAGGCGGTTAGATAAGTCTGAAGTTAAAGGCTGTGGCTTAACCATAGTACGCTTTGGAAACTGTTTAACTTGAGTGCAGAAGGGGAGAGTGGAATTCCATGTGTAGCGGTGAAATGCGTAGATATATGGAGGAACACCGGTGGCGAAAGCGGCTCTCTGGTCTGTAACTGACGCTGAGGCTCGAAAGCGTGGGGAGCAAACAGG	Bacteria	Firmicutes	Bacilli	Lactobacillales	Streptococcaceae	Streptococcus	0.00366184	0	0	0	0	0	0	0	0	0	0	0	0	0	0	0	0	0	0	0	0	0.00366184	0	0	0	0	5.33521e-05	0	0	0	0	0	0	0	0	0	0	4.31298e-05	4.09524e-05	0	0	0
GACGGAGGGTGCAAGCGTTGTTCGGAATCATTGGGCGTAAAGCGCGCGCAGGCGGCCTGTCAAGTCTGATGTGAAATCCCGGGGCTCAACCCCGGAATTGCATTGGAAACTGATGGGCTTGAGTCCGAGAGAGGTCAGTGGAATTCCTGGTGTAGGGGTGAAATCCGTAGAGATCAGGAGGAACACCGGTGGCGAAGGCGACTGACTGGATCGGCACTGACGCTGAGGCGCGAAAGCGTGGGTAGCAAACAGG	Bacteria	Proteobacteria	Deltaproteobacteria	Bradymonadales	Bradymonadaceae	NA	0.00366001	0.000303189	6.18506e-05	0	0	0	0	0.000285621	0.000655057	0.000419686	0.000177519	0.0011742	0.000614639	0	0	0	0	0	0	0.00077574	0.00164728	0	0.00299463	0.00132314	0.00107081	0.000971976	7.4693e-05	0.000774707	0.000223959	0.00029159	0.000227846	0.000140144	0	0.00366001	0.0021991	0	0	0	0	0	0	0
GACAGAGGTGGCAAGCGTTGTTCGGAATTACTGGGCTTAAAGGGCGCGTAGGCAGCGATGTAAGTCTGGTGTGGAATTTTACAGCTCAACTGTAAGACTGCGCTGGAAACTGTATCGCTTGAGTCAGATAGGGGAAGGTGGAATTCCTGATGTAACGGTGAAATGCGTAGATATCAGGAGGAAGGCCTGTGGTGAAGACAGCCTTCTGGGTCTTGACTGACGCTGAGGTGCGAAAGCGTGGGGAACAAACAGG	Bacteria	Nitrospirae	Thermodesulfovibrionia	NA	NA	NA	0.00364918	0	0.00364918	0	0.000170695	0	9.51633e-05	0	0	0	0	0	0	0	0	0	0	0	0	0	0	0	0	0	0	0	0	0	0	0	0	0	0	0	0	0	0	0	0	0	0	0
TACAGAGGGTGCGAGCGTTATTCGGAATTACTGGGCGTAAAGCGCGCGTAGGCGGATAGGCAAGTCAGTTGTGAAAGCCCCGGGCTCAACCTGGGAACTGCATCTGAGACTGCCTATCTAGAGTACGGTAGAGGGTAGCGGAATTCCTAGTGTAGCGGTGAAATGCGTAGATATTAGGAGGAACACCAGTGGCGAAGGCGGCCACCTGGACCGATACTGACGCTGAGGTGCGAAAGCGTGGGGAGCAAACAGG	Bacteria	Proteobacteria	Gammaproteobacteria	Nitrococcales	Halorhodospiraceae	Sulfurivirga	0.00363827	0.00363827	0	0	0	0	0	0.000742615	0.000543218	8.71046e-05	0.000118346	0	0	0	0	0	0	0	0	0.000187248	0.000238422	0	0.00018071	0.000198903	0.000140691	0.000190762	0.000213408	0.000235354	0.000190365	0.00011266	0.000364553	0.000147152	0.000204597	0	0	0	0	0	0	0	0	0
CACCGGCACCTCGAGTGGTAGCCACTATTATTGGGCCTAAAGCGTTCGTAGCCGGTTTGGTAAATTCTTGGGTAAATCGTACCGCTTAACGGTGCGGATTCCGGGGACACTACCAGACTTGAGACCGGGGGAGATCAGAGGTACTTGCGGGGGAGCGGTGAAATGTTGTAATCCCGCAGGGACCACCAGTGGCGAAGGCGTCTGATCAGAACGGCTCTGACGGTGAGGGACGAAACCCTGGGGCGCAAACGGG	Archaea	Euryarchaeota	Thermoplasmata	Marine_Group_III	NA	NA	0.00363477	0	0	0	0	0	0	0.00100375	0.00363477	0.00174209	0.0026797	0	0.000238625	0.000663324	0.00212186	0.000443782	0.000151696	8.55325e-06	7.18217e-05	0.000731157	0.000744166	0	0.000430263	0.000761022	0.000336095	0.000408775	0.000192068	0.00146116	0.00135495	1.98811e-05	0.000220251	0.000238245	0	3.57822e-05	5.72684e-05	0.0013777	0.000882846	0.000560687	0.000155619	0.000418825	0.000103734	9.91865e-05
TACGAGGGGTCCTAGCGTTGTCCGGATTTACTGGGCGTAAAGGGTACGTAGGCGTTTTAAAAAGTTATGTGTTAAATACTTTAGCTTAACTAAAGAAGTGCACATAAAACTATTAAAATAGAGTTTGAGAGAGGAACGCAGAATTCATGGTGGAGCGGTGACATGCGTAGATATCATGAGGAAAGCCAAATGCGAAGGCAGCCTTCTGGCTCAAAACTGACGCTGAGGTACGAAAGCGTGGGGAGCGAACAGG	Bacteria	Marinimicrobia_(SAR406_clade)	NA	NA	NA	NA	0.00362273	0	0	0	0	0	0	0.000301942	0.000391436	0.00124322	0.000726984	0	8.67726e-05	0	0.00183432	0.00112721	0.00125691	1.14043e-05	5.87632e-05	0.000320996	0.00044072	0	7.74473e-05	0.000319975	0.000289198	0.00016351	0.00163257	0.00114735	0.000694273	0.000888023	0.00325819	0.00362273	0.00106561	2.55587e-06	4.00878e-05	0.000841344	0.000794562	0.000833843	0.000245714	0.000675998	0.000138313	3.48989e-05
TACGAGGGGTGCTAGCGTTGTCCGGAATTACTGGGCGTAAAGGGTGTCTAGGCGATTAGGTAAGTTGTTTGTAAAATACCCCGGCTTAACCGGGGACCTGCATACAAAACTATCTGGATAGAGTTTGGGAGAGGAAAGTGGAATTCCTGGTGTAGCGGTGACATGCGTAGATATCAGGAGGAACACCAAAAGCGAAGGCAGCTTTCTGGCCCAAAACTGACGCTGAAGCACGAAAGCGTGGGGAGCAAACAGG	Bacteria	Marinimicrobia_(SAR406_clade)	NA	NA	NA	NA	0.00359736	0	0	0	0	0	0	0.000489636	0.00114236	0.00169458	0.00131871	0	0.00105212	7.6806e-05	0.00151703	0.00063017	0.00359736	5.70216e-06	0.000332992	0.000454744	0.000288996	0	0.000146289	0.000562118	0.000461154	0.000208929	0.00142984	0.00101006	0.00175808	0.00131215	0.00148859	0.00187793	3.40994e-05	0.000163576	0.000406605	0.0012515	0.00109865	0.00184739	0.00126133	0.000867041	0.000587828	0.000484912
CACCAGCAGCCCGAGTGGTAATCACTATTATTGGGTCTAAAGGGTCCGTAGCCGGTTTAATCAGTCTTCTGGGAAATCTAATCGCTTAACTATTAGGCTTCCAGGGGATACTGTTAGACTTGGGACCGGGAGAGGTAAGAGGTACTGCAGGGGTAGGAGTGAAATCTTGTAATCCCTGTGAGACCACCAGTGGCGAAGGCGTCTTACCAGAACGGGTCCGACGGTGAGGGACGAAAGCTGGGGGCACGAACCGG	Archaea	Euryarchaeota	Methanomicrobia	Methanosarcinales	Methanosarcinaceae	Methanohalophilus	0.00358733	0	0.00358733	0	0	0	0	0	0	0	0	0	0	0	0	0	0	0	0	0	0	0	0	0	0	9.08389e-06	0	0	0	0	0	0	0	0	0	0	0	0	0	0	0	0
TACCGGCGCCTCAAGTGGTAGTCGCTTTTATTGGGCCTAAAACGTCCGTAGCCGGTTTGGTACATTCGTGGGTAAATCAAGGCGCTCAACGTCTTGAATTCTGCGAGCACGGCCAGACTTGGGACCGGGTGAGGTGTGGGGTACTCTCAGGGTAGGGGTAAAATCCTGTCATCCTGAGAGGACCACCTGTTGCGAAGGCGCCACACTAGAACGGATCCGACGGTCAGGGACGAAGCCTAGGGGCACGAACCGG	Archaea	Euryarchaeota	Thermoplasmata	Marine_Group_II	NA	NA	0.00353348	0	0	0	0	0	0	0.00094663	0.00287586	0.00330205	0.00353348	0	0.000162699	0.00139647	0.00227059	0.000701175	0.000671795	9.97879e-05	0	0.000962987	0.000946463	0	0.000438868	0.000908037	0.00083633	0.000563201	0.000394806	0.00144154	0.00092943	0.000351233	0.00151897	0.000210217	0.000434768	3.32263e-05	8.30391e-05	0.00117788	0.00142236	0.000553499	0.00118762	0.00112421	0.000363071	9.00026e-05
TACGTAGGGGGCGAGCGTTGTCCGGAATCACTGGGCGTAAAGGGCGCATAGGCGGCATGCTAAGTTAGAAGTGAAATTTCAGGGCTCAACTCTGAAACTGCTTCTAAAACTGGCATGCTTGAGTGCAGGAGAGGGAAGTGGAATTCCTGGTGTAGCGGTGAAATGCGTAGATATCAGGAGGAACACTCGTGTCGAAGACGGCTTCCTGGCCTGTTGCTGACGCTGAGGCGCGAAAGCGTGGGGAGCAAACAGG	Bacteria	Firmicutes	Clostridia	Clostridiales	Peptococcaceae	NA	0.00352548	0	0.00352548	0	0	0	0	0	0	0	0	0	0	0	0	0	0	0	0	0	0	0	0	0	0	0	0	0	0	0	0	0	0	0	0	0	0	0	0	0	0	0
GACAGAGGTAGCAAGCGTTGTTCGGAATTACTGGGCTTAAAGGGCGCGTAGGCGGCGATGTAAGTCTGGTGTGGAATTTTACAGCTCAACTGTAAGACTGCGCTGGAAACTGTATCGCTTGAGTCAGATAGGGGAAGGTGGAATTCCTGATGTAGCGGTGAAATGCGTAAATATCAGGAGGAAGGCCTGTGGTGAAGACAGCCTTCTGGGTCTTGACTAACGCTGAGGTGCGAAAGCGTGAGGAGCAAACAGG	Bacteria	Nitrospirae	Thermodesulfovibrionia	NA	NA	NA	0.00352548	0	0.00352548	0	0	0	0	0	0	0	0	0	0	0	0	0	0	0	0	0	0	0	0	0	0	0	0	0	0	0	0	0	0	0	0	0	0	0	0	0	0	0
GACAGAGGTGGCAAGCGTTGTTCGGAATTACTGGGCTTAAAGGGCGCGTAGGCGGCGATGTAAGTCTGGTGTGGAATTTTACAGCTCAACTGTAAGACTGCGCTGGAAACTGTATCGCTTGAGTCAGATAGGGGAAGGTGGAATTCCTGATGTAGCGGTGAAATACGTAGATATCAGGAGGAAGGCCTGTGATGAAGACAGCCTTCTGGGTCTTGACTAACGCTGAGGTGCGAAAGCGTGGGGAGCAAACAGG	Bacteria	Nitrospirae	Thermodesulfovibrionia	NA	NA	NA	0.00352548	0	0.00352548	0	0	0	0	0	0	0	0	0	0	0	0	0	0	0	0	0	0	0	0	0	0	0	0	0	0	0	0	0	0	0	0	0	0	0	0	0	0	0
TACGTAGGGAGCGAGCGTTACCCGGAATTACTGGGCGTAAAGAGCACGTAGGCGGTTGGATAAGTCTTCTGTGAAAGCTCCCGGCTCAACTGGGAGAGGTCAGGGGATACTATTCGACTGGAGGGCTGTAGAGGTAAGCGGAATTCCCGGTGTAGCGGTGAAATGCGTAGATATCGGGAGGAACACCAGCGGCGAAAGCGGCTTACTGGGCAGTGCCTGACGCTGAGGTGCGAGAGCGTGGGGAGCAAACTGG	Bacteria	Chloroflexi	Dehalococcoidia	SAR202_clade	NA	NA	0.00350706	0	0	0	0	0	0	0.000791578	0.00100655	0.0024706	0.00206261	0	0.00350706	0.00263933	0.00168559	0.00126922	0.000108354	0.000359236	0.000150173	0.00109674	0.000339571	0	0.000283974	0.000665894	0.000281382	0.000308852	0.000800282	0.000764901	0.00114219	0.000185557	0.000911383	0.000819844	0	0.000771873	0.0015892	0.00103065	0.00101037	0.000553499	0	0.000631912	0.000484094	0.00286171
TACGAAGGGGGCTAGCGTTGCTCGGAATCACTGGGCGTAAAGGGTGCGTAGGCGGGTCTTTAAGTCAGGGGTGAAATCCTGGAGCTCAACTCCAGAACTGCCTTTGATACTGAAGATCTTGAGTTCGGGAGAGGTGAGTGGAACTGCGAGTGTAGAGGTGAAATTCGTAGATATTCGCAAGAACACCAGTGGCGAAGGCGGCTCACTGGCCCGATACTGACGCTGAGGCACGAAAGCGTGGGGAGCAAACAGG	Bacteria	Proteobacteria	Alphaproteobacteria	Rhizobiales	Xanthobacteraceae	Bradyrhizobium	0.00350398	0	0	0	0	0	0	0	7.9885e-06	1.58372e-05	8.4533e-06	0.0023484	0.000560406	0	0	0.000443782	0	0.00350398	0.000378696	0	0	0	0	0	0	9.08389e-06	0	0	0	0	6.83537e-05	0.000651671	0	2.55587e-06	2.86342e-05	0	0	0.000122201	0	1.46956e-05	0	0.000889005
AACCAGCACCTCAAGTGGTCAGGATGATTATTGGGCCTAAAGCATCCGTAGCCGGCTTTGTTAGTTTTCGGTTAAATCCATGTGCTCAACGCATGGGCTGCCGAAAATACTGCATGGCTAGGGAGTGGGAGAGGTAGACGGTACTCAGTAGGAAGGGGTAAAATCCTTTGATCTATTGATGACCACCTGTGGCGAAGGCGGTCTACCAGAACACGTTCGACGGTGAGGGATGAAAGCTGGGGGAGCAAACCGG	Archaea	Thaumarchaeota	Nitrososphaeria	Nitrosopumilales	Nitrosopumilaceae	NA	0.0034999	0	0	8.93895e-05	0	0	0	0.000342745	0.000287586	0.00117987	0.00100594	0	0.000162699	0	0.00066432	0.00106508	0.00110521	4.56173e-05	7.8351e-05	0.000624159	0.000274547	0	0.000258158	0.000397807	0.000414257	0.000517782	0.0034999	0.00131406	0.000671877	0.000351233	0.000425312	0.000560577	0	3.32263e-05	8.30391e-05	0.000999096	0.00065723	0.00140172	0	0.00164591	0.00112379	0.000110207
TACGTATGGTGCAAGCGTTATCCGGAATCACTGGGCGTAAAGGGTACGTAGGCGGTTATGCAAGTCAGAAGTGAAAGGCTACGGCTCAACCGTAGTAAGCTTTTGAAACTGCATGACTAGAGTTCAGGAGAGGTAAGTGGAATTCCTAGTGTAGAGGTGAAATTCGTAGATATTAGGAGGAACACCAGTGGCGAAGGCGACTTACTGGACTGATACTGACGCTGAGGTACGAAAGCGTGGGGAGCGAACAGG	Bacteria	Firmicutes	Clostridia	Clostridiales	Family_XII	Fusibacter	0.00348959	0	0	0	0	0	0	2.44818e-05	0	0	0	0	0	0	0	0	0	0	3.91755e-05	2.67497e-05	0	0	0	0	0	0	0	0.000892384	0.000963024	0.001617	0.00170884	0.00348959	8.52486e-05	2.55587e-06	0.000105946	0	0	0	0	3.6739e-05	0	0
TACGTAGAGGGCGAGCGTTGTCCGGAATCACTGGGCGTAAAGGACGCGTAGGCGGCATGCTAAGTTAGAAGTGAAATTTCAGGGCTCAACTCTGAAACTGCTTCTAAAACTGGCATGCTTGAGTGCAGGAGAGGGAAGTGGAATTCCTGGTGTAGCGGTGAAATGCGTAGATATCAGGAGGAACACTCGTGGCGAAGGCGGCTTCCTGGCCTGTTGCTAACGCTGAGGCGCGAAAGCGTGGGGAGCAAACAGG	Bacteria	Firmicutes	Clostridia	Clostridiales	Peptococcaceae	Desulfotomaculum	0.00348619	0	0	0.00348619	0	0	0	0	0	0	0	0	0	0	0	0	0	0	0	0	0	0	0	0	0	0	0	0	0	0	0	0	0	0	0	0	0	0	0	0	0	0
TACGTGACCCTCAAGCGTTATCCGGATTTATTGGGCGTAAAGAGTCTGTAGGTGGTTAAGAAAGTTTTTGGTTAAATACCCAGGGCTTAACCTTGGAAATGCCAAAAATACTCCTTGACTAGAGGGCATTAGGGGCTGGTAGAACGGTCGGTGTAGGGGTGAAATCCGTTGATATCGACCGGAATCCTAAAAGCGAAGGCATCCAGCTGGGGTGACCCTGACACTGAGAGACGAAAGCGTGGGGAGCAAAAAGG	Bacteria	Patescibacteria	Parcubacteria	NA	NA	NA	0.00347551	0	0	0	0.000443807	0	0.000333072	0	0	0	0	0	0	0	4.95761e-05	0.000497036	0	9.69368e-05	0	0	0	0	0	0	7.81616e-06	0	0	0	0	6.62704e-06	0	7.00722e-06	0	0	0	0.0024399	0.00225616	0.00226431	0.00307143	0.00347551	0.00217842	0.000132249
TACGGAGGGTGCGAGCGTTAATCGGAATTACTGGGCGTAAAGCGCACGCAGGCGGTTTGTTAAGCTAGATGTGAAAGCCCCGGGCTCAACTTGGGATGGTCATTTAGAACTGGCAGACTAGAGTCTTGGAGAGGGGAGTGGAATTCCAGGTGTAGCGGTGAAATGCGTAGATATCTGGAGGAACATCAGTGGCGAAGGCGACTCCCTGGCCAAAGACTGACGCTCATGTGCGAAAGTGTGGGTAGCGAACAGG	Bacteria	Proteobacteria	Gammaproteobacteria	Alteromonadales	Alteromonadaceae	Alteromonas	0.00346733	2.75626e-05	0	0	0	0	9.51633e-05	0.000122409	0.00317942	7.9186e-05	0.000236692	0	0	0.00328869	0.00186406	0.00127809	0.00346733	0	0.000130585	0.000142665	0.000469619	0	6.02368e-05	0	1.56323e-05	0	9.60338e-05	0.000166709	6.71877e-05	9.94056e-05	0	7.70794e-05	0	0	0	7.36176e-05	0.000196188	1.43766e-05	0	2.20434e-05	0	0
GACAGAGGTGGCAAGCATTGTTCGGAATTACTGGGCTTAAAGGGCGCGTAGGCGGGGATGTAAGTCTGGTGTGAAATTTTACAGCTCAACTGTAAGACTGCGCTGGAAACTGTATCACTTGAGTCAGATAGGGGAAGGTGGAATTCCTAATGTAGCGGTGAAATGCGCAGATATCAGGAGAAAGGCCTGTGGTGAAGACAGCCTTCTGGGTCTTGACTGACGCTGAGGTGCGAAAGCGTGGGGAGCAAACAGG	Bacteria	Nitrospirae	Thermodesulfovibrionia	NA	NA	NA	0.00346363	0	0.00346363	0	0	0	0	0	0	0	0	0	0	0	0	0	0	0	0	0	0	0	0	0	0	0	0	0	0	0	0	0	0	0	0	0	0	0	0	0	0	0
GACAGAGGTGGCAAGCGTTGTTCAGAATTACTGGACTTAAAGGGCGCGTAGGCGGCGATGTAAGTCTGGTGTGGAATTTTACAGCTCAACTGTAAGACTGCGCTGGAAACTGTATCGCTTGAGTCAGATAGGGGAAGGTGGAATTCCTGATGTAGCGGTGAAATGCGTAGATATCAGGAGGAAGGCCTGTGGTGAAGACAGCCTTCTGGGTCTTGACTGACGCTGAGGTGCAAAAGCGTGGGGAGCAAACAGG	Bacteria	Nitrospirae	Thermodesulfovibrionia	NA	NA	NA	0.00346363	0	0.00346363	0	0	0	0	0	0	0	0	0	0	0	0	0	0	0	0	0	0	0	0	0	0	0	0	0	0	0	0	0	0	0	0	0	0	0	0	0	0	0
TACGTATGGTGCGAACGTTATTCGGAATTACTGGGCATAAAGGGCGCGTAGGCGGTTTGGTAAGTCTGCATGTGAAATCCCTCGGCTCAACCGAGGAACTGCATCGGATACTGCCAGACTAGAGTGCAGGAGGGGAGAGCGGAATTCCTGGTGGAGCGGTGAAATGCGTAGATATCAGGAGGAACGCCAGTGGCGAAAGCGGCTCTCTGGCCTGCAACTGACGCTGAGGCGCGAAAGCTAGGGGAGCGAACGGG	Bacteria	Planctomycetes	Pla3_lineage	NA	NA	NA	0.00343067	0	0	0	0	0	0	0.000718133	0.00256431	0.00173417	0.00102285	0	0.00118228	0.000963566	0.00343067	0.00115383	0.000650125	0.000433365	6.52925e-06	0.000401245	0.000404595	0	0.0001635	0.000259439	0.000476786	0.000199846	0	0.00147096	0.000873441	0.000351233	0.00102531	9.10938e-05	0.000255746	0.000347599	0.000641406	0.00102013	0.00196188	0.000733206	0.00124495	0.00105074	0.00245505	0.000806349
TACGGAGGGGGCTAGCGTTGTTCGGAATTACTGGGCGTAAAGCGCGCGTAGGCGGTCCGCGTAGTCAGGCGTGAAAGCCCCGGGCTCAACCTGGGAACTGCGTTTGATACTGGCGGGCTAGAGTTCGGGAGAGGGTAGTGGAATTCCCAGTGTAGAGGTGAAATTCGTAGATATTGGGAAGAACACCAGTGGCGAAGGCGGCTACCTGGACCGATACTGACGCTGAGGTGCGAAAGCGTGGGGAGCAAACAGG	Bacteria	Proteobacteria	Alphaproteobacteria	NA	NA	NA	0.00342029	0	0	0	0	0	0	0.000342745	0.000175747	0.00152829	0.0015385	0	0.00342029	3.49118e-05	0.000555253	0.000727802	0.000390075	0.00316755	0.000300345	0.000374495	0.000245647	0	0.000283974	0.000294031	0.000343911	0.000345188	6.40225e-05	0.000245161	0.000515106	0.000172303	0.0011848	0.000574592	0.000153447	0.00051373	0.00173237	0.00078876	0.000784752	0.000876972	0.000450476	0.00060252	0.000138313	0.00254762
TACGTAGGGGGCGAGCGTTGTCCGGAATCACTGGACGTAAAGGGCGAGTAGGCGGCATGCTAAGTTAGAAGTGAAATTTCAGGGCTCAACTCTGAAACTGCTTCTAAAACTGGCATGCTTGAGTACAGGAGAGGGAAGTGGAATTCCTGGTGTAGCGGTGAAATGCGTAGATATCAGGAGGAACACTCGTGGCGAAGGCGGCTTCCTAGCCTGTTGCTGACGCTGAGGCGCGAAAGCGTGGGGAGCAAACAGG	Bacteria	Firmicutes	Clostridia	Clostridiales	Peptococcaceae	Desulfotomaculum	0.00340178	0	0.00340178	0	0	0	0	0	0	0	0	0	0	0	0	0	0	0	0	0	0	0	0	0	0	0	0	0	0	0	0	0	0	0	0	0	0	0	0	0	0	0
TACGTAGGGGGCGAGCGTTATCCGGAATCACTGGGCGTAAAGGGCGAGTAGGCGGCATACTAAGTTAAAAATGAAATTTCAGGGCTCAACTCTGAAACTGCTTCTAAAACTGGCATGCTTGAGTGCAGGAGAGGGAAGTGGAATTCCTGGTATAGCGGTGAAATGCGTAGATATCAGGAGGAACACTCGTGGCGAAGGCGGCTTCCTGGCCTATTGCTGACGCTAAGACGCGAAAGCGTGGGGAGCAAACAGG	Bacteria	Firmicutes	Clostridia	NA	NA	NA	0.00340178	0	0.00340178	0	0	0	0	0	0	0	0	0	0	0	0	0	0	0	0	0	0	0	0	0	0	0	0	0	0	0	0	0	0	0	0	0	0	0	0	0	0	0
AACAGAGGTGGCAAGCATTGTTCGGAATTACTGGGCTTAAAGGGCGCGTAGGCGGCGATGTAAGTCTGGTGTGGAATTTTACAGCTCAACTGTAAGACTGCGCTGGAAACTGTATCGCTTGAGTCAGATAGGGGAAGGTGGAATTCCTGATGTAGCGGTGAAATGCGTAGATATCAGGAGGAAGGCCTGTGGTGAAGACAGCCTTCTGGGTCTTGACTGACACTGGGGTGCGAAAGCATGGGGAGCAAACAGG	Bacteria	Nitrospirae	Thermodesulfovibrionia	NA	NA	NA	0.00340178	0	0.00340178	0	0	0	0	0	0	0	0	0	0	0	0	0	0	0	0	0	0	0	0	0	0	0	0	0	0	0	0	0	0	0	0	0	0	0	0	0	0	0
TACGGAGGGTGCGAGCGTTAATCGGAATTACTGGGCGTAAAGAGTACGTAGGCGGTTTGGCCAGTCTGATGTGAAAGCCCCGGGCTCAACCTGGGAACTGCATTGGATACTGTCAGACTAGAGTACAGGAGAGGAGAGTGGAATTTCCAGTGTAGCGGTGAAATGCGTAGATATTGGAAGGAACACCAGTGGCGAAGGCGGCTCTGTGGACTGATACTGACGCTGAGGTACGAAAGCGTGGGGAGCAAACAGG	Bacteria	Proteobacteria	Gammaproteobacteria	Methylococcales	Methylomonaceae	IheB2-23	0.00340178	0	0.00340178	0	0	0	0	0	0	0	0	0	0	0	0	0	0	0	0	0	0	0	0	0	0	0	0	0	0	0	0	0	0	0	0	0	0	0	0	0	0	0
TACCAACTCCCCGAGTGGTGGGGACGCTTACTGAGCCTAAAGCGTCCGTAGCCGGCTCGGTGCGTCTCCGGTTAAATCCAGCGATTCAATCGCTGGGCTGCTGGAGATACCGCCGGGCTAGGGGGCGGGAGAGGCCAGCGGTATTCCCAGGGTAGGGGTGAAATCCTGTAATCCTGGGAGGACCATCAGCGGCGAAGGCGGCTGGCTAGAACGCGCCCGACGGTGATGGACGAAAGCTGGGGGAGCAAACCGG	Archaea	Crenarchaeota	Bathyarchaeia	NA	NA	NA	0.00339692	0	0	0	0	0	0	0	0	0	8.4533e-06	0	0	0	0	0	0	0	0	0	0	0	0	0	0	0	0	3.92257e-05	0	6.62704e-05	4.55692e-05	2.80289e-05	0	0	0	0.00339692	0.00207959	0.00224275	0.000950095	0.00317425	0.000726141	0
TACGAAGGGTGCAAGCGTTAATCGGAATTACTGGGCGTAAAGCGCGCGTAGGTGGTTTGATAAGTTGGATGTGAAAGCCCCGGGCTCAACCTGGGAATTGCATCCAAAACTGTCTGACTAGAGTATGGCAGAGGGTGGTGGAATTTCCTGTGTAGCGGTGAAATGCGTAGATATAGGAAGGAACACCAGTGGCGAAGGCGACCACCTGGGCTAATACTGACACTGAGGTGCGAAAGCGTGGGGAGCAAACAGG	Bacteria	Proteobacteria	Gammaproteobacteria	Pseudomonadales	Pseudomonadaceae	Pseudomonas	0.0033968	0	0	0.0033968	0	0	0	0	0	0	0	0	0	0	0.000584998	0.000195264	0	0	0	0	7.22491e-06	0	0	0	0	0	0	0	0	0	0	0	0	0	0	0	0	0	0	0	0	0
GACAGAGGTGGCAAGCGTTGTTCGGAATTACTGGGCTTAAAGGGCACGTAGGCGGCGATATAAGTCTGGTGTGGAATTTTACAGCTCAACTGTAAGACTGCGCTGGAAACTGTATCGCTTGAGTCAGATAGGGGAAGGTGGAATTCCTGATGTAGCGGTGAAATGCGTAGATATCAGGAGGAAGACCTGTGGTGAAGACAGCCTTCTGGGTCTTGACTGACGCTGAGGTGCGAAAGCGTGGGGAGCAAACAGG	Bacteria	Nitrospirae	Thermodesulfovibrionia	NA	NA	NA	0.00339578	0	0	0	0	0.00339578	0	0	0	0	0	0	0	0	0	0	0	0	0	0	0	0	0	0	0	0	0	0	0	0	0	0	0	0	0	0	0	0	0	0	0	0
TACGAGGGGTGCTAGCGTTGTCCGGAATCATTGGGCGTAAAGGGTCCGTAGGTGTCTTTGCAAGTCGTTTGTTACATTCACCGGCTTAACCGGTGGCCTGCAATCGAAACTGCAAGGATAGAGTTCGAGAGAGGAAAGTGGAATTCCTGGTGTAGCGGTGACATGCGTAGATATCAGGAGGAACACCAATGGCGAAGGCAGCTTTCTGGCTCGATACTGACACTGAGGGACGAAAGCGTGGGGAGCGAACAGG	Bacteria	Marinimicrobia_(SAR406_clade)	NA	NA	NA	NA	0.00337185	0	0	0	0	0	0	0.000318263	0.00101454	0.00180544	0.00210487	0	0.000423016	0.000572554	0.00155669	0.000674548	0.000151696	0	1.95877e-05	0.000276413	0.00039737	0	0.000154895	0.000622654	0.000429889	0.000172594	0.00337185	0.00093161	0.000895837	0.00116636	0.00108606	0.00113517	0	7.15644e-05	0.000303522	0.000893928	0.000598374	0.00076196	0.000106476	0.000712737	0.000311203	0.000299396
AACCAGCACCTCAAGTGGTCAGGATGATTATTGGGCCTAAAGCATCCGTAGCCGGCTTTGTTAGTTTTCGGTTAAATCCATGTGCTCAACGCATGGGCTGCCGAAAATACTGCATAGCTAGGGAGTGGGAGAGGTAGACGGTACTCAGTAGGAAGGGGTAAAATCCTTTGATCTATTGATGACCACCTGTGGCGAAGGCGGTCTACCAGAACACGTTCGACGGTGAGGGATGAAAGCTGGGGGAGCAAACCGG	Archaea	Thaumarchaeota	Nitrososphaeria	Nitrosopumilales	Nitrosopumilaceae	NA	0.00336118	0	0	0	0	0	0	0.000554921	0.000631091	0.001362	0.000701624	0	0.000357937	0.000537642	0.000822964	0.00193489	0.000151696	0.000114043	0.000332992	0.000579576	0.000281772	0	0.000172105	0.000761022	0.00046897	0.000644956	0.00336118	0.000902191	0.000996618	0.000583179	0.000387338	0.000490505	0.000110823	3.57822e-05	0.000148898	0.00109375	0.000549327	0.00097042	0.000229333	0.00149895	0.000812586	0.000161637
TACGTAGGAACCGAGCGTTGTCCGGATTTACTGGGCGTAAAGGGTGCGTAGGCGGCCCATTAAGTCTCATGTGAAATCTCCCGGCTTAACTGGGAGGGGTCATGGGAAACTGGTGGGCTTGAGGGCAGCAGAGGCAAGCGGAATTCCCGGAGTAGTGGTGAAATGCGTAGATACCGGGAGGAACACCCGTGGCGAAGGCGGCTTGCTGGGCTGTACCTGACGCTAAGGCACGAGAGCGTGGGGAGCGAACCGG	Bacteria	Chloroflexi	Dehalococcoidia	SAR202_clade	NA	NA	0.00334342	0	0	0	0	0	0	7.34454e-05	5.59195e-05	7.12674e-05	0.000109893	0	0.000126543	0	0.000128898	0	0	8.55325e-06	0	5.34993e-05	0	0.00334342	2.58158e-05	8.64798e-06	2.34485e-05	1.81678e-05	0	4.90321e-05	0	0.00011266	6.07589e-05	7.00722e-06	0	2.55587e-05	7.15854e-05	0.000105168	0	1.43766e-05	0	2.20434e-05	0	7.53083e-05
TACGTAGGGGGCGAGCGTTGTCCGGAATCACTGGGCGTAAAGGGCGCGTAGGCGGCATGCTAAGTTAGAAGTGAAATTTCAGGGCTCAACTCTGAAGCTGTTTCTAAGACTGGCATGCTTGAGTGCAGGAGAGGGAAGTGGAATTCCTGGTGTAGCGGTGAAATGCGTAGATATCAGGAGGAACACTTGTGGCGAAGGCGGCTTCCTGGCCTGTTACTGACGCTGAGGCGCGAAAGCGTGGGGAGCAAACAGG	Bacteria	Firmicutes	Clostridia	Clostridiales	NA	NA	0.00333993	0.000496127	0.00333993	0	0.000238973	0.00187354	0.00159399	0	0	0	0	0	0	0	0	0	0	0	0	0	0	0	0	0	0	0	0	0	0	0	0	1.40144e-05	0.000196072	0	0	0	0	0	0	0	0	0
TACAGAGGGTGCAAGCGTTATTCGGAATTACTGGGCGTAAAGCGCGCGTAGGCGGATTAATTAGTCAGTTGTGAAAGCCCTGGGCTCAACCTAGGAACTACATCTGAAACTGTTAATCTAGAATTTAAGAGAGACAAGGGGAATTCCAGGTGTAGCAGTGAAATGCGTAGATATCTGGAGGAACATCAGTGGCGAAGGCGTCTTGCTGACTTAAAACTGACGCTGAGGTGCGAAAGCGTGAGTAGCGAACGGG	Bacteria	Proteobacteria	Gammaproteobacteria	Thiomicrospirales	Thiomicrospiraceae	Thiomicrorhabdus	0.00333993	0	0.00333993	0	0	0	0	0	0	0	0	0	0	0	0	0	0	0	0	0	0	0	0	0	0	0	0	0	0	0	0	0	0	0	0	0	0	0	0	0	0	0
TACGGAGGGTCCAAGCGTTATCCGGAATCATTGGGTTTAAAGGGTCCGCAGGCGGTCAATTAAGTCAGAGGTGAAATCCCGTCGCTCAACGACGGAACTGCCTTTGATACTGGTTGACTTGAGTCATATGGAAGTAGATAGAATAAGTAGTGTAGCGGTGAAATGCATAGAGATTACTTAGAATACCGATTGCGAAGGCAGTCTACTACGTATGTACTGACGCTCATGGACGAAAGCGTGGGGAGCGAACAGG	Bacteria	Bacteroidetes	Bacteroidia	Flavobacteriales	Flavobacteriaceae	Tenacibaculum	0.00328421	0	0	0	0	0	0	0	3.99425e-05	0	8.4533e-06	0	0	0	0	0	0	0	0.00328421	0.000249663	7.9474e-05	0	0	3.45919e-05	0	2.72517e-05	0	0.000186322	0.000123178	5.30163e-05	7.59486e-05	1.40144e-05	0.000110823	0	0	0	0	8.62596e-05	0	0	0	0
TACGGAGGGGGCTAGCGTTGTTCGGAATTACTGGGCGTAAAGAGCGCGTAGGCGGTTTGCATAGTTGGGGGTGAAATCCCGGGGCTCAACTCCGGAACTGCCCTCAAAACTGGCAGGCTAGAGTGTGGGAGAGGAGAGTGGAATTCCCAGTGTAGAGGTGAAATTCGTAGATATTGGGAAGAACACCAGTGGCGAAGGCGGCTCTCTGGACCACAACTGACGCTGAGGCGCGAAAGCGTGGGGAGCAAACAGG	Bacteria	Proteobacteria	Alphaproteobacteria	Sneathiellales	Sneathiellaceae	AT-s3-44	0.00327995	0.00327995	0	0.000446947	0	0	0	0.00027746	0.000607126	0.00159164	0.000600184	0	0.00194877	0.00165482	0.00064449	0.00122484	0.00171199	0.000382045	0.000417872	0.000294246	0.000332346	0	0.000197921	0.000294031	0.000453338	0.000227097	0.000224079	0.000627611	0.000335939	0.000132541	0.00116201	0.000714736	0.000468867	0.000508618	0.00150329	0.000578424	0.00105942	0.000790713	0.000188381	0.000565781	0.000276625	0.00154106
TACGGAGGGGGCTAGCGTTGTTCGGAATTACTGGGCGTAAAGCGCACGTAGGCGGACCAGAAAGTTGGGGGTGAAATCCCGGGGCTCAACCTCGGAACTGCCTTCAAAACTATTGGTCTGGAGTTCGAGAGAGGTGAGTGGAATTCCGAGTGTAGAGGTGAAATTCGTAGATATTCGGAGGAACACCAGTGGCGAAGGCGGCTCACTGGCTCGATACTGACGCTGAGGTGCGAAAGCATGGGGAGCAAACAGG	Bacteria	Proteobacteria	Alphaproteobacteria	Rhodobacterales	Rhodobacteraceae	Paracoccus	0.00327869	2.75626e-05	0	0	0	0.00327869	0	0	0	0	0	0	0	0	0	0	0	0	0	0	0	0	0	0	0	0	0	0	0	0	0	0	0	0	0	0	0	0	0	0	0	0
GACAGAGGTGGCAAGCGTTGTTCGGAATTACTGGGCTTAAAAGGCGCGTAGGCGGCGATGTAAGTCTGGTGTGGAATTTTACAGCTCAACTGTAAGACTGCGCTGGAAACTGTATCACTTGAGTCAGATAGGGGAAAGTGGAATTCCTGATGTAGAGATGAAATGCGTAGATATCAGGAGGAAGGCCTGTGGTGAAGACAGCCTTCTGGGTCTTGACTGACGCTGAGGTGCGAAAGCGTGGGGAGCAAACAGG	Bacteria	Nitrospirae	Thermodesulfovibrionia	NA	NA	NA	0.00327735	0	0	0	0.00327735	0	0	0	0	0	0	0	0	0	0	0	0	0	0	0	0	0	0	0	0	0	0	0	0	0	0	0	0	0	0	0	0	0	0	0	0	0
TACAGAGGGTGCGAGCGTTAATCGGAATTACTGGGCGTAAAGCGCGCGTAGGCGGCTTATTAAGTCAGATGTGAAATCCCCGGGCTCAACCTGGGAACTGCATCTGATACTGGTAAGCTAGAGTTTTGGAGAGGGAAGTAGAATTTCAGGTGTAGCGGTGAAATGCATAGAGATCTGAAGGAATACCAGTGGCGAAGGCGACTTCCTGGCCAAGAACTGACGCTGAGGTGCGAAAGCGTGGGTAGCAAACGGG	Bacteria	Proteobacteria	Gammaproteobacteria	Thiotrichales	Thiotrichaceae	Cocleimonas	0.00324998	0	0	0	0	0	4.75817e-05	0.00054676	0.000167758	0.000142535	4.22665e-05	0	0.000220547	0	3.96609e-05	2.66269e-05	0.000216708	5.13195e-05	3.26462e-05	0.000695491	0.00226862	0	0.00117892	0.000977221	0.00093794	0.00049053	1.06704e-05	0.000215741	0.000582294	0.000775363	0.000858219	0.000847873	0	0.00098401	0.00324998	4.20672e-05	0	0.000438486	0.000655238	5.87825e-05	0.00216113	5.87772e-05
GACAGAGGTGGCAAGCGTTGTTCGGAATTACTGGGCTTAAAGGGCGCGTAAGCGGCGATGTAAGTCTGGTGTGGAATTTTACAGCTCAACTGTAAGACTGCGCTGGAAACTGTATCGCTTGAGTCAGATAGGGGAAGGTGGAATTCCTGATATAGCGGTGAAATGCGTAAATATCAGGAGGAAGGCCTGTGATGAAGACAGCCTTCTGGGTCTTGACTGACGCTGAGGTGCGAAAGCGTGGGGAGCAAACAGG	Bacteria	Nitrospirae	Thermodesulfovibrionia	NA	NA	NA	0.00324321	0	0	0	0.00324321	0	0	0	0	0	0	0	0	0	0	0	0	0	0	0	0	0	0	0	0	0	0	0	0	0	0	0	0	0	0	0	0	0	0	0	0	0
TACCGGCGCCCCAAGTGGTCGTCACTATTATTGGGCCTAAAACGTCCGTAGCCGGTTTGGTAAATCCGTGGGTAAATCAGACAGCCTAACTGTCTGAATTCTGCGGGGACTGCCAAACTTGAGACCGGGAGAGGTACGGGGTACCTGCGGGGTAGCGGTAAAATGCGATCATCCCGTAGGGACCACCTGTTGCGAAGGCGCCGTACTAGAACGGATCTGACGGTCAGGGACGAAGCCTAGGGGCACGAACCGG	Archaea	Euryarchaeota	Thermoplasmata	Marine_Group_II	NA	NA	0.00321936	0	0	0	0	0	0	0.000661009	0.00321936	0.000926476	0.00107357	0	0.000227778	0.000761078	0.000902285	0.000328398	0	0	0.000182819	0.000383412	0.000274547	0	6.88421e-05	0.000415103	0.000187588	0.000145342	0.000149386	0.000745288	0.000302345	0.000125914	0.000387338	0	0	2.55587e-05	7.44489e-05	0.000757209	0.000255044	0.000323473	0.000147429	0.000418825	0	6.97979e-05
GACAGAGGTGGCAAGCGTTGTTCGGAATTACTGGGCTTAAAGGGCGCGTAGGCGGCGATGTAAGTCTGGTGTGGAATTTTACAGCTCAACTGTAAGACTGCGCTGGAAACTGTATCGCTTGAGTCAGATAGGGGAAGGTGGAATTCCTGATGTAGCGGTGAAATGCATAGATATCAGGAGGAAAGCCTGTGGTGAAGACAGCCTTCTGGATCTTGACTGACGCTGAGGTGCGAAAGCGTGGGGAGCAAACAGG	Bacteria	Nitrospirae	Thermodesulfovibrionia	NA	NA	NA	0.00321623	0	0.00321623	0	0	0	0	0	0	0	0	0	0	0	0	0	0	0	0	0	0	0	0	0	0	0	0	0	0	0	0	1.40144e-05	0	0	0	0	0	0	0	0	0	0
TACGGAGGGTCCGAGCGTTATCCGGAATCATTGGGTTTAAAGGGTCCGTAGGCGGGCAATTAAGTCAGGGGTGAAATCCCACAGCTCAACTGTGGAACTGCCTTTGATACTGGTTGTCTTGAGTTATAGTGAGGTAGATAGAATATGTAGTGTAGCGGTGAAATGCATAGATATTACATAGAATACCGATTGCGAAGGCAGTCTACTAACTGTATACTGACGCTAATGGACGAAAGCGTGGGGAGCGAACAGG	Bacteria	Bacteroidetes	Bacteroidia	Flavobacteriales	Flavobacteriaceae	Lutimonas	0.00319896	0	0	0	0	0	0	0.00319896	0	0	2.53599e-05	0	0	0	0	0	0	0	0	4.45828e-05	1.44498e-05	0	0.000395842	2.59439e-05	0.000781616	0.000181678	0	4.90321e-05	1.1198e-05	5.30163e-05	0	3.50361e-05	0	0	0	0	0	0	0	0	0	0
TACGGAGGGTCCAAGCGTTATCCGGAATCATTGGGTTTAAAGGGTCCGTAGGCGGACAATTAAGTCAGAGGTGAAATCCCACAGCTCAACTGTGGAACTGCCTTTGATACTGGTTGTCTTGAGTTGTAGTGAAGTAGATAGAATATGTAGTGTAGCGGTGAAATGCATAGATATTACATAGAATACCGATTGCGAAGGCAGTCTACTAACTATTGACTGACGCTGATGGACGAAAGCGTGGGGAGCGAACAGG	Bacteria	Bacteroidetes	Bacteroidia	Flavobacteriales	Flavobacteriaceae	Actibacter	0.00319848	0	0	0	0	0	0	0	0	0	0	0	0	0	0	0	0	0	0	0	0	0	0	0	0	0	0	0	0	0	0	0	0	0	0	0	0	0	0	0.000124913	0.00319848	0
TACGTGACCCTCGAGCGTTATCCGAATTTATTGGGCGTAAAGAGTCTGTAGGTGGTTAAGAAAGTTTTTGGTTAAATATCCAGGGCTCAACCTTGGAAGTGCCAAAAAAACTTCTTGACTAGAGGGCATTAGGGGCTGGTAGAACGGTCGGTGTAGGGGTGAAATCCGTTGATATCGACCGGAATCCTAAAAGCGAAGGCATCCAGCTGGGGTGACCCTGACACTGAGAGACGAAAGCGTGGGGAGCAAAAAAG	Bacteria	Patescibacteria	Parcubacteria	NA	NA	NA	0.00318712	0	0.000123701	0	0.00170695	0	0.000689934	8.1606e-06	2.39655e-05	3.16744e-05	0	0.00318712	0	6.98236e-06	7.93218e-05	0.000399404	0	0	8.48802e-05	0.00163173	0.000686367	0	0.000851921	0.001081	0.00102392	0.000445111	0.00163257	0.000509934	0.000638284	0.000563298	0.000478476	7.00722e-05	0.000187547	0	0	0.000105168	0.000225616	0.000100636	3.27619e-05	0.000352695	0.00019018	0
TACGGAGGGGGCTAGCGTTGTTCGGAATTACTGGGCATAAAGCGCGCGTAGGCGGACTTTCAAGTCAGGGGTGAAATCCCGAGGCTCAACCTCGGAACTGCCTTTGATACTGATCGTCTTGAGTCCGAGAGAGGTGAGTGGAATTCCTAGTGTAGAGGTGAAATTCGTAGATATTAGGAAGAACACCAGTGGCGAAGGCGGCTCACTGGCTCGGTACTGACGCTGAGGCGCGAAAGCGTGGGGAGCAAACAGG	Bacteria	Proteobacteria	Alphaproteobacteria	Rhizobiales	Methyloligellaceae	Methyloceanibacter	0.00318712	0	0	0	0	0	0	0	0	0	0	0.00318712	0	0	0	0	0	0	0	0	0	0	0	0	0	0	0	0	0	0	0	0	0	0	0	0	0	0	0	0	0	0
GACGGGGGGGGCAAGTGTTCTTCGGAATGACTGGGCGTAAAGGGCACGTAGGCGGTGAATCGGGTTGAAAGTGAAAGTCGCCAAAAAGTGGCGGAATGCTCTCGAAACCAATTCACTTGAGTGAGACAGAGGAGAGTGGAATTTCGTGTGTAGGGGTGAAATCCGTAAATATACGAAGGAACGCCAAAAGCGAAGGCAGCTCTCTGGGTCCCTACCGACGCTGGGGTGCGAAAGCATGGGGAGCGAACAGG	Bacteria	Proteobacteria	Alphaproteobacteria	Rickettsiales	Mitochondria	NA	0.00318712	0	0	0	0	0	0	0	0	0	8.4533e-06	0.00318712	0	0	0	0	0	0	0	0	0	0	0	0	0	0	0	0	0	0	0	0	4.26243e-05	0	0	0	0	0	0	0	0	0
TACAGAGGGTGCGAGCGTTAATCGGAGTTACTGGGCGTAAAGCGCACGTAGGTGGATACATAAGTTGGATGTGAAAGACCTGGGCTCAACCTGGGAAGTGCATACGATACTGTGTGTCTAGAGTATGATAGAGGGAAGTGGAATTTCCGGTGTAGCGGTGAAATGCGTAGATATCGGAAGGAACATCAGTGGCGAAGGCGACTTCCTGGATTAATACTGACACTGAGGAGCGAAAGCGTGGGTAGCGAACAGG	Bacteria	Proteobacteria	Gammaproteobacteria	NA	NA	NA	0.00318561	0	0	0	0	0	0	0	7.9885e-06	0	0	0	2.16932e-05	0	6.94066e-05	0	0.00318561	0	0	0	0	0	0	0	0	0	0	2.94193e-05	0	0.000139168	2.27846e-05	3.50361e-05	0	0	1.71805e-05	0	0	0	0	0	0	1.83679e-05
TACGAAGGGACCTAGCGTAGTTCGGAATTACTGGGCTTAAAGAGCTCGTAGGTGGTTAGAAAAGTTGGTGGTGAAATCCCAAGGCTTAACCTTGGAACTGCCATCAAAACTTTTTAACTAGAGTATGATAGAGGAAAGTGGAATTTCTAGTGTAGAGGTGAAATTCGTAGATATTAGAAAGAACACCGATTGCGAAGGCAACTTTCTGGATCATTACTGACACTGAGGAGCGAAAGCATGGGTAGCGAAGAGG	Bacteria	Proteobacteria	Alphaproteobacteria	SAR11_clade	Clade_II	NA	0.00318421	0	0	0	0	0	0	7.34454e-05	0.000151781	0.00126698	0.00159767	0	9.40037e-05	0.000209471	0.000545337	0.000754429	0	0	0.000404813	0.000213997	0.000260097	0.00318421	0.000223737	0.000406455	0.000461154	0.000381523	0.000821623	0.000617805	0.0010862	0.000742228	0.00123796	0.000875902	8.52486e-06	2.0447e-05	5.44049e-05	0.00052584	0.000176569	0.000359415	0.000434095	0.00053639	0.00038036	4.77565e-05
TACGTGACCCTCGAGCGTTATCCGGATTTATTGGGCGTAAAGAGTCTGTAGGTGGTTAAGAAAGTTTTTGGTTAAATATCCAGAGCTCAACTTTGGAAATGCCAAAAATACTCCTTAACTAGAGGGCATTAGGGGCTGGTAGAACGGTCGGTGTAGGGGTGAAATCCGTTGATATCGACCGGAATCCTAAAAGCGAAGGCATCCAGCTGGGGTGACCCTGACACTGAGAGACGAAAGCGTGGGGAGCAAAAAGG	Bacteria	Patescibacteria	Parcubacteria	Candidatus_Nealsonbacteria	NA	NA	0.00316691	0.000303189	0	0	0.00034139	0	0.000333072	0	0	0	0	0	0	0	0	0.000124259	0	6.27238e-05	0	5.34993e-05	0	0	0	0	0	0	0	9.80642e-06	0	0	0	2.80289e-05	0	0	0	0.00240835	0.00234445	0.00104949	0.00148248	0.00316691	0.00297372	0.000385725
TACAGAGGGTGCAAGCGTTAATCGGAATTACTGGGCGTAAAGCGCGCGTAGGTGGTATATTAAGTTGGATGTGAAAGCCCTGGGCTCAACCTGGGAATTGCATCCAAAACTGGTAGACTAGAGTATAGTAGAGGAAAGTGGAATTTCCGGTGTAGCGGTGAAATGCGTAGATATCGGAAGGAACACCAGTGGCGAAGGCGGCTTTCTGGACTAATACTGACACTGAGGTGCGAAAGCGTGGGGAGCAAACAGG	Bacteria	Proteobacteria	Gammaproteobacteria	P0X4b2H11	NA	NA	0.00314214	0.00314214	0	0	0	0	0	0	6.3908e-05	0	1.69066e-05	0	0	0	0	0	0	0	0	0	0	0	1.72105e-05	0	0	1.81678e-05	0	9.80642e-06	0	0	0	0	0	0	0	0	9.8094e-06	0	0	0	0	0
CACCGGCAGCCCGAGTGGTGATCACTATTATTGGGTCTAAAGAGTCCGTAGCCGGTTTAATCAGTCTTCTGGGAAATCTAATCGCTTAACTATTAGGCTTCCAGGGGATACTGTTAAACTTGGGACCGGGAGAGGTAAGAGGTACTGCAGGGGTAGGAGTGAAATCTTGTAATCCCTGTGAGACCACCAGTGGCGAAGGCATCTTACCAGAACGGGTCCGACGGTGAGGGACGAAAGCTGGGGGCACGAACCGG	Archaea	Euryarchaeota	Methanomicrobia	Methanosarcinales	Methanosarcinaceae	Methanosalsum	0.00312863	0	0	0.00312863	0	0	0	0	0	0	0	0	0	0	0	0	0	0	0	0	0	0	0	0	0	0	0	0	0	0	0	0	0	0	0	0	0	0	0	0	0	0
TACGGAGGGACCGAACGTTAATCGGAATTACTGGGCGTAAAGCGCACGTAGGCGGTTCGTTAAGTGGGATGTGAAAGCCCTAGGCTCAACCTAGGAATTGCATCTCAAACTGACGGGCTAGAGTGTAGTAGAGGGAGGTGGAATTTCCTGTGTAGCGGTGAAATGCGTAGATATAGGAAGGAACACCAGTGGCGAAGGCGGCCTCCTGGACTAACACTGACGCTGAGGTGCGAAAGCGTGGGGAGCAAACAGG	Bacteria	Proteobacteria	Gammaproteobacteria	KI89A_clade	NA	NA	0.00310325	0	0	0	0	0	0	0.000326424	0.000551206	0.000918557	0.000414212	0.00310325	0.000271164	0.000272312	0.000614744	0.000239642	0	7.69792e-05	6.52925e-06	0.000151581	0.000144498	0	2.58158e-05	0.000138368	0.000156323	6.35872e-05	0.000586873	0.000853159	0.000335939	0.00011266	0.000577209	2.80289e-05	0	0.000109902	0.00020903	0.000441705	0.000519898	0.00025159	0.000155619	0.000448216	0	0.000260824
AACCAGCACCTCAAGTGGTCAGGAGGATTATTGGGCCTAAAGCATCCGTAGCCGGCTCTGTAAGTTTTCGGTTAAATCCATGTGCTCAACGCATGGGCTGCCGAAAATACTGCATAGCTAGGGAGTGGGAGAGGTAGACGGTACTCAGTAGGAAGGGGTAAAATCCTTTGATCTATTGATGACCACCTGTGGCGAAGGCGGTCTACCAGAACACGTTCGACGGTGAGGGATGAAAGCTGGGGGAGCAAACCGG	Archaea	Thaumarchaeota	Nitrososphaeria	Nitrosopumilales	Nitrosopumilaceae	NA	0.00309442	0	0	0	0	0	0	0.000448833	0.000431379	0.00150453	0.00107357	0	0.000419401	6.98236e-06	0.00115017	0.00159761	0.00080182	1.99576e-05	9.14095e-05	0.00074899	0.000267322	0	0.000378631	0.000285383	0.000484602	0.00086297	0.00309442	0.00107871	0.000907035	0.000271709	0.000972142	0.000546563	0.000392143	4.08939e-05	0.000137444	0.00141977	0.000696468	0.00112137	0.000221143	0.00139608	0.00019018	0.000134085
TACGTAGGGGGCGAGCGTTGTCCGGAATCACTGGGCGTAAAGGGCGCGTAGGCGGCATGCTAAGTTAGAAGTGAAATTTCAGGGCTCAACTCTGAAACTGATTCTAAAACTGGCATGCTTGAGTGCAGGAGAGGGAAGTGGAATTCCTGGTGTAGCGGTGAAATGCGTAGATATCAGGAGGAACACTTGTGGCGAAGGCGGCTTCCTGGCCTGTTGCTGACGCTGAGGCGCGAAAGCGTGGAGAGCAAACAGG	Bacteria	Firmicutes	Clostridia	NA	NA	NA	0.00309253	0	0.00309253	0	0	0	0	0	0	0	0	0	0	0	0	0	0	0	0	0	0	0	0	0	0	0	0	0	0	0	0	0	0	0	0	0	0	0	0	0	0	0
TACGGAGGGGGCGAGCGTTGTTCGAATTTATTGGGCGTAAAGGGCGTGTAGGTGGTTATCCAAGTCGGGCGTGAAAACCCCTGGCTTAACCAGGGACTGGCGTTTGAAACTGGATAACTTGAGTACGGGAGAGGGGAGTGGAATTCCTGGTGTAGCGGTGGAATGCGTAGATATCAGAAAGAACACCGGTGGCGAAGGCGACTCTCTGGCCCGATACTGACACTGAGGCGCGAAAGCTGGGGGAGCAAACGGG	Bacteria	NA	NA	NA	NA	NA	0.00309253	0	0.00309253	0	0	0	0	0	0	0	0	0	0	0	0	0	0	0	0	0	0	0	0	0	0	0	0	0	0	0	0	0	0	0	0	0	0	0	0	0	0	0
TACGTAGGGTGCAAGCGTTAATCGGAATTACTGGGCGTAAAGCGTGCGCAGGCGGTGATGTAAGACAGTTGTGAAATCCCCGGGCTCAACCTGGGAACTGCATCTGTGACTGCATCGCTGGAGTGCGGCAGAGGGGGATGGAATTCCGCGTGTAGCAGTGAAATGCGTAGATATGCGGAGGAACACCGATGGCGAAGGCAATCCCCTGGGCCTGCACTGACGCTCATGCACGAAAGCGTGGGGAGCAAACAGG	Bacteria	Proteobacteria	Gammaproteobacteria	Betaproteobacteriales	Burkholderiaceae	Xylophilus	0.00308702	0.00308702	0	0	0	0	0	0	0	0	0	0	0	0	0	0	0	0	3.91755e-05	0	0	0	0	0	0	0	0	0	0	0	0	0	0	0	0	0	0	0	0	0	0	0
TACGAGGGGTGCTAGCGTTGTCCGGAATTACTGGGCGTAAAGGGTCCGTAGGCGTCTTGACAAGTTGATCGTTAAATCCACCGGCTCAACCGGTGATCTGCGGTCAAAACTGGCAGGATAGAATATGTGAGAGGAAAGTAGAATTCCTGGTGTAGCGGTGACATGCGTAGATATCAGGAGGAACACCAATGGCGAAGGCAGCTTTCTGGCACAATATTGACGCTGAGGGACGAAAGCGTGGGGAGCGAACAGG	Bacteria	Marinimicrobia_(SAR406_clade)	NA	NA	NA	NA	0.00308375	0	0	0	0	0	0	0.000554921	0.0011104	0.0017896	0.00192735	0	0.000614639	0	0.00117991	0.000381652	0.00294723	6.8426e-05	7.18217e-05	0.000454744	0.000144498	0	0.000120474	0.000527527	0.000359544	0.000118091	0.00308375	0.000872771	0.00122058	0.000709093	0.000941763	0.00133137	2.55746e-05	8.94555e-05	0.000309249	0.000967545	0.00105942	0.000582252	4.09524e-05	0.000551086	0.000778008	0.000270008
TACGGAGGGTGCAAGCGTTATCCGGATTTACTGGGTTTAAAGGGTACGCAGGCGGTAATTTAAGTCAGTGGTGAAAGCCTACAGCTCAACTGTAGAACTGCCATTGAAACTGAATTACTTGAGTATGGTAGAGGTAGGCGGAATACAACATGTAGCGGTGAAATGCATAGATATGTTGTAGAACACCGATTGCGAAGGCAGCTTACTAAACCATTACTGACGCTCATGTACGAAAGCGTGGGGAGCGAACAGG	Bacteria	Bacteroidetes	Bacteroidia	Chitinophagales	NA	NA	0.00307746	0	0	0	0	0	0	0.0005386	0.00010385	5.54302e-05	0.000152159	0	2.16932e-05	0	0	0	0	0	0	4.45828e-05	7.9474e-05	0	0.000154895	9.51277e-05	8.59778e-05	2.72517e-05	0	3.92257e-05	0.00049271	0.000225319	0.000182277	0	0	7.41203e-05	0.000148898	1.05168e-05	0	0.000150954	0	8.08259e-05	0.00307746	1.28575e-05
TACGGAGGGTGCAAGCGTTGTTCGGAATCACTGGGCGTAAAGGGCGCGCAGGCGGTTTGGTAAGTCAGATGTGAAAGCCCACGGCTCAACCGTGGAAGTGCATTTGAAACTGCCAAGCTTGAGTACCAGAGGGGAAAGTGGAATTCCCGGTGTAGAGGTGAAATTCGTAGATATCGGGAGGAATACCGGTGGCGAAGGCGACTTTCTGGCTGGATACTGACGCTGAGGCGCGAAAGCGTGGGGAGCAAACAGG	Bacteria	Proteobacteria	Deltaproteobacteria	Desulfobacterales	Desulfobulbaceae	Desulfobulbus	0.00307003	0	0	0	0	0	0	0.000285621	3.99425e-05	3.16744e-05	0.000135253	0	0	0	0	0	0	0	0	0.000401245	0.000180623	0	0.000370026	0.00307003	0.000375176	0.000136258	7.4693e-05	7.84514e-05	0	0.000125914	0	0	0	0.000948228	6.8722e-05	0	0	0	0	0	0	0
TACCAGCTGAGCTAGAGATGGGTAATGTTGTTGCAGTAAAAACGTACATAGTCACCTTTTTGAAAGTGGATTTGTTTTACACATTTCTATAAGACTCTATAATACTAATTCTGAATTCAGTATTTATTCCGCGAACAAATTAGAATGATTAACTTGATTGTTAAATACTAAAGCGTGGGAAATTTGATGATGCCACCAAGTAAGACACTGTTCTTTCTTATTGGAATAGATTGAAAAAATAAATGAGGGCATTAGTACTCAGTAGCTAGAGGTGAAATTCCTAGATTTGCTGATGACTAACTACTGCGAAAGCATTTGTCTAATCTATTTTTGGTGATCAAGTACTAAAGAGTGGGGATTAAAGAGG	Eukaryota	NA	NA	NA	NA	NA	0.00306824	0	0	0	0	0	0	0	0	0	0	0	0	0	0	0	0	0	0	0	0	0	0	0	0.000539315	0	0	0	0.00306824	0	0	0	0	0	0	0	0	0	0	0	0	0
TACGGAGGGGGCAAGCGTTGTTCGGAATTACTGGGCGTAAAGAGCGAGCAGGTGGTTCATTAAGTCAATTGTGAAAGCTCAAGGCTTAACCTTGAAATTGCTTTTGATACTGATGAACTAGAGTTTGGGAGAGGATAGTGGAATTCTAAGTGTAGAAGTGAAATTCGTAGATATTTAGAGGAACACCGACAGCGAAGGCAACTATCTGGCCCTTTACTGACACTCAGAAGCGAAAGCTTGGGTAGCAAACAGG	Bacteria	Proteobacteria	Alphaproteobacteria	Rickettsiales	S25-593	NA	0.00305658	0	0	0	0	0	0	0.000334585	0.000511264	0.00305658	0.00198653	0	0.000723105	2.09471e-05	0.000783303	0.00194376	0	0.000612983	0.00016976	0.000820323	0.000274547	0	0.000258158	0.00108964	0.0007738	0.000408775	0.00193135	0.000343225	0.00151172	0.00192847	0.00119999	0.00030131	0.000434768	0.000104791	0.000200439	0.000462739	0.000235426	0.000984797	0	0.000830302	0.000950899	0.000207557
TACGGAGGGGGCGAGCGTTGTTCGGATTTATTGGGCGTAAAGAGCGTGTAGGTGGTTATTTAAGTCGAGCGTGAAAGCCCCTGGCTTAACCAGGGACCGGCGTCCGAAACTGGATAACTTGAGTACGGGAGAGGAGAGTGGAATTCCTGGTGTAGCGGTGAAATGCGTAGATATCAGGAGGAACACCGGTGGCGAAGGCGACTCTCTGGCCCGATACTGACACTGAGACGCGAAAGCTGGGGGAGCGAACGGG	Bacteria	NA	NA	NA	NA	NA	0.00303924	0	0	0.00303924	0.000751058	0	0	0	0	0	0	0	0	0	0	0	0	0	4.57047e-05	0	0	0	0	0	0	0	0	0	0	0	0	7.00722e-06	0	0	0	6.31008e-05	5.88564e-05	4.31298e-05	0.000286667	2.93912e-05	0	0
GACAAAGGTGGCAAGCGTTGTTCGGAATTACTGGGCTTAAAGGGCGCGTAGGCGGCGATGTAAGTCTGGTGTGGAATTTTACAGCTCAACTGTAAGACTGCGCTGGAAACTGTATCGCTTGAGTCAGATAGGGGAAGGTGGAATTCCTGATGTAGCAGTGAAATGCGTAGATATCAGGAGGAAAGCCTGTGGTGAAAACAGCCTTCTGGGTCTTGACTGACGCTGAGGTGCGAAAGCGTGGGGAGCAAACAGG	Bacteria	Nitrospirae	Thermodesulfovibrionia	NA	NA	NA	0.00303924	0	0	0.00303924	0	0	0	0	0	0	0	0	0	0	0	0	0	0	0	0	0	0	0	0	0	0	0	0	0	0	0	0	0	0	0	0	0	0	0	0	0	0
GACAGAGGTGGCAAGCGTTGTTCAGAATTACTGGGCTTAAAGGGCGCGTAGGCGGCGATGTAAGTCTGGTGTGGAATTTTACAGCTCAACTGTAAGACTGCGCTGGAAACTGTATCGCTTGAGTCAGATAGGGGAAGGTGGAATTCCTGATGTAACGGTGAAATGCGTAGATATCAGGAGGAAGGCCTGTGGTGAAGACAGCCTTCTGGGTCTTGACTGACGCTGAGGTGCAAAAGCGTGGGGAGCAAACAGG	Bacteria	Nitrospirae	Thermodesulfovibrionia	NA	NA	NA	0.00303068	0	0.00303068	0	6.8278e-05	0	0	0	0	0	0	0	0	0	0	0	0	0	0	0	0	0	0	0	0	0	0	0	0	0	0	0	0	0	0	0	0	0	0	0	0	0
GACAGAGGTGGCAAGCGTTGTTCGGAATTACTGGGCTTAAAAGGCGCGTAGACGGCGATGTAAGTCTGGTGTGAAATTTTACAGCTCAACTGTAAGACTGCGCTGGAAACTGTATCGCTTGAGTCAGATAGGGGAAGGTGGAATTCCTGATGTAGCAGTGAAATGCGTAGATATCAGGAAGAAGGCCTGTGGTGAAGACAGCCTTCTGGGTCTTGACTGACGCTGAGGTGCGAAAGCGTGGAGAGCAAACAGG	Bacteria	Nitrospirae	Thermodesulfovibrionia	NA	NA	NA	0.00303068	0	0.00303068	0	0	0	0	0	0	0	0	0	0	0	0	0	0	0	0	0	0	0	0	0	0	0	0	0	0	0	0	0	0	0	0	0	0	0	0	0	0	0
GACAGAGGTGGCAAGCGTTGTTCAGAATTACTGGGCTTAAAGGGCGCGTAGGCGGCGATGTAAGTCTGGTGTGGAATTTTACAGCTCAACTGTAAGACTGCGCTGGAAACTGTATCGCTTGAGTCAGATAGGGGAAGGTGGAATTCCTGATGTAGCGGTGAAATGCATAGATATCAGGAGGAAGGCCTGTGGTGAAGACAGCCTTCTGGGTCTTAACTGACGCTGAGATGCGAAAGCGTGGGGAGCAAACAGG	Bacteria	Nitrospirae	Thermodesulfovibrionia	NA	NA	NA	0.00303068	0	0.00303068	0	0	0	0	0	0	0	0	0	0	0	0	0	0	0	0	0	0	0	0	0	0	0	0	0	0	0	0	0	0	0	0	0	0	0	0	0	0	0
TACGTATGGTGCGAACGTTATTCGGAATTACTGGGCATAAAGGGCGCGTAGGCGGTTTGGTAAGTCTGCATGTGAAATCCCTCGGCTTAACCGAGGAACTGCATCGGATACTGCCAGACTAGAGTGCAGGAGGGGAGAGCGGAATTCCTGGTGGAGCGGTGAAATGCGTAGATATCAGGAGGAACGCCAGTGGCGAAAGCGGCTCTCTGGCCTGCAACTGACGCTGAGGCGCGAAAGCTAGGGGAGCGAACGGG	Bacteria	Planctomycetes	Pla3_lineage	NA	NA	NA	0.00302414	0	0	0	0	0	0	0.000669169	0.00282793	0.00185295	0.00147087	0	0.00144983	0.00101942	0.00302414	0.000736678	0	0.000125448	5.87632e-05	0.000686574	0.000484069	0	0.000120474	0.00063995	0.000297014	0.00016351	0	0.000745288	0.00116459	0.000165676	0.000941763	0.000490505	0	0.000329707	0.000715854	0.00140925	0.00176569	0.000812278	0.000728953	0.000455564	0.000259336	0.000997375
TACGTAGGGTGCGAGCGTTAATCGGAATTACTGGGCGTAAAGCGTGCGCAGGCGGTTTTGTAAGACAGGCGTGAAATCCCCGAGCTCAACTTGGGAATGGCGCTTGTGACTGCAAGGCTAGAGTATGTCAGAGGGGGGTAGAATTCCACGTGTAGCAGTGAAATGCGTAGAGATGTGGAGGAATACCGATGGCGAAGGCAGCCCCCTGGGACGTCACTGACGCTCATGCACGAAAGCGTGGGGAGCAAACAGG	Bacteria	Proteobacteria	Gammaproteobacteria	Betaproteobacteriales	Burkholderiaceae	Cupriavidus	0.00301224	0	0	0	0	0	0	0	0	0	0	0	0	0.000202489	0.000188389	0.000843185	0.00301224	0.0002623	0	0	0	0	0	0	0	3.63356e-05	0.000138715	6.86449e-05	0	3.97622e-05	0	0	0	0	0	4.20672e-05	0.000127522	3.59415e-05	0	0	0.00102006	0
TACGGAGGGGGTTAGCGTTGTTCGGAATTACTGGGCGTAAAGCGCACGTAGGCGGATTAGAAAGTTGGGGGTGAAATCCCAGGGCTCAACCCTGGAACTGCCTCCAAAACTCCTAGTCTAGAGTTCGAGAGAGGTGAGTGGAATTCCGAGTGTAGAGGTGAAATTCGTAGATATTCGGAGGAACACCAGTGGCGAAGGCGGCTCACTGGCTCGATACTGACGCTGAGGTGCGAAAGCGTGGGGAGCAAACAGG	Bacteria	Proteobacteria	Alphaproteobacteria	Rhodobacterales	Rhodobacteraceae	NA	0.0030061	0	0	0	0	0	0	8.1606e-06	6.3908e-05	0.000102942	1.69066e-05	0	7.95416e-05	0	0.000118983	0.000106508	0	0	0	0.000160498	0.000491294	0	6.88421e-05	9.51277e-05	0.00010161	6.35872e-05	0	0.000343225	0.000481512	0.000662704	0.000136707	0.0030061	0	8.68996e-05	0.000277752	9.46512e-05	1.96188e-05	0.000373791	4.09524e-05	0.000154304	3.45781e-05	5.51036e-05
GACAGAAGTGGCAAGCGTTGTTCGGAATTACTGGGCTTAAAGGACGCGTAGGCAGCGATGTAAGTCTGGTGTGGAATTTTACAGCTCAACTGTAAGACTGCGCTGGAAACTGTATCGCTTGAGTCAGATAGGGGAAGGTGGAATTCCTGATGTAGCGGTGAAATGCGTAGATATCAGGAGGAAGGCCTGTGGTGAAGACAGCCTTCTGGGTCTTGACTGACGCTGAGGTGCGAAAGCGTGGGGAGCAAACAGG	Bacteria	Nitrospirae	Thermodesulfovibrionia	NA	NA	NA	0.0029492	0.0029492	0	0	0.000170695	0	0.000166536	0	0	0	0	0	0	0	0	0	0	0	0	0	0	0	0	0	0	0	0	0	0	0	0	0	0	0	0	0	0	0	0	0	0	0
TACAGAACCCGCAAGCGTTATCCGGATTTATTGGGCGTAAAGGGTCCGTAGGCGGTAAGGAAAGTCTCCGGTTAAATACCCAGGGCTCAACTTTGGGGGTGCTGGAGATACTATCTTACTAGAGGGCGTTAGGGGCTGATGGAACGGTCGGTGTAGGGGTGAAATCCGTTGATATCGACCGGAACACCGAAAGCGAAGGCATTCAGCTGGGGCGACCCTGACGCTGAGGGACGAAAGCGTGGGGAGCAAAAAGG	Bacteria	Patescibacteria	Parcubacteria	Paceibacterales	Paceibacteraceae	Candidatus_Paceibacter	0.00293914	0	0	0	0	0	0	0	0	0	0	0	0	0	0	8.87563e-06	0	0	0	8.91655e-06	7.22491e-06	0	0	0	0	0	0	0	1.1198e-05	0	0	1.40144e-05	0	0	0	0.00136718	0.00144198	0.00109981	0.000941905	0.00210882	0.00293914	0
TACGGAGGGGGTTAGCGTTGTTCGGAATTACTGGGCGTAAAGCGCGCGTAGGCGGGCTGGAAAGTTGGGGGTGAAATCCCGGGGCTCAACCCCGGAACTGCCTCCAAAACTATCAGTCTAGAGTTCGAGAGAGGTGAGTGGAATTCCGAGTGTAGAGGTGAAATTCGTAGATATTCGGAGGAACACCAGTGGCGAAGGCGGCTCACTGGCTTGATACTGACGCTGAGGTGCGAAAGTGTGGGGAGCAAACAGG	Bacteria	Proteobacteria	Alphaproteobacteria	Rhodobacterales	Rhodobacteraceae	NA	0.0029355	0	6.18506e-05	0	0	0	0	9.79272e-05	0	0	2.53599e-05	0.0029355	3.61553e-05	0	0	0	0	0	0	0.000989737	0.000419045	0	0.00118753	0.000337271	9.3794e-05	0.000844802	0	3.92257e-05	6.71877e-05	0	9.87332e-05	0	0	0.00192202	0.000251981	0	0	0	0	7.34781e-06	0	0
TACAGAGGGTGCAAGCGTTATTCGGAATTACTGGGCGTAAAGCGCGCGTAGGCGGATTATTAAGTCAGTTGTGAAAGCCCTGGGCTCAACCTAGGAACTGCATCTGATACTGATAATCTAGAATCTAAGAGAGGGAAGTGGAATTCCAGGTGTAGCAGTGAAATGCGTAGATATCTGGAGGAACATCAGTGGCGAAGGCGACTTCCTGGCTTAAGATTGACGCTGAGGTGCGAAAGCGTGGGTAGCGAACGGG	Bacteria	Proteobacteria	Gammaproteobacteria	Thiomicrospirales	Thiomicrospiraceae	Thiomicrorhabdus	0.00291666	0	0	0	0	0	0	0	0	0	0	0	0.000813493	0	0	0	0	0.00291666	0	0	0	0	0	0	0	0	0	0	0	0	0	0	0	1.78911e-05	2.00439e-05	0	0	0	0	0	0	3.67357e-06
CACCGGCAGCCCGAGTGGTGATAACTATTATTGGGTCTAAAGGGTCCGTAGCCGGTTTAATCAGTCTTCTGGGAAATCTAATCGCTTAACTATTAGGCTTCCAGGAGATACTATTAGACTTGGGACCGGGAGAGGTAAGAGGTACTGCAGGGGTAGGAGTGAAATCTTGTAATCCCTGTGAGACCACCAGTGGCGAAGGCGTCTTACCAGAACGGGTCCGACGGTGAGGGACGAAAACTGGGGGCACGAACCGG	Archaea	Euryarchaeota	Methanomicrobia	Methanosarcinales	Methanosarcinaceae	Methanosalsum	0.00290698	0	0.00290698	0	0	0	0	0	0	0	0	0	0	0	0	0	0	0	0	0	0	0	0	0	0	0	0	0	0	0	0	0	0	0	0	0	0	0	0	0	0	0
TACGTGAGAGGCGAACGTTATCCGGATTTACTGGGCGTAAAGGGCGTGTAGGCGGTTAGGTAAGCCTTTTATGAAATCTCCCGGCTTAACCGGGAGGGGTCAAAAGAAACTGCTTAACTTGAAGGTAGCAGGGGGAAATGGAATTCTCGGTGGAGCGGTGAAATGCGTAGATATCGAGAGGAACACCAGTGGCGAAAGCGATCTCCTGGGCTATTCCTGACGCTGAGGCGCGAAAGCGTGGGGAGCAAACAGG	Bacteria	Chloroflexi	Dehalococcoidia	NA	NA	NA	0.00290698	0	0.00290698	0	0	0	0	0	0	0	0	0	0	0	0	0	0	0	0	0	0	0	0	0	0	0	0	0	0	0	0	0	0	0	0	0	0	0	0	0	0	0
TACGTAGGGGGCGAGCGTTGTCCGGAATCACTGGGCGTAAAGGGCGCGTAGGCGGCATGCTAAATTAGAAGTGAAATTTCAGGGCTCAACTCTGAAACTGCTTCTAAAACTGGCATGCTTGAGTGCAGGAGAGGGAAGTGGAATTCCTGGTGTAGCAGTGGAATGCGTAGATATCAGGAGGAACACTCGTGGCGAAGGCGGCTTCCTGACCTGTTACTGACGCTAAGGCGCGAAAGCGTGGGGAGCAAACAGG	Bacteria	Firmicutes	NA	NA	NA	NA	0.00290698	0	0.00290698	0	0	0	0	0	0	0	0	0	0	0	0	0	0	0	0	0	0	0	0	0	0	0	0	0	0	0	0	0	0	0	0	0	0	0	0	0	0	0
GACAGAGGTGGCAAGCGTTGTTCGGAATTACTGGGCTTAAAGGGCGCGTAGGCGGCGATGTAAGTCTGGTGTGGAATTTTACAGCTCAACTGTAAGACTGCGCTGGAAACTGTATCACTTGAGTCAGATAGGGGAAGGTGGAATTCCTGATATAGCGGTGAAATGCGTAGATATCAGGAGAAAGGCCTGTGGTGAAGACAGCCTTCTGGGTCTTGACTGACGCTGAGGTGCGAAAGCGTGGGGAGCAAACAGG	Bacteria	Nitrospirae	Thermodesulfovibrionia	NA	NA	NA	0.00290698	0	0.00290698	0	0	0	0	0	0	0	0	0	0	0	0	0	0	0	0	0	0	0	0	0	0	0	0	0	0	0	0	0	0	0	0	0	0	0	0	0	0	0
TACGGAGGGTGCAAGCGTTAATCGGAATTACTGGGCGTAAAGCGCGCGTAGGCGGTCTAGTCAGTCAGATGTGAAAGCCCCGGGCTCAACCTGGGAATTGCATTTGAAACTGCTGGACTAGAGTGTGGTAGAGGGAAGTGGAATTCCGAGTGTAGCGGTGAAATGCGTAGAGATTCGGAGGAACATCAGTGGCGAAGGCGACTTCCTGGACCAACACTGACGCTGAGGTGCGAAAGCGTGGGGAGCAAACAGG	Bacteria	Proteobacteria	Gammaproteobacteria	UBA10353_marine_group	NA	NA	0.00289289	0.000468565	0	8.93895e-05	0	0	0	0.000212176	0.00129414	0.00236766	0.0012849	0	0.000708643	0.000942619	0.0026672	0.00113608	0	0.000136852	1.30585e-05	0.000606325	0.000346796	0	0.000301184	0.000614006	0.000429889	0.000336104	0.000138715	0.00289289	0.000996618	0.000629569	0.00172403	0.00187793	0.000289845	0.000511174	0.000781713	0.00128305	0.00153027	0.001718	0.00266191	0.00130056	0.000656985	0.00162739
TACGGAGGGTCCAAGCGTTATCCGGAATCATTGGGTTTAAAGGGTTCGTAGGCGGATAAATAAGTCAGAGGTGAAATCTTGCAGCTCAACTGTAAAATGGCCTTTGATACTGTTTATCTTGAATTACTGTGAAGTGGTTAGAATATGTAGTGTAGCGGTGAAATGCTTAGAGATTACATAGAATACCGATTGCGAAGGCAGATCACTAACAGTATATTGACGCTGATGAACGAAAGCGTGGGTAGCGAACGGG	Bacteria	Bacteroidetes	Bacteroidia	Flavobacteriales	Flavobacteriaceae	Pseudofulvibacter	0.00289246	0	0	0	3.4139e-05	0	0	9.79272e-05	0	0	0	0	3.61553e-06	0	0	3.55025e-05	0	0	0.00289246	0.000249663	0.000101149	0	0	3.45919e-05	0	0	9.60338e-05	0.000323612	0.000145573	5.96433e-05	0.000167087	0	0	1.27794e-05	3.14976e-05	0	9.8094e-06	7.90713e-05	0	0	0	0
TACATAGGGGGCAAGCGTTATCCGGAATTATTGGGCGTAAAGGGTGCGTAGGTGGTTAGATAAGTCTTTGGTGTAAGTGCAGCGCTCAACGCTGTGATGCTAAAGAAACTGTCTAACTTGAGTGTGGTAGAGGCAAGTGGAATTCCATGTGTAGCGGTAAAATGCGTAAATATATGGAGGAACACCAGTGGCGAAGGCGGCTTGCTGGGCCACAACTGACACTGAGGCACGAAAGCGTGGGGAGCAAACAGG	Bacteria	Tenericutes	Mollicutes	EUB33-2	NA	NA	0.00288005	0.00113007	0	0	0	0	0.000142745	0.000261139	0	8.71046e-05	8.4533e-06	0.00142582	0.000144621	0	8.9237e-05	6.21294e-05	0	0.000253746	0	0.00288005	0.000556318	0	0.0019706	0.002776	0.00216508	0.00111732	0.00228347	0.000343225	0.000403126	0.000198811	0.000554425	0.000700722	4.26243e-05	0.000178911	8.8766e-05	0.000168269	0.000107903	0.000165331	0	9.55215e-05	5.18672e-05	2.20414e-05
TACGGGGGGGGCAAGCGTTGTTCGGAATTACTGGGCGTAAAGGGCTCGCAGGCGGCCAGCCAAGTCGGATGTGAAATCCCCAGGCTTAACCTGGGAACTGCATCCGATACTGGTTGGCTTGAAGCCGGGAGAGGGATGCGGAATTCCAGGTGTAGCGGTGAAATGCGTAGATATCTGGAGGAACACCGGTGGCGAAGGCGGCATCCTGGACCGGTCTTGACGCTGAGGAGCGAAAGCTAAGGGAGCGAACGGG	Bacteria	Acidobacteria	Subgroup_6	NA	NA	NA	0.00286667	0	0	0	0	0	0	0.000252979	0.000255632	0.000601813	0.000566371	0	0.00139921	0.00156405	0.000773388	0.000390528	2.16708e-05	0	0	8.91655e-05	0.000144498	0	8.60526e-06	0.000190255	0.00010161	0.000154426	0.000490839	0.000372644	0.000895837	0.000265081	0.000607589	0.000294303	0.000127873	0.000273478	0.000549776	0.000588941	0.000568945	0.000460051	0.00286667	0.000477608	0.000968188	0.000697979
AACCAGCACCTCAAGTGGTCAGGATGATTATTGGGCCTAAAGCATCCGTAGCCGGCTCTGTAAGTTTTCGGTTAAATCCATACGCTCAACGTATGGGCTGCCGAAAATACTGTAGAGATAGGGAGTGGGAGAGGTAGACGGTACTCGGTAGGAAGGGGTAAAATCCTTTGATCTATCGATGACCACCTGTGGCGAAGGCGGTCTACCAGAACACGTTCGACGGTGAGGGATGAAAGCTGGGGGAGCAAACCGG	Archaea	Thaumarchaeota	Nitrososphaeria	Nitrosopumilales	Nitrosopumilaceae	NA	0.00286579	0	0	0	0	0	0	4.89636e-05	2.39655e-05	0.000364255	0.000253599	0	1.80776e-05	0	0.000178474	0.000328398	0	8.55325e-06	0	0.000178331	6.50242e-05	0.00286579	6.02368e-05	8.64798e-06	3.90808e-05	9.99228e-05	0.000896316	0.00038245	0.000223959	0.000145795	7.59486e-05	0.000147152	0	1.53352e-05	4.58147e-05	0.000220853	0.000304092	9.34479e-05	0.000139238	0.000315956	0	9.18393e-06
TACGAAGGGCCCGAGCGTTACGCGGAATTACTGGGCTTAAAGGGTACGTAGGCGGACCTGTAGGCACCATGTGAAATACCTCAGCTCAACTGAGGAACTGCATGGTGAACCACAGGCCTTGAGGTAAGTAGGGGCTGTCGGAACGATAGGTGGAGTGGTGAAATGCGTTGATATCTATCGGAACACCAAAGGAGAAGTCAGGCAGCTGGGCTTATTCTGACGCTGAGGTACGAAAGCGTGGGGAGCGAACGGG	Bacteria	Planctomycetes	Phycisphaerae	Phycisphaerales	Phycisphaeraceae	Urania-1B-19_marine_sediment_group	0.00286579	0	0	0	0	0	0	0.000106088	0.000183735	9.50232e-05	0.00010144	0	0.000126543	0	0.000188389	3.55025e-05	0	2.85108e-06	2.6117e-05	0.000124832	4.33495e-05	0.00286579	4.30263e-05	9.51277e-05	0.00010161	0	3.20113e-05	0.000225548	5.59898e-05	0	6.07589e-05	0	0.000153447	7.66761e-06	7.44489e-05	0.000136718	0.000313901	1.43766e-05	0	8.81737e-05	0.000121024	9.36761e-05
TACGTAGGGTGCGAGCGTTGTTCGGAATTACTGGGCGTAAAGGGCGCGCAGGCGGAGGTGCAAGTCGGAGGTGAAAGCCCGGGGCTCAACCCCGGAGGGTCTTTCGAAACTGCATCTCTAGAGAGGGTTAGGGGCCGGCAGAATTCCTGGTGTAGAGGTGAAATTCGTAGATATCAGGAGGAATACCGGTGGCGAAAGCGGCCGGCTGGGGCCACTCTGACGCTGAGGCGCGAAAGCGTGGGGAGCAAACAGG	Bacteria	Proteobacteria	Deltaproteobacteria	SAR324_clade(Marine_group_B)	NA	NA	0.00285861	0	0	0	0	0	0	0.000750775	0.00139	0.00285861	0.00143706	8.38715e-05	0.000101235	0.00101244	0.00117	0.0014556	2.16708e-05	5.70216e-06	1.95877e-05	0.00100757	0.00135828	0	0.000283974	0.00109829	0.000992653	0.00104465	0.00177129	0.000353031	0.000313543	0.000205438	0.000554425	0.000511527	0	0.000186579	0.000143171	0.000999096	0.000539517	0.000618194	0.000122857	0.000830302	0.000432227	0.000227762
TACGTATGTCTCAAGCGTTACCCGGAATTACTGGGTGTAAAGGGTTCGTAGGTGGTTAGAAAAGTTGGATATGAAAGACCGGAGCTTAACTCCGTGTTGGTATTCAAAACTGTTTAACTAGAATCAGAGAGAGGTAAGTGGAATTCTGTGTGTAGGGGTGCAATCCGTAGATACACAGAGGAACACCAAAAGCGAAGGCAACTTACTGGAACTGTATTGACGCTAATGAACGAAAGCGTGGGTAGCGAAAAGG	Bacteria	Patescibacteria	Gracilibacteria	JGI_0000069-P22	NA	NA	0.00285194	0.000137813	0	0	0	0	0	4.0803e-05	0.00031954	0.000348418	6.76264e-05	0	3.97708e-05	0	0	0	0	0	0	0.000151581	0.000736941	0	0.000335605	0.000458343	0.000211036	0.000436027	0.000309442	0.00065703	0.000671877	0.000483774	0.000599994	0.00285194	0	5.8785e-05	0.000168942	0	0	0	0	0	0	0
TACAGAGGGTGCAAGCGTTATTCGGAATTACTGGGCGTAAAGCGCGCGTAGGCGGAATATTAAGTCAGTTGTGAAAGCCCTGGGCTCAACCTGGGAACTGCATCTGATACTGGTATTCTAGAGTTTGGTAGAGGAAAGTGGAATTCCTGGTGTAGCAGTGAAATGCGTAGATATTAGGAGGAACATCAGTGGCGAAGGCGACTTTCTGGACCAAAACTGACGCTGAGGTGCGAAAGCGTGGGTAGCGAACGGG	Bacteria	Proteobacteria	Gammaproteobacteria	Thiomicrospirales	Thiomicrospiraceae	Thiomicrorhabdus	0.00283974	0.000303189	0.000123701	0	0	0	0	4.89636e-05	7.9885e-06	0	0.000287412	8.38715e-05	0	0	0	0	0	0	0	0.000276413	0.000281772	0	0.00283974	0.000484287	0.00149289	0.000254349	1.06704e-05	0.000264773	0.000302345	0.000185557	3.79743e-05	4.20433e-05	0.000179022	0	0	0	0	0	0	0	0	0
TACGAGGGGTGCTAGCGTTGTCCGGAATAACTGGGCGTAAAGGGTCCGTAGGCGTCTTGCCAAGTTGATCGTTAAAGCCACCGGCTCAACCGGTGATCTGCGATCAAAACTGGTAGGATAGAATATGTGAGAGGAATGTGGAATTCCTGGTGTAGCGGTGACATGCGTAGATATCAGGAGGAACACCAATGGCGAAGGCAGCATTCTGGCACAATATTGACGCTGAGGGACGAAAGCGTGGGGAGCGAACAGG	Bacteria	Marinimicrobia_(SAR406_clade)	NA	NA	NA	NA	0.00283888	0	0	8.93895e-05	0	0	0	0.000244818	0.000623103	0.00124322	0.00076925	8.38715e-05	0.000260318	0.00106132	0.000862625	0.00028402	0.00283888	1.71065e-05	6.52925e-06	0.000169414	0.000231197	0	6.02368e-05	0.000778318	0.000257933	0.000154426	0.00132313	0.000323612	0.00122058	0.00047052	0.000539235	0.000371383	0	4.08939e-05	9.44928e-05	0.000757209	0.000519898	0.000481616	0.000327619	0.000506999	0	0.000137759
TACCGGCACCTCAAGTGGTCGTCGCTTTTATTGGGCCTAAAACGTCCGTCGCCTGTTTGGTACATTCGTGGGTAAATCAAGCCGCTCAACGGCTTGAATTCTGCGAGGACGGCCAGACTAGGGACCGGGAGAGGTATGGGGTACTCTCAGGGTAGGGGTAAAATCCAGTCATCCTGAGGGGACCACCTGTTGCGAAGGCGCCATACTAGAACGGATCCGACGGTCAGGGACGAAGCCTAGGGGCACGAACCGG	Archaea	Euryarchaeota	Thermoplasmata	Marine_Group_II	NA	NA	0.00283592	0	0	0	0	0	0	0.000962951	0.00283592	0.000926476	0.000710077	0	7.95416e-05	0.000244383	0.000555253	0.000550289	0.000173367	5.70216e-06	1.95877e-05	0.000757907	0.000231197	0	0.000146289	0.000268087	0.000351727	0.000363356	9.60338e-05	0.00079432	0.000974222	0.000152422	0.000622779	0.000294303	0	1.27794e-05	3.14976e-05	0.000893928	0.000578755	0.000316285	0.000147429	0.000279217	0.000259336	3.85725e-05
TACAGAGGGTGCAAGCGTTATTCGGAATTACTGGGCGTAAAGTGCGCGTAGGCGGATTAATTAGTCAGTTGTGAAAGCCCTGGGCTCAACCTAGGAACTGCATCTGAAACTGTTAATCTAGAGTTTAAGAGAGGCAAGGGGAATTCCAGGTGTAGCAGTGAAATGCGTAGATATCTGGAGGAACATCAGTGGCGAAGGCGTCTTGCTGGCTTAAAACTGACGTTGAGGTGCGAAAGCGTGGGTAGCGAACGGG	Bacteria	Proteobacteria	Gammaproteobacteria	Thiomicrospirales	Thiomicrospiraceae	Thiomicrorhabdus	0.00283354	0	0	0	0.00283354	0	0	0	0	0	0	0	0	0	0	0	0	0	0	0	0	0	0	0	0	0	0	0	0	0	0	0	0	0	0	0	0	0	0	0	0	0
TACGGAGGGTGCGAGCGTTATCCGGATTTATTGGGTTTAAAGGGTCCGTAGGTGGACTAATAAGTCAGTGGTGAAAGCCTACAGCTTAACTGTAGAACGGCCATTGATACTGTTAGTCTTGAGTAAGGTTGTAGTAGCTAGAATATGTAGTGTAGCGGTGAAATGCATAGATATTACATAGAATACCGATTGCGAAGGCAGGTTACTAAGTCTTAACTGACACTGATGGACGAAAGCGTGGGGAGCGAACAGG	Bacteria	Bacteroidetes	Bacteroidia	Flavobacteriales	Flavobacteriaceae	Leeuwenhoekiella	0.00281411	0	0	0	3.4139e-05	0	0	7.34454e-05	0	0	0	0	0	0	0	0	0	0	0.00281411	0.000169414	7.22491e-05	0	0	1.7296e-05	0	0	0	3.92257e-05	7.83857e-05	0	8.35435e-05	0.000147152	0	0	0	0	3.92376e-05	0	0	4.40869e-05	1.72891e-05	0
AACCAGCACCTCAAGTGGTCAGGATGATTATTGGGCCTAAAGCATCCGTAGCCGGCTCTGTTAGTTTTCGGTTAAATCTATGTGCTCAACGCATGGGCTGCCGAAAATACTGCAGAGCTAGGGAGTGGGAGAGGTAGACGGTACTCGGTAGGAAGGGGTAAAATCCTTTGATCTATCGATGACCACCTGTGGCGAAGGCGGTCTACCAGAACACGTTCGACGGTGAGGGATGAAAGCTGGGGGAGCAAACCGG	Archaea	Thaumarchaeota	Nitrososphaeria	Nitrosopumilales	Nitrosopumilaceae	NA	0.00279554	0.000110251	0	0	0	0	0	8.97666e-05	0.000247643	0.000578058	0.000541011	0	0.000162699	0.000446871	0.000426355	0.000621294	0.00279554	0	9.79387e-05	0.000267497	0.000180623	0	6.02368e-05	0.000121072	0.000257933	0.000299768	0.00135514	0.000617805	0.00106381	8.61515e-05	0.00025063	0.00025226	0	2.30028e-05	3.4361e-05	0.000462739	0.000441423	0.000546311	0	0.000484955	0	5.69404e-05
TACGAGGGGTGCTAGCGTTGTCCGGAATTACTGGGCGTAAAGGGTCCGTAGGCGTCTTGAAAAGTTGATCGTTAAATCCACCGGCTCAACCGGTGATCTGCGGTCAAAACTGGCAGGATAGAATATGTGAGAGGAAAGTAGAATTCCTGGTGTAGCGGTGACATGCGTAGATATCAGGAGGAACACCAATGGCGAAGGCAGCTTTCTGGCACAATATTGACGCTGAGGGACGAAAGCGTGGGGAGCGAACAGG	Bacteria	Marinimicrobia_(SAR406_clade)	NA	NA	NA	NA	0.00278354	0	0	0	0	0	0	0.000489636	0.000830804	0.00143327	0.00123418	0	0.000423016	0.000160594	0.00151703	0.000301772	0.00210207	2.85108e-06	0.000202407	0.000481494	0.000375695	0.00015921	0.000292579	0.000510231	0.000250117	0.000127174	0.00201671	0.000755094	0.0011086	0.00121937	0.00081265	0.000434447	0	7.9232e-05	0.000269161	0.000904444	0.000784752	0.0006757	0.0011139	0.000426173	0.00278354	0.000192863
TACGAAGGGACCTAGCGTAGTTCGGAATTACTGGGCTTAAAGAGTTCGTAGGTGGTTAAAAAAGTTGGTGGTGAAATCCCAGAGCTTAACTCTGGAACTGCCATCAAAACTTTTTAGCTAGAGTATGATAGAGGAAAGCAGAATTTCTAGTGTAGAGGTGAAATTCGTAGATATTAGAAAGAATACCAATTGCGAAGGCAGCTTTCTGGATCATTACTGACGCTGAGGAACGAAAGCATGGGTAGCGAAGAGG	Bacteria	Proteobacteria	Alphaproteobacteria	SAR11_clade	Clade_I	Clade_Ib	0.00277943	0	0	0	0	0	0	0.000285621	0.00131011	0.00277943	0.00132717	0	0.000166314	0.000614448	0.000822964	0.00221003	0.00240546	0.000168214	6.52925e-06	0.00051716	0.000325121	0	0.000206526	0.000873446	0.000594028	0.00065404	0.00164325	0.00241238	0.00161251	0.000689212	0.00129872	0.00206012	0.000119348	4.34498e-05	0.000223347	0.000914961	0.000568945	0.000639758	6.55238e-05	0.00102135	0.000518672	7.7145e-05
TACGGAGGATCCGAGCGTTAATCGGAATTACTGGGCGTAAAGCGCGCGTAGGCGGATATTTAAGTCAGATGTGAAATCCCTGGGCTCAACCTAGGAACTGCATTTGAAACTGGATATCTAGAGTATGGTAGAGGTGAGTGGAATTTCAGGTGTAGCGGTGAAATGCGTAGAGATCTGAAGGAACATCAGTGGCGAAGGCGACTCACTGGGCCATTACTGACGCTGAGGTGCGAAAGCGTGGGTAGCAAACAGG	Bacteria	Proteobacteria	Gammaproteobacteria	Nitrosococcales	Methylophagaceae	NA	0.00276644	0	0	0	0.000716919	0	0	0.00276644	4.7931e-05	9.50232e-05	0.000185973	0	0.000159083	0	0	8.87563e-06	0	0.000188171	0.000861861	0.000160498	0.00044072	0	0.000361421	0.000380511	0.000844146	0.000208929	0.000128045	0.00038245	0.000246355	0.000377741	0.000220251	0.000546563	0	0.000107347	0.000297795	0.000105168	2.94282e-05	9.34479e-05	0	1.46956e-05	0	0
GACAGAGGTGGCAAGCGTTGTTCGGAATTACTGGGCTTAAAGGGCGCGTAGGCGGCGATGTAAGTCTGGTGTGGAATTTTACAGCTCAACTGTAAGACTGCGCTGGAAACTGTATCGCTCGAGTCAGATAAGGGAAGGTGGAATTCCTGATGTAGCGGTGAAATGCGTAGATATCAGGAGGAAGGCCTGTGGTGAAGACAGCCTTCTGGGTCTTGACTGACGCTGAGGTGCGAAAGCGTGGGGAGCAAACAGG	Bacteria	Nitrospirae	Thermodesulfovibrionia	NA	NA	NA	0.00276526	0	0	0	0.00276526	0	0	0	0	0	0	0	0	0	0	0	0	0	0	0	0	0	0	0	0	0	0	0	0	0	0	0	0	0	0	0	0	0	0	7.34781e-06	0	0
TACGGAGGGTGCGAGCGTTAATCGGAATTACTGGGCGTAAAGAGTACGTAGGCGGTTTGGCCAGTCTGATGTGAAAGCCCCGGGCTCAACCTGGGAACTGCATTGGATACTGTCAGACTAGAGTACAGGAGAGGAGAGTGGAATTTCCAGTGTAGCGGTGAAATGCGTAGATATTGGAAGGAACACCAGTGGCGAAGGCGGCTCTCTGGACTGATACTGACGCTGAGGTACGAAAGCGTGGGGAGCAAACAGG	Bacteria	Proteobacteria	Gammaproteobacteria	Methylococcales	Methylomonaceae	IheB2-23	0.00275974	0	0	0	0.000990031	0	0.00275974	0.000489636	0	0	0	0	1.80776e-05	0	0	2.66269e-05	0	0	0	0	0	0	0	8.64798e-06	0	0	0	0.000117677	0	0	0	0	0	0	3.72244e-05	2.10336e-05	0	7.1883e-05	0	8.08259e-05	0.000726141	4.40829e-05
TACGTAGGGGGCGAGCGTTGTCCGGAATCACTGGGCGTAAAGGGCGCGTAGGCGGCATGCTAAGTTAGAAGTGAAATTTCAGGGCTCAACTCTGAAACTGCTTCTAAAACTGGCATGCTTGAGCGCAGGAGAGGGAAGTGGAATTTCTGGTGTAGCGGTGAAATGCGTAGATATCAGGAGGAACACCAGTGGCGAAGGCGGCTTCCTGGCCTGTTACTGACGCTGAGGCGCGAAAGCGTGGGGAGCAAACAGG	Bacteria	Firmicutes	Clostridia	Clostridiales	Peptococcaceae	Desulfotomaculum	0.00275626	0.00275626	0.000556655	0	0.000614502	0	0.00190327	0	0	2.37558e-05	0	0	0	2.09471e-05	0	0	0	0	0	0.00189031	0.0022903	0	0.000946579	0.00134908	0.000523683	0.00110823	1.06704e-05	0.000196128	0.000246355	0.000132541	0.000144302	7.70794e-05	0	0	0	0	0	7.1883e-05	0	0	0	0
GACGGAGGGGGCTAGCGTTATTCGGAATTACTGGGCGTAAAGGGTGCGTAGGCGGTTTTTTAAGCAAGGTGTGAAAGCCCTGAGCTCAACTCAGGAATGGCGCTTTGAACTGAAAGACTTGAGTACGAAAGAGGAAAGAGGAATTCCTAGTGTAGGGGTGAAATCCATAGATATTAGGAAGAACACCAAAGGCGAAGGCGACTTTCTGGTTCGTAACTGACGCTGAGGCACGAAAGCGTGGGGAGCAAATAGG	Bacteria	Proteobacteria	Alphaproteobacteria	Holosporales	Holosporaceae	NA	0.00275297	0	0	0	0	0	0	0	0	0	1.69066e-05	0	7.23105e-06	0	0	0	0	0	6.52925e-06	0.0011859	0.00120656	0	0.000585158	0.00166041	0.00125059	0.00115365	0.00275297	8.82578e-05	0.000246355	0	0	0	0	0.000641524	0.00136012	0	0	0	0	0	0	3.67357e-06
TACGAGGGGTCCTAGCGTTGTCCGGATTTACTGGGCGTAAAGGGTACGTAGGCGTTTTAGAAAGTTATGTGTTAAATACTTTAGCTTAACTAAAGAAGTGCACATAAAACTATTAAAATAGAGTTTGAGAGAGGAACGCAGAATTCATGGTGGAGCGGTGACATGCGTAGATATCATGAGGAAAGCCAAATGCGAAGGCAGCCTTCTGGCTCAAAACTGACGCTGAGGTACGAAAGCGTGGGGAGCGAACAGG	Bacteria	Marinimicrobia_(SAR406_clade)	NA	NA	NA	NA	0.00274683	0	0	0	0	0	0	0.000399869	0.00136603	0.00118779	0.00125954	0	2.53087e-05	0.000642377	0.00190372	0.00100295	0	0	0.000365638	0.000276413	0.000476844	0	4.30263e-05	0.000527527	0.000226669	0.000190762	0.000672237	0.000853159	0.00120938	0.00172966	0.00163289	0.00274683	0.00029837	1.27794e-05	5.72684e-05	0.00110426	0.00118694	0.000582252	0.000172	0.000573129	1.72891e-05	1.83679e-05
TACGGAGGGGGCGAGCGTTGTTCGGATTTATTGGGCGTAAAGAGCGTGTAGGTGGTTATCTAAGTCGGGTGTGAAAATCCCTGGCTCAACCAGGGACTGGCGTTCGAAACTGGATGACTTGAGTACGGGAGAGGAGAGTGGAATTCCTGGTGTAGCGGTGAAATGCGTAGATATCAGGAGGAACACCGGTGGCGAAGGCGACTCTCTGGCCCGATACTGACACTGAGACGCGAAAGCTGGGGGAGCGAACGGG	Bacteria	NA	NA	NA	NA	NA	0.00273562	0	0	0	0	0.000117096	0.000333072	0	0	0	0	0	1.80776e-05	0	0	3.55025e-05	0	5.98727e-05	0	8.0249e-05	0	0	0	0	0	0	0	0	0	0	7.59486e-06	7.00722e-06	1.70497e-05	0	0	0.00213491	0.00184417	0.0015383	0.00273562	0.00193247	0.000155602	0.00181658
TACGGAGGGGGCGAGCGTTGTTCGGAATTACTGGGCGTAAAGAGCGAGTAGGTGGTTTATTTAGTCAAATGTGAAAGCTCAGAGCTCAACTTTGAAATTGCATTTGAAACTGATAGACTTGAGTTTGGGAGAGGATAGCGGAATTCTAAGTGTAGAAGTGAAATTCGTAGATATTTAGAGGAACACCAACAGCGAAGGCAGCTATCTGGCCCTTTACTGACACTCAGAAGCGAAAGCTTGGGTAGCAAACAGG	Bacteria	Proteobacteria	NA	NA	NA	NA	0.00273052	0	0	0	0	0	0	8.97666e-05	0.000431379	0.000863127	0.00081997	0	0.000354321	0	0.000168559	0.00112721	0.00273052	0.000593025	0.000195877	0.000374495	7.9474e-05	0	0.000258158	0.00055347	0.00046897	0.000281601	0.00103503	0.000254967	0.000503908	0.000324725	0.00121518	0.000238245	0.000494442	5.11174e-05	0.000160351	0.000241886	0.000431614	0.000395356	0	0.000499651	0.000847165	0.000121228
GACAGAGGTGGCAAGCGTTGTTCGGAATTACTGGGCTTAAAGGGCGCGTAGGCGGCGATGTAAGTCTGGTGTGGAATTTTACAGCTCAACTGTAAGACTGCGCTGGAAACTGTATCGCTTGAGTCAGATAGGGAAAGGTGGAATTCCTGATGTAGCGGTGAAATGCGTAGATATCAGGAGGAAGGCCTGTGGTGAAGACAGCCTTCTGGGTCTTGACTGACGCTGAGATGCGAAAGCGTGGGGAGCAAACAGG	Bacteria	Nitrospirae	Thermodesulfovibrionia	NA	NA	NA	0.0027287	0.0027287	0.000247402	0.000268168	0.000443807	0	0	0	0	0	0	0	0	0	0	0	0	0	0	0	0	0	0	0	0	0	0	0	0	0	0	0	0	0	0	0	0	0	0	0	0	0
TACGTAGGGGGCAAGCGTTGTCCGGAATTATTGGGCGTAAAGGGCGTGTAGGCGATATAATAAGTTAGAGATGAAAGCTCGTGGCTCAACCAAGAGACTGCCTCTAAAACTGTTAAACTTGAGTGCAGGAGAGGGAAGTAGAATTCCTAGTGTAGCGGTGAAATGCGTAGATATTAGGAGGAACATTCGTGGCGAAGGCGACTTCCTGACCTGTAACTGACGCTGAGGCGCAAAAGCGTGGGGAGCAAACAGG	Bacteria	Firmicutes	Clostridia	Clostridiales	NA	NA	0.00272143	0	0.00272143	0	0	0	0	0	0	0	0	0	0	0	0	0	0	0	0	0	0	0	0	0	0	0	0	0	0	0	0	0	0	0	0	0	0	0	0	0	0	0
GACAGAGGTGGCAAGCGTTGTTCGGAATTACTGGGCTTAAAGAGCGCATAGGCGGCGATGTAAGTCTGGTGTGGAATTTTACAGCTCAACTGTAAGACTGCGCTGGAAACTGTATGGCTTGAGTCAGATAGGGGAAGGTGGAATTCCTGATATAGCGGTGAAATGCGTAGATATCAGGAGGAAGGCCTGTGGTGAAGACAGCCTTCTGGGTCTTGACTGACGCTGAGGTGCGAAAGCGTGGGGAGCAAACAGG	Bacteria	Nitrospirae	Thermodesulfovibrionia	NA	NA	NA	0.00272143	0	0.00272143	0	0	0	0	0	0	0	0	0	0	0	0	0	0	0	0	0	0	0	0	0	0	0	0	0	0	0	0	0	0	0	0	0	0	0	0	0	0	0
GACAGAGGTGGCAAGCGTTGTTCGGAATTACTGGGCTTAAAGGGCGCGTAGGCGGCGATGTAAGTCTGGTGTGGAATTTTACAGCTCAACTGTAAGACTGCGCTGGAAACTGTATCGCTTGAGTCAGATAGGGGAAGGTGGAATTCCTGATGTAGCGGTGAAATGCGTAGATATCAGGAGGAAGGCCTGCGGTGAAGACAGCCTTCTGGGTCTTGACTGACGCTGAGGCGCGAAAGCGTGGGGAGCAAACAGG	Bacteria	Nitrospirae	Thermodesulfovibrionia	NA	NA	NA	0.00271661	8.26879e-05	0	0	0	0	0	0	0	0	0	0	3.61553e-06	0	0	0	0	0	0	8.91655e-06	7.22491e-06	0	0	0	0	0	0	0	0	0	0	7.00722e-06	0	0	0	0.00116736	0.000804371	0.00150235	0.00183467	0.000925824	0.000656985	0.00271661
TACGAAGGGACCTAGCGTAGTTCGGAATTACTGGGCTTAAAGAGCTCGTAGGTGGTCAGAAAAGTTGGTGGTGAAATCCCAAGGCTTAACCTTGGAACTGCCACTAAAACTTTTTGACTAGAGTATGATAGAGGAAAGTGGAATTTCTAGTGTAGAGGTGAAATTCGTAGATATTAGAAAGAACACCGATTGCGAAGGCAACTTTCTGGATCATTACTGACACTGAGGAGCGAAAGCATGGGTAGCGAAGAGG	Bacteria	Proteobacteria	Alphaproteobacteria	SAR11_clade	Clade_II	NA	0.00270658	0	0	0	0	0	0	4.89636e-05	2.39655e-05	0.000411767	0.000253599	0	2.89242e-05	2.09471e-05	0.000148728	4.43782e-05	0	5.70216e-06	7.8351e-05	3.56662e-05	2.16747e-05	0.00270658	0	7.78318e-05	0.000140691	1.81678e-05	0.000181397	6.86449e-05	0.000179167	0.00017893	0.000379743	0	0.000136398	7.66761e-06	1.71805e-05	0.000210336	0.000107903	7.1883e-05	0	6.61303e-05	0.000172891	2.02047e-05
TACGAAGGGACCTAGCGTAGTTCGGAATTACTGGGCTTAAAGAGCTCGTAGGTGGTTAGAAAAGTTGGTGGTGAAATCCCAAGGCTTAACCTTGGAACTGCCACTAAAACTTTTTAACTAGAGTATGATAGAGGTAAGCGGAATTTCTAGTGTAGAGGTGAAATTCGTAGATATTAGAAAGAACACCAATTGCGAAGGCAGCTTTCTGGATCATTACTGACATTGAGGAGCGAAAGCATGGGTAGCGAAGAGG	Bacteria	Proteobacteria	Alphaproteobacteria	SAR11_clade	Clade_II	NA	0.00270658	0	0	0	0	0	0	0.000106088	3.99425e-05	0.000324662	0.000270506	0	2.16932e-05	0	0.000128898	8.87563e-05	0	0	0	3.56662e-05	0	0.00270658	8.60526e-06	0.000181607	0.00020322	9.99228e-05	0.000170727	0.000186322	0.000223959	0.000159049	6.07589e-05	2.80289e-05	0	0	1.14537e-05	0.000136718	2.94282e-05	5.03181e-05	0	2.93912e-05	6.91563e-05	3.67357e-06
TACGGAGGGGGCGAGCGTTGTTCGGAATTACTGGGCGTAAAGCGCAAGTAGGTGGTTTATTTAGTCAAATGTGAAAGCTTAGGGCTTAACCCTGAAATTGCATTTGAAACTGATGAACTTGAGTTTGGGAGAGGATAGTGGAATTCCAAGTGTAGAAGTGAAATTCGTAGATATTTGGAGGAACACCAATAGCGAAGGCAGCTATCTGGCCCTTTACTGACACTCAGAGGCGAAAGCTTGGGTAGCAAACAGG	Bacteria	Proteobacteria	Alphaproteobacteria	NA	NA	NA	0.00270114	0.00270114	0	0	3.4139e-05	0	0	5.71242e-05	0	0.000174209	0.000185973	0	5.42329e-05	0	0	0.000168637	0	7.41281e-05	0	9.80821e-05	0.000137273	0	9.46579e-05	0	8.59778e-05	0.000109007	1.06704e-05	6.86449e-05	8.95837e-05	6.62704e-06	0.000121518	0	0.000289845	1.53352e-05	2.29073e-05	4.20672e-05	0.000107903	9.34479e-05	0	2.20434e-05	0	6.0614e-05
GACAGAGGTGGCAAGCGTTGTTCGGAATTACTGGGCTTAAAGGGCGCGTAGACGGCGATGTAAGTCTGGTGTGGAATTTTACAGCTCAACTGTAAGACTGCGCTGGAAACTGTATCGCTTGAGTCAGATAGGGGAAGGTGGAATTCCTGATATAGCGGTGAAATGCATAGATATCAGGAGGAAGGCCTGTGGTGAAGACAGCCTTCTGAGTCTTGACTGACGCTGAGGTGCGAAAGCGTGGGGAGCAAACAGG	Bacteria	Nitrospirae	Thermodesulfovibrionia	NA	NA	NA	0.00269321	0	0	0	0	0.00269321	0	0	0	0	0	0	0	0	0	0	0	0	0	0	0	0	0	0	0	0	0	0	0	0	0	0	0	0	0	0	0	0	0	0	0	0
TACGGAGGGGGCAAGCGTTGTTCGGAATTACTGGGCGTAAAGAGCGAGCAGGTGGTTCATTAAGTCAATTGTGAAAGCTCAAGGCTTAACCTTGAAATTGCTTTTGATACTGATGAACTAGAGTTTGGGAGAGGATAGTGGAATTCTAAGTGTAGAAGTGAAATTCGTAGATATTTAGAGGAACACCGATAGCGAAGGCAACTATCTGGCCCTTTACTGACACTCAGAAGCGAAAGCTTGGGTAGCAAACAGG	Bacteria	Proteobacteria	Alphaproteobacteria	Rickettsiales	S25-593	NA	0.0026844	0	6.18506e-05	0	0	0	0	0.000252979	0.000391436	0.0026844	0.00131871	0	0.000665257	0.00129174	0.000247881	0.00203252	0	0.000248044	0	0.000597409	0.000390145	0	0.000301184	0.000717782	0.000891043	0.000717627	0.00163257	0.00051974	0.00127657	0.00143807	0.000691132	0.000161166	0	4.34498e-05	0.0002348	0.000641525	0.000294282	0.00063257	0	0.000617216	0.00224758	0.000146943
TACGAAGGGACCTAGCGTAGTTCGGAATTACTGGGCTTAAAGAGCACGTAGGTGGTTAAAAAAGTTGGTGGTGAAATCCCAGAGCTTAACTCTGGAACTGCCATCAAAACTTTTTAGCTAGAGTATGATAGAGGAAAGTGGAATTTCTAGTGTAGAGGTGAAATTCGTAGATATTAGAAAGAATACCAATTGCGAAGGCAGCTTTCTGGATCATTACTGACACTGAGGTGCGAAAGCATGGGTAGCGAAGAGG	Bacteria	Proteobacteria	Alphaproteobacteria	SAR11_clade	Clade_I	NA	0.00268389	0	0	0	0	0	0	0.000171373	0.000391436	0.00105317	0.000507198	0.00268389	9.76192e-05	0.000104735	0.000257796	0.000434906	0.000325062	2.85108e-06	1.30585e-05	0.000115915	8.66989e-05	0	0.000111868	0.000328623	0.000320463	0.000118091	0.000608214	0.000558966	0.000750263	0.00029159	0.000440502	0.000329339	0	3.06705e-05	5.44049e-05	0.000273437	0.000235426	0.000194084	2.45714e-05	0.000176347	8.64454e-05	4.04093e-05
AACCAGCACCTCAAGTGGTCAGGAGGATTATTGGGCCTAAAGCATCCGTAGCCGGCTCTTCAAGTTTTCGGTTAAATCTATACGCTTAACGTATAGGCTGCCAAAAATACTGTAGAGCTAGGGAGTGGGAGAGGTAGACGGTACTCGGTAGGAAGGGGTAAAATCTTTTGATCTATTGATGACCACCTGTGGCGAAGGCGGTCTACCAGAACATGTTCGACGGTGAGGGATGAAAGCTGGGGGAGCAAACCGG	Archaea	Thaumarchaeota	Nitrososphaeria	Nitrosopumilales	Nitrosopumilaceae	NA	0.00267828	0.000330752	0	0	0	0	0	0.000391709	0.000343505	0.00118779	0.000862237	0	0.000227778	0.000181541	0.000803133	0.00126922	0	0	0.000130585	0.000713324	0.000202298	0	0.000154895	0.000423751	0.000601845	0.000517782	0.00267828	0.000980642	0.00100782	0.000298217	0.000569614	0.000105108	0	1.78911e-05	0.000137444	0.000809793	0.000598374	0.000862596	0	0.000800911	0.000224758	7.34715e-05
TACGGAGGATGCAAGCGTTATCCGGATTTATTGGGTTTAAAGGGTTCGTAGGCGGAAAATTAAGTCAGTGGTGAAAGCCTGCAGCTCAACTGCAGAACTGCCATTGATACTGATTTTCTTGAATTTATATGAAGTGGGCGGAATGCGTCATGTAGCGGTGAAATGCACAGATATGACGCAGAACACCAATTGCGAAGGCAGCTCACTAATGTAATATTGACGCTGAGGAACGAAAGCATGGGGAGCGAACAGG	Bacteria	Bacteroidetes	Bacteroidia	Flavobacteriales	NS9_marine_group	NA	0.00267732	0	0	0	0	0	0.000618562	0.00254611	0.000199712	0.000158372	0.000202879	0	5.42329e-05	0.000446871	0	7.10051e-05	0	0	3.91755e-05	0.000534993	0.000736941	0	0.000533526	0.000441047	0.000414257	0.000354272	0	0.00234373	0.0016237	0.00267732	0.00209618	0.00194801	0	0.000155908	0.000314976	0	0	1.43766e-05	0	6.61303e-05	0.000881743	0
TACGTAGGGTGCGAGCGTTAATCGGAATTACTGGGCGTAAAGCGTGCGCAGGCGGTTATGTAAGACAGATGTGAAATCCCCGGGCTCAACCTGGGAACTGCATTTGTGACTGCATAGCTAGAGTACGGCAGAGGGGGATGGAATTCCGCGTGTAGCAGTGAAATGCGTAGATATGCGGAGGAACACCGATGGCGAAGGCAATCCCCTGGGCCTGTACTGACGCTCATGCACGAAAGCGTGGGGAGCAAACAGG	Bacteria	Proteobacteria	Gammaproteobacteria	Betaproteobacteriales	Burkholderiaceae	NA	0.00267358	0.00267358	0	0	0	0	0	0	0	5.54302e-05	7.60797e-05	0	0.00235009	0	0	9.7632e-05	0.00195037	0.000307917	0.000548457	0	2.88996e-05	0	0	0.000207551	0	3.63356e-05	0	0.000254967	0	0.000139168	7.59486e-06	0.000609628	0	0.00120637	0.00088766	1.05168e-05	0	0.000431298	0.000262095	8.81737e-05	0	7.89818e-05
TACGGAGGGTACAAGCGTTAATCGGAATTACTGGGCGTAAAGCGCGCGTAGGCGGTTAAGTAAGTTGGATGTGAAAGCCCTGGGCTCAACCTAGGAACTGCATTCAAAACTATTTAACTAGAGTACGAGAGAGGAGAGTAGAATTTCTGGTGTAGCGGTGAAATGCGTAGATATCAGAAGGAATACCAATGGCGAAGGCAGCTCTCTGGATCGTCACTGACGCTAAGGTGCGAAAGCGTGGGTAGCAAACAGG	Bacteria	Proteobacteria	Gammaproteobacteria	SAR86_clade	NA	NA	0.0026701	0	0	0	0	0	0	0.00013873	0.000287586	0.000649325	0.000574824	0	5.06174e-05	0.000516695	0.000733727	0.000647921	0	3.4213e-05	0	0.000213997	0.000245647	0	0.000137684	0.000164312	0.000211036	0.000127174	0.00132313	0.00041187	0.00104141	0.000437384	0.000630373	0.000441455	0.000204597	1.53352e-05	9.73562e-05	0.000347054	0.000294282	0.00038098	0.0026701	0.000389434	0.00038036	8.81658e-05
TACAGAGGGTGCAAGCGTTAATCGGAATTACTGGGCGTAAAGCGCGCGTAGGTGGTTTATTAAGTTGGATGTGAAAGCCCTGGGCTCAACCTGGGAATGGCATTCAAAACTAATAGACTAGAGTATAGTAGAGGAAAGTGGAATTTCCGGTGTAGCGGTGAAATGCGTAGATATCGGAAGGAACACCAGTGGCGAAGGCGACTTTCTGGACTAATACTGACACTGAGGTGCGAAAGCGTGGGGAGCAAACAGG	Bacteria	Proteobacteria	Gammaproteobacteria	P0X4b2H11	NA	NA	0.00266551	0	0	0	0	0	0	8.1606e-06	0	7.9186e-06	8.4533e-06	0	0	0	0	0	0.00266551	0	0	0	0	0	0	0	0	0	0	0	2.23959e-05	0	0	0	0	0	0	0	0	0	0	2.20434e-05	0	0
TACGTAGGAACCGAGCGTTGTCCGGATTTACTGGGCGTAAAGAGCGCGTAGGTGGTTTGTTAAGTCTCATGTGTAATCTCCCGGCTCAACTGGGAGGGGTCATGGGATACTGGCAGGCTTGAGGGTAGCAGAGGAAAGCGGAATTCCCGGAGTAGTGGTGAAATGCGTAGATACCGGGAGGAACACCAGAGGCGAAGGCGGCTTTCTGGGCTATTCCTGACACTGAGGCGCGAAAGCGTGGGGAGCGAACCGG	Bacteria	Chloroflexi	Dehalococcoidia	SAR202_clade	NA	NA	0.00265728	0	0	0	0	0	0.000428235	0.000579403	0.00223678	0.00192422	0.00238383	0	0.00152214	0.00203885	0.00265728	0.000763305	0.000996858	0.000230938	0.000124056	0.000838156	0.000325121	0	0.000215131	0.00118477	0.000609661	0.000708543	7.4693e-05	0.00150038	0.00157891	0.000636196	0.00116201	0.000567585	0	0.000281146	0.000664313	0.00167217	0.00123598	0.000776336	0.000999238	0.00108748	0.00153873	0.00125636
TACGGGAGGTGCGAGCGTTAATCGGAATTACTGGGCGTAAAGCGAGCGTAGGCTGTTAATTAAGTCGAATGTGAAATCCCCGGGCTCAACCTGGGAACTGCATTCGAAACTATTTAACTAGAGTATGGGAGAGGAAAGTAGAATTTCCGGTGTAGCGGTGAAATGCGTAGATATCGGAAGGAATACCAGTGGCGAAGGCGGCTTTCTGGAACAATACTGACGCTGAGGTTCGAAAGCGTGGGGAGCAAACAGG	Bacteria	Proteobacteria	Gammaproteobacteria	HOC36	NA	NA	0.00265574	0	6.18506e-05	8.93895e-05	0	0	0	0.000261139	0.00063908	0.00143327	0.0012849	0	9.76192e-05	6.98236e-06	0.0016261	0.000985195	0	8.55325e-05	3.26462e-05	0.000427994	0.000332346	0	0.000172105	0.000510231	0.000273566	0.000227097	0.000928327	0.000872771	0.00152292	0.000675958	0.00194428	0.00265574	0.000349519	3.57822e-05	0.000120264	0.000662558	0.000529708	0.00108543	0.00216229	0.000734781	0.000605118	0.000181842
GACGAACCGGTCGAACGTTATTCGGAATTACTGGGCTTAAAGAGTGCGTAGGCGGCCTAGAAGGTGAGGTGTGAAATCCCTCGGCTCAACCGAGGAACTGCGCTTCAAACCACTAGGCTTGAGGGAGACAGAGGTGAGCGGAACTGATGGTGGAGCGGTGAAATGCGTTGATATCATCAGGAACACCGGTGGCGAAGGCGGCTCACTGGGTCTCTTCTGACGCTGAGGCACGAAAGCTAGGGTAGCGAACAGG	Bacteria	Planctomycetes	Planctomycetacia	Pirellulales	Pirellulaceae	Rhodopirellula	0.00264384	0	0	0	0	0	0	0.000106088	0.000415402	0.000269232	0.000228239	0	3.97708e-05	0	0.000178474	4.43782e-05	0.00264384	0	7.18217e-05	8.91655e-05	0.000130048	0	3.4421e-05	6.91838e-05	7.81616e-05	5.45033e-05	0	0.000166709	6.71877e-05	6.62704e-06	5.3164e-05	0	0	1.78911e-05	1.43171e-05	0.000147235	6.86658e-05	5.75064e-05	0.000253905	0.000132261	0	2.93886e-05
TACGTAGGGGGCGAGCATTGTCCGGAATCACTGGGCGTAAAGGGCGCGTAGGCGGCATGCTAAGTTAGAAGTGAAATTTCAGGGCTCAACTCTGAAACTGCTTCTAAAACTGGCATGCTTGAGTGCAGGAGAGGGAAGTGGAATTCCTGGTGTAGCGGTGAAATGCGTAGATATCAGGAGGAACACTCATGGCGAAGGCGGCTTCCTGGCCTGTTGCTGACGCTGAGGCGCGAAAGCGTGGGGAGCAAACAGG	Bacteria	Firmicutes	Clostridia	Clostridiales	Peptococcaceae	Desulfotomaculum	0.00261845	0.00261845	0	0	0	0	0	0	0	0	0	0	0	0	0	0	0	0	0	0	0	0	0	0	0	0	0	0	0	0	0	0	0	0	0	0	0	0	0	0	0	0
TACGTAGGGAGCGAGCGTTACCCGGAATTACTGGGCGTAAAGAGCACGTAGGCGGTTGGATAAGTCTTCTGTGAAAGCTCCCGGCTCAACTGGGAGAGGTCAGGAGATACTATTCGACTGGAGGGCTGTAGAGGTAAGCGGAATTCCCGGTGTAGCGGTGAAATGCGTAGATATCGGGAGGAACACCAGCGGCGAAAGCGGCTTACTGGGCAGTGCCTGACGCTGAGGTGCGAGAGCGTGGGGAGCAAACTGG	Bacteria	Chloroflexi	Dehalococcoidia	SAR202_clade	NA	NA	0.00261764	0	0	0	0	0	0	0.000530439	0.00102253	0.00214594	0.00148778	0	0.00261764	0.00143138	0.00140796	0.000985195	2.16708e-05	0.000393449	7.8351e-05	0.000606325	0.000303446	0.00015921	0.000129079	0.000423751	0.000375176	0.000254349	0.000661566	0.000578579	0.000593492	0.00029159	0.000858219	9.8101e-05	0	0.000592962	0.00133722	0.000746692	0.00123598	0.000352227	0.00016381	0.000271869	0.00127939	0.00220782
CACCGGCACCCCGAGTGGTAGCCACTATTATTGGGCCTAAAGCGTTCGTAGCCGGTTTGGTAAATTCTTGGGTAAATCGTACCGCTCAACGGTGCGGATTCCGGGGACACTACCAGACTTGAGACCGGGGGAGATCAGAGGTACTTGCGGGGGAGCGGTGAAATGTTGTAATCCCGCAGGGACCACCAGTGGCGAAGGCGTCTGATCAGAACGGCTCTGACGGTGAGGAACGAAACCCTGGGGCGCAAACGGG	Archaea	Euryarchaeota	Thermoplasmata	Marine_Group_III	NA	NA	0.00261224	0	0	0	0	0	0	0.000497797	0.00261224	0.00152829	0.00132717	0	0.000357937	0.00128475	0.00196321	0.000443782	0.000975187	0	6.52925e-05	0.000392328	0.000375695	0	0.000232342	0.000648598	0.000758168	0.000499614	9.60338e-05	0.00155922	0.000627086	0.000106033	0.00056202	0.000322332	0	3.57822e-05	0.000114537	0.00102013	0.00102018	0.000948855	5.73333e-05	0.000977259	0.00153873	0.000161637
AACCAGCACCTCAAGTTGTCAGGAGGATTATTGGGCCTAAAGCATCCGTAGCCGGCTCTGTTAGTTTTCGGTTAAATCCATATGCTCAACATATGGGCTGTCGGAAATACTGCAGAGCTAGGGAATGGGAGAGGTAGACGGTACTCGGTAGGAAGGGGTAAAATCCTTTGATCTATCGATGACCACCTGTGGCGAAGGCGGTCTACCAGAACATGTTCGACGGTGAGGGATGAAAGCTGGGGGAGCAAACCGG	Archaea	Thaumarchaeota	Nitrososphaeria	Nitrosopumilales	Nitrosopumilaceae	NA	0.00260002	0	0	0	0	0	0	0.000383548	0.000175747	0.00118779	0.00153005	0.00260002	0.000180776	9.07707e-05	0.000466016	0.000576916	0	0.000122597	3.91755e-05	0.00074899	0.000151723	0.000477631	0.000232342	0.000147016	0.000336095	0.000454194	0.0015152	0.000372644	0.000515106	0.000404249	0.000470881	0.000483498	0	1.53352e-05	0.000123127	0.000662558	0.000392376	0.000265967	0	0.00047026	5.18672e-05	9.18393e-05
TACGGAGGGTGCAAGCGTTAATCGGAATTACTGGGCGTAAAGCGCACGCAGGCGGTTTGTTAAGTCAGATGTGAAATCCCCGGGCTCAACCTGGGAACTGCATCTGATACTGGCAAGCTTGAGTCTCGTAGAGGGGGGTAGAATTCCAGGTGTAGCGGTGAAATGCGTAGAGATCTGGAGGAATACCGGTGGCGAAGGCGGCCCCCTGGACGAAGACTGACGCTCAGGTGCGAAAGCGTGGGGAGCAAACAGG	Bacteria	Proteobacteria	Gammaproteobacteria	Enterobacteriales	Enterobacteriaceae	Escherichia/Shigella	0.00260002	0	0	0	0	0	0	0	0	0	0	0.00260002	6.50795e-05	0	0	0	0	7.41281e-05	6.52925e-06	0	0	0	0	0	0	0	0	0	0	0	0	0	0	7.66761e-06	8.59025e-06	0	0	0	0	0	0	3.67357e-06
TACGAAGGGGGCTAGCGTTGTTCGGAATTACTGGGCGTAAAGCGCACGTAGGCGGATCGTTAAGTGAGGGGTGAAATCCCGGGGCTCAACCCCGGAACTGCCTCTCATACTGGCGATCTGGAGTTCGAGAGAGGTGAGTGGAATTCCGAGTGTAGAGGTGAAATTCGTAGATATTCGGAGGAACACCAGTGGCGAAGGCGGCTCACTGGCTCGATACTGACGCTGAGGTGCGAAAGCGTGGGGAGCAAACAGG	Bacteria	Proteobacteria	Alphaproteobacteria	Rhizobiales	Rhizobiaceae	NA	0.00259457	0	0	0	0.00259457	0	0	0	0	0	0	0	0	0	9.91522e-06	0	0	0	0	0	0	0	0	0	0	0	0	0	1.1198e-05	0	0	0	0	0	0	0	0	0	0	0	0	0
TACTAGCGGTTCAAGTCGCAGCCATTTTTATTGGGTCTAAAACATCCGTAGCTTGCTTCTTAAGTTCCTTGTGAAATTCTGTATCTCAAATACAGAGCGGGCAAGGAGTACTAGGAAGCTAGAGACTGGAAGACGTGAGAAGTACGTTCAAAGTAGCGGTTAAATGTTTTAATCTTGAACGGACTAACAATAGCGAAAGCATCTCACGAGGACAGTTCTGACAGTAAGGGATGAAGGCTAGGGGCGCAAAACGG	Archaea	Nanoarchaeaeota	Woesearchaeia	NA	NA	NA	0.00259291	0	0	0	0	0	0	2.44818e-05	3.1954e-05	3.16744e-05	0.000135253	0	0	0	0	0	0	0	0	0.000659825	0.00044072	0	0.000946579	0.000795614	0.000680006	0.000545033	0.00259291	0.00013729	0.000145573	0.000675958	3.03794e-05	0.000959989	0	0	0	0	0	0	8.19048e-06	0	0	0
GACAGAGATGGCAAGCGTTGTTCGGAATTACTGGGCTTAAAGGGCGCGTAGGCGGCGATGTAAGTCTGGTGTGGAATTTTACAGTTCAACTGTAAGACTGCGCTGGAAACTGTATCGCTTGAGTCAGATAGGGGAAGGTGGAATTCCTGATGTAGCGGTGAAATGCGTAGATATCAGGAGGAAGGCCTGTGGTGAAGACAGCCTTCTGGGTCTTGACTGACGCTAAGGTGCGAAAGCGTGGGGAGCAAACAGG	Bacteria	Nitrospirae	Thermodesulfovibrionia	NA	NA	NA	0.00259229	0	0	0.00259229	0	0	0	0	0	0	0	0	0	0	0	0	0	0	0	0	0	0	0	0	0	0	0	0	0	0	0	0	0	0	0	0	0	0	0	0	0	0
TACGAGGGGTGCAAGCGTTGTCCGGAATCACTGGGCGTAAAGGGTCCGTAGGCGTCCCAATAAGTCATTTGTAAAATACGCCGGCTTAACCGGTGGCCTGCATTTGAAACTATTGGGATAGAGTATAGGAGAGGAAAGTGGAATTCCTGGTGTAGCGGTGACATGCGTAGATATCAGGAGGAACACCAATGGCGAAGGCAGCTTTCTGGCCTATTACTGACGCTGAGGGACGAAAGCGTGGGGAGCGAACAGG	Bacteria	Marinimicrobia_(SAR406_clade)	NA	NA	NA	NA	0.00257883	0	0	0	0	0	0	5.71242e-05	7.9885e-05	0.000253395	0.000177519	0	4.33863e-05	0	0.000128898	0.000124259	0.00257883	0	0	0	2.88996e-05	0	0	6.05358e-05	1.56323e-05	3.63356e-05	3.20113e-05	1.96128e-05	0.000179167	6.62704e-06	8.35435e-05	0	0	1.27794e-05	5.15415e-05	0.000210336	3.92376e-05	0.000143766	0	9.55215e-05	0	4.59197e-05
GACAGAGGTGGCAAGTGTTGTTCGGAATTACTGGGCTTAAAGGGCGCGTAGGCGGCGATGTAAGTCTGGTGTGGAATTTTACAGCTCAACTGTAAGACTGCGCTGGAAACTGTATCGCTTGAGTCAGATAGGGGAAGGTGGAATTCCTGATGTAGCGGTGAAATGCGTAGATATCAGGAGGAAGGCCTGTGGTGAAGACAGCCTTCTGGGTCTTGACTGACGCTGAGGTGCGAAAGCGTGGGGAGCAAACAGG	Bacteria	Nitrospirae	Thermodesulfovibrionia	NA	NA	NA	0.00256043	0.000192938	0.000185552	0.000268168	0.00256043	0	2.37908e-05	0	0	0	0	0	0	0	0	0	0	0	0	0	2.16747e-05	0	0	0	0	0	0	0	2.23959e-05	0	0	7.00722e-06	0	0	0	0.000347054	0.000667039	0.000661323	0.00016381	0.00036739	0.000276625	0
TACGTAGGGTGCGAGCGTTAATCGGAATTACTGGGCGTAAAGCGTGCGCAGGCGGCTTTGCAAGACAGATGTGAAATCCCCGGGCTCAACCTGGGAACTGCATTTGTGACTGCAAGGCTAGAGTACGGCAGAGGGGGATGGAATTCCGCGTGTAGCAGTGAAATGCGTAGATATGCGGAGGAACACCGATGGCGAAGGCAATCCCCTGGGCCTGTACTGACGCTCATGCACGAAAGCGTGGGGAGCAAACAGG	Bacteria	Proteobacteria	Gammaproteobacteria	Betaproteobacteriales	Burkholderiaceae	Aquabacterium	0.00255618	0	0	0	0	0	0	0	1.5977e-05	0	1.69066e-05	0	3.61553e-06	0	1.98304e-05	0.00255618	0	0.00136282	6.52925e-05	0	0	0	0	0	0	0	0	0	6.71877e-05	0	0	0	0	0	4.29513e-05	0	0	2.87532e-05	0	0	0	2.02047e-05
TACGGAGGGGGTTAGCGTTGTTCGGAATTACTGGGCGTAAAGCGTACGTAGGCGGACTAGTCAGTCAGAGGTGAAATCCCAGGGCTCAACCCTGGAACTGCCTTTGATACTGCTAGTCTTGAGTTCGAGAGAGGTGAGTGGAATTCCAAGTGTAGAGGTGAAATTCGTAGATATTTGGAGGAACACCAGTGGCGAAGGCGGCTCACTGGCTCGATACTGACGCTGAGGTACGAAAGTGTGGGGAGCAAACAGG	Bacteria	Proteobacteria	Alphaproteobacteria	Rhodobacterales	Rhodobacteraceae	Litoreibacter	0.00255427	0	0	0.000446947	0	0	0.000333072	0.00255427	0.000119827	1.58372e-05	5.91731e-05	0	0.000227778	0	0.000237965	0.000168637	0	0.000313619	0	6.24159e-05	0.000122823	0	0.000111868	7.78318e-05	3.12647e-05	3.63356e-05	0	0.00013729	4.47918e-05	0.000344606	0.000136707	0	0	7.66761e-06	1.43171e-05	3.15504e-05	9.8094e-06	0	0	0	0	0
TACGGGGGGGGCAAGCGTTGTTCGGAATTACTGGGCGTAAAGGGCTCGTAGGCGGCTAGTCAAGTCGGACGTGAAATCCCTCGGCTCAACCGGGGAACTGCGTCCGATACTGGCTGGCTTGAAGCCGGGAGAGGGATGCGGAATTCCAGGTGTAGCGGTGAAATGCGTAGATATCTGGAGGAACACCGGTGGCGAAGGCGGCATCCTGGACCGGACTTGACGCTGAGGAGCGAAAGCCAGGGGAGCGAACGGG	Bacteria	Acidobacteria	Subgroup_6	NA	NA	NA	0.00254737	0	0	0	0	0	0	9.79272e-05	3.1954e-05	0.000174209	0.000109893	0	0.000799031	0	0.000178474	0.000168637	0	0	1.30585e-05	1.78331e-05	0.000108374	0.00254737	2.58158e-05	0.000138368	4.6897e-05	8.1755e-05	0	9.80642e-05	0.00011198	0	0.000113923	0	0	0.000140573	0.00034361	0.000210336	0.000294282	8.62596e-05	0.000753524	0.000161652	0.000795297	0.000207557
TACGGAGGGGGCTAGTGTTGTTCGGAATCACTGGGCGTAAAGCGTATGTAGGCGGATCAAAAAGTTAGATGTGAAATCCCTGGGCTTAACCCAGGAACTGCATTTAAAACTAGTGATCTAGAATTTGGTAGAGGTTAGTAGAATTTCCAGTGTAGAGGTGAAATTCGTAGATATTGGAAAGAATACCAGTGGCGAAGGCGACTAACTGGGCCATTTTTGACGCTGAGATACGAAAGCGTGGGTAGCAAACAGG	Bacteria	Proteobacteria	Alphaproteobacteria	Rhodospirillales	AEGEAN-169_marine_group	NA	0.00254737	0	0	0	0	0	0	8.1606e-06	0	0.00011086	0.000177519	0	3.61553e-05	0	9.91522e-05	5.32538e-05	0	0	0	8.91655e-05	7.22491e-06	0.00254737	0	0.000112424	3.12647e-05	5.45033e-05	0	9.80642e-05	2.23959e-05	0	7.59486e-05	7.00722e-06	5.9674e-05	5.11174e-06	1.14537e-05	3.15504e-05	2.94282e-05	0.000115013	0	0	0	9.18393e-06
TACGTGAGAGGCGAGCGTTATCCGGATTTACTGGGCGTAAAGGGCGTGTAGGCGGTTAGGTAAGTCTTTTGTGAAATCTCCCGGCTTAACCGGGAGGGGTCAAAGGAAACTGCTTAACTTGAAGGTAGCAGGGGGAGATGGAATTCTCGGTGGAGCGGTGAAATGCGTAGATATCGAGAGGAACACCAGTGACGAAAGCGATCTCCTGGGCTATACCTGACGCTGAGGCGCGAAAACATGGGGAGCAAACAGG	Bacteria	Chloroflexi	Dehalococcoidia	MSBL5	NA	NA	0.00253587	0	0.00253587	0	0	0	0	0	0	0	0	0	0	0	0	0	0	0	0	0	0	0	0	0	0	0	0	0	0	0	0	0	0	0	0	0	0	0	0	0	0	0
TACGTAGGGGGCGAGCGTTGTCCGGAATCACTGGGCGTAAAAGGCGAGTAGGCGGCATGCTAAGTTAGAAGTGAAATTTCAGGGCTCAACTCTGAAACTGCTTCTAAAACTGGCATGCTTGAGTACAGGAGAGGGAAGTGGAATTCCTGGTGTAGCGGTGAAATACGTAGATATCAGGAGAAACACTCGTGGCGAAGGCGGCTTCCTGGCCTGTTGCTGACGCTGAGGCGCGAAAGCGTGGGGAGCAAACAGG	Bacteria	Firmicutes	Clostridia	Clostridiales	Peptococcaceae	Desulfotomaculum	0.00253587	0	0.00253587	0	0	0	0	0	0	0	0	0	0	0	0	0	0	0	0	0	0	0	0	0	0	0	0	0	0	0	0	0	0	0	0	0	0	0	0	0	0	0
TACGAAGGGGGCTAGCGTTGTTCGGAATCACTGGGCGTAAAGGGTGCGTAGGCGGGATCTTAAGTCAGGGGTGAAATCCCGAGGCTCAACCTCGGAACTGCCTTTGATACTGGGGTCCTTGAGTCCGGAAGAGGTGAGTGGAACTGCGAGTGTAGAGGTGAAATTCGTAGATATTCGCAAGAACACCGGTGGCGAAGGCGGCTCACTGGTCCGGAACTGACGCTGAGGCACGACAGCGTGGGGAGCAAACAGG	Bacteria	Proteobacteria	Alphaproteobacteria	Rhizobiales	Beijerinckiaceae	1174-901-12	0.00253587	0	0.00253587	0	0	0	0	0	0	0	0	0	0	0	0	0	0	0	0	0	0	0	0	0	0	0	0	0	0	0	0	0	0	0	0	0	0	0	0	0	0	0
TACGGAGGGGGCAAGCGTTGTTCGGAATTACTGGGCGTAAAGGGCGCGTAGGCGGTCTGTTGCGTCAGGTGTGAAAGCCCCGGGCTCAACCTGGGAGGTGCACTTGATACGGGCAGGCTAGAATCCGGGAGAGGATGGTGGAATTCCCAGTGTAGAGGTGAAATTCGTAGATATTGGGAAGAACACCGATGGCGAAGGCAGCCATCTGGACCGGTATTGACGCTGAGGCGCGAAAGCGTGGGGAGCAAACAGG	Bacteria	Proteobacteria	Alphaproteobacteria	Thalassobaculales	NA	NA	0.00251615	0	0	0	0	0	0	3.26424e-05	0	0	0	0.00251615	0	0	0	0	0	0	0	0	0	0	0	0	0	0	0	0	0	0	0	0	0	0	0	0	0	0	0	0	0	0
AACCAGCACCTCAAGTGGTCAGGAGGATTATTGGGCCTAAAGCATCCGTAGCCTGTTCTATAAGTTTGCGGTTAAATCTATGCGCTCAACGTATAGGCTGCCGTAAATACTGTAGAACTAGGGAGTGGGAGAGGTAGACGGTACTCGGTAGGAAGGGGTAAAATCCTTTGATCTATTGATGACCACCTGTGGCGAAGGCGGTCTACCAGAACACGTTCGACGGTGAGGGATGAAAGCTGGGGGAGCAAACCGG	Archaea	Thaumarchaeota	Nitrososphaeria	Nitrosopumilales	Nitrosopumilaceae	NA	0.00249688	0	0	0	3.4139e-05	0	2.37908e-05	0.000236657	0.000527241	0.00107693	0.000786157	0	0.000263933	0	0.000584998	0.000781056	0	2.85108e-06	0.000130585	0.000481494	0.000223972	0	0.000301184	0.000224847	0.000242301	0.000436027	0.00249688	0.000225548	0.000671877	0.000377741	0.000227846	0.000371383	0	3.06705e-05	7.44489e-05	0.000652041	0.000313901	0.000460051	0	0.000727433	0.000259336	8.44922e-05
TACGTAGGGGGCAAGCGTTGTCCGGAATTACTGGGCGTAAAGGGCGTGTAGGCGGTAGTAAAAGTCTATTGTGAAATACCCGGGCTCAACCCGGGTTGGTCAGTAGAAACTATACAACTAGAGTGCAGGAGAGGAGAGTGGAATTCCTGGTGTAGCGGTGACATACGTAGATATCAGGAGGAACACCGGTGGCGAAGGCGGCTCTCTGGCCTACAACTGACGCTGAGGCGCGAAAGCGTGGGGAGCAAACAGG	Bacteria	Firmicutes	NA	NA	NA	NA	0.00249215	0	0	0	0.00249215	0	0	0	0	0	0	0	0	0	0	0	0	0	0	0	0	0	0	0	0	0	0	0	0	0	0	0	0	0	0	0	0	0	0	0	0	0
TACAGAGGGTGCAAGCGTTATTCGGAATTACTGGGCGTAAAGCGCGCGTAGGCGGATAATTAAGTCAGTTGTGAAAGCCCTGGGCTCAACCTAGGAACTGCATCTGAAACTGGTTATCTAGAGTTTAAGAGAGGGAAGGGGAATTCCAGGTGTAGCAGTGAAATGCGTAGATATCTGGAGGAACATCAGTGGCGAAGGCGCCTTCCTGGCTTAAAACTGACGCTGAGGTGCGAAAGCGTGGGTAGCGAACGGG	Bacteria	Proteobacteria	Gammaproteobacteria	Thiomicrospirales	Thiomicrospiraceae	Thiomicrorhabdus	0.00248715	0	0	0	0.000443807	0	0.00057098	0.000995593	4.7931e-05	2.37558e-05	2.53599e-05	0.000167743	0.000195238	0	0.000148728	0.000399404	0	1.14043e-05	8.48802e-05	0.000481494	0.000527419	0	0.000567947	0.00132314	0.000687822	0.000599537	0.00189934	0.000431483	0.000851045	0.000768736	0.000607589	0.00124728	0.000511492	0.000452389	0.000389425	0.000515323	0.000215807	0.00248715	0.000466857	0.000712737	0.000726141	6.24508e-05
CACCAGCAGCCCGAGTGGTGGCCGGGTTTATTGGGCCTAAAGCGCTCGTAGCCGGACTGGTAAGTCCCTTGTGAAATCGGTCGGCTCAACCGTTCGGCTTGCAAGGGATACTATCGGTCTTGAGGCCGGGAAAGGTCGGAGGTACCTCGGGGGTAACAGTGAAATGTTGTAATCCTCGAGGGACCACCAGTGGCGAAAGCGTCCGACAGGAACGGACCTGACGGTGAGGGGCGAAAGCTTGGGGAGCGAACGGG	Archaea	Hadesarchaeaeota	NA	NA	NA	NA	0.00248356	0	0	0	0	0	0	0	0	0	0	0	0	2.09471e-05	0.00022805	0.000878688	0	0.000672855	1.30585e-05	1.78331e-05	0	0	0	0	0	0	0	0	1.1198e-05	0	0	0.000525541	0	0	0	0.00217698	0.00186379	0.00168925	0.000303048	0.00248356	0.00178077	0.000214904
TACGGAGGGTGCAAGCGTTAATCGGAATTACTGGGCGTAAAGCGTACGTAGGCGGTTCGTTAAGTTAGATGTGAAAGCCCCGGGCTTAACCTGGGAACTGCATTTAAAACTAGCGAACTCGAGTTGAGTAGAGGGGAGTGGAATTTCAGGTGTAGCGGTGAAATGCGTAGAGATCTGAAGGAACACCAGTGGCGAAGGCGACTCCCTGGACTCAAACTGACGCTGAGGTACGAAAGCGTGGGTAGCAAACGGG	Bacteria	Proteobacteria	Gammaproteobacteria	Methylococcales	Methylomonaceae	Marine_Methylotrophic_Group_2	0.00248082	0	0	0	0	0	0.000214117	0.00248082	7.9885e-06	1.58372e-05	1.69066e-05	0	0.0002097	0.000516695	0.000297457	0.000452657	0	0.00126303	0	5.34993e-05	0.000151723	0	0	3.45919e-05	0	0	0	0.00013729	0.000559898	0.000848261	0.000356958	0.00119823	0	0.000651747	0.00118832	1.05168e-05	0.000107903	0.000754771	0.000139238	2.93912e-05	0.000259336	0.000150617
TACGAAGGGACCTAGCGTAGTTCGGAATTACTGGGCTTAAAGAGCTCGTAGGTGGTTAGAAAAGTTGGTGGTGAAATCCCAAGGCTTAACCTTGGAACTGCCACCAAAACTTTTTGACTAGAGTATGATAGAGGAAAGTGGAATTTCTAGTGTAGAGGTGAAATTCGTAGATATTAGAAAGAACACCAATTGCGAAGGCAACTTTCTGGATCATTACTGACACTGAGGAGCGAAAGCATGGGTAGCGAAGAGG	Bacteria	Proteobacteria	Alphaproteobacteria	SAR11_clade	Clade_II	NA	0.00247852	0	0	0	0	0.000351288	0	0.0005386	0.000455344	0.00247852	0.00165685	0	0.000151852	0.000795989	0.000932031	0.00077218	0.00171199	1.99576e-05	7.18217e-05	0.000365579	0.000303446	0.000796052	0.00018071	0.000873446	0.000664374	0.000744879	0.00123777	0.00104929	0.00139974	0.00149108	0.00149619	0.00132436	0.000323945	1.78911e-05	5.44049e-05	0.00082031	0.000568945	0.000402545	5.73333e-05	0.00077152	0.00102006	6.24508e-05
TACAGAGGGTGCAAGCGTTATTCGGAATTACTGGGGGTAAAGCGCGCGTAGGCGGATTAGTAAGTCAGTTGTGAAAGCCCTGGGCTCAACCTAGGAACTGCATCTGAAACTATTAATCTAGAGTTTAAGAGAGGCAAGGGGAATTCCAGGTGTAGCAGTGAAATGCGTAGATATCTGGAGGAACATCAGTGGCGAAGGCGCCTTGCTGGCTTAAAACTGACGCTGAGGTGCGAAAGCGTGGGTAGCGAACGGG	Bacteria	Proteobacteria	Gammaproteobacteria	Thiomicrospirales	Thiomicrospiraceae	Thiomicrorhabdus	0.00245046	0	0	0	0	0	0.00245046	0	0	0	0	0	0	0	0	0	0	0	0	0	0	0	0	0	0	0	0	0	0	0	0	0	0	0	0	0	0	0	0	0	0	0
TACCGGCGCCTCAAGTGGTAGTCGCTTTTATTGGGCCTAAAACGTCCGTAGCCGGTTTGGTACATTCGTGGGTAAATCAAGACGCTCAACGTCTTGAATTCTGCGAGCACGGCCAGACTTGGGACCGGGTGAGGTGTGGGGTACTCTCAGGGTAGGGGTAAAATCCTGTCATCCTGAGAGGACCACCTGTTGCGAAGGCGCCACACTAGAACGGATCCGACGGTCAGGGACGAAGCCTAGGGGCACGAACCGG	Archaea	Euryarchaeota	Thermoplasmata	Marine_Group_II	NA	NA	0.00243649	0	0	0	0	0	0	0.00110168	0.00243649	0.00205884	0.00198653	0	0.000141005	0.000125683	0.0010411	0.000594668	0.000130025	0	6.52925e-06	0.000811406	0.000621342	0	0.000223737	0.000423751	0.000461154	0.000254349	0.000160056	0.000607998	0.000806253	0.000516909	0.00104809	7.00722e-06	5.11492e-05	1.27794e-05	7.73123e-05	0.000778243	0.000686658	0.000186896	3.27619e-05	0.00030126	1.72891e-05	5.51036e-05
GACAGAGGTGGCAAGTGTTGTTCGGAATTACTGGGCTTAAAGGGCGCGTAGGCGGCGATGTAAGTCTGGTGTGGAATTTTACAGCTCAACTGTAAGACTGCGCTGGAAACTGTATCGCTTGAGTCAGATAGGGGAAGGTGGAATTCCTGATGTAGCGGTGAAATGCGTAGATATCAGGAGGAAGACCTGTGGTGAAGACAGCCTTCTGGGTCTTGACTGACGCTGAGGCGCGAAAGCGTGGGGAGCAAACAGG	Bacteria	Nitrospirae	Thermodesulfovibrionia	NA	NA	NA	0.00240803	0	0	0	0	0	0	0	0	0	0	0	1.44621e-05	0	0	0.000106508	0	2.28087e-05	0	0	0	0	0	0	0	0	0	0	0	0	0	1.40144e-05	0	0	0	0.00117788	0.00126541	0.00130108	0.0016381	0.00130056	0.000103734	0.00240803
TACGGAGGGGGCGAGCGTTGTTCGGATTTATTGGGCGTAAAAAACGTGTAGGTGGTTATTTAAGTCGGGCGTGAAAACCTCTGGCTCAACCAGAGGCTGTCGTTCGAAACTGAGTAACTTGAGTATGGGAGAGGAAAGCGGAATTCCTGGTGTAGCGGTGAAATGCGTAGATATCAGGAGGAACACCGATAGCGAAGGCAGCTTTCTGGCCCACAACTGACACTGAGACGCGAAAGCGTGGGGAGCAAACAGG	Bacteria	NA	NA	NA	NA	NA	0.00240287	0	0	0	0	0	0.00240287	0	0	0	0	0	0	0	0	0	0	0	0	0	0	0	0	0	0	0	0	0	0	0	0	0	0	0	0	0	0	0	0	0	0	0
GACAGAGGTGGCAAGCGTTGTTCGGAATTACTGGGCTTAAAGGGCGCGTAGGCGGCGATGTAAGTCTGGTGTGGAATTTTACAGCTCAACTGTAAGACTGCGCTGGAAACTGTATCACTTAAGTCAGATAGGGGAAGGTGGAATTCCTGATGTAGCGGTGAAATGCGTAGATATCAGGAGGAAGGCCTGTGGTGAAGACAGCCTTCTGGGTCTTGACTGACGCTGAGGTGCGAAAGCGTGGGGAGCAAACAGG	Bacteria	Nitrospirae	Thermodesulfovibrionia	NA	NA	NA	0.00239795	0.00239795	0	0	0	0	0	0	0	0	0	0	0	0	0	0	0	0	0	0	0	0	0	0	0	0	0	0	0	0	0	0	0	0	0	0	0	0	0	0	0	0
TACGGGGGGGGCGAGCGTTGTTCGGATTTATTGGGCGTAAAGAGTGCGTAGATGGTTATTTAAGTCGGACGTGAAAGCCCTTGGCTCAACCAAGGACCGGCGTCTGAAACTGGATGACTTGAGTACGGGAGAGGAGAGTGGAATTCCTGGTGTAGCGGTGAAATGCGTAGATATCAGGAGGAACACCGGTGGCGAAGGCGACTCTCTGGCCCGATACTGACACTAAAGCACGAAAGCTGGGGGAGCAAACGGG	Bacteria	NA	NA	NA	NA	NA	0.00238973	0	0	0	0.00238973	0	0	0	0	0	0	0	0	0	0	0	0	0	0	0	0	0	0	0	0	0	0	0	0	0	0	0	0	0	0	0	0	0	0	0	0	0
TACGAAGGGTGCGAGCGTTGTTCGGATTTATTGGGCGTAAAGCGGGTGCAGGCGGATATACAAGTCAGATGTGAAATCTCGAGGCTCAACCTCGAAACTGCGTCTGAAACTGTACATCTAGAATCTCGTAGAGGGAGGCGGAATTTCGCATGTAGGAGTAAAATCCGTAGATATGTGAAGGAACACCAGAGGCGAAGGCGGCCTCCTGGGCGAGTATTGACGCTGTAGCCGAAAGCGTGGGGAGCAAACAGG	Bacteria	Proteobacteria	Deltaproteobacteria	Bdellovibrionales	Bacteriovoracaceae	NA	0.00238379	0	0	0	0	0	0	0	3.1954e-05	7.9186e-06	8.4533e-06	0	1.80776e-05	0	0	7.98807e-05	0.00238379	0	0	0	3.61246e-05	0	0	1.7296e-05	1.56323e-05	0	0.000181397	9.80642e-05	0.000145573	0	0	0	0	2.55587e-06	5.72684e-06	0	1.96188e-05	0	0	7.34781e-06	0	5.51036e-06
TACGGAGGGTGCGAGCGTTAATCGGAATTACTGGGCGTAAAGGGCACGCAGGTGGCTAGGTCAGTCGGATGTGAAATCCCCGGGCTTAACCTGGGAATTGCGTTCGAAACTGCCTGGCTAGAGTATGGGAGAGGGAAGTGGAATTCCCGGTGTAGCGGTGAAATGCGTAGATATCGGGAGGAACACCAGTGGCGAAGGCGGCTTCCTGGCCCAATACTGACACTCAGGTGCGAAAGCGTGGGGAGCAAACAGG	Bacteria	Proteobacteria	Gammaproteobacteria	EPR3968-O8a-Bc78	NA	NA	0.00238379	0	0	0	0	0	0	4.89636e-05	1.5977e-05	0.000229639	0.000152159	0	4.33863e-05	0	1.98304e-05	0.000195264	0.00238379	0	0	9.80821e-05	5.05744e-05	0	0	0.00012972	6.25293e-05	2.72517e-05	0.000352124	4.90321e-05	1.1198e-05	0	5.3164e-05	6.3065e-05	0	3.32263e-05	9.73562e-05	0	2.94282e-05	1.43766e-05	0	8.08259e-05	0	8.81658e-05
TACGTAGGGGGCAAGCGTTATCCGGAATCATTGGGCGTAAAGGGTGAGTAGGCGGCAATATAAGTCAGAGGTGAAAGGCTACGGCTTAACCGTAGTAAGCCTTTGAAACTGTATAGCTTGAGTATGGGAGAGGAGAGTGGAATTCCTAGTGTAGCGGTGAAATGCGTAGATATTAGGAGGAACACCAGTGGCGAAGGCGACTCTCTGGACCATAACTGACGCTGAGTCACGAAAGCGTGGGGAGCAAACAGG	Bacteria	Firmicutes	Clostridia	Clostridiales	Clostridiaceae_2	Serpentinicella	0.00237545	0	0	0	6.8278e-05	0	7.13725e-05	4.0803e-05	0	2.37558e-05	2.53599e-05	0	0	0	0	0	0	0	1.30585e-05	0.00136423	0.00162561	0	0.00210829	0.0019112	0.000617477	0.00161693	0.000480169	0.00103948	0.000649482	0.00035786	0.000850624	0.00237545	3.40994e-05	0	0	0.000252403	8.82846e-05	0.000136578	5.73333e-05	0.000477608	0.000172891	0
TACGGAGGGTGCAAGCGTTAATCGGAATTACTGGGCGTAAAGCGCACGCAGGTGGCTGAGTCAGTCGGATGTGAAATCCCCGGGCTTAACCTGGGAATTGCATTCGAAACTGCTCGGCTAGAGTATGGGAGAGGGAAGTGGAATTCCCGGTGTAGCGGTGAAATGCGTAGATATCGGGAGGAACACCAGTGGCGAAGGCGGCTTCCTGGCCCAATACTGACACTCAGGTGCGAAAGCGTGGGGAGCAAACAGG	Bacteria	Proteobacteria	Gammaproteobacteria	EPR3968-O8a-Bc78	NA	NA	0.00236702	0	0	0	0	0	0	0.000146891	0.000183735	0.000926476	0.000726984	0	0.000202469	0.00236702	0.000515592	0.00083431	0	2.56597e-05	0	0.000124832	0.000122823	0	4.30263e-05	0.000302679	0.000179772	0.000172594	0.000949668	9.80642e-05	0.000212761	7.28974e-05	0.000273415	0.00055357	0.00059674	0.000143129	0.000383698	0.000252403	0.000568945	0.000388168	0.000188381	0.000374738	0.000708852	0.000501443
TACGAAGGGACCTAGCGTAGTTCGGAATTACTGGGCTTAAAGAGTTCGTAGGTGGTTAAAATAGTTGGTGGTGAAATCCCAGAGCTTAACTCTGGAACTGCCATCAAAACTTTTTAGCTAGAGTATGATAGAGGAAAGTAGAATTTCTAGTGTAGAGGTGAAATTCGTAGATATTAGAAAGAATACCAATTGCGAAGGCAGCTTTCTGGGTCATTACTGACACTGAGGAACGAAAGCATGGGTAGCGAAGAGG	Bacteria	Proteobacteria	Alphaproteobacteria	SAR11_clade	Clade_I	NA	0.00236212	0.00148838	0	0	0	0	0	6.52848e-05	0.000151781	0.000776022	0.000566371	0	3.25397e-05	5.58589e-05	0.000158644	0.00077218	0.00236212	1.99576e-05	0	5.34993e-05	5.05744e-05	0.000318421	0.000111868	0.000181607	0.000273566	0.000272517	0.00074693	0.000500127	0.000761461	0.000483774	0.00100252	0.00030131	8.52486e-06	2.0447e-05	2.57708e-05	0.000252403	0.000137332	0.000172519	4.91429e-05	0.000271869	0.00183264	3.67357e-06
TACGTAGGGGGCAAGCGTTGTCCGGAATCACTGGGCGTAAAGGGCGCGTAGGCAGCATGCTAAGTTAGAAGTGAAATTTCAGGGCTCAACTCTGAAACTGCTTCTAAAACTGGCATGCTTGAGTGCAGGAGAGGGAAGTGGAATTCCTGGTGTAACGGTGAAATGCGTAGATATCAGGAGGAACACTCGTGGCGAAGGCGGCTTCCTGGCCTGTTGCTGACGCTGAGGCGCGAAAGCGTGGGGAGCAAACAGG	Bacteria	Firmicutes	Clostridia	Clostridiales	Peptococcaceae	Desulfotomaculum	0.00235559	0	0	0	0.00235559	0	0	0	0	0	0	0	0	0	0	0	0	0	0	0	0	0	0	0	0	0	0	0	0	0	0	0	0	0	0	0	0	0	0	0	0	0
TACGTGAGAGGCGAGCGTTATCCGGATTTACTGGGCGTAAAGGGCGTGTAGGCGGTTGGGTAAGTCTTTTGTGAAATCTCCCGGCTTAACCGGGAGGGGTCAAAGGAAACTGCTCAACTTAAGGGTAGCAGGGGGAGATGGAATTCTCGGTGGAGCGGTGAAATGCGTAGATATCGAGAGGAACACCAGTGGCGAAGGCGATCTCCTGGGCTATACCTGACACTGAGGCGCGAAAACGTGGGGAGCAAACAGG	Bacteria	Chloroflexi	Dehalococcoidia	MSBL5	NA	NA	0.00235032	0	0.00235032	0	0	0	0	0	0	0	0	0	0	0	0	0	0	0	0	0	0	0	0	0	0	0	0	0	0	0	0	0	0	0	0	0	0	0	0	0	0	0
GACAGAGGTGGCAAGCGTTGTTCGGAATTACTGGGCTTAAAGGGCGCGTAGGCGGCGATGTAAGTCTGGTGTGGAATTTTACAGCTCAACTGTAAGACTGCGCTGGAAACTGTATCGCTTGAGTCAGATAGGGGAAGGTGGAATTCCTGATGTAACGGTGAAATGCGTAGATATCAGGAGGAAGGCCTGTGGTGAAAACAGCCTTCTGGGTCTTGACTGACGCTGAGATGCGAAAGCGTGGAGAGCAAACAGG	Bacteria	Nitrospirae	Thermodesulfovibrionia	NA	NA	NA	0.00234192	0	0	0	0	0.00234192	0	0	0	0	0	0	0	0	0	0	0	0	0	0	0	0	0	0	0	0	0	0	0	0	0	0	0	0	0	0	0	0	0	0	0	0
TACGTGAGAGGCGAGCGTTATCCGGATTTACTGGGCGTAAAGGGCGTGTAGGCGGTTGGGTAAGTCTTTTGTGAAATCTCCCGGCTTAACCGGGAGGGGTCAAAGGAAACTGCTCAACTTGAGGGTAGCAGAGGAAGATGGAATTCTCGGTGGAGCGGTGAAATGCGTAGATATCAAGAAGAACACCAGTGGCGAAGGCGATCTCCTGGGCTATACCTGACGCTGAGGCGCGAAAGCGTGGGGAGCAAACAGG	Bacteria	Chloroflexi	Dehalococcoidia	MSBL5	NA	NA	0.00232413	0	0	0.00232413	0	0	0	0	0	0	0	0	0	0	0	0	0	0	0	0	0	0	0	0	0	0	0	0	0	0	0	0	0	0	0	0	0	0	0	0	0	0
TACGGAGGGGGCGAGCGTTGTTCGGATTTATTGGGCGTAAAGGGCGTGTAGGTGGTTATCCAAGTCAGGCGTGAAAACCCCTGGCTTAACCAGGGACTGGCGTTTGAAACTGGATAACTTGAGTACGGGAGAGGGGAGTGGAATTCCTGGTGTAGCGGTGGAATGCGTAGATATCAGGAGGAACACCGGTGGCGAAGGCGACTCTCTGGCCCGATACTGACACTGAGGCGCGAAAGCTGGGGGAGCGAACGGG	Bacteria	NA	NA	NA	NA	NA	0.00232413	0	0	0.00232413	0.00129728	0	0.000142745	0	0	0	0	0	0.00010485	0	0	0.000417155	0	2.28087e-05	3.91755e-05	8.91655e-06	0	0	0	0	0	0	2.13408e-05	2.94193e-05	0.000100782	1.98811e-05	0	2.80289e-05	0	0	5.72684e-06	0.00085186	0.00129484	0.00107106	0.000958286	0.000918476	8.64454e-05	0.00040042
TACGGAGGGGGTTAGCGTTGTTCGGAATTACTGGGCGTAAAGCGCACGTAGGCGGATTGGAAAGTTGGGGGTGAAATCCCGGGGCTCAACCCTGGAACTGCCTCCAAAACTAACAGTCTAGAGTTCGAGAGAGGTGAGTGGAATTCCAAGTGTAGAGGTGAAATTCGTAGATATTTGGAGGAACACCAGTGGCGAAGGCGGCTCACTGGCTCGATACTGACGCTGAGGTGCGAAAGCGTGGGGAGCAAACAGG	Bacteria	Proteobacteria	Alphaproteobacteria	Rhodobacterales	Rhodobacteraceae	Roseobacter_clade_NAC11-7_lineage	0.00232342	8.26879e-05	0	0	0	0	0	0.000473315	0	0	0	0	0	0	0	0	0	0	0	0.000222914	0.000310671	0	0.00232342	0.000761022	0.00010161	0.000181678	6.40225e-05	0.000107871	6.71877e-05	0.000172303	6.83537e-05	0	0	0	0	2.10336e-05	4.9047e-05	0	0	1.46956e-05	0.000207469	0
TACGGAGGATCCAAGCGTTATCCGGAATCATTGGGTTTAAAGGGTCCGTAGGCGGACAGCTAAGTCAGTGGTGAAATTCTGCAGCTCAACTGTAGAACTGCCATTGATACTGGTTGTCTTGAATCAATGTGAAGTGGCTAGAATATGTAGTGTAGCGGTGAAATGCTTAGATATTACATAGAATACCGATTGCGAAGGCAGGTCACTAACATTGTATTGACGCTGATGGACGAAAGCGTGGGGAGCGAACAGG	Bacteria	Bacteroidetes	Bacteroidia	Flavobacteriales	Flavobacteriaceae	Aequorivita	0.00231788	0	0	0	3.4139e-05	0	0	2.44818e-05	0	0	0	0	3.61553e-06	0	0	0	0	0	0.00231788	5.34993e-05	1.44498e-05	0	3.4421e-05	2.59439e-05	0	9.08389e-06	0	3.92257e-05	8.95837e-05	0	0	0	2.55746e-05	1.53352e-05	4.00878e-05	0	0	2.87532e-05	0	0	0	0
TACGTAGGGGGCGAGCGTTGTCCGGAATCACTGGGCGTAAAGGGCGCGTAGGCGGCATGCTAAGTTAGAAGTGAAATTTCAGGGCTCAACTCTGGAGCTGCTTCTAAGACTGGCATGCTTGAGTGCAGGAGAGGGAAGTGGAATTCCTGGTGTAGCGGTGAAATGCGTAGATATCAGGAGGAACACTTGTGGCGAAGGCGGCTTCCTGGCCTGTTACTGACGCTGAGGCGCGAAAGCGTGGGGAGCAAACAGG	Bacteria	Firmicutes	Clostridia	Clostridiales	NA	NA	0.00230771	0.000689066	6.18506e-05	0	0.000136556	0	0.00230771	0	0	0	0	0	0	6.98236e-06	0.000317287	0.000887563	0	0.0011775	0	0	0	0	0	0	0	0	0	0	0	0	0	0	0.00028132	0	0	0	0	0	0	0	0	1.83679e-06
GACAGAGGTGGCAAGCATTGTTCGGAATTACTGGGCTTAAAGGGCACGTAGGCGGCGATGTAAGTCTGGTGTGGAATTTTACAGCTCAACTGTAAGACTGCGCTGGAAACTGTATCGCTTGAGTCAGATAGGGGAAGGTGGAATTCCTGATGTAGCGGTGAAATGCGTAAATATCAGGAGGAAGGCCTGTGGTGAAGACAGCCTTCTGGGTCTTGACTGACGCTGAGGTGCGAAAGCGTGGGGAGCAAACAGG	Bacteria	Nitrospirae	Thermodesulfovibrionia	NA	NA	NA	0.00230771	0	0	0	0	0	0.00230771	0	0	0	0	0	0	0	0	0	0	0	0	0	0	0	0	0	0	0	0	0	0	0	0	0	0	0	0	0	0	0	0	0	0	0
TACGGAAGGTGCGAGCGTTAATCGGAATTACTGGGCGTAAAGCGAGCGTAGGCTGTTAAATAAGTCGAATGTGAAATCCCCGGGCTCAACCTGGGAACTGCATTCGAAACTATTTGACTAGAGTATGGGAGAGGAAAGTAGAATTTCCGGTGTAGCGGTGAAATGCGTAGATATCGGAAGGAATACCAGTGGCGAAGGCGGCTTTCTGGAACAATACTGACGCTGAGGTTCGAAAGCGTGGGGAGCAAACAGG	Bacteria	Proteobacteria	Gammaproteobacteria	HOC36	NA	NA	0.00230537	0	0	0	0	0	0	7.34454e-05	0.000215689	0.000490953	0.000532558	0	6.8695e-05	0	0.000297457	0.000150886	0.00078015	0	0	0.000196164	0.000101149	0	8.60526e-05	0.000207551	0.00010161	4.54194e-05	0.000384135	0.00027458	0.000335939	0.000530163	0.000706322	0.00230537	8.52486e-06	1.02235e-05	2.86342e-05	6.31008e-05	0.00015695	0.000230026	0.000876381	0.000213086	0.000570539	7.16347e-05
TACGAGACCCTCGAACGTTGTCCAGATTTATTGGGCGTAAAGCGTTTGTAGACGTTCTAAAAAGTCTTTAGTTAAATCTAAGAGCTTAACTTTTAGCCAACTAAGGAAACTTTTAGAATAGAAGGCACTAGAGGTTAATAGAACTAACAAAGTAGGGGTGAAATCCGTTGAGATTGTTAGGAATACCAAAAGCGAAGGCAATTAACTGGAGTGCTCTTGACGTTGAGAAACGAAAGCATGGGTAGCAAAAAGG	Bacteria	NA	NA	NA	NA	NA	0.00230026	0	0	0	0	0	0	0	0	0	0	0	0	0	3.96609e-05	0.000452657	0	0	0.000254641	8.91655e-06	2.88996e-05	0	4.30263e-05	3.45919e-05	1.56323e-05	0	4.26817e-05	0	3.35939e-05	4.63893e-05	0	2.10217e-05	0	0	0	0.00145132	0.000608183	0.00230026	0.000303048	0.00200595	0.00140041	0
TACGGAGGGGGCGAGCGTTGTTCGGATTTACTGGGCGTAAAGAGCGTGTAGGTGGTTATTTAAGTCGGATGTGAAAATCTCTGGCTCAACCAGAGTCTGTCATCCGAAACTGAGTAACTTGAGTATGGGAGAGGAAAGCGGAATTCCTGGTGTAGCGGTGAAATGCGTAGATATCAGGAGGAACACCGATGGCGAAGGCAGCTTTCTGGCCCATAACTGACACTGAGACGCGAAAGCGTGGGGAGCAAACAGG	Bacteria	NA	NA	NA	NA	NA	0.00229945	0	0	0	0	0	0	0	0	0	0	0	0	0	0	4.43782e-05	0	3.70641e-05	6.52925e-06	0	0	0	0	0	0	0	0	0	0	0	0	2.10217e-05	0	0	0	0.00109375	0.00134389	0.00104949	0.00107295	0.00213086	0.00229945	0.00103595
TACGTAGGGAGCGAGCGTTGTCCGGAATTACTGGGCGTAAAGGGCGCGCAGGTGGGTTTGCAAGCGGGGGGTGAAAGGCCGGGGCTCAACCCCGGGACTGCTCCCCGAACTGCAAGCCTTGAGGGGGTCAGGGGCCAGCGGAATTCCGGGTGGAGAGGTGAAATTCGTAGAGATCCGGAGGAACGCCGGCGGCGAAAGCGGCTGGCTGGGGCCGCCCTGACACTGAGGCGCGAGAGCGTGGGGAGCAAACAGG	Bacteria	Proteobacteria	Deltaproteobacteria	SAR324_clade(Marine_group_B)	NA	NA	0.0022927	0	0	0	0	0	0	0.000530439	0.0022927	0.000910639	0.00107357	0	9.40037e-05	0.00088676	0.00175499	0.000923066	0.000281721	0	1.95877e-05	0.000347745	0.000361246	0	0.000189316	0.000354567	0.000429889	0.000372439	5.33521e-05	0.00079432	0.000615888	0.000139168	0.000599994	7.00722e-05	8.52486e-06	2.55587e-05	2.86342e-05	0.000883411	0.000961322	0.000366603	0.000262095	0.000411477	0	3.12254e-05
GACAGAGGTGGCAAGCGTTGTTCGGAATTACTGGGCTTAAAGGGCGCGTAGGCGGCGATGTAAGTCTGGTGTGGAATTTTACAGCTCAACTGTAAGACTGCGCTGGAAACTGTATCGCTTGAGTCAGATAAGGGAAGGTGGAATTCCTGATGTAGCGGTGAAATGCGTAGATATCAGGAGGAAGGCCTATGGTGAAGACAGCCTTCTGGGTCTTGACTGACGCTGAGGTGCGAAAGCGTGAGGAGCAAACAGG	Bacteria	Nitrospirae	Thermodesulfovibrionia	NA	NA	NA	0.00228731	5.51253e-05	0	0	0.00228731	0	0	0	0	0	0	0	0	0	0	0	0	0	0	0	0	0	0	0	0	0	0	0	0	0	0	0	0	0	0	0	0	0	0	0	0	0
GACAGAGGTGGCAAACGTTGTTCGGAATTACTGGGCTTAAAGGGCGCGTAGGCGGCGATGTAAGTCTGGTGTGGAATTTTACAGCTCAACTGTAAGACTGCGCTGGAAACTGTATCGCTTGAGTCAGATAGGGGAAGGTGGAATTCCTGATGTAGCGGTGAAATGCGTAAATATCAGGAGGAAGGCCTATGGTGAAGACAGCCTTCTGGGTCTTGACTGACGCTGAGGTGCGAAAGCGTGGGGAGCAAACAGG	Bacteria	Nitrospirae	Thermodesulfovibrionia	NA	NA	NA	0.00228731	0	0	0	0.00228731	0	0	0	0	0	0	0	0	0	0	0	0	0	0	0	0	0	0	0	0	0	0	0	0	0	0	0	0	0	0	0	0	0	0	0	0	0
TACTAGGGGTGCGAGCGTTGTCCGGAATCACTGGGCGTAAAGGGTCCGTAGGCGTCTCAATAAGTCACTTGTTAAAGACACCGGCTTAACCGGTGGCCTGCATGTGAAACTGTTGAGATAGAGTATAGGAGAGGAAAGTGGAATTCCTGGTGTAGCGGTGACATGCGTAGATATCAGGAGGAACACCAATGGCGAAGGCAACTTTCTGGCCTATTACTGACGCTGAGGGACGAAAGCGTGGGGAGCGAACAGG	Bacteria	Marinimicrobia_(SAR406_clade)	NA	NA	NA	NA	0.00228347	0	0	0	0	0	0	0.000228497	0.000806838	0.000855208	0.000904503	0	0.000263933	0.000467818	0.00126915	0.00048816	0	0	0	0.000169414	0.000209522	0	5.16316e-05	0.000380511	0.000375176	0.00016351	0.00228347	0.00143174	0.00114219	0.000583179	0.000744296	0.00103006	0	0.00011757	0.000134581	0.000925478	0.00049047	0.000682888	0.000458667	0.00036739	0.000570539	0.000286539
TACGGAGGGTGCAAGCGTTATCCGGAATCACTGGGTTTAAAGGGTGCGTAGGCGGCTATATAAGTCAGTAGTGAAAGGTTGCAGCTTAACTGTAAGACTGCTATTGAAACTGTATAGCTTGAATTAGGATGAGGTAGGCGGAATGTGACATGTAGCGGTGAAATGCTTAGATATGTCATAGAACACCGATTGCGTAGGCAGCTTACTAGACCTATATTGACGCTGAGGCACGAAAGCGTGGGGAGCGAACAGG	Bacteria	Bacteroidetes	Bacteroidia	Chitinophagales	Saprospiraceae	NA	0.00227695	0	0	0	0	0	0	0.000530439	0	1.58372e-05	0	0	4.33863e-05	0	0.000178474	0	0	0	0	0.000169414	0.000209522	0	0.00034421	0.000259439	0.000257933	0.000154426	2.13408e-05	0.000156903	0.000403126	0.000337979	0.000486071	0.00193399	0	0.000281146	0.000438103	3.15504e-05	3.92376e-05	0.000150954	0.00227695	0.000117565	0.000103734	4.59197e-05
TACGGGGGGTGCAAGCGTTACTCGGAATCACTGGGCGTAAAGAGCATGTAGGCTGGTAAAAAAGTCAGAAGTGAAATCCTATAGCTCAACTATAGAACTGCTTCTGAAACTCTTTACCTAGAATATGGGAGAGGTAGATGGAATTTCTGGTGTAGGGGTAAAATCCGTAGAGATCAGAAGGAATACCGATTGCGAAGGCGATCTACTGGAACATTATTGACGCTGAGATGCGAAAGCGTGGGGAGCAAACAGG	Bacteria	Epsilonbacteraeota	Campylobacteria	Campylobacterales	Arcobacteraceae	Arcobacter	0.00227372	0	0	0	0	0	0	0	0	0.000126698	0	0	0.00024224	0	2.97457e-05	4.43782e-05	0	0	0.00118179	0.00227372	0.000260097	0	4.30263e-05	0.000441047	7.03455e-05	9.08389e-05	5.33521e-05	0.000431483	0.00103021	0.000463893	0.000341769	0.000280289	0	0.000122682	0.000372244	0.000199819	0.000137332	0.000452863	0	0.000124913	0	6.42875e-05
CACCGGCACCTCGAGTGGTAGCCACTATTATTGGGCCTAAAGCGTTCGTAGCCGGTTTGGTAAATTCTTGGGTAAATCGTACCGCTTAACGGTGCGGATTCCGGGGACACTACCAGACTTGAGACCGGGGGAGATCAGAGGTACTTGCGGGGGAGCGGTGAAATGTTGTAATCCCGCAGGGACCACCAGTGGCGAAGGCGTCTGATCAGAACGGCTCTGACGGTGAGGAACGAAACCCTGGGGCGCAAACGGG	Archaea	Euryarchaeota	Thermoplasmata	Marine_Group_III	NA	NA	0.00227059	0	0	0	0	0	0	0.000489636	0.00156575	0.000776022	0.000929863	0	0.000238625	0.000705219	0.00227059	0.000186388	0.000108354	1.14043e-05	0	0.000436911	0.000296221	0	0.000189316	0.000510231	0.000359544	0.000372439	0.000117375	0.00143174	0.000739065	0.000192184	0.000478476	0.00030131	0	3.83381e-05	0.00010881	0.000967545	0.000598374	0.000567875	0.000131048	0.000742129	0.000121024	0.000123065
GACAGAGGTGGCAAGCGTTGTTCGGAATTACTGGGCTTAAAGGGCGCGTAAGCGGCGATGTAAGTCTGGTGTGGAATTTTACAGCTCAACTGTAAGACTGCGCTGGAAACTGTATCGCTTGAGTCAGATAGGGGAAGGTGGAATTCCTGATGTAGCGGTGAAATGCGTAAATATCAGGAGGAAGGCCTGTGGTGAAGACAGCCTTCTGGGTCTTGACTGACGCTGAGGTGCGAAAGCGTGGGGAGCAAACAGG	Bacteria	Nitrospirae	Thermodesulfovibrionia	NA	NA	NA	0.00226014	0.00226014	0	0	0	0	0	0	0	0	0	0	0	0	0	0	0	0	0	0	0	0	0	0	0	0	0	0	0	0	0	0	0	0	0	0	0	0	0	0	0	0
TACGTAGGGGGCGAGCGTTGTCCGGAATCACTGGGCGTAAAGGGCGCGTAGGCGGCATGCTAAGTTAGAAGTGAAATTTCAGGGCTCAACTCTGAAACTGCTTCTAAAACTGGCATGCTTGAGTGCAGGAGAGGGAAATGAAATTCCTGGTGTAGCGGTGAAATGCGTAGATATCAGGAAGAACACTCGTAGCGAAGGCAGCTTCCTGGCCTGTTGCTGACGCTGAGGCGCGAAAGCGTGGGGAGCAAACAGG	Bacteria	Firmicutes	Clostridia	NA	NA	NA	0.00223474	0	0	0.00223474	0	0	0	0	0	0	0	0	0	0	0	0	0	0	0	0	0	0	0	0	0	0	0	0	0	0	0	0	0	0	0	0	0	0	0	0	0	0
TACGGAGGGTGCAAGCGTTACTCGGATTTATTGGGCGTAAAGCGCGCGTAGGCGGGCTGACAAGTCCGGTGTGAAATCCCTCGGCTCAACCGAGGAACTGCGCTGGAAACTGTCAGTCTTGAGTACGGGATAGGGAGGTGGAATTCCCAGTGTAGAGGTGAAATTCGTAGATATTGGGAGGAACACCAGCGGCGAAAGCGACCTCCTGGACCGATACTGACGCTGAGGCGCGAAAGCGTGGGGAGCAAACAGG	Bacteria	Proteobacteria	Deltaproteobacteria	Myxococcales	VHS-B3-70	NA	0.00223209	0	0	0	0	0	0	0	4.7931e-05	7.9186e-06	0.000143706	0	3.25397e-05	0	3.96609e-05	0	0.00223209	0	0	0	2.16747e-05	0	0	0	0	2.72517e-05	0	3.92257e-05	6.71877e-05	5.30163e-05	0	0	0	7.66761e-06	2.86342e-05	0	1.96188e-05	0	0	0	0	7.34715e-06
TACGGAAGGTCCAAGCGTTAATCGGAATTACTGGGCGTAAAGCGCGCGTAGGTGGTTTATTAAGTTGGATGTGAAATCCCCGGGCTCAACCTGGGAACTGCATCCAAAACTGATTCACTAGAGTACGATAGAGGGAGGTAGAATTCACAGTGTAGCGGTGGAATGCGTAGATATTGTGAAGAATACCAATGGCGAAGGCAGCCTCCTGGATCTGTACTGACACTGAGGTGCGAAAGCGTGGGTAGCGAACAGG	Bacteria	Proteobacteria	Gammaproteobacteria	SAR86_clade	NA	NA	0.00222894	0	0	0	0	0	0	4.0803e-05	7.9885e-06	0.000102942	0.000118346	0	2.89242e-05	6.98236e-06	3.96609e-05	0.000115383	0	2.56597e-05	0	8.0249e-05	5.05744e-05	0.00222894	5.16316e-05	9.51277e-05	8.59778e-05	2.72517e-05	1.06704e-05	0.000196128	0.000167969	4.63893e-05	9.11383e-05	2.80289e-05	2.55746e-05	7.66761e-06	2.00439e-05	9.46512e-05	2.94282e-05	1.43766e-05	0	2.93912e-05	0	2.75518e-05
GACAGAGGTGGCAAGCGTTGTTCGGAATTACTGGGCTTAAAGGGCGCGTAGGCGGCGATGTAAGTCTGGTGTGGAATTTTACAGCTCAACTGTAAGACTGCGCTGAAAACTGTATCGCTTGAATCAGATAGGGGAAGGTGGAATTCCTGATGTAGCGGTGAAATGCGTAGATATCAGGAGGAAGGCCTGTGGTAAAGACAGCCTTCTGGGTCTTGACTGACGCTGAGGTGCGAAAGCGTGGGGAGCAAACAGG	Bacteria	Nitrospirae	Thermodesulfovibrionia	NA	NA	NA	0.00222662	0	0.00222662	0	0	0	0	0	0	0	0	0	0	0	0	0	0	0	0	0	0	0	0	0	0	0	0	0	0	0	0	0	0	0	0	0	0	0	0	0	0	0
TACGTAGGTGGCAAGCGTTATCCGGAATTACTGGGTGTAAAGGGCGTGTAGGCGGGTCTGCAAGTCGGGTGTGAAATATCCGGGCTTAACTCGGAAGGGTCATCCGAAACTGCGGATCTTGAGTGCTGGAGAGGACAGTGGAATTCCTGGTGTAGCGGTAAAATGCGTAGAGATCAGGAGGAACACCAGTGGCGAAGGCGGCTGTCTGGACAGTAACTGACGCTGAGGCGCGAAAGCGTGGGGAGCAAACAGG	Bacteria	Firmicutes	Clostridia	Clostridiales	Ruminococcaceae	Ercella	0.00222482	0	0	0	0	0.00222482	0	0	0	0	0	0	0	0	0	0	0	0	0	0	0	0	0	0	0	0	0	0	0	0	0	0	0	0	0	0	0	0	0	0	0	0
GACAGAGATAGCAAGCGTTGTTCGGAATTACTGGGCTTAAAGGGCGCGTAGGCGGCGATGTAAGTCTGATGTGGAATTTTACAGCTCAACTGTAAGACTGCGCTGGAAACTGTATCGCTTGAGTCAGATAGGGGAAGGTGGAATTCCTGATGTAGCGGTGAAATGCGTAGATATCAGGAAGAAGGCCTGTGGTGAAGACAGCCTTCTGGGTCTTGACTGACGCTGAGGTGCGAAAGCGTGGGGAGCAAACAGG	Bacteria	Nitrospirae	Thermodesulfovibrionia	NA	NA	NA	0.00221904	0	0	0	0.00221904	0	0	0	0	0	0	0	0	0	0	0	0	0	0	0	0	0	0	0	0	0	0	0	0	0	0	0	0	0	0	0	0	0	0	0	0	0
TACATAAGTCCCAAGCGTTACCCGGAATTATTGGGTGTAAAGGGTCCGTAGGCGGACCTATAAGTCAGGTATGAAAGACCGGAGCTCAACTCCGAGTTTGTGCTTGAAACTGTAGGTCTAGAATCAGGGAGAGGTTAGCGGAATTCTTAGTGTAGGGGTGCAATCCGTAGATACTAAGAAGAACACCAAAAGCGAAGGCAGCTAACTGGAACTCGATTGACGCTGAGGGACGAAAGCGTGGGGAGCGAAGAGG	Bacteria	Patescibacteria	Gracilibacteria	JGI_0000069-P22	NA	NA	0.00221152	0.00093713	0	0	0	0.000117096	0	0.00221152	0.000399425	0.000285069	0.000219786	0	5.06174e-05	0	0.000267711	5.32538e-05	0	5.70216e-06	0	0.000882738	0.00169785	0	0.000731447	0.00101181	0.000922307	0.000953808	0.00185665	0.0021378	0.00194844	0.00100068	0.0010405	0.00153458	0	0.000196802	0.000317839	5.2584e-05	3.92376e-05	4.31298e-05	7.37143e-05	8.81737e-05	6.91563e-05	0
TACGTAGGGTGCGAGCGTTAATCGGAATTACTGGGCGTAAAGCGTGCGCAGGCGGTTATATAAGTCAGATGTGAAATCCCCGGGCTCAACCTGGGACCTGCATTTGAGACTGTATAGCTAGAGTACGGTAGAGGGGGATGGAATTCCGCGTGTAGCAGTGAAATGCGTAGATATGCGGAGGAACACCGATGGCGAAGGCAATCCCCTGGACCTGTACTGACGCTCATGCACGAAAGCGTGGGGAGCAAACAGG	Bacteria	Proteobacteria	Gammaproteobacteria	Betaproteobacteriales	Burkholderiaceae	Rhodoferax	0.00220501	0.00220501	0	0	0	0	0	0	0	0	0	0	0	0	0	0	0	0	0	0	0	0	0	0	0	0	0	0	0	0	0	0	0	0	0	0	0	0	0.000319429	0	0	0
TACGAATGCTGCAAGCGTTGTTCGGAATCACTGGGCATAAAGGGCACGTAGGCGGCTTGTTAAGTCAACTGTGAAATCCCTCGGCTCAACCGAGGAACTGCAGCTGATACTGACGAGCTTGAGTACGGGAGGGGAGAGCGGAATTCCTGGTGGAGCGGTGATATGCGTAGAGATCAGGAGGAACGCCGGTGGCGAAAGCGGCTCTCTGGACCGTTACTGACGCTGAGGTGCGAAAGCTAGGGGAGCAAACAGG	Bacteria	Planctomycetes	Pla3_lineage	NA	NA	NA	0.00219126	0	0	0	0	0	0	0.000310103	0.00146988	0.000855208	0.00127645	0	0.00065441	0.000370065	0.00219126	0.000363901	0.000303391	6.55749e-05	0	0.000160498	0.000281772	0	7.74473e-05	0.000285383	0.000297014	8.1755e-05	0	0.00140232	0.000974222	7.95244e-05	0.000926573	0.000497512	0.000264271	0.000178911	0.000243391	0.000662558	0.000559136	0.00076196	5.73333e-05	0.000227782	0.00093361	0.000501443
TACGGGGGGGGCGAGCGTTGTTCGGAATCATTGGGCGTAAAGGGCGCGTAGGCGGTGCGATAAGTTTGGTGTGAAATCTCCGGGCTCAACCCGGAAGCCGCGCCAGAAACTGTCGCGCTAGAGTGTGGGAGAGGAGAGTGGAATTCCCGGTGTAGCGGTGAAATGCGTAGATATCGGGAGGAACACCCGTGGCGAAGGCGGCTCTCTGGACCACTACTGACGCTGAGGTGCGAAAGCCGGGGGAGCAAACAGG	Bacteria	Acidobacteria	Subgroup_15	NA	NA	NA	0.00218875	0	0	0	0	0	0	3.26424e-05	9.5862e-05	6.33488e-05	0.000109893	0	0.000206085	0	3.96609e-05	0.000124259	0.00218875	6.8426e-05	0	1.78331e-05	6.50242e-05	0	3.4421e-05	8.64798e-06	7.81616e-06	9.08389e-06	0.000128045	0	2.23959e-05	0	4.55692e-05	0	0	2.30028e-05	0.000105946	2.10336e-05	1.96188e-05	7.1883e-06	0	2.20434e-05	0	7.53083e-05
TACGAAGGGACCTAGCGTAGTTCGGAATTACTGGGCTTAAAGAGCTCGTAGGTGGTTAGAGAAGTTGGTGGTGAAATCCCAAGGCTTAACCTTGGAACTGCCATCAAAACTTTTTGACTAGAGTATGATAGAGGAAAGTGGAATTTCTAGTGTAGAGGTGAAATTCGTAGATATTAGAAAGAACACCGATTGCGAAGGCAGCTTTCTGGATCATTACTGACACTGAGGAGCGAAAGCATGGGTAGCGAAGAGG	Bacteria	Proteobacteria	Alphaproteobacteria	SAR11_clade	Clade_II	NA	0.00218875	5.51253e-05	0	0	0	0	0	0.000236657	0.000431379	0.00116403	0.00079461	0	0.000166314	0.000132665	0.000426355	0.000328398	0.00218875	0	2.6117e-05	0.000240747	0.000151723	0	0.000137684	0.000345919	0.000320463	0.000181678	0.000661566	0.000853159	0.000694273	0.00100068	0.00125315	0.000434447	0	2.0447e-05	4.29513e-05	0.000273437	0.000598374	0.000172519	8.19048e-05	0.000382086	0.00103734	4.77565e-05
TACGGAGGGTCCGAGCGTTAATCGGAATTACTGGGCGTAAAGCGCGCGTAGGCGGATATTTAAGTCAGATGTGAAATCCCTGGGCTCAACCTAGGAACTGCATTTGAAACTGTATATCTAGAGTATGGTAGAGGTGAGTGGAATTTCAGGTGTAGCGGTGAAATGCGTAGAGATCTGAAGGAACATCAGTGGCGAAGGCGACTCACTGGGCCATTACTGACGCTGAGGTGCGAAAGCGTGGGTAGCAAACAGG	Bacteria	Proteobacteria	Gammaproteobacteria	Nitrosococcales	Methylophagaceae	Marine_Methylotrophic_Group_3	0.00218704	0	0	0	0	0	0	0.00218704	0	0	0	0	0	0	0	7.98807e-05	0	0	1.30585e-05	0	0	0	0	0	7.81616e-06	0	0	0	0	5.96433e-05	0	0	0	0	0	1.05168e-05	3.92376e-05	0	0	6.61303e-05	0	0
TACGGAGGGTGCAAGCGTTGTTCGGAATCACTGGGCGTAAAGGGCGTGCAGGCGGTTTGGTAAGTCAGATGTGAAAGCCCACGGCTCAACCGTGGAAGTGCATTTGAAACTGCCAGACTTGAGTACCAGAGGGGAAAGTGGAATTCCCGGTGTAGAGGTGAAATTCGTAGATATCGGGAGGAATACCGGTGGCGAAGGCGACTTTCTGGCTGGATACTGACGCTGAGGCGCGAAAGCGTGGGGAGCAAACAGG	Bacteria	Proteobacteria	Deltaproteobacteria	Desulfobacterales	Desulfobulbaceae	Desulfobulbus	0.00217929	0	0	0	0	0	0	0	0	0	0	0	0	0	0	0	0	0	0	0.000249663	0.000202298	0	0.000223737	0.00217929	0.000179772	2.72517e-05	3.20113e-05	1.96128e-05	0	6.62704e-06	0	0	0	0	0	0	0	0	0	0	0	0
TACGTAGGGTGCGAGCGTTGTTCGGAATTACTGGGCGTAAAGGGCGCGCAGGCGGAGGTGTAAGTCGGAGGTGAAAGCCCGGGGCTCAACCCCGGAGGGTCTTTCGAAACTGCATCTCTAGAGAGGGTCAGGGGCCGGCAGAATTCCTGGTGTAGAGGTGAAATTCGTAGATATCAGGAGGAATACCGGTGGCGAAAGCGGCCGGCTGGGGCCACTCTGACGCTGAGGCGCGAAAGCGTGGGGAGCAAACAGG	Bacteria	Proteobacteria	Deltaproteobacteria	SAR324_clade(Marine_group_B)	NA	NA	0.00217761	0	0	0	0	0	0	0.000481475	0.000910689	0.00217761	0.00183437	0	0.000159083	0.000495748	0.00101135	0.000923066	0	0.00010549	0.00017629	0.000740074	0.00122823	0	0.000352816	0.000778318	0.00118024	0.000581369	0.00110972	0.000235354	0.000156771	0.0002452	0.000637968	0.000693715	0	0.000143129	0.000103083	0.000946512	0.00049047	0.000984797	0.000458667	0.000786216	0.000224758	0.000156127
TACGGAGGTCCCAAGCGTTGTTCGGATTTACTGGGCGTAAAGCGTGCGTAGGCGGCGAGATAAGTTTGGCGTGAAATCCCCGGGCCCAACCCGGAAAATGCGCTGAAAACTATCTCACTAGAGGATTGGAGGGGAGACTGGAATTCCTGGTGTAGCAGTGAAATGCGTAGATATCAGGAGGAACACCGGTGGCGAAGGCGAGTCTCTGGACAATTCCTGACGCTGAGGTACGAAGGCCAGGGTAGCGAAAAGG	Bacteria	Verrucomicrobia	Verrucomicrobiae	Arctic97B-4_marine_group	NA	NA	0.00217745	0.00217745	0	0	0	0	0	0.000293782	0.000495287	0.000657244	0.000397305	0	0.000249471	0.00137553	0.000713896	0.000230766	0	0	0	0.000151581	0.000115599	0	7.74473e-05	0.000259439	0.000132875	3.63356e-05	3.20113e-05	0.000107871	0.000246355	0.00017893	0.000243036	0.00050452	0	6.13409e-05	0.000131717	0.000210336	0.000470851	0.000143766	0	0.000146956	0	0.000185515
TACGGAGGGTGCAAGCGTTATCCGGATTTATTGGGTTTAAAGGGTCCGTAGGCGGGCTAATAAGTCAGTGGTGAAATCCTATCGCTTAACGATAGAACTGCCATTGATACTGTTAGTCTTGAATAAGGTTGCAGTGGTTGGAATGTGTAGTGTAGCGGTGAAATGCTTAGATATTACACAGAACACCAATTGCGAAGGCAGATCACTAAGCCTTTATTGACGCTGAGGGACGAAAGCGTGGGGAGCGAACAGG	Bacteria	Bacteroidetes	Bacteroidia	Flavobacteriales	Flavobacteriaceae	Spongiimonas	0.00216771	0	0	0	0	0	0	0.000155051	0	0	0	0	7.23105e-06	0	0	0	0	0	0.00216771	5.34993e-05	0.000187848	0	5.16316e-05	0.000121072	3.90808e-05	0	0	4.90321e-05	2.23959e-05	2.65081e-05	7.59486e-06	0	0.000170497	4.60057e-05	2.29073e-05	0	0	0.000129389	0	8.81737e-05	0.000103734	0
TACGGAGGGGGCTAGCGTTGTTCGGAATCACTGGGCGTAAAGCGTATGTAGGCGGATCAAAAAGTTAGATGTGAAATCCCTGGGCTCAACCCAGGAACTGCATTTAAAACTAGTGATCTAGAATTTGGTAGAGGTTAGTAGAATTTCCAGTGTAGAGGTGAAATTCGTAGATATTGGAAAGAATACCGGTGGCGAAGGCGACTAACTGGGCCATTTTTGACGCTGAGATACGAAAGCGTGGGTAGCAAACAGG	Bacteria	Proteobacteria	Alphaproteobacteria	Rhodospirillales	AEGEAN-169_marine_group	NA	0.00216523	0	6.18506e-05	0	0	0	0	0.000236657	0.000335517	0.000530546	0.000422665	0	0.000321782	0.000132665	0.000783303	0.000887563	0	0	0.00016976	0.000312079	0.000325121	0	0.000146289	0.000380511	0.000382992	0.000317936	0.000448158	0.000647224	0.0011198	0.00029159	0.000782271	0.00216523	8.52486e-05	2.55587e-05	0.000137444	0.000389121	0.00049047	0.000366603	0	0.000661303	6.91563e-05	0.000218578
CACCGACAGCCCGAGTGGTGATCACTATTATTGGGTCTAAAGGGTCCGTAGCCGGTTTAATCAGTCTTCTGGGAAATCTAATCGCTTAACTATTAAGCTTCCAGGGGATACTGTTAGACTTGGGACCGGAAGAGGTAAGAGGTACTGCAGGGGTAGGAGTGAAATCTTGTAATCCCTGTGAGACCACCAGTGGCGAAGGCGTCTTACCAAAACGGGTCCGACGGTGAGGGACGAAAGCTGGGGGCACGAACCGG	Archaea	Euryarchaeota	Methanomicrobia	Methanosarcinales	Methanosarcinaceae	Methanosalsum	0.00216477	0	0.00216477	0	0	0	0	0	0	0	0	0	0	0	0	0	0	0	0	0	0	0	0	0	0	0	0	0	0	0	0	0	0	0	0	0	0	0	0	0	0	0
TACAGGGGGTGCGAGCGTTAATCGGAATTACTGGGCGTAAAGAGTACGTAGGCGGTTTTGTAAGTCAGATGTGAAAGCCCCGGGCTCAACCTGGGAATTGCATCTGATACTGCAAGGCTAGAGTCTGTAAGAGGGGGGTAGAATTCCTGGTGTAGCGGTGAAATGCGTAGATATCAGGAGGAATACCAGTGGCGAAGGCGGCCCCCTGGGACAAGACTGACGCTGAGGTACGAAAGCGTGGGGAGCAAACAGG	Bacteria	Proteobacteria	Gammaproteobacteria	NA	NA	NA	0.00216474	0	0	0	0	0	0	0.000448833	6.3908e-05	9.50232e-05	1.69066e-05	0	5.78484e-05	0	0	0	0	0	0	0.000133748	9.39238e-05	0	0.000189316	2.59439e-05	3.90808e-05	3.63356e-05	0	0.000127483	6.71877e-05	0	3.79743e-05	0	0	0.000948228	0.00216474	0	0	0	0	0	0	3.67357e-06
TACGGAGGGACCGAACGTTAATCGGAATTACTGGGCGTAAAGCGCGCGTAGGCGGTTTGTTAAGTGGGATGTGAAAGCCCTGGGCTCAACCTAGGAACTGCATCTCAAACTGACAGGCTAGAGTGTAGTAGAGGGAGGTGGAATTTCCTGTGTAGCGGTGAAATGCGTAGATATAGGAAGGAACACCAGTGGCGAAGGCGGCCTCCTGGACTAACACTGACGCTGAGGCGCGAAAGCGTGGGGAGCAAACAGG	Bacteria	Proteobacteria	Gammaproteobacteria	KI89A_clade	NA	NA	0.00214541	0	0	0	0	0	0	3.26424e-05	0.000127816	0.000403848	0.000439572	0	7.23105e-05	0	8.9237e-05	0.000372777	0.00214541	4.84684e-05	0	6.24159e-05	2.88996e-05	0	4.30263e-05	7.78318e-05	6.25293e-05	3.63356e-05	0.000160056	8.82578e-05	0.000223959	0.000106033	0.000205061	0	5.9674e-05	2.30028e-05	8.8766e-05	3.15504e-05	0.00016676	7.1883e-05	0	1.46956e-05	0	4.95932e-05
TACTGAGGGTGCAAGCGTTAATCGGAATTACTGGGCGTAAAGCGCGCGTAGGCGGTCTGGTCAGTCAGATGTGAAAGCCCCGGGCTTAACCTGGGAACTGCATTTGAAACTGCCAGGCTAGAGTGTGGTAGAGGGAAGTGGAATTCCGCGTGGAGCGGTGAAATGCGTAGAGATGCGGAGGAACACCAGTGGCGAAGGCGACTTCCTGGACCAACACTGACGCTCAGGTGCGAAAGCGTGGGGAGCAAACAGG	Bacteria	Proteobacteria	Gammaproteobacteria	UBA10353_marine_group	NA	NA	0.00214421	0.000441002	0	0	0	0	0	0.000563081	0.000750919	0.00144118	0.00129335	0	0.00127628	0.000251365	0.00152694	0.000479284	0.000195037	0.000116894	2.6117e-05	0.000445828	0.000303446	0.00111447	0.000103263	0.000466991	0.000242301	0.00032702	0.000181397	0.000725675	0.000537502	0.000854888	0.000843029	0.00214421	1.70497e-05	0.000245364	0.00104228	0.000809793	0.000676849	0.000776336	0.000491429	0.00047026	0.000899032	0.00173209
TACGAGGGGTGCTAGCGTTGTCCGGAATTACTGGGCGTAAAGGGTCCGTAGGCGTTTTGCCAAGTTGATCGTTAAAGCCACCGGCTCAACCGGTGATCTGCGATCAAAACTGGCAGAATAGAATATGTGAGAGGAATGTGGAATTCCTGGTGTAGCGGTGACATGCGTAGATATCAGGAGGAACACCAATGGCGAAGGCAGCATTCTGGCACAATATTGACGCTGAGGGACGAAAGCGTGGGTAGCGAACAGG	Bacteria	Marinimicrobia_(SAR406_clade)	NA	NA	NA	NA	0.00213408	0	0	0	0	0	2.37908e-05	0.000244818	0.000750919	0.00108485	0.00111584	8.38715e-05	0.000180776	0.000642377	0.000545337	0.000213015	0	1.99576e-05	0	0.000178331	0.000303446	0	0.000120474	0.000371863	0.000187588	8.1755e-05	0.00213408	0.000686449	0.000884639	0.000596433	0.000751891	0.000203209	0	6.13409e-05	0.000128854	0.000462739	0.000735705	0.000345038	0.000999238	0.000132261	0	9.55129e-05
GACGAAGGATGCGAGCGTTATCCGGATTTACTGGGCGTAAAGGGCGTCTAGGCGGTTAGGCAAGTCACCTGTGAAATCCCTCGGCTTAACCGAGGAAGGTCGGGTGAGACTGTTTGGCTTGGGTGCAGGAGAGGAGAGTGGAACTCACAGAGTAGCGGTGGAATGCGTAGATACTGTGAGGTACCCCGATGGCGAAGGCAACTCTCTGGCCTGCTACCGACGCTGAAGCGCGAAAGCGTGGGGAGCAAAGGGG	Bacteria	Acetothermia	Acetothermiia	NA	NA	NA	0.00212232	0.00212232	6.18506e-05	0	0.00157039	0	0	8.1606e-06	0	0	0	0	7.23105e-06	0	0	0	0	0	0	0.00139098	0.000216747	0	0.00123916	0.00063995	0.000250117	0.000290684	0	3.92257e-05	6.71877e-05	0	0	2.10217e-05	0	0.00047028	3.4361e-05	0	4.9047e-05	0	0	0	0	5.51036e-06
TACGGAGGGGGCGAGCGTTGTTCGGATTTATTGGGCGTAAAGAGCGTGTAGGTGGTTATTTAAGTCGAGCGTGAAAGCCCCTGGCTTAACCAGGGACCGGCGCCCGAAACTGGATAACTTGAGTACGGGAGAGGAGAGTGGAATTCCTGGTGTAGCGGTGAAATGCGTAGATATCAGGAGGAACACCGGTGGCGAAGGCGACTTTCTGGCCCGATATTGACACTGAGACGCGAAAGCTGGGGGAGCGAACGGG	Bacteria	NA	NA	NA	NA	NA	0.00211738	0	0	0	0	0	0.00211738	0	0	0	0	0	0	0	0	0	0	0	0	0	0	0	0	0	0	0	0	0	0	0	0	0	0	0	0	0	0	0	0	0	0	0
CACGTAGGGGGGCGAGCGTTGTCCGGAATTACTGGGCGTAAAGGGCGTGTAGGCGGATTAACAAGTTAAACGTAAAAGACCCGGGCTCAACCCGGGAGCCGCGTTTAATACTGTTAACCTTGAGTATAGGAGAGGATGGTGAAATTCCCAGTGTAGCGGTGAAATGCGTAAATATTGGGAGGAACACCAGTGGCGAAGGCGACCATCTGGCCTATTACTGACGCTGAGGCGCGAAAGCTAGGGGAGCGAACAGG	Bacteria	Firmicutes	Clostridia	NA	NA	NA	0.00211662	0	0	0	0.00211662	0	0	0	0	0	0	0	0	0	0	0	0	0	0	0	0	0	0	0	0	0	0	0	0	0	0	0	0	0	0	0	0	0	0	0	0	0
TACGTAGGGGGCGAGCGTTGTCCGGAATCACTGGGCGTAAAGGGCGCGTAGGCAGCATGCTAAGTTAGAAGTGAAATTTCAGGGCTCAACTCTGAAACTGCTTCTAAAACTGACATGCTTGAGTGCAGGAGAGGGAAGTGGAATTCCTGGTGTAGCGGTGAAATGCGTAGATATCAGGAGGAACACTTGTGGCGAAGGCGGCTTCCTGGCCTATTGCTGACGCTGAGGAGCGAAAGCGTGGGGAGCAAACAGG	Bacteria	Firmicutes	Clostridia	NA	NA	NA	0.00209359	0	0	0	0	0	0.00209359	0	0	0	0	0	0	0	0	0	0	0	0	0	0	0	0	0	0	0	0	0	0	0	0	0	0	0	0	0	0	0	0	0	0	0
TACGGAGGGAGCAAGCGTTGTTCGGAATTATTGGGTGTAAAGCGGGCGCAGGTGTCCTATTAAGTTTTAGGTAAAATACTCAGGCTCAACCTGGGAACTGCCTGAAAAACTGGTAGGATTGAGCATAGGAGAGGAGGGCGGAACTCCCAGTGTAGCGGTTGAATGCGTAGATATTGGGGGGAACACCAGTGGCGAAGGCGGCCCTCTGGACTATTGCTGACACTCATGCCCGAAAGCCAGGGGAGCAAACAGG	Bacteria	NA	NA	NA	NA	NA	0.00209359	0	0	0	0	0	0.00209359	0	0	0	0	0	0	0	0	0	0	0	0	0	0	0	0	0	0	0	0	0	0	0	7.59486e-06	0	0	0	0	0	0	0	0	0	0	0
TACGTAGGGTGCGAGCGTTAATCGGAATTACTGGGCGTAAAGCGAGCGCAGACGGTTACTTAAGCAGGATGTGAAATCCCCGGGCTCAACCTGGGAACTGCGTTCTGAACTGGGTGACTAGAGTGTGTCAGAGGGAGGTAGAATTCCACGTGTAGCAGTGAAATGCGTAGAGATGTGGAGGAATACCGATGGCGAAGGCAGCCTCCTGGGATAACACTGACGTTCATGCTCGAAAGCGTGGGTAGCAAACAGG	Bacteria	Proteobacteria	Gammaproteobacteria	Betaproteobacteriales	Neisseriaceae	Neisseria	0.00208114	0	0	0	0	0	0	0	0	0	0	0	0	0	0	0	0	0	0	0	0	0	0	0	0	0	0	0	0	0	0	0.00208114	0	0	0	0	0	0	0	0	0	0
TACGTAGGAACCGAGCGTTGTCCGAATTTACTGGGCGTAAAGAGCGCGTAGGTGGTTCGTTAAGTCTCATGTGTAATCTCCCGGCTCAACTGGGAGGGGTCATGGGATACTGGCAGACTTGAGGGTAGCAGAGGAAAGCGGAATTCCCGGAGTAGTGGTGAAATGCGTAGATACCGGGAGGAACACCAGAGGCGAAGGCGGCTTTCTGGGCTATTCCTGACACTGAGGCGCGAAAGCGTGGGGAGCGAACCGG	Bacteria	Chloroflexi	Dehalococcoidia	SAR202_clade	NA	NA	0.00206103	0	6.18506e-05	0	0.000204834	0	0	0.000456994	0.00206103	0.00117987	0.00116656	0	0.00204277	0.00139647	0.00179466	0.000576916	0.000650125	0.00023664	0.000117526	0.000427994	0.000361246	0	7.74473e-05	0.000449695	0.000422073	0.000436027	1.06704e-05	0.00143174	0.000851045	0.000397622	0.000653158	0.0006797	6.81989e-05	0.000293925	0.000730172	0.000736176	0.000676849	0.000697265	0.000221143	0.000624564	0.000864454	0.00139596
TACGGAGGGTGCAAGCGTTGTCCGGATTTATTGGGTTTAAAGGGTGCGTAGGTGGCGTGTTAAGTCAGTGGTGAAAGCCTGCAGCTCAACTGTAGAGGTGCCATTGATACTGACATGCTTGAGTATGGACGAGGTAGGCGGAATTTGTGGTGTAGCGGTGAAATGCATAGATACCACAAAGAACACCGATAGCGAAGGCAGCTTACTGGACCATAACTGACACTGAGGCACGAAAGTGTGGGTAGCGAACAGG	Bacteria	Bacteroidetes	Bacteroidia	Cytophagales	Cyclobacteriaceae	NA	0.00204831	0	0	0	0	0	0	0.00204831	1.5977e-05	5.54302e-05	0.000109893	0	0	0	0	0	0	0	0.000365638	4.45828e-05	7.9474e-05	0	5.16316e-05	0.000138368	0.000179772	1.81678e-05	5.33521e-05	6.86449e-05	0.000123178	0	6.83537e-05	0	0	0	0	3.15504e-05	3.92376e-05	1.43766e-05	0	0	0	0
TACGTGAGAGGCGAGCGTTATCCGGATTTACTGGGCGTAAAGGGAGTGTAGGCGGTTAGGTAAGTCTTTTGTGAAATCTCCCGGCTTAACCGGGAGCGGTCAAAGGAAACTGCTTAACTTGAGGATAGCAGGGGGAGATGGAATTCTCGGTGGAGCGGTGAAATGCGTAAATATCGAGAGGAACACCAGTGGCGAAAGCGATCTCCTGGGCTATTCCTGACGCTGAGGCGCGAAAGCGTGGGAAGCAAACAGG	Bacteria	Chloroflexi	Dehalococcoidia	MSBL5	NA	NA	0.00204107	0	0.00204107	0	0	0	0	0	0	0	0	0	0	0	0	0	0	0	0	0	0	0	0	0	0	0	0	0	0	0	0	0	0	0	0	0	0	0	0	0	0	0
TACGTAGGGGGCGAGCGTTGTCCGGAATCACTGGGCGTAAAGGGCGAGTAGGCGGCATGCTAAGTTAGAAGTGAAATTTCAGGGCTCAACTCTGAAACTGCTTCTAAAACTAACATGCTTGAGTGCAGGAGAGGGAAGTGGAATTCCTGGTGTAGCGGTGAAATGCGTAGATATCAGGAGGAACACTCGTGGCGAAAGCGGCTTCCTGGCCTATTGCTGACGCTGAGGCGCGAAAGCGTGGGGAGCAAACAGG	Bacteria	Firmicutes	Clostridia	Clostridiales	Peptococcaceae	Desulfotomaculum	0.00204107	0	0.00204107	0	0	0	0	0	0	0	0	0	0	0	0	0	0	0	0	0	0	0	0	0	0	0	0	0	0	0	0	0	0	0	0	0	0	0	0	0	0	0
TACGTAGGGGGCGAGCGTTGTCCGGAATCACTGGGCGTAAAGAGCGCGTAGGCGGCATGCTAAGTTAGAAGTGAAATTTCAGGGCTCAACTCTGAAACTGCTTCTAAAACTGGCATGCTTGAGTGCAGGAGAGGGAAGTGGAATTCCTGGTGTAGCGGTGAAATGCGTAGATATCAGAAGGAACACTCGTGGCGAAGGCGGCTTCCTGGCCTGTTGCTGACGCTGAAGCGCGAAAGCGTGGGGAGCAAACAGG	Bacteria	Firmicutes	Clostridia	Clostridiales	Peptococcaceae	Desulfotomaculum	0.00204107	0	0.00204107	0	0	0	0	0	0	0	0	0	0	0	0	0	0	0	0	0	0	0	0	0	0	0	0	0	0	0	0	0	0	0	0	0	0	0	0	0	0	0
CACGTAGGGGGCGAGCGTTGTCCGGAATTACTGGGCGTAAAGGGCGTGTAGGCGGATTAACAAGTTAAACGTAAAAGACCCGGGCTCAACCCGGGAGCCGCGTTTAATACTGTTAACCTTGAGTATAGAAGAGGATGGTGGAATTCCCAGTGTAGCGGTGAAATGCGTAGATATTGGGAAGAACACCAGTGGCGAAGGCGACCATCTGGCCTATTACTGACGCTGAAGCGCGAAAGCTAGGGGAGCGAACAGG	Bacteria	NA	NA	NA	NA	NA	0.00204107	0	0.00204107	0	0	0	0	0	0	0	0	0	0	0	0	0	0	0	0	0	0	0	0	0	0	0	0	0	0	0	0	0	0	0	0	0	0	0	0	0	0	0
TACGGAGGGTGCAAGCGTTACTCGGAATCACTGGGCGTAAAGGATGCGTAGGCGGGTAATCAAGTTGAGAGTGAAATCCTATGGCTTAACCATAGAACTGCTCTCAAAACTGGTTACCTAGAATATGGAAGAGGCAGATGGAATTAGTGGTGTAGGGGTAAAATCCGTAGAGATCACTAGGAATACCAATTGCGAAGGCGATCTGCTGGGACATTATTGACGCTGAGGCATGAAAGCGTGGGGAGCAAACAGG	Bacteria	Epsilonbacteraeota	Campylobacteria	Campylobacterales	Sulfurospirillaceae	Sulfurospirillum	0.00204015	8.26879e-05	6.18506e-05	0	0	0	0.000808888	0.00204015	0.000127816	1.58372e-05	0.000135253	0	0.000336244	0	0	0	0	0.000119745	5.2234e-05	0.00108782	0.00123546	0	0.00148871	0.00183337	0.001063	0.00120816	0.000277431	0.000176516	0.000481512	0.000185557	0.000235441	0	0	0.000802544	0.000349337	0	0	0	0	0	0.000103734	0
TACGGAGGGGGTTAGCGTTGTTCGGAATTACTGGGCGTAAAGCGTACGTAGGCGGATTATTAAGTTGGGGGTGAAATCCCAGGGCTCAACCCTGGAACTGCCCTCAATACTGGTAGTCTTGAGTTCGAGAGAGGTAAGTGGAATTCCAAGTGTAGAGGTGAAATTCGTAGATATTTGGAGGAACACCAGTGGCGAAGGCGGCTTACTGGCTCGATACTGACGCTGAGGTACGAAAGTGTGGGGAGCAAACAGG	Bacteria	Proteobacteria	Alphaproteobacteria	Rhodobacterales	Rhodobacteraceae	NA	0.00204015	0	0	0	0	0	0	0.00204015	0	0	5.07198e-05	0	0	0	0	0	0	0	0.000378696	0	0	0	6.02368e-05	0	0.000109426	0	0	0	1.1198e-05	0	0	0	0	0	0	2.10336e-05	0	0	0	0	1.72891e-05	0
TACTAGGGGTGCAAGCGTTGTCCGGAATTACTGGGCGTAAAGGGTGCGTAGGCGTCTATGTAAGTTGTTTGTTAAATCCATCGGCTTAACCGGTGACCTGCAAACAAAACTGCATAGATAGAGTTTGGAAGAGGAAAGTGGAATTCCTGGTGTAGCGGTGACATGCGTAGATATCAGGAGGAACACCGAAAGCGAAGGCAGCTTTCTGGTCCAAAACTGACGCTGAAGCACGAAAGCGTGGGGAGCAAACAGG	Bacteria	Marinimicrobia_(SAR406_clade)	NA	NA	NA	NA	0.00203706	0	0	0	0	0	0	1.63212e-05	0.000559195	0.000261314	0.000177519	0	0.000119312	0.000104735	0.000148728	9.7632e-05	0.00203706	0	0	6.24159e-05	5.05744e-05	0	0	8.64798e-05	1.56323e-05	2.72517e-05	5.33521e-05	0.000186322	0.000156771	0.000331352	0.00025063	0	0.000102298	1.27794e-05	3.4361e-05	0.000241886	0.000127522	3.59415e-05	0.000704381	8.81737e-05	0	4.59197e-05
TACGAGGGGGGCAAGCGTTGTCCGGATTTATTGGGCGTAAAGAGTTCGTAGGCGGGTTAGTCAGTCGAAATTGAAATCCCACGGCTTAACCGTGGACCCGGTTTTGATACTGCTAATCTTGAGTGAGACAGAGGTAAGCGGAATTCCTGGTGTAGCGGTGAAATGCGTAGATATCAGGAGGAACACCGAAGGCGAAGGCAGCTTACTAGGTCTATACTGACGCTGAGGAACGAAAGCGTGGGGAGCAAACAGG	Bacteria	Marinimicrobia_(SAR406_clade)	NA	NA	NA	NA	0.00203706	0	0	0	0	0	0	0	2.39655e-05	8.71046e-05	1.69066e-05	0	2.89242e-05	0	8.9237e-05	2.66269e-05	0.00203706	0	0	5.34993e-05	0	0	8.60526e-06	5.18879e-05	0	9.08389e-06	0	2.94193e-05	0	5.96433e-05	2.27846e-05	0	0	5.11174e-06	2.57708e-05	5.2584e-05	2.94282e-05	0.000107824	0	0	0	1.46943e-05
TACGTAGGGAGCGAGCGTTGTTCGGATTTACTGGGCGTAAAGAGCACGTAGGCGGGTATGCAAGTCGGTTGTGAAATCCTCTGGCTCAACCAGAGAATTGCAGCCGAAACTGCATACCTTGAGTCCAGCAGAGGGAATCGGAATCAGTCGTGTAGCGGTGAAATGCGTAGATATGACTGAGAACACCGGTGGCGAAGGCGGATTCCTGGGCTGGCACTGACGCTGAGGTGCGAAAGCGTGGGGAGCGAACAGG	Bacteria	PAUC34f	NA	NA	NA	NA	0.00203193	0	0	0	0	0	0	9.79272e-05	0.000431379	0.000285069	0.000236692	0	0.00203193	8.37884e-05	0.000247881	0.00014201	0	0.000165363	0	9.80821e-05	0.000122823	0	0	7.78318e-05	5.47131e-05	5.45033e-05	0	0.000284386	4.47918e-05	8.61515e-05	0.000220251	5.60577e-05	0	0.000613409	0.00106519	8.41344e-05	0.000147141	9.34479e-05	0.000491429	6.61303e-05	0	0.00128575
TACGGGGGGAGCAAGCGTTGTTCGGATTTACTGGGCGTAAAGAGCGCGTAGGTGGTTAGATAAGTCAGCTGTGAAAACCTCAGGCTTAACCTGAGGCCTGCAGTTGAAACTGTCTTGCTAGAGTGTGGGAGGGGAGAGCGGAATTCCCGGTGTAGCGGTGAAATGCGTAGATATCGGGAGGAACACCAGTGGCGAAGGCGGTTCTCTGGACCACAACTGACACTGAGGCGCGAAAGCTAGGGGAGCAAACAGG	Bacteria	Acidobacteria	Subgroup_11	NA	NA	NA	0.00201539	0	0	0	3.4139e-05	0	0	0.000106088	0.000806838	0.000253395	8.4533e-05	0	0.000166314	0.000230418	0.000287542	0.000355025	0.00201539	0	0	0.000160498	0.000245647	0	3.4421e-05	0.000121072	7.81616e-05	9.08389e-05	0.000128045	0.000215741	0.00049271	0.000351233	0.000311389	3.50361e-05	8.52486e-06	4.34498e-05	0.000114537	0.000147235	0.000382567	5.03181e-05	0	0.000161652	0.000138313	7.7145e-05
GACAGAGGTGGCAAACGTTGTTCGGAATTACTGGGCTTAAAGGGCGCGTAGGCGGCGATGTAAGTCTGGTGTGGAATTTTACAGCTCAACTGTAAGACTGCGCTGGAAACTGTATCGCTTGAGTCAGATAGGGGAAGGTGGAATTCCTGATGTAGCGGTGAAATGCGTAGATATCAGGAGGAAGGCCTGTGATGAAGACAGCCTTCTGGGTCTTGACTGACGCTGAGGTGCGAAAGCGTGGAGAGCAAACAGG	Bacteria	Nitrospirae	Thermodesulfovibrionia	NA	NA	NA	0.0020142	0	0	0	0.0020142	0	0	0	0	0	0	0	0	0	0	0	0	0	0	0	0	0	0	0	0	0	0	0	0	0	0	0	0	0	0	0	0	0	0	0	0	0
CACCAGCAGCCCAAGTGGTGGCCACTTTTACTGGGTCTAAAGCGTTCGTAGCCGGCTAGGTAAGTTCTTTGGGAAATTTGGTCGCTTAACGATCAAGCTTCCAAAGGATACTGCTTAGCTTGGGACCGGAAGAGGTCAGAGGTACTTCAAGGGTAGGGGTGAAATCCGTTAATCCTTGTGGGACCACCAGTAGCGAAGGCGTCTGACCAGACCGGATCCGACGGTGATGGACGAAGGCTAGGGTAGCGAACCGG	Archaea	Euryarchaeota	Methanomicrobia	ANME-1	ANME-1b	NA	0.00201286	0	0	0	0	0	0	0	0	0	0	0	2.16932e-05	0	0	0	0	0.00201286	0	0	0	0	0	0	0	0	0	0	0	0	0	0	0	0	2.86342e-06	0	0	0	0	0	0	0.000165311
TACGTAGGGGGCGAGCGTTGTCCGGAATCACTGGGCGTAAAGGGCGCGTAGGCGGCATGCTAAGTTAGAAGTGAAATTTCAGGGCTCAACTCTGAAACTACTTCTAAAACTGGCATGCTTGAGTGCAGGAGAGGGAAGTGGAATTTCTGGTGTAGCGGTGAAATGCGTAGATATCAGGAGGAACACCAGTGGCGAAGGCGGCTTCCTGGCCTGTTACTGACGCTAAGGCGCGAAAGCGTGGGGAGCAAACAGG	Bacteria	Firmicutes	Clostridia	Clostridiales	NA	NA	0.00201207	0.00201207	0	0	0	0	0	0	0	0	0	0	0	0	0	0	0	0	0	0	0	0	0	0	0	0	0	0	0	0	0	0	0	0	0	0	0	0	0	0	0	0
GACAGAGGTGGCAAGCGTTGTTCGGAATTACTGGACTTAAAGGGCGCGTAGGCGGCGATGTAAGTCTGGTGTGGAATTTTACAGCTCAACTGTAAGACTGCGCTGGAAACTGTATCGCTTGAGTCAGATAGGGGAAGGTGGAATTCCTGATGTAGCGGTGAAATGCGTAGATATCAAGAAGAAGGCCTGTGGTAAAGACAGCCTTCTGGGTCTTGACTGACACTGAGGTGCGAAAGCATGGGGAGCAAACAGG	Bacteria	Nitrospirae	Thermodesulfovibrionia	NA	NA	NA	0.00201207	0.00201207	0	0	0	0	0	0	0	0	0	0	0	0	0	0	0	0	0	0	0	0	0	0	0	0	0	0	0	0	0	0	0	0	0	0	0	0	0	0	0	0
TACAGAGGGTGCAAGCGTTATTCGGAATTACTGGGCGTAAAGCGCGCGTAGGCGGATAGTTAAGTCAGATGTGAAAGCCCTGGGCTCAACCTGGGAACTTCATTTGATACTGGCTGTCTAGAGTTTAGCAGAGGCTAGCGGAATTTCTGGTGTAGCAGTGAAATGCGTAGATATCAGAAGGAACATCAGTTGCGAAGGCGGCTGGCTGGGCTAAAACTGACGCTGAGGTGCGAAAGCGTGGGTAGCGAACGGG	Bacteria	Proteobacteria	Gammaproteobacteria	Thiomicrospirales	Thiomicrospiraceae	NA	0.00201207	0.00201207	0	0	0	0	0	0	0	0	0	0	0	0	0	0	0	0	0	0	0	0	0	0	0	0	0	0	0	0	0	0	0	0	0	0	0	0	0	0	0	0
TACGTAGGGGGCGAGCATTGTCCGGAATCACTGGGCGTAAAGGGCGAGTAAGCGGCATGCTAAGTTAGAAGTGAAATTTCAGGGCTCAACTCTGAAACTGCTTCTAAAACTGGCATGCTTGAGTACAGGAAAGGGAAGTGGAATTCCTGGTGTAGCGGTGAAATGCGTAGATATCAGGAGGAACACTCGTGGCGAAGGCGGCTTCCTGGCCTGTTGCTGACGCTAAGGCGCGAAAGCGTGGGGAGCAAACAGG	Bacteria	Firmicutes	Clostridia	Clostridiales	NA	NA	0.00198451	0.00198451	0	0	0	0	0	0	0	0	0	0	0	0	0	0	0	0	0	0	0	0	0	0	0	0	0	0	0	0	0	0	0	0	0	0	0	0	0	0	0	0
TACGTAGAGGGCGAGCGTTGTCCGGAATCACTGGGCGTAAAGGGCGAGTAGGCGGCATGCTAAGTTAGAAGTGAAATTTCAGGGCTCAACTCTGAAACTGCTTCTAAAACTGGCATGCTTGAGTGCAGGAGAGGGAAGTGAAATTCCTGGTGTAGCGGTGAAATGCGTAGATATCAGGAGGAACACTCGTAGCGAAGGCGGCTTCCTGGCCTGTTGCTGACACTGAGGCGCGAAAGCATGGGGAGCAAACAGG	Bacteria	Firmicutes	Clostridia	Clostridiales	Peptococcaceae	NA	0.00198451	0.00198451	0	0	0	0	0	0	0	0	0	0	0	0	0	0	0	0	0	0	0	0	0	0	0	0	0	0	0	0	0	0	0	0	0	0	0	0	0	0	0	0
CACGTAGGGGGCGAGCGTTGTCCGGAATTACTGGGCGTAAAGGGCGCGTAGGCGGCATGCTAAGTTAGAAGTGAAATTTCAGGGCTCAACTCTGGAACTGCTTCTAAAACTGGCATGCTTGAGTGCAGGAGAGGGAAGTGGAATTTCTGGTGTAGCGGTGAAATGCGTAGATATCAGGAGGAACACCAGTGGCGAAGGCGGCTTCCTGGCCTGTTACTGACGCTGAGGCGCGAAAGCGTGGGGAGCAAACAGG	Bacteria	Firmicutes	Clostridia	Clostridiales	Peptococcaceae	Desulfotomaculum	0.00197927	0	0	0	0	0	0	0	0	0	0	0	0	9.07707e-05	0.000426355	0.00197927	0	0	0	0	1.44498e-05	0	0	6.05358e-05	1.56323e-05	0	0	0.000196128	0.000302345	5.96433e-05	0.000113923	0.000413426	0	0	0	0.000536357	0.000588564	0.000769148	0.000286667	0.000587825	0.000656985	0
TACGTGAGAGGCGAGCGTTATCCGGATTTACTGGGCGTAAAGGGCGTGTAGGCGGTTGGGTAAGTCTTTTGTGAAATCTCCCGGCTTAACCGGGAGGGGCCAAAGGAAACTGCTCAACTTGAGGGTAGCAGGGGGAGATGGAATTCTCGATGGAGCGGTAAAATGCGTAGATATCGAGAGGAACACCAGTAGCGAAGGCGATCTCCTGGGCTATACCTGACGCTGAGGCGCGAAAGCGTGGGGAACAAACAGG	Bacteria	Chloroflexi	Dehalococcoidia	MSBL5	NA	NA	0.00197922	0	0.00197922	0	0	0	0	0	0	0	0	0	0	0	0	0	0	0	0	0	0	0	0	0	0	0	0	0	0	0	0	2.10217e-05	0	0	0	0	0	0	0	0	0	0
GACAGAGGTGGCAAGCGTTGTTCGGAATTACTGGGCTTAAAGGGCGCGTAGGCGGCGATGTAAATCTGGTGTGGAATTTTACAGCTCAACTGTAAGACTGCGCTGGAAACTGTATCGCTTGAGTCAGATAGGGAAAGGTGGAATTCCTGATGTAACGGTGAAATGCATAGATATCAGGAGGAAGGCCTGTGGTGAAGACAGCCTTCTGGGTCTTGACTGACGCTGAGGCGCGAAAGCGTGGGGAGCAAACAGG	Bacteria	Nitrospirae	Thermodesulfovibrionia	NA	NA	NA	0.00197922	0	0.00197922	0	0	0	0	0	0	0	0	0	0	0	0	0	0	0	0	0	0	0	0	0	0	0	0	0	0	0	0	0	0	0	0	0	0	0	0	0	0	0
CACGTAGGGGGCGAGCGTTGTCCGGAATTACTGGGCGTAAAGGGCGTGTAGGCGGATTAACAAGTTAAACGTAAAAGACCCGGGCTCAACCCGGGAGCCGCGTTTAATACTGTTAATCTTGAGTATAGGAGAGGATGGTGGAATTCCCAGTGTAGCGGTGAAATGCGTAGATATTGGGAGGAACACCAGTGGCGAAGGTGACCATCTGGCCTATTACTGACGCTGAGGCGCGAAAGCTAGGGGAGCGAACAGG	Bacteria	Firmicutes	Clostridia	NA	NA	NA	0.00197464	0	0	0	0	0	0.00197464	0	0	0	0	0	0	0	0	0	0	0	0	0	0	0	0	0	0	0	0	0	0	0	0	0	0	0	0	0	0	0	0	0	0	0
AACCAGCACCTCAAGTGGTCAGGATGATTATTGGGCCTAAAGCATCCGTAGCCGGCTTTGTTAGTTTTCGGTTAAATCCATGTGCTCAACGCATGGGCCGCCGAAAATACTGCATGGCTAGGAAGTGGGAGAGGTAGACGGTACTCAGTAGGAAGGGGTAAAATCCTTTGATCTATTGATGACCACCTGTGGCGAAGGCGGTCTACCAGAACACGTTCGACGGTGAGGGATGAAAGCTGGGGGAGCAAACCGG	Archaea	Thaumarchaeota	Nitrososphaeria	Nitrosopumilales	Nitrosopumilaceae	NA	0.00197204	0.000220501	0	0	0	0	0	0.000195854	0.000119827	0.000649325	0.000414212	0	0.000166314	0.000397995	0.000198304	0.000621294	0.00197204	0	0	0.00025858	0.000130048	0	0.000111868	8.64798e-05	7.03455e-05	0.000127174	0.000405476	0.000107871	0.000223959	0.000344606	0.000136707	0.000112115	0	0	4.86781e-05	0.000368088	0.000186379	0.000115013	0	0.000396782	3.45781e-05	4.40829e-05
TACGGAGGGGGTTAGCGTTGTTCGGAATTACTGGGCGTAAAGCGCGCGTAGGCGGACCAGAAAGTTAGGGGTGAAATCCCGGGGCTCAACCCCGGAACTGCCTCTAAAACTCCTGATCTGGAGTTCGAGAGAGGTGAGTGGAATTCCGAGTGTAGAGGTGAAATTCGTAGATATTCGGAGGAACACCAGTGGCGAAGGCGGCTCACTGGCTCGATACTGACGCTGAGGTGCGAAAGTGTGGGGAGCAAACAGG	Bacteria	Proteobacteria	Alphaproteobacteria	Rhodobacterales	Rhodobacteraceae	NA	0.001962	0.000110251	0	0	6.8278e-05	0	0	0.000122409	0.000167758	3.9593e-05	8.4533e-06	0	0	0	0	8.87563e-06	0	0	0.000450518	0.00077574	0.00149556	0	0.001962	0.00085615	0.000523683	0.00131716	0	0.000441289	0.000593492	0.000172303	0.000129113	0.000392404	0.000127873	0.000426831	0.0002348	0	0	0	0	7.34781e-06	0	0
TACGAGGGGTGCTAGCGTTGTCCGGAATCATTGGGCGTAAAGGGTCCGTAGGTGTCTTTGCAAGTCGTTTGTTACATTCACCGGCTCAACCGGTGGCCTGCAATCGAAACTGCAAGGATAGAGTTCGAGAGAGGAAAGTGGAATTCCTGGTGTAGCGGTGACATGCGTAGATATCAGGAGGAACACCAATGGCGAAGGCAGCTTTCTGGCTCGATACTGACACTGAGGGACGAAAGCGTGGGTAGCGAACAGG	Bacteria	Marinimicrobia_(SAR406_clade)	NA	NA	NA	NA	0.00195269	0	0	0	0.000136556	0	0	0.000195854	0.000527241	0.00137784	0.00164839	0	0.00030732	0.000495748	0.000822964	0.000505911	0.000346733	1.14043e-05	0.000548457	0.000401245	0.000245647	0	0.000129079	0.000441047	0.000234485	0.000109007	0.00195269	0.000843352	0.000571096	0.00113322	0.000653158	0.000434447	0.000170497	6.13409e-05	0.000177532	0.000946512	0.000588564	0.000984797	6.55238e-05	0.000440869	0.00019018	0.000227762
TACGTAGGGGGCAAGCGTTGTCCGGAATCACTGGGCGTAAAGGGCGCGTAGGCGGCATGCTAAGTTAGAAGTGAAATTTCAGGGCTCAACTCTGAAACTGCTTCTAAAACTGGCATGCTTGAGTGCAGGAAAGAGAAGTGGAATTCCTGGTGTAGCGGTGAAATGCATAGATATCAAGAGGAACACTCGTGGCGAAGGCGGCTTCCTGGCCTGTTGCTGACGCTGAGGCGCGAAAGCGTAGGGAGCAAACAGG	Bacteria	Firmicutes	Clostridia	Clostridiales	Peptococcaceae	NA	0.00195085	0	0	0	0	0	0.00195085	0	0	0	0	0	0	0	0	0	0	0	0	0	0	0	0	0	0	0	0	0	0	0	0	0	0	0	0	0	0	0	0	0	0	0
TACGAAGGGGGCTAGCGTTGTTCGGATTTACTGGGCGTAAAGCGCACGTAGGCGGACTATTAAGTCAGGGGTGAAATCCCGGGGCTCAACCCCGGAACTGCCTTTGATACTGGTAGTCTCGAGTCCGGAAGAGGTGAGTGGAATTCCGAGTGTAGAGGTGAAATTCGTAGATATTCGGAGGAACACCAGTGGCGAAGGCGGCTCACTGGTCCGGTACTGACGCTGAGGTGCGAAAGCGTGGGGAGCAAACAGG	Bacteria	Proteobacteria	Alphaproteobacteria	Rhizobiales	Rhizobiaceae	Mesorhizobium	0.00195037	0	0	0	0	0	0	0	0	0	0	0	0	0.000970548	4.95761e-05	9.7632e-05	0.00195037	0	0	0	0	0	0	0	0	0	0	0	0	0	0	0.000196202	0	0	0	0	0	0	0	0	0	0
TACGGAAGGTGCGAGCGTTAATCGGAATTACTGGGCGTAAAGCGAGCGTAGGCTGTTAAATAAGTCGAATGTGAAATCCCCGGGCTCAACCTGGGAACTGCACTCGAAACTATTTAACTAGAGTATGGGAGAGGAAAGTAGAATTTCCGGTGTAGCGGTGAAATGCGTAGATATCGGAAGGAATACCAGTGGCGAAGGCGGCTTTCTGGAACAATACTGACGCTGATGTTCGAAAGCGTGGGGAGCAAACAGG	Bacteria	Proteobacteria	Gammaproteobacteria	HOC36	NA	NA	0.00194801	0	0	0	0	0	0	4.0803e-05	0	8.71046e-05	0.000262052	0	0	0.000307224	0.000168559	0.000177513	0	1.14043e-05	0	5.34993e-05	4.33495e-05	0	1.72105e-05	3.45919e-05	1.56323e-05	0	4.26817e-05	0.000196128	0.000201563	0.000125914	6.07589e-05	0.00194801	4.26243e-05	7.66761e-06	1.43171e-05	5.2584e-05	2.94282e-05	6.46947e-05	0	2.20434e-05	8.64454e-05	2.5715e-05
TACGGAGGGTGCGAGCGTTAATCGGAATTACTGGGCGTAAAGCGTACGTAGGCGGTTAGTTAAGTTAGATGTGAAAGCCCTGGGCTTAACCTGGGAACTGCATTTAAAACTGGCTAACTCGAGTTTAGTAGAGGGGAGTGGAATTTCAGGTGTAGCGGTGAAATGCGTAGAGATCTGAAGGAACACCAGTGGCGAAGGCGACTCCCTGGACTAAAACTGACGCTGAGGTACGAAAGCGTGGGTAGCAAACAGG	Bacteria	Proteobacteria	Gammaproteobacteria	Methylococcales	Methylomonaceae	pItb-vmat-59	0.00193406	0	0	0	0	0	2.37908e-05	0.00193406	0.000239655	3.9593e-05	6.76264e-05	0	5.06174e-05	0	0.000128898	7.98807e-05	0	0.000228087	0.000985916	5.34993e-05	7.22491e-05	0	0	5.18879e-05	4.6897e-05	1.81678e-05	0	0.000353031	0.000571096	0.000762109	0.000121518	2.80289e-05	0	0.000281146	0.000850435	7.36176e-05	0.000117713	0.000150954	0.000106476	7.34781e-05	0.000363071	0.000167148
TACGAGGGGGGCAAGCGTTGTCCGGATTTATTGGGCGTAAAGAGTTCGTAGGCGGGTTAGTCAGTCGAAATTGAAATCCCACGGCTTAACCGTGGACCCGGTTTCGATACTGCTAATCTTGAGTGAGACAGAGGTAAGCGGAATTCCTGGTGTAGCGGTGAAATGCGTAGATATCAGGAGGAACACCGAAGGCGAAGGCAGCTTACTGGGTCTATACTGACGCTGAGGAACGAAAGCGTGGGGAGCAAACAGG	Bacteria	Marinimicrobia_(SAR406_clade)	NA	NA	NA	NA	0.00193295	0	0	0	0	0	0	0.000579403	0.00145391	0.00175001	0.0015385	0	0.00171014	0.000425924	0.00177483	0.00126922	0.00101853	4.84684e-05	0.000235053	0.000731157	0.000592443	0	0.000223737	0.000657246	0.000531499	0.000508698	0.00183531	0.00149058	0.00123178	0.00110672	0.00136707	0.00184991	1.70497e-05	0.000283702	0.000950655	0.000662558	0.00139294	0.000805089	0.00193295	0.00119769	0.00138313	0.00116636
AACCAGCACCTCAAGTGGTCAGGAGGATTATTGGGCCTAAAGCATCCGTAGCCTGTTCTATAAGTTTGCGGTTAAATCTATACGCTTAACGTATAGGCTGCCGTAAATACTGTAGAACTAGGGAGTGGGAGAGGTAGACGGTACTCGATAGGAAGGGGTAAAATCCTTTGATCTATTGATGACCACCTGTGGCGAAGGCGGTCTACCAGAACACGTTCGACGGTGAGGGATGAAAGCTGGGGGAGCAAACCGG	Archaea	Thaumarchaeota	Nitrososphaeria	Nitrosopumilales	Nitrosopumilaceae	NA	0.00193135	0	0	0	0	0	0	0.00027746	0.000535229	0.000839371	0.000507198	0	0.000162699	0.000558589	0.000743642	0.00102957	6.50125e-05	1.14043e-05	0	0.000463661	0.000202298	0	6.88421e-05	0.000285383	0.000320463	0.000554117	0.00193135	0.000402063	0.000369533	0.000390995	0.000318984	0.000329339	0	1.02235e-05	0.000114537	0.000631008	0.000264854	0.000697265	0	0.000793563	0.000121024	7.16347e-05
TACGAATGGGGCAAGCGTTGTTCGGAATCACTGGGCTTAAAGCGTGCGCAGGCTGACTTGAAAGTCAGGAGTGAAATCCCAGGGCTCAACCCTGGAACTGCTCTTGAAACTCCAAGTCTAGAATTCAGTAGAGGTTAGGGGAATTCCGAGTGTAGAGGTGAAATTCGCAGATATTCGGAGGAACACCAGTGGCGTAGGCGCCTAACTGGACTGATATTGACGCTCAGGCACGAAAGCGTGGGGAGCAAACAGG	Bacteria	Proteobacteria	Alphaproteobacteria	Micavibrionales	Micavibrionaceae	NA	0.00193059	0	0	0	0	0	0	5.71242e-05	5.59195e-05	4.75116e-05	0.000304319	0	1.08466e-05	0	0	0	0	0	0	0.000222914	0.000173398	0	6.88421e-05	0.000233495	0.00193059	0.000790298	5.33521e-05	0.000990449	0.000324741	0.000106033	0.000182277	2.10217e-05	0	0.000437054	0.000701537	0	0	0	0	0	0	0
TACGTAGGGGGCGAGCGTTGTCCGGAATCACTGGGCGTAAAGGGCGAGTAGGCGGCATGCTAAGTTAGAAGTGAAATTTCAGGGCTCAACTCTGAAACTGCTTCTAAAACTGGCATGCTTGAGTACAGGAGAGGGAAGTGGAATTCCTGGTGTAGCGGTAAAATGCGTAAATATCAGGAGGAACACTCGTGGCGAAGGCGGCTTCCTGGCCTGTTGCTGACGCTGAGGCGCGAAAGCGTGGGGAGCAAACAGG	Bacteria	Firmicutes	Clostridia	Clostridiales	Peptococcaceae	Desulfotomaculum	0.00192938	0.00192938	0	0	0	0	0	0	0	0	0	0	0	0	0	0	0	0	0	0	0	0	0	0	0	0	0	0	0	0	0	0	0	0	0	0	0	0	0	0	0	0
TACGGAGGATCCAAGCGTTATCCGGATTTATTGGGTTTAAAGGGTCCGCAGGCGGAATATTAAGTCAGTGGTGAAATCCTACAGCTTAACTGTAGAACTGCCATTGATACTGGTTTTCTTGAGTACACCTGAAGTGGGCGGAATGTGTCATGTAGCGGTGAAATGCTTAGATATGACACAGAACACCAATTGCGAAGGCAGCTCACTAAAGTGTAACTGACGCTGAGGGACGAAAGCGTGGGTAGCGAACAGG	Bacteria	Bacteroidetes	Bacteroidia	Flavobacteriales	NS9_marine_group	NA	0.00192904	0	0	0	0	0	0	0	8.78735e-05	0	8.4533e-05	0.00192904	0	0	0	0	0	0	0	0	2.16747e-05	0	0	0	0	0	0	0	0	0	0	0	0	0	0	0	0	0	0	0	0	0
TACGTAGGGGGCGAGCGTTGTCCGGAATCACTGGGCGTAAAGGGCGCGTAGGCGGCATGCTAAGTTAGAAGTGAAATTTCAGGGCTCAACTCTGAAGCTGCTTTTAAGACTGGCATGCTTGAGTGCAGGAGAGGGAAGTGGAATTCCTGGTGTAGCGGTGAAATGCGTAGATATCAGGAGGAACACTTGTGGCGAAGGCGGCTTCCTGGCCTGTTACTGACGCTGAGGCGCGAAAGCGTGGGGAGCAAACAGG	Bacteria	Firmicutes	Clostridia	NA	NA	NA	0.00192904	0	0	0	0	0	0	0	0	0	0	0.00192904	0	0	0.000237965	0.0010917	0	0	0.000385226	0	0	0	0	0	0	0	0	0	0	0	0	0	0	0	0	0	0	0	0	0	0	0
TACGTAGGGGGCAAACGTTGTCCGGATTTACTGGGCGTAAAGAGCGCGCGGGCGGCTGGGTCCGTCGGTGGTTTAATCTCCAGGCTTAACTTGGAAACGCCCACCGATACCACCCGGCTTGAGGTCGGTAGAGGAGCACGGAATTCCTGGTGTAGTGGTGAAATGCGTAGATATCAGGAGGAACTCCAGTGGCGAAAGCGGTGCTCTGGGCCGATTCTGACGCTGAGGCGCGAAAGCGTGGGGAGCAAACCGG	Bacteria	NA	NA	NA	NA	NA	0.0019287	0	0	0	0	0	0	2.44818e-05	0	1.58372e-05	3.38132e-05	0	6.50795e-05	0	0.000128898	3.55025e-05	0.0019287	0	0	0	0	0	1.72105e-05	0	3.90808e-05	0	5.33521e-05	1.96128e-05	4.47918e-05	0	0.000113923	1.40144e-05	0	7.66761e-06	2.00439e-05	0	0	2.87532e-05	0	8.08259e-05	0.000138313	4.04093e-05
TACAGAGGGTGCAAGCGTTATTCGGAATTACTGGGCGTAAAGTGCGCGTAGGTGGATTAATTAGTCAGTTGTGAAAGCCCTGGGCTCAACCTAGGAACTGCAGCTGAAACTGTTAATCTAGAGTTTAAGAGAGGCAAGGGGAATTCCAGGTGTAGCAGTGAAATGCGTAGATATCTGGAGGAACATCAGTGGCGAAGGCGCCTTGCTGGCTTAAAACTGACGCTGAGGTGCGAAAGCGTGGGTAGCGAACGGG	Bacteria	Proteobacteria	Gammaproteobacteria	Thiomicrospirales	Thiomicrospiraceae	Thiomicrorhabdus	0.00192758	8.26879e-05	0	0	0	0	0	0	7.9885e-06	0	1.69066e-05	0	0	0	0	0	0	0	0	0.000160498	0.000173398	0	0.00192758	0.000155664	0.000594028	9.08389e-05	3.20113e-05	4.90321e-05	1.1198e-05	0	0	0	0	0	0	0	0	0	0	0	0	0
[truncated: 10,300 more rows]

## Sheet: Taxonomy sorted
						total seqs		36281	16168	11187	29292	8540	42033	122540	125180	126285	118297	11923	276585	143218	100855	112668	46145	350744	153157	112151	138410	6281	116208	115634	127940	110085	93717	101974	89302	150897	131668	142710	117304	391256	349233	95086	101943	139115	122093	136095	57840	544429
[truncated: 10,965 more rows]

[truncated: 6 more sheets: raw counts, alpha diversity, removed contaminants, deseq Marker3 - Camel Humps, deseq top100 Marker3, deseq top100 Camel Humps]
