# Supplementary material for: Metabolic Strategies Shared by Basement Residents of the Lost City Hydrothermal Field
Source: Appl Environ Microbiol. 2022 Aug 11;88(17):e00929-22. doi: 10.1128/aem.00929-22 (PMC9469722; doi:10.1128/aem.00929-22)
Supplement: Supplemental file 4 — Table S3. Download aem.00929-22-s0004.xlsx, XLSX file, 0.6 MB [file aem.00929-22-s0004.xlsx]

## Sheet: phylum
		249333654	226322926	24450248	21961756	190009558	191853524	466616084	42094984	92024658	128192890	113272920	83265800	87752788	69467768	107214044	111279596	189976644
		Mark2				CALY		SOM1					SOM2		PoCH		Mark3
taxon_name	Max	LC18r003_02.kaiju.out	LC18r003_02.notrrna.kaiju.out	LC18d003_01.kaiju.out	LC18d004_01.kaiju.out	LC18d007_01.kaiju.out	LC18d008_01.kaiju.out	LC18r009_02.kaiju.out	LC18r009_02.notrrna.kaiju.out	LC18d009_01.kaiju.out	LC18d010_01.kaiju.out	LC18d011_01.kaiju.out	LC18d016_01.kaiju.out	LC18d017_01.kaiju.out	LC18d018_01.kaiju.out	LC18d019_01.kaiju.out	LC18d001.kaiju.out	LC18d002_01.kaiju.out
cellular organisms;Bacteria;Proteobacteria;	0.422128	0.389911	0.422128	0.237501	0.230812	0.129343	0.135667	0.101123	0.1832	0.35351	0.0674858	0.190867	0.188951	0.248694	0.239594	0.153216	0.0279561	0.0225333
cellular organisms;Archaea;Euryarchaeota;	0.069654	0.00799405	0.00246191	0.00692799	0.0075799	0.0150298	0.0142525	0.069654	0.00624987	0.0127298	0.00679225	0.0166789	0.00888981	0.00956241	0.0053097	0.0125356	0.0419471	0.0332979
cellular organisms;Bacteria;FCB group;Bacteroidetes/Chlorobi group;Bacteroidetes;	0.0457689	0.00515175	0.00513665	0.0101636	0.0099003	0.0116089	0.00991526	0.0102339	0.00422131	0.0457689	0.00655304	0.0117625	0.0156458	0.0261818	0.03904	0.010318	0.00736119	0.00665696
cellular organisms;Bacteria;Terrabacteria group;Actinobacteria;	0.0402555	0.038002	0.0402555	0.00988084	0.0116678	0.0133163	0.0138637	0.0110673	0.0139168	0.00711312	0.00359351	0.00865439	0.0111301	0.0148994	0.00876622	0.0162652	0.00283985	0.00232386
cellular organisms;Bacteria;Terrabacteria group;Chloroflexi;	0.0396569	0.00700881	0.00764775	0.0143563	0.0192863	0.0396569	0.0383683	0.0149602	0.0350775	0.0101448	0.00369091	0.0186228	0.0167721	0.0153879	0.00891595	0.0226644	0.00461516	0.00328488
cellular organisms;Archaea;TACK group;Thaumarchaeota;	0.0383942	0.00138419	0.00138608	0.0383942	0.0122406	0.0306538	0.0214822	0.00685981	0.0142692	0.013604	0.00364376	0.0114229	0.026359	0.0248549	0.00653414	0.0371523	0.000330321	0.000279313
cellular organisms;Eukaryota;Opisthokonta;Fungi;Dikarya;Basidiomycota;	0.0313202	0.00338228	0.0013557	0.000648214	0.000849932	0.000611496	0.000810535	0.0313202	0.000604039	0.000378181	0.00102914	0.000754187	0.000890894	0.000640401	0.000817847	0.000795595	0.00019557	0.000140807
cellular organisms;Bacteria;Terrabacteria group;Firmicutes;	0.0248644	0.0135813	0.0108661	0.00646402	0.00553849	0.0248644	0.0198225	0.0169548	0.00849465	0.0245688	0.0088254	0.0161724	0.0118116	0.0140378	0.00591546	0.00578664	0.0181998	0.0166304
cellular organisms;Bacteria;unclassified Bacteria;Bacteria candidate phyla;Patescibacteria group;Parcubacteria group;Candidatus Nealsonbacteria;	0.0246678	9.79932e-05	4.71539e-05	0.00264026	0.000238597	0.0119224	0.00916229	7.10327e-05	5.91282e-05	0.00118768	0.000894121	0.00109627	0.000689167	0.00097573	4.83102e-05	9.96698e-05	0.0240242	0.0246678
cellular organisms;Eukaryota;Opisthokonta;Fungi;Dikarya;Ascomycota;	0.0207889	0.00468826	0.00143657	0.00138052	0.0018346	0.00131289	0.00171465	0.0207889	0.00114731	0.000794211	0.00156956	0.00143559	0.001852	0.00137925	0.00164184	0.00154686	0.000894665	0.000878808
cellular organisms;Bacteria;FCB group;Candidatus Marinimicrobia;	0.0180149	5.04986e-05	5.34988e-05	0.0107529	0.0171113	0.0138665	0.0167532	0.000520499	0.00120097	0.00579933	0.00134011	0.0122988	0.0148682	0.0142247	0.00694993	0.0180149	0.000263732	0.000214979
cellular organisms;Eukaryota;Sar;Alveolata;Ciliophora;	0.0169186	0.00210628	4.00799e-05	0.000285191	0.000612793	0.000340309	0.0003345	0.0169186	0.000305523	0.000151731	0.000362891	0.000440467	0.000857579	0.000510935	0.000475256	0.0002211	7.49823e-05	5.87072e-05
cellular organisms;Bacteria;Nitrospirae;	0.014352	0.000160107	0.000175554	0.000877455	0.000791603	0.014352	0.0100699	0.000342166	0.000796009	0.00102575	0.00103276	0.00138775	0.000822871	0.000953235	0.000740977	0.000715186	0.0106743	0.0094728
Viruses	0.0143298	0.000458193	0.000491218	0.0143298	0.0036223	0.00970394	0.00414742	0.000221578	0.000397458	0.000985681	0.000403486	0.0010695	0.00346328	0.0027805	0.00200969	0.00257732	0.00026827	0.000187865
cellular organisms;Bacteria;PVC group;Planctomycetes;	0.00962459	0.0015292	0.00100301	0.0046092	0.00762858	0.00812025	0.00962459	0.00465453	0.00171305	0.00397404	0.00140186	0.00589184	0.00758053	0.00730651	0.0084358	0.00840417	0.00431703	0.00326757
cellular organisms;Eukaryota;Sar;Alveolata;Apicomplexa;	0.00816407	0.00324992	0.0022277	0.000288831	0.000397919	0.000371802	0.000300969	0.00816407	0.000496948	9.28121e-05	0.000342406	0.000250748	0.000377754	0.000236152	0.000317197	0.000247057	7.16933e-05	8.11258e-05
cellular organisms;Bacteria;PVC group;Verrucomicrobia;	0.00768863	0.000417834	0.000452389	0.00512257	0.00699826	0.00606262	0.00768863	0.000308768	0.000695118	0.00261515	0.000785644	0.00536692	0.00609958	0.00536712	0.00375557	0.00720147	0.00055809	0.000469416
cellular organisms;Bacteria;unclassified Bacteria;Bacteria candidate phyla;Patescibacteria group;Parcubacteria group;Candidatus Parcubacteria;	0.00727672	3.40107e-05	3.51445e-05	0.00052433	0.000102223	0.00258652	0.00196419	4.30847e-05	9.56884e-05	0.000628679	0.000378024	0.000471189	0.000357878	0.000395156	0.000194421	0.000106292	0.00727672	0.00646455
cellular organisms;Eukaryota;Opisthokonta;Fungi;Fungi incertae sedis;Chytridiomycota;	0.00685285	0.00176798	6.33078e-05	0.000160366	0.000150671	0.000101442	0.000143125	0.00685285	5.88194e-05	7.77835e-05	0.000357929	0.000215815	0.000189069	0.000112224	0.000224334	0.000161033	3.80663e-05	3.28304e-05
cellular organisms;Bacteria;Acidobacteria;	0.00651719	0.000749494	0.000736404	0.00294774	0.005206	0.00602377	0.00651719	0.000601227	0.00133061	0.00205255	0.000748138	0.00266712	0.00396697	0.00588776	0.00286497	0.00476898	0.000976639	0.000766163
cellular organisms;Eukaryota;Opisthokonta;Fungi;Fungi incertae sedis;Mucoromycota;	0.00591199	0.00128684	5.95123e-05	0.000212799	0.00022143	0.00013463	0.000200439	0.00591199	6.32617e-05	0.000100006	0.00032799	0.000226003	0.000246872	0.000164485	0.000228624	0.000202203	5.4709e-05	5.20064e-05
cellular organisms;Bacteria;Aquificae;	0.00472151	3.30962e-05	2.44518e-05	0.000140653	0.000138923	0.000551435	0.00042829	0.000929809	0.000555292	0.00144024	0.000337608	0.000936022	0.000447218	0.000796567	0.00472151	0.000886843	0.000422431	0.000395185
cellular organisms;Eukaryota;Sar;Stramenopiles;Ochrophyta;Bacillariophyta;	0.00430828	0.000587614	4.28724e-05	9.67679e-05	0.000162191	8.55852e-05	0.000133315	0.00430828	3.30206e-05	4.83675e-05	0.000118322	0.00010367	0.00017324	0.000105809	0.000150113	0.000105173	4.05196e-05	3.15828e-05
cellular organisms;Eukaryota;Discoba;Euglenozoa;	0.00418133	0.00172556	0.000104749	0.000114109	0.000154268	0.000101637	0.000138184	0.00418133	8.96069e-05	5.57894e-05	0.000177522	0.000157531	0.000173613	0.000114731	0.000161226	0.000133574	2.99156e-05	2.32976e-05
cellular organisms;Bacteria;Nitrospinae/Tectomicrobia group;Nitrospinae;	0.00381723	6.73876e-05	7.42391e-05	0.00228018	0.00381723	0.00207716	0.00261512	0.000495945	0.00117817	0.00120343	0.00028369	0.00168541	0.00155734	0.0019583	0.000769767	0.00155676	0.00036721	0.000325551
cellular organisms;Bacteria;unclassified Bacteria;Bacteria candidate phyla;Candidatus Bipolaricaulota;	0.00361088	0.00166645	0.00107215	0.000124007	5.30923e-05	0.00106455	0.00098852	0.00183787	0.00361088	0.00107255	0.000438729	0.00204227	0.00189511	0.00145634	3.31089e-05	8.84772e-05	0.000373069	0.00029741
cellular organisms;Eukaryota;Metamonada;Preaxostyla;	0.00346259	0.000799034	3.14153e-06	1.28833e-05	1.55725e-05	1.02363e-05	1.41618e-05	0.00346259	4.10975e-06	6.71559e-06	0.000283947	0.000102372	3.69419e-05	1.38799e-05	0.000115967	5.27636e-05	1.64001e-05	9.24324e-06
cellular organisms;Bacteria;unclassified Bacteria;Bacteria candidate phyla;Patescibacteria group;Parcubacteria group;Candidatus Staskawiczbacteria;	0.00339666	2.8877e-07	3.1813e-07	0.000180284	2.56355e-05	0.000871361	0.000671606	4.5905e-06	6.5566e-06	0.00019146	0.000148908	0.000159623	8.96046e-05	0.00012746	2.01964e-05	2.06596e-05	0.00339666	0.00329713
cellular organisms;Bacteria;Terrabacteria group;Cyanobacteria/Melainabacteria group;Cyanobacteria;	0.00332747	0.00208582	0.00221135	0.00309273	0.00191633	0.00299534	0.00267864	0.00332747	0.00152978	0.00236993	0.000936963	0.00184682	0.00228496	0.00266491	0.00201427	0.00206197	0.00259325	0.00184883
cellular organisms;Eukaryota;Sar;Alveolata;Perkinsozoa;	0.00304294	0.00054113	1.42496e-05	1.98362e-05	3.41503e-05	1.63202e-05	2.55664e-05	0.00304294	1.21155e-05	6.24833e-06	1.9377e-05	1.91308e-05	3.53567e-05	2.13327e-05	2.19238e-05	1.73485e-05	1.29404e-06	9.15902e-07
cellular organisms;Eukaryota;Opisthokonta;Fungi;Fungi incertae sedis;Microsporidia;	0.00261288	0.000437915	9.21692e-06	4.94883e-05	3.81572e-05	2.91775e-05	3.59701e-05	0.00261288	7.1505e-06	2.0212e-05	0.000383968	0.00019423	7.32353e-05	4.53205e-05	0.000262381	0.000132809	2.54674e-05	2.90194e-05
cellular organisms;Eukaryota;Viridiplantae;Chlorophyta;	0.00235979	0.00100142	0.000119603	0.000282778	0.000408346	0.000268187	0.000386696	0.00235979	0.000212496	0.000181962	0.000330986	0.00030619	0.000444504	0.000283011	0.000403252	0.00028195	9.73853e-05	7.65041e-05
cellular organisms;Archaea;TACK group;Crenarchaeota;	0.002215	0.002215	0.000335052	0.00026511	0.000132321	0.000733105	0.000581741	0.00035685	0.000465067	0.000308819	0.000152544	0.000262305	0.00023748	0.000240733	0.000102753	0.000199293	0.000571273	0.000451598
cellular organisms;Bacteria;unclassified Bacteria;Bacteria candidate phyla;Patescibacteria group;Parcubacteria group;Candidatus Portnoybacteria;	0.00221013	1.29104e-05	2.71736e-06	0.00017325	2.42239e-05	0.000783461	0.000595084	1.4228e-05	2.19504e-05	0.000597785	0.000173021	0.000272466	0.00019242	0.000231081	5.06854e-05	4.11607e-05	0.00221013	0.00208733
cellular organisms;Bacteria;unclassified Bacteria;Bacteria candidate phyla;Patescibacteria group;Parcubacteria group;Candidatus Kuenenbacteria;	0.00220475	1.04679e-06	1.15322e-06	9.15328e-05	1.19754e-05	0.000330262	0.000253214	3.85756e-06	9.45481e-06	0.000174812	0.000114554	0.000110168	5.12575e-05	8.36896e-05	1.21207e-05	1.36736e-05	0.00220475	0.00150512
cellular organisms;Bacteria;unclassified Bacteria;Bacteria candidate phyla;Patescibacteria group;Parcubacteria group;Candidatus Falkowbacteria;	0.00218728	1.75067e-05	8.39508e-08	0.00010642	3.52886e-05	0.000463382	0.000355949	3.73755e-05	2.62977e-05	0.00027735	0.000151693	0.00018828	0.000123316	0.00014787	4.4078e-05	4.46677e-05	0.00218728	0.00207253
cellular organisms;Bacteria;unclassified Bacteria;Bacteria candidate phyla;Patescibacteria group;Parcubacteria group;Candidatus Wildermuthbacteria;	0.00209036	5.22593e-06	2.15621e-06	0.000156686	2.13553e-05	0.000738079	0.000570107	3.10105e-06	6.43782e-06	0.000149134	0.000113672	0.000130614	7.58295e-05	0.00010639	1.14442e-05	1.7078e-05	0.00209036	0.00185493
cellular organisms;Bacteria;PVC group;Candidatus Omnitrophica;	0.00204476	0.000239013	8.12865e-05	0.000376438	0.000318508	0.00204476	0.0016384	0.00047058	0.000253308	0.000443892	0.00023726	0.000473229	0.00039195	0.00042769	0.000231575	0.000306956	0.00190339	0.00182149
cellular organisms;Bacteria;unclassified Bacteria;Bacteria candidate phyla;Patescibacteria group;Parcubacteria group;Candidatus Moranbacteria;	0.00185643	6.81416e-06	6.57909e-06	8.83018e-05	3.45145e-05	0.000390796	0.000308272	1.73097e-05	3.03837e-05	0.000231525	0.000119812	0.000144704	0.000124625	0.000182239	7.30267e-05	4.83985e-05	0.00185643	0.00168931
cellular organisms;Eukaryota;Rhodophyta;	0.00172818	0.000338867	5.30304e-05	8.10626e-05	0.000100538	8.47642e-05	0.000105367	0.00172818	4.53498e-05	6.69603e-05	0.000267363	0.00016703	0.00013559	9.27264e-05	0.000163803	0.00011381	5.72971e-05	4.51898e-05
cellular organisms;Eukaryota;Opisthokonta;Fungi;Fungi incertae sedis;Cryptomycota;	0.00159583	0.000149278	1.7718e-06	1.67278e-05	1.20209e-05	8.43642e-06	1.21655e-05	0.00159583	3.56337e-06	5.72673e-06	1.90416e-05	1.35425e-05	1.71859e-05	8.94558e-06	1.12282e-05	1.04371e-05	2.20166e-06	1.2949e-06
cellular organisms;Bacteria;FCB group;Gemmatimonadetes;	0.00156345	0.000167314	0.000184148	0.000720852	0.00118515	0.00116741	0.00137859	8.16196e-05	0.000191828	0.000378344	0.000157481	0.000774845	0.000880337	0.00156345	0.000600221	0.00107682	0.000190889	0.000154187
cellular organisms;Bacteria;Spirochaetes;	0.00145955	0.000199901	0.000218471	0.000562857	0.000662834	0.00138929	0.00127936	0.000211967	0.0004821	0.00122751	0.000442458	0.0010139	0.000822775	0.00088902	0.000654433	0.000629227	0.00145955	0.00127344
cellular organisms;Bacteria;unclassified Bacteria;Bacteria candidate phyla;Patescibacteria group;Candidatus Gracilibacteria;	0.00141663	3.81818e-06	4.20196e-06	6.23716e-05	4.47141e-05	6.25653e-05	4.07446e-05	1.23871e-05	2.98848e-05	0.00141663	0.000267105	0.000501117	0.000569598	0.000587799	0.000657139	0.000233682	7.59079e-05	7.13351e-05
cellular organisms;Bacteria;unclassified Bacteria;Bacteria candidate phyla;Patescibacteria group;Microgenomates group;Candidatus Roizmanbacteria;	0.00138774	0.00026718	8.45252e-06	7.97947e-05	3.74287e-05	0.000316984	0.000253996	0.000254398	3.64414e-05	0.000146004	9.69633e-05	0.000110106	8.23147e-05	0.000104316	3.89677e-05	4.35857e-05	0.00138774	0.00132328
cellular organisms;Archaea;TACK group;Candidatus Bathyarchaeota;	0.00133621	0.000642593	0.000541355	0.000500199	0.000189921	0.00133621	0.00100394	0.000132128	0.000308635	0.000273644	0.000274087	0.000307364	0.000239678	0.000229907	0.000122632	0.000179156	0.00113716	0.000851057
cellular organisms;Archaea;DPANN group;Candidatus Altiarchaeota;	0.00133247	1.62633e-05	1.79169e-05	5.91814e-05	2.72747e-05	0.000368239	0.000293568	2.36747e-05	5.72752e-05	0.00021454	0.000142956	0.000178074	7.55172e-05	9.99512e-05	2.52779e-05	2.9651e-05	0.00133247	0.00110291
cellular organisms;Bacteria;unclassified Bacteria;Bacteria candidate phyla;Patescibacteria group;Parcubacteria group;Candidatus Wolfebacteria;	0.00121933	7.22325e-06	7.95766e-06	8.40891e-05	1.6893e-05	0.000363519	0.00027914	3.18892e-06	7.29303e-06	0.000127281	7.69309e-05	8.86178e-05	7.10015e-05	7.89149e-05	2.95677e-05	2.18721e-05	0.00121933	0.00113367
cellular organisms;Bacteria;unclassified Bacteria;Bacteria candidate phyla;Patescibacteria group;Parcubacteria group;Candidatus Magasanikbacteria;	0.00118431	6.61764e-07	7.29047e-07	9.07966e-05	5.54145e-05	0.000303411	0.000246688	7.08505e-06	1.69854e-05	0.000192731	0.000101964	0.000135372	0.000120362	0.000124213	5.99271e-05	6.2212e-05	0.00118431	0.00100956
cellular organisms;Bacteria;unclassified Bacteria;Bacteria candidate phyla;Candidatus Poribacteria;	0.00117293	6.14598e-05	6.77086e-05	0.000515987	0.000919872	0.000839931	0.00102787	0.000175054	0.000413992	0.0004371	0.000171967	0.000842346	0.00117293	0.000803633	0.000677969	0.000976477	0.000111368	8.14732e-05
cellular organisms;Bacteria;Fusobacteria;	0.00115633	7.15106e-05	6.72756e-05	9.10011e-05	8.62864e-05	0.000498538	0.000181831	4.00715e-05	7.72301e-05	0.00025604	9.37259e-05	0.000161963	0.00012884	0.000148918	9.6937e-05	8.21534e-05	0.00115633	0.00107551
cellular organisms;Bacteria;unclassified Bacteria;Bacteria candidate phyla;Patescibacteria group;Microgenomates group;Candidatus Shapirobacteria;	0.00113355	8.50266e-07	9.36715e-07	5.11242e-05	1.35235e-05	0.000292743	0.000229284	4.68908e-06	1.13078e-05	6.73732e-05	5.92935e-05	6.615e-05	3.28106e-05	4.34174e-05	1.06092e-05	1.27782e-05	0.00113355	0.000921408
cellular organisms;Bacteria;unclassified Bacteria;Bacteria candidate phyla;Patescibacteria group;Parcubacteria group;Candidatus Yanofskybacteria;	0.00108385	1.58021e-05	1.74088e-05	7.70135e-05	3.11906e-05	0.000292854	0.000229112	8.30876e-06	1.17354e-05	0.000126651	7.97626e-05	0.000101534	7.1566e-05	8.6322e-05	2.68902e-05	3.52659e-05	0.00108385	0.000941932
cellular organisms;Bacteria;unclassified Bacteria;Bacteria candidate phyla;Candidatus Berkelbacteria;	0.00107976	5.66711e-06	6.23004e-06	6.43347e-05	2.23115e-05	0.000321352	0.000253746	1.72476e-05	3.67027e-05	0.00011185	7.47623e-05	9.14605e-05	5.89318e-05	7.25333e-05	2.2039e-05	2.5631e-05	0.00107976	0.000989722
cellular organisms;Bacteria;unclassified Bacteria;Bacteria candidate phyla;Patescibacteria group;Parcubacteria group;Candidatus Campbellbacteria;	0.00101839	1.20321e-08	8.83693e-09	2.74435e-05	1.39333e-05	9.33164e-05	6.25164e-05	8.68166e-06	7.22176e-06	0.000279642	8.67365e-05	9.56981e-05	0.000104353	0.000112863	6.33243e-05	3.51353e-05	0.000914633	0.00101839
cellular organisms;Bacteria;Calditrichaeota;	0.000993957	1.09452e-05	1.2058e-05	0.000264374	0.000445046	0.000560782	0.000596012	5.98886e-05	0.000144103	0.000554862	0.000152754	0.000469936	0.000535334	0.00069469	0.000993957	0.000423527	0.000251349	0.000210457
cellular organisms;Bacteria;unclassified Bacteria;Bacteria candidate phyla;Patescibacteria group;Microgenomates group;Candidatus Gottesmanbacteria;	0.000975651	4.5762e-06	5.01938e-06	4.87112e-05	2.92326e-05	0.000153803	0.000124751	5.35129e-06	1.18779e-05	7.07419e-05	4.71555e-05	5.93081e-05	4.82791e-05	5.82887e-05	2.25716e-05	3.39321e-05	0.000975651	0.00085819
cellular organisms;Bacteria;unclassified Bacteria;Bacteria candidate phyla;Candidatus Atribacteria;	0.000936453	5.24839e-05	5.782e-05	9.33324e-05	4.54426e-05	0.000936453	0.000763343	0.000193418	0.000454757	0.000315611	0.000168028	0.000308291	0.000119161	0.000133568	3.45196e-05	3.88195e-05	0.000822613	0.000736654
cellular organisms;Bacteria;unclassified Bacteria;Bacteria candidate phyla;Patescibacteria group;Parcubacteria group;Candidatus Nomurabacteria;	0.000933675	4.01069e-08	3.53477e-08	7.02651e-05	2.56355e-05	0.000240956	0.000185365	1.27235e-05	9.92992e-06	0.000226244	0.000107042	0.000118687	0.000106226	0.000118595	6.24462e-05	4.06383e-05	0.000933675	0.000852568
cellular organisms;Eukaryota;Haptista;	0.00092817	0.00092817	8.70526e-05	0.000171164	0.000251027	8.95797e-05	0.000171282	0.000687893	6.73952e-05	3.45234e-05	7.01677e-05	0.000115156	0.000265655	0.000155425	0.000183812	0.000129106	7.12619e-06	4.1005e-06
cellular organisms;Bacteria;unclassified Bacteria;Bacteria candidate phyla;candidate division WOR-3;	0.000911065	1.4258e-05	1.57076e-05	5.17786e-05	3.64725e-05	0.00031981	0.000255096	7.27e-05	0.000172301	0.000388581	0.000575391	0.000592719	0.000149497	0.000178946	2.23557e-05	3.67209e-05	0.000911065	0.000788792
cellular organisms;Bacteria;unclassified Bacteria;Bacteria candidate phyla;Patescibacteria group;Parcubacteria group;Candidatus Kaiserbacteria;	0.000892347	9.15641e-06	5.31983e-06	0.000101799	5.4003e-05	0.00028528	0.000205229	3.21356e-05	4.01948e-05	0.000666756	0.000194613	0.000335508	0.000611656	0.000379076	0.000352581	0.000129004	0.000892347	0.000728337
cellular organisms;Bacteria;unclassified Bacteria;Bacteria candidate phyla;Patescibacteria group;Parcubacteria group;Candidatus Tagabacteria;	0.000892023	1.20321e-08	8.83693e-09	4.0245e-05	6.46579e-06	0.000182033	0.000136307	8.25089e-07	1.73417e-06	4.39013e-05	3.47757e-05	3.41211e-05	1.99842e-05	2.98908e-05	6.8377e-06	5.5683e-06	0.000892023	0.000852189
cellular organisms;Bacteria;Elusimicrobia;	0.000847584	4.76189e-05	4.75338e-05	0.000196971	0.000207315	0.000847584	0.000707759	8.4142e-05	0.000201901	0.000707234	0.000206681	0.000430332	0.000311136	0.000346941	0.000253672	0.000220727	0.000765576	0.000784875
cellular organisms;Archaea;DPANN group;Candidatus Woesearchaeota;	0.000805458	1.54973e-05	1.26677e-05	8.85063e-05	5.86019e-05	0.000269208	0.000212621	1.69733e-05	3.76292e-05	0.000156067	8.65259e-05	0.000124549	0.000111991	0.000112031	6.71391e-05	6.24545e-05	0.000805458	0.000737285
cellular organisms;Bacteria;unclassified Bacteria;Bacteria candidate phyla;Patescibacteria group;Parcubacteria group;Candidatus Uhrbacteria;	0.000763491	3.53342e-06	2.03691e-06	6.04493e-05	4.42132e-05	0.000210616	0.000171235	9.72963e-06	1.93135e-05	0.000147178	8.50905e-05	0.000111492	9.09017e-05	0.000100897	4.98217e-05	4.74005e-05	0.000763491	0.000615781
cellular organisms;Bacteria;unclassified Bacteria;Bacteria candidate phyla;Candidatus Rokubacteria;	0.000747028	0.000146743	0.000153268	0.000343023	0.00054431	0.000703512	0.000747028	0.000214311	0.00043523	0.000354546	0.000109624	0.000460507	0.000495858	0.00054559	0.000338128	0.00055863	0.000125531	9.51275e-05
cellular organisms;Bacteria;unclassified Bacteria;Bacteria candidate phyla;Candidatus Aerophobetes;	0.000722943	4.04518e-05	4.45558e-05	8.66658e-05	4.33936e-05	0.000722943	0.000566714	7.59082e-05	0.000180924	0.000114513	6.79133e-05	0.00012748	7.59015e-05	8.02482e-05	3.1511e-05	4.09555e-05	0.000305195	0.00025241
cellular organisms;Bacteria;Thermodesulfobacteria;	0.000698691	2.79345e-05	2.55873e-05	8.63795e-05	7.12147e-05	0.000559556	0.000420097	5.59261e-05	0.000109372	0.000283576	0.000114375	0.000225226	0.000160714	0.000198626	9.71386e-05	6.83399e-05	0.000698691	0.000554442
cellular organisms;Bacteria;unclassified Bacteria;Bacteria candidate phyla;Candidatus Peregrinibacteria;	0.000672927	1.94518e-05	1.82615e-05	8.61341e-05	7.2262e-05	0.000254303	0.000210556	2.65164e-05	5.80592e-05	0.000212041	0.000100177	0.000157681	0.000162167	0.000165431	0.000128808	8.71155e-05	0.000672927	0.000579124
cellular organisms;Bacteria;Thermotogae;	0.000662204	5.98194e-05	6.3405e-05	0.00013006	0.000110829	0.000662204	0.000548121	0.000212399	0.000487754	0.000467494	0.00019597	0.000404563	0.000247665	0.000268641	0.000115435	0.000118128	0.000635184	0.000581503
cellular organisms;Bacteria;unclassified Bacteria;Bacteria candidate phyla;Patescibacteria group;Microgenomates group;Candidatus Levybacteria;	0.000661444	1.31952e-06	1.45368e-06	4.11448e-05	2.14464e-05	0.000158792	0.000127608	1.08312e-05	2.03825e-05	5.09863e-05	3.5548e-05	4.6154e-05	3.699e-05	4.27109e-05	1.82963e-05	2.24318e-05	0.000543667	0.000661444
cellular organisms;Bacteria;unclassified Bacteria;Bacteria candidate phyla;Candidatus Doudnabacteria;	0.000651305	1.86096e-06	2.05017e-06	3.05518e-05	1.44342e-05	0.000120531	9.50152e-05	4.08687e-06	8.62336e-06	7.56428e-05	4.52911e-05	4.83081e-05	3.42518e-05	4.36453e-05	1.63961e-05	1.68635e-05	0.000651305	0.000517737
cellular organisms;Bacteria;FCB group;Bacteroidetes/Chlorobi group;Ignavibacteriae;	0.000650109	3.0762e-05	3.38896e-05	0.000284128	0.000392455	0.000650109	0.000626092	5.16742e-05	0.000124314	0.000597068	0.000185088	0.00046764	0.000501586	0.000559344	0.000455549	0.000391124	0.000472557	0.000449492
cellular organisms;Bacteria;Terrabacteria group;Tenericutes;	0.000618649	3.71631e-05	3.94436e-05	0.000116441	0.000103862	0.000282596	0.000236316	6.7008e-05	0.000145077	0.000618649	0.000235614	0.000352317	0.000222913	0.000275946	0.000169388	0.0001346	0.000600182	0.000508826
cellular organisms;Bacteria;Terrabacteria group;Armatimonadetes;	0.000608064	0.000204994	0.000223552	0.000142698	0.000185277	0.000608064	0.000548543	0.000130754	0.000296757	0.000184429	8.77428e-05	0.000238866	0.000216608	0.000219241	0.00014185	0.000199116	0.000286369	0.000250957
cellular organisms;Archaea;DPANN group;Candidatus Aenigmarchaeota;	0.000594862	2.30414e-05	1.92468e-05	5.22694e-05	1.71662e-05	0.000268123	0.000202519	5.28464e-05	2.00499e-05	9.41269e-05	6.36853e-05	8.50512e-05	4.84353e-05	6.64366e-05	3.04602e-05	1.62945e-05	0.000594862	0.000566891
cellular organisms;Bacteria;FCB group;candidate division Zixibacteria;	0.000589937	3.63609e-05	3.87544e-05	0.000146215	0.000173939	0.0005295	0.000463942	5.4996e-05	0.000125407	0.000190884	9.98885e-05	0.000220468	0.000198953	0.000206888	0.000131183	0.000160846	0.000589937	0.000454387
cellular organisms;Bacteria;PVC group;Chlamydiae;	0.000581823	0.000581823	0.000560067	0.000106502	0.000112013	0.000276807	0.000185532	0.00032806	0.000146051	0.000128748	5.88176e-05	0.000121582	0.000139373	0.000135084	0.000169489	0.000128127	0.000159706	0.000141681
cellular organisms;Bacteria;unclassified Bacteria;Bacteria candidate phyla;Patescibacteria group;Microgenomates group;Candidatus Woesebacteria;	0.000573555	4.07486e-06	4.34335e-06	6.47437e-05	3.29664e-05	0.000201553	0.00016241	1.19284e-05	1.81257e-05	0.000109992	6.00423e-05	8.38241e-05	7.02689e-05	8.80314e-05	3.36703e-05	3.91926e-05	0.000573555	0.000510721
cellular organisms;Bacteria;unclassified Bacteria;Bacteria candidate phyla;Patescibacteria group;Parcubacteria group;Candidatus Jorgensenbacteria;	0.000563796	2.75534e-06	3.03549e-06	3.72593e-05	9.15227e-06	0.00015796	0.000121103	1.55374e-06	2.82694e-06	5.13667e-05	3.83095e-05	4.52359e-05	2.86792e-05	3.50872e-05	9.27049e-06	1.05956e-05	0.000563796	0.000532039
cellular organisms;Bacteria;FCB group;Bacteroidetes/Chlorobi group;Balneolaeota;	0.000536454	8.75534e-06	9.64551e-06	0.000118813	0.000165378	0.000198979	0.000211526	2.90967e-05	6.90344e-05	0.000536454	0.000103321	0.000312025	0.000267325	0.000303979	0.000332687	0.000193827	0.000121936	0.000106587
cellular organisms;Bacteria;FCB group;Candidatus Latescibacteria;	0.000519037	1.94799e-05	2.14561e-05	9.72996e-05	0.000106276	0.000519037	0.000441686	6.74195e-05	0.000157715	0.000170683	7.97392e-05	0.000205327	0.000160534	0.000148052	8.82136e-05	0.000103932	0.000279899	0.000202699
cellular organisms;Bacteria;unclassified Bacteria;Bacteria candidate phyla;Patescibacteria group;Parcubacteria group;Candidatus Harrisonbacteria;	0.000507371	4.01069e-09	4.41847e-09	3.50508e-05	1.26128e-05	0.000134641	0.000105283	1.92021e-06	4.2998e-06	6.28527e-05	4.01426e-05	5.21219e-05	3.60772e-05	4.06255e-05	1.30708e-05	1.51006e-05	0.000507371	0.0004735
cellular organisms;Bacteria;Nitrospinae/Tectomicrobia group;Candidatus Tectomicrobia;	0.000500653	3.20494e-05	3.45038e-05	0.00023873	0.000377156	0.000413821	0.000460706	0.000228916	0.000500653	0.000221093	6.28038e-05	0.00032653	0.000325031	0.000336981	0.000223514	0.000414013	2.51259e-05	1.78443e-05
cellular organisms;Bacteria;unclassified Bacteria;Bacteria candidate phyla;Patescibacteria group;Parcubacteria group;Candidatus Giovannonibacteria;	0.000477123	4.61229e-07	3.09293e-08	3.75865e-05	1.3478e-05	0.000163197	0.000125674	3.0389e-06	6.74665e-06	6.18639e-05	3.36914e-05	4.92704e-05	3.71701e-05	4.42835e-05	1.4755e-05	1.56789e-05	0.000477123	0.000453782
cellular organisms;Bacteria;unclassified Bacteria;Bacteria candidate phyla;Patescibacteria group;Parcubacteria group;Candidatus Zambryskibacteria;	0.000469223	1.8008e-06	1.98389e-06	2.79343e-05	1.1429e-05	0.000117499	9.09131e-05	1.46952e-05	5.03623e-06	9.1595e-05	3.79662e-05	5.27664e-05	5.41999e-05	5.0289e-05	3.00859e-05	1.83092e-05	0.000469223	0.000436112
cellular organisms;Bacteria;FCB group;Candidatus Cloacimonetes;	0.000466082	4.58823e-06	5.05031e-06	0.000119058	0.000130955	0.000466082	0.000397626	4.95825e-05	0.000118328	0.00030695	0.000152224	0.000275264	0.000193597	0.00021466	0.000133141	0.000125226	0.000445266	0.000429242
cellular organisms;Bacteria;PVC group;Lentisphaerae;	0.000459714	2.44893e-05	2.69791e-05	0.000149937	0.000211367	0.000361924	0.000368057	7.97272e-05	0.000188312	0.000459714	0.000113259	0.000319741	0.000297445	0.000287706	0.000216546	0.000232013	0.000153011	0.000128584
cellular organisms;Bacteria;unclassified Bacteria;Bacteria candidate phyla;Patescibacteria group;Parcubacteria group;Candidatus Azambacteria;	0.000446012	1.20321e-08	1.32554e-08	3.16561e-05	7.55859e-06	0.000133435	0.000103131	2.00807e-06	5.13125e-06	4.54552e-05	3.05477e-05	3.66195e-05	2.38153e-05	2.99706e-05	7.11121e-06	7.88143e-06	0.000446012	0.000438464
cellular organisms;Bacteria;unclassified Bacteria;Bacteria candidate phyla;Patescibacteria group;Parcubacteria group;Candidatus Buchananbacteria;	0.000431562	9.98662e-07	1.1002e-06	3.66049e-05	1.78492e-05	0.000151803	0.000121118	4.94839e-06	9.92992e-06	6.11793e-05	3.88321e-05	4.98442e-05	3.65696e-05	4.47621e-05	1.42368e-05	1.71339e-05	0.000431562	0.000411456
cellular organisms;Bacteria;unclassified Bacteria;Bacteria candidate phyla;Candidatus Saccharibacteria;	0.000430933	1.30027e-05	1.43114e-05	4.96109e-05	3.19647e-05	0.000134977	0.000110319	1.93414e-05	3.26642e-05	0.000108677	4.75923e-05	6.90721e-05	6.22104e-05	7.61229e-05	5.6573e-05	3.65624e-05	0.000430933	0.00038062
cellular organisms;Bacteria;unclassified Bacteria;Bacteria candidate phyla;Patescibacteria group;Parcubacteria group;Candidatus Sungbacteria;	0.00042271	1.84893e-06	2.03249e-06	3.18197e-05	1.02451e-05	0.000136914	0.000105268	2.97032e-06	6.88918e-06	3.99132e-05	2.77707e-05	3.53747e-05	2.50643e-05	2.85689e-05	1.05229e-05	1.0521e-05	0.00042271	0.000364097
cellular organisms;Bacteria;unclassified Bacteria;Bacteria candidate phyla;Candidatus Aminicenantes;	0.000416158	1.80601e-05	1.98919e-05	9.53365e-05	0.00011306	0.000416158	0.000354463	2.57814e-05	6.18126e-05	0.000111427	5.7078e-05	0.000131523	0.00011408	0.000134776	6.99317e-05	0.000104464	0.00028494	0.000284382
cellular organisms;Bacteria;unclassified Bacteria;Bacteria candidate phyla;Patescibacteria group;Parcubacteria group;Candidatus Taylorbacteria;	0.000410309	8.12165e-06	1.78506e-06	3.26377e-05	1.47074e-05	0.000129346	9.79497e-05	2.54149e-05	7.1505e-06	0.000103288	4.41522e-05	5.66508e-05	5.89438e-05	5.67617e-05	3.4462e-05	2.107e-05	0.000410309	0.000355996
cellular organisms;Bacteria;unclassified Bacteria;Bacteria candidate phyla;Candidatus Desantisbacteria;	0.000390486	5.67112e-06	6.23887e-06	3.88544e-05	2.13553e-05	0.000390486	0.000305603	1.65532e-05	3.84844e-05	6.01578e-05	4.46905e-05	6.66179e-05	3.79147e-05	4.42265e-05	1.51437e-05	1.92046e-05	0.000380735	0.000375451
cellular organisms;Bacteria;FCB group;Bacteroidetes/Chlorobi group;Chlorobi;	0.000370281	2.24438e-05	2.47036e-05	0.000144498	0.000205539	0.000331425	0.000322658	4.27418e-05	9.66623e-05	0.000370281	0.000106387	0.000264618	0.00024734	0.000278225	0.000233835	0.000192671	0.000240394	0.000218
cellular organisms;Bacteria;unclassified Bacteria;Bacteria candidate phyla;candidate division WWE3;	0.000353093	5.88368e-06	6.48189e-06	4.38032e-05	2.60453e-05	0.000185364	0.000142703	7.37008e-06	1.7508e-05	6.82643e-05	4.37154e-05	6.27864e-05	4.86154e-05	5.35596e-05	2.08154e-05	2.71793e-05	0.000353093	0.000321366
cellular organisms;Bacteria;Terrabacteria group;Deinococcus-Thermus;	0.000352098	0.000293968	0.000316415	0.000149405	0.000204765	0.000352098	0.00034691	9.65033e-05	0.000222687	0.000303408	0.000101191	0.000288118	0.000239186	0.000259445	0.000186892	0.000194098	0.000171496	0.000121346
cellular organisms;Bacteria;unclassified Bacteria;Bacteria candidate phyla;Patescibacteria group;Parcubacteria group;Candidatus Kerfeldbacteria;	0.000347854	4.81283e-07	5.30216e-07	2.17176e-05	1.07915e-05	0.000100569	7.78615e-05	4.07401e-06	9.19349e-06	0.000100125	3.39566e-05	5.35079e-05	3.99204e-05	4.42835e-05	1.51437e-05	1.38135e-05	0.000347854	0.000308233
cellular organisms;Bacteria;unclassified Bacteria;Bacteria candidate phyla;Patescibacteria group;Parcubacteria group;Candidatus Spechtbacteria;	0.000331552	2.98796e-06	3.29176e-06	2.65846e-05	6.64792e-06	8.82798e-05	6.85784e-05	3.23392e-06	7.03172e-06	3.17524e-05	2.21463e-05	2.84711e-05	1.78945e-05	2.13668e-05	5.0671e-06	5.40974e-06	0.000331552	0.000286409
cellular organisms;Eukaryota;Metamonada;Parabasalia;	0.00031944	7.86095e-07	8.61601e-07	2.33535e-05	2.773e-05	1.70939e-05	2.18865e-05	6.48499e-06	4.48985e-06	1.4909e-05	0.00031944	0.000225208	5.22784e-05	2.61758e-05	0.00016553	7.78443e-05	2.39577e-05	1.91181e-05
cellular organisms;Bacteria;unclassified Bacteria;Bacteria candidate phyla;Patescibacteria group;Parcubacteria group;Candidatus Komeilibacteria;	0.000315467	2.40641e-08	2.20923e-08	2.15949e-05	9.56208e-06	7.32121e-05	5.65848e-05	1.70804e-06	4.03849e-06	5.16275e-05	2.81295e-05	3.42359e-05	2.49322e-05	3.25916e-05	1.13146e-05	1.15936e-05	0.000315467	0.000303443
cellular organisms;Bacteria;Synergistetes;	0.000307632	3.15842e-05	3.4791e-05	7.61137e-05	7.24896e-05	0.000307632	0.000262716	8.1626e-05	0.000192755	0.000167749	7.1174e-05	0.00013908	0.000103788	0.000120133	7.49988e-05	6.83026e-05	0.000225288	0.000184238
cellular organisms;Bacteria;unclassified Bacteria;Bacteria candidate phyla;Patescibacteria group;Microgenomates group;Candidatus Daviesbacteria;	0.000296757	1.3516e-06	1.48902e-06	3.10835e-05	1.59823e-05	0.000129988	0.000103178	2.08951e-06	5.22628e-06	4.34231e-05	2.38391e-05	3.23643e-05	2.61812e-05	2.91387e-05	1.36466e-05	1.77029e-05	0.000296757	0.00027476
cellular organisms;Bacteria;unclassified Bacteria;Bacteria candidate phyla;Candidatus Eisenbacteria;	0.000286833	1.71938e-05	1.89375e-05	3.92634e-05	6.66158e-05	0.00010199	0.000104601	1.60796e-05	3.83656e-05	5.02909e-05	0.000286833	0.000280438	7.97326e-05	6.98895e-05	0.000116673	0.000107756	3.78057e-05	3.66413e-05
cellular organisms;Archaea;Asgard group;Candidatus Lokiarchaeota;	0.000286405	7.2794e-06	8.01951e-06	4.89157e-05	3.97054e-05	0.000159371	0.000136307	1.37801e-05	3.16902e-05	7.5056e-05	4.6118e-05	7.19325e-05	5.81391e-05	6.23684e-05	3.29361e-05	4.84172e-05	0.000286405	0.000255331
cellular organisms;Eukaryota;Opisthokonta;Fungi;Fungi incertae sedis;Zoopagomycota;	0.000282839	0.000207581	2.9396e-05	9.1042e-05	7.00308e-05	7.21964e-05	8.60604e-05	0.000282839	3.48498e-05	3.58708e-05	0.000117877	8.53867e-05	9.2487e-05	6.33826e-05	6.53397e-05	7.77324e-05	3.70868e-05	2.8993e-05
cellular organisms;Bacteria;unclassified Bacteria;Bacteria candidate phyla;Patescibacteria group;Parcubacteria group;Candidatus Terrybacteria;	0.000265233	3.16845e-07	3.4464e-07	1.6646e-05	6.10152e-06	6.50704e-05	5.16748e-05	1.28157e-06	2.42309e-06	2.47108e-05	1.84176e-05	1.97488e-05	1.42796e-05	1.78684e-05	4.57766e-06	5.33512e-06	0.000265233	0.000221206
cellular organisms;Bacteria;unclassified Bacteria;Bacteria candidate phyla;Patescibacteria group;Microgenomates group;Candidatus Microgenomates;	0.000254505	5.33422e-07	5.87656e-07	1.77503e-05	8.28713e-06	7.96013e-05	6.22246e-05	1.45516e-06	1.90046e-06	2.65472e-05	1.49306e-05	1.98724e-05	1.74982e-05	2.03184e-05	8.0469e-06	9.21521e-06	0.000254162	0.000254505
cellular organisms;Bacteria;unclassified Bacteria;Bacteria candidate phyla;Patescibacteria group;Parcubacteria group;Candidatus Colwellbacteria;	0.000243863	1.55615e-06	1.71436e-06	1.22289e-05	3.82483e-06	4.93028e-05	3.84564e-05	1.66947e-06	3.89595e-06	2.75361e-05	1.85112e-05	2.04815e-05	1.31386e-05	1.65123e-05	5.6429e-06	5.76417e-06	0.000243863	0.000187497
cellular organisms;Archaea;Asgard group;Candidatus Thorarchaeota;	0.000240511	3.20494e-05	3.5308e-05	5.99176e-05	3.84304e-05	0.000219052	0.000173898	6.7053e-05	0.000101342	0.000160566	6.50894e-05	0.000130411	7.93483e-05	9.05384e-05	3.83919e-05	4.22613e-05	0.000240511	0.00018068
cellular organisms;Bacteria;unclassified Bacteria;Bacteria candidate phyla;Patescibacteria group;Parcubacteria group;Candidatus Vogelbacteria;	0.000227104	2.80748e-08	0	8.99786e-06	4.1891e-06	2.84196e-05	2.20429e-05	1.04154e-06	1.94798e-06	4.69548e-05	2.08202e-05	2.58402e-05	2.3491e-05	2.523e-05	1.54316e-05	8.03066e-06	0.000227104	0.000216269
cellular organisms;Bacteria;unclassified Bacteria;Bacteria candidate phyla;Patescibacteria group;Parcubacteria group;Candidatus Liptonbacteria;	0.000226268	5.57486e-07	6.09748e-07	1.546e-05	7.33093e-06	5.7034e-05	4.63009e-05	7.45152e-06	4.46609e-06	2.66124e-05	1.96579e-05	2.30152e-05	1.58048e-05	1.81875e-05	6.8377e-06	8.37577e-06	0.000226268	0.000180133
cellular organisms;Bacteria;unclassified Bacteria;Bacteria candidate phyla;Patescibacteria group;Parcubacteria group;Candidatus Niyogibacteria;	0.000214334	0	0	1.97953e-05	5.91938e-06	7.75961e-05	5.90503e-05	8.31519e-07	1.8292e-06	2.81229e-05	1.86516e-05	2.53017e-05	1.64774e-05	2.01817e-05	6.2475e-06	6.65958e-06	0.000214334	0.000178306
cellular organisms;Bacteria;unclassified Bacteria;Bacteria candidate phyla;Patescibacteria group;Parcubacteria group;Candidatus Brennerbacteria;	0.000199019	3.20855e-08	3.53477e-08	5.03062e-06	9.56208e-07	2.18726e-05	1.65804e-05	7.0722e-08	2.13802e-07	5.74846e-06	3.54154e-06	4.67896e-06	3.33871e-06	4.28476e-06	7.62944e-07	7.46171e-07	0.000183133	0.000199019
cellular organisms;Archaea;DPANN group;Candidatus Micrarchaeota;	0.000198239	9.39705e-06	5.73959e-06	2.06951e-05	1.0746e-05	0.000104368	8.41267e-05	1.20463e-05	2.73429e-05	4.53791e-05	2.43305e-05	6.60087e-05	5.90158e-05	4.82492e-05	7.90295e-06	1.28528e-05	0.000198239	0.00015125
cellular organisms;Bacteria;Deferribacteres;	0.000196241	4.81283e-08	5.30216e-08	5.19013e-05	5.56422e-05	0.000183275	0.000148957	3.15763e-05	7.31204e-05	0.000196241	5.88098e-05	0.00013795	0.00010111	0.000117364	8.20093e-05	5.46757e-05	0.000131066	0.000131727
cellular organisms;Bacteria;Caldiserica/Cryosericota group;Caldiserica;	0.000195552	1.24211e-05	1.3684e-05	2.20448e-05	1.62555e-05	0.000107568	8.66182e-05	1.28714e-05	3.22604e-05	3.84354e-05	2.1179e-05	3.61428e-05	2.45359e-05	2.97996e-05	4.77632e-05	1.3086e-05	0.000195552	0.00017898
cellular organisms;Bacteria;unclassified Bacteria;Bacteria candidate phyla;Patescibacteria group;Microgenomates group;Candidatus Curtissbacteria;	0.00019531	2.80748e-08	3.09293e-08	2.33126e-05	1.84867e-05	9.29743e-05	7.63603e-05	3.46538e-06	7.45932e-06	2.608e-05	2.43071e-05	2.92215e-05	2.17256e-05	2.26318e-05	1.1804e-05	1.60707e-05	0.00019531	0.000160425
cellular organisms;Bacteria;Terrabacteria group;Cyanobacteria/Melainabacteria group;Candidatus Melainabacteria;	0.000192008	6.42192e-05	7.07485e-05	4.9202e-05	5.78733e-05	0.00015425	0.000132335	1.88249e-05	4.27604e-05	8.65203e-05	3.60472e-05	7.99662e-05	7.43523e-05	7.98493e-05	5.91065e-05	5.83599e-05	0.000185236	0.000192008
cellular organisms;Bacteria;unclassified Bacteria;Bacteria candidate phyla;Patescibacteria group;Parcubacteria group;Candidatus Ryanbacteria;	0.000191913	5.84759e-06	3.43757e-06	2.02043e-05	7.64966e-06	7.15122e-05	5.60897e-05	1.33664e-05	5.58261e-06	3.34367e-05	1.85346e-05	2.60345e-05	2.18097e-05	2.3703e-05	1.02925e-05	1.04184e-05	0.000191913	0.000152914
cellular organisms;Bacteria;unclassified Bacteria;Bacteria candidate phyla;Candidatus Handelsmanbacteria;	0.000190807	9.13234e-06	1.00608e-05	8.42527e-05	0.000170842	0.00015604	0.000190807	2.73844e-05	6.38556e-05	6.12227e-05	1.86516e-05	0.000130781	0.000190655	0.000125865	0.000117205	0.000158375	1.12509e-05	9.91174e-06
cellular organisms;Bacteria;FCB group;Fibrobacteres;	0.00018657	2.30815e-05	2.54283e-05	3.18606e-05	3.57895e-05	7.45226e-05	6.7244e-05	1.49695e-05	3.57762e-05	0.00018657	4.25609e-05	8.44686e-05	6.30871e-05	6.64594e-05	6.05173e-05	4.47609e-05	8.22882e-05	9.16376e-05
cellular organisms;Bacteria;unclassified Bacteria;Bacteria candidate phyla;candidate division NC10;	0.000184517	1.63676e-05	1.80318e-05	4.60527e-05	6.64792e-05	0.000184517	0.000170948	1.60989e-05	3.71778e-05	6.89054e-05	2.61091e-05	7.05906e-05	6.43001e-05	7.2784e-05	4.72593e-05	6.37043e-05	6.52411e-05	5.44067e-05
cellular organisms;Bacteria;unclassified Bacteria;Bacteria candidate phyla;candidate division CPR2;	0.000181435	5.2139e-08	5.744e-08	5.19422e-06	5.32744e-06	2.102e-05	1.67628e-05	1.06512e-06	3.08825e-07	1.71802e-05	1.15373e-05	1.213e-05	7.91441e-06	1.01193e-05	4.59206e-06	3.77749e-06	0.000181435	0.000149992
cellular organisms;Bacteria;unclassified Bacteria;Bacteria candidate phyla;Candidatus Schekmanbacteria;	0.000167365	6.58154e-06	7.2507e-06	3.34148e-05	4.06616e-05	0.000167365	0.000139742	1.09426e-05	2.53474e-05	5.13232e-05	2.61013e-05	5.34373e-05	4.34872e-05	5.02434e-05	2.57673e-05	3.18895e-05	0.00013857	0.000146013
cellular organisms;Bacteria;PVC group;Candidatus Abyssubacteria;	0.000165556	3.19251e-06	3.5171e-06	2.05315e-05	2.1674e-05	0.000115531	9.74024e-05	9.63962e-06	2.31619e-05	2.62212e-05	1.67482e-05	3.00778e-05	2.35631e-05	2.56744e-05	1.61946e-05	2.04451e-05	0.000165556	7.6741e-05
cellular organisms;Bacteria;unclassified Bacteria;Bacteria candidate phyla;Candidatus Dadabacteria;	0.000165466	4.07085e-06	4.48474e-06	6.17581e-05	8.35543e-05	0.000162439	0.000153492	9.54746e-06	2.18078e-05	9.16928e-05	2.96272e-05	9.78433e-05	8.98688e-05	9.53702e-05	0.000116975	8.52967e-05	0.000165466	0.000100597
cellular organisms;Bacteria;unclassified Bacteria;Bacteria candidate phyla;Patescibacteria group;Parcubacteria group;Candidatus Lloydbacteria;	0.000164981	7.82085e-07	8.61601e-07	1.82411e-05	7.55859e-06	5.56656e-05	4.40127e-05	1.01582e-06	2.42309e-06	6.52216e-05	2.49546e-05	3.29028e-05	3.30868e-05	3.19192e-05	2.39104e-05	1.37295e-05	0.000164981	0.000129811
cellular organisms;Archaea;TACK group;Candidatus Korarchaeota;	0.000158655	4.04959e-05	3.67793e-05	3.35375e-05	1.31137e-05	0.000158655	0.000123579	9.08177e-05	4.24754e-05	3.81854e-05	2.31292e-05	4.56243e-05	3.16577e-05	3.29448e-05	9.40004e-06	1.41679e-05	7.63842e-05	6.40342e-05
cellular organisms;Bacteria;unclassified Bacteria;Bacteria candidate phyla;Patescibacteria group;Parcubacteria group;Candidatus Yonathbacteria;	0.000154197	1.48797e-06	1.63925e-06	1.21062e-05	4.0525e-06	4.83081e-05	3.7586e-05	1.44659e-06	3.56337e-06	5.74629e-05	2.2591e-05	2.80561e-05	2.44638e-05	2.49337e-05	1.88433e-05	8.79549e-06	0.000154197	0.000127853
cellular organisms;Bacteria;FCB group;Bacteroidetes/Chlorobi group;Rhodothermaeota;	0.000153086	1.04478e-05	1.15101e-05	0.000153086	0.000129179	0.000116347	0.000133649	5.9535e-06	1.38971e-05	4.83675e-05	1.77311e-05	7.70528e-05	0.000118032	0.000126708	8.21676e-05	0.000136344	3.05537e-05	2.17606e-05
cellular organisms;Eukaryota;Sar;Rhizaria;Retaria;Foraminifera;	0.000151217	4.31951e-06	3.70267e-06	6.7893e-05	0.000151217	2.5304e-05	4.08801e-05	5.44345e-06	1.28044e-05	1.21598e-05	5.87318e-05	4.93057e-05	5.57852e-05	2.96287e-05	4.18899e-05	4.04518e-05	6.31742e-06	9.25377e-06
cellular organisms;Bacteria;unclassified Bacteria;Bacteria candidate phyla;Patescibacteria group;Microgenomates group;Candidatus Amesbacteria;	0.000150962	3.64572e-06	6.14167e-07	1.11246e-05	5.14531e-06	4.73871e-05	3.73358e-05	1.33729e-05	2.77943e-06	1.76366e-05	1.26372e-05	1.50433e-05	1.21538e-05	1.37887e-05	5.39819e-06	7.30315e-06	0.000150962	0.000115083
cellular organisms;Eukaryota;Amoebozoa;Evosea;	0.000141523	2.61778e-05	2.69438e-05	0.000113455	0.000127403	7.53015e-05	0.000105909	2.31282e-05	4.24754e-05	4.48358e-05	0.000126341	0.000105286	0.000141523	9.14159e-05	0.000101745	9.20215e-05	2.31219e-05	1.70231e-05
cellular organisms;Bacteria;unclassified Bacteria;Bacteria candidate phyla;Patescibacteria group;Microgenomates group;Candidatus Beckwithbacteria;	0.000140978	1.68449e-07	1.85576e-07	1.33332e-05	6.73899e-06	5.09501e-05	4.04475e-05	7.34222e-06	1.00962e-05	2.69276e-05	1.15529e-05	1.63852e-05	1.27183e-05	1.51334e-05	5.98839e-06	8.85145e-06	0.000140978	0.000136448
cellular organisms;Bacteria;FCB group;Candidatus Hydrogenedentes;	0.000134093	8.71122e-06	9.59249e-06	4.81795e-05	6.60694e-05	0.000134093	0.000130553	1.05204e-05	2.59176e-05	5.50505e-05	2.45411e-05	7.03522e-05	7.26589e-05	7.33766e-05	5.69617e-05	6.32007e-05	5.213e-05	4.56161e-05
cellular organisms;Bacteria;Dictyoglomi;	0.000129904	3.55387e-05	3.9152e-05	2.11041e-05	1.18843e-05	0.000129904	9.9946e-05	3.20178e-05	7.51158e-05	3.40126e-05	1.76843e-05	3.68226e-05	2.52084e-05	2.85803e-05	8.96819e-06	1.23211e-05	5.74319e-05	5.31697e-05
cellular organisms;Bacteria;unclassified Bacteria;Bacteria candidate phyla;Candidatus Hydrothermae;	0.000129115	1.20561e-05	1.32819e-05	1.86092e-05	1.19298e-05	0.000129115	0.00010262	1.26978e-05	3.1619e-05	3.0318e-05	1.95877e-05	3.57897e-05	2.25423e-05	2.33269e-05	6.89528e-06	9.78417e-06	5.9373e-05	6.94085e-05
cellular organisms;Bacteria;unclassified Bacteria;Bacteria candidate phyla;candidate division CPR3;	0.000125423	3.16845e-07	1.76739e-08	1.06338e-05	7.6952e-06	2.40672e-05	1.83578e-05	2.52456e-06	5.3213e-06	1.67346e-05	1.09054e-05	1.2642e-05	9.29553e-06	1.23187e-05	3.67077e-06	4.0573e-06	0.000125423	9.1985e-05
cellular organisms;Bacteria;unclassified Bacteria;Bacteria candidate phyla;Candidatus Raymondbacteria;	0.000125359	7.71657e-06	8.50113e-06	1.07974e-05	1.54359e-05	3.40036e-05	3.4125e-05	5.40873e-05	0.000125359	1.84081e-05	8.87725e-06	2.32624e-05	1.39073e-05	1.40508e-05	9.45762e-06	1.12392e-05	3.4283e-05	3.07827e-05
cellular organisms;Bacteria;FCB group;Candidatus Kryptonia;	0.000124173	1.05642e-05	1.16382e-05	3.16152e-05	3.10995e-05	0.000124173	0.00010324	5.00626e-06	1.2353e-05	4.06413e-05	2.36987e-05	4.68691e-05	4.44e-05	5.39812e-05	2.7538e-05	3.2673e-05	7.69683e-05	7.61725e-05
cellular organisms;Archaea;DPANN group;Nanoarchaeota;	0.000120399	9.78608e-07	1.07811e-06	7.60728e-06	4.1891e-06	4.50662e-05	3.50736e-05	3.36465e-07	1.04526e-06	1.42896e-05	1.08508e-05	1.11412e-05	8.16662e-06	9.11652e-06	3.46923e-06	3.30181e-06	0.000120399	9.71909e-05
cellular organisms;Bacteria;Terrabacteria group;Cyanobacteria/Melainabacteria group;Candidatus Margulisbacteria;	0.000119678	9.14437e-06	1.00741e-05	7.1942e-05	6.43847e-05	0.000119678	0.000104595	6.98861e-06	1.68904e-05	7.5545e-05	2.33164e-05	8.6605e-05	8.57855e-05	6.84423e-05	4.90299e-05	7.02613e-05	6.86289e-05	6.5787e-05
cellular organisms;Archaea;DPANN group;Candidatus Diapherotrites;	0.000116652	2.2901e-06	2.52294e-06	1.21471e-05	7.10326e-06	4.1319e-05	3.01115e-05	1.38658e-06	3.20703e-06	2.74057e-05	1.55547e-05	2.02431e-05	1.26823e-05	1.51904e-05	5.83004e-06	6.09995e-06	0.000116652	8.21996e-05
cellular organisms;Bacteria;unclassified Bacteria;Bacteria candidate phyla;Candidatus Sumerlaeota;	0.00010359	5.83555e-06	6.42887e-06	3.57461e-05	4.89487e-05	0.00010359	0.000101614	1.56596e-05	3.75342e-05	3.90656e-05	1.77623e-05	5.23073e-05	5.09813e-05	4.95369e-05	3.61175e-05	4.85384e-05	8.35194e-05	5.52121e-05
cellular organisms;Bacteria;unclassified Bacteria;Bacteria candidate phyla;Patescibacteria group;Microgenomates group;Candidatus Pacebacteria;	0.000101861	3.23663e-06	3.49059e-06	1.43557e-05	1.05638e-05	3.15563e-05	2.66036e-05	3.43537e-06	6.43782e-06	3.31542e-05	1.59837e-05	2.27239e-05	2.50523e-05	2.89449e-05	1.64249e-05	2.19468e-05	0.000101861	8.04573e-05
cellular organisms;Archaea;TACK group;Candidatus Verstraetearchaeota;	9.73477e-05	3.09345e-05	3.40796e-05	2.25765e-05	9.19781e-06	9.73477e-05	7.55055e-05	9.66105e-06	2.25443e-05	3.12199e-05	1.73723e-05	2.74028e-05	1.6009e-05	2.01703e-05	5.70049e-06	8.92607e-06	9.17688e-05	7.26826e-05
cellular organisms;Bacteria;unclassified Bacteria;Bacteria candidate phyla;Patescibacteria group;Microgenomates group;Candidatus Collierbacteria;	9.58666e-05	1.10695e-06	1.21066e-06	7.48459e-06	5.05424e-06	1.87938e-05	1.55483e-05	7.09363e-07	1.52037e-06	1.86798e-05	9.18928e-06	1.33395e-05	1.05085e-05	1.17603e-05	6.42024e-06	5.19521e-06	9.58666e-05	7.62936e-05
cellular organisms;Bacteria;PVC group;Kiritimatiellaeota;	9.48007e-05	1.11096e-06	1.22391e-06	5.03471e-05	6.015e-05	8.19643e-05	8.92243e-05	1.43416e-05	3.33056e-05	9.48007e-05	3.11796e-05	7.76002e-05	8.33355e-05	7.94619e-05	5.98695e-05	6.46091e-05	2.58089e-05	2.02867e-05
cellular organisms;Bacteria;unclassified Bacteria;Bacteria candidate phyla;Patescibacteria group;Parcubacteria group;Candidatus Adlerbacteria;	8.61074e-05	3.35695e-06	3.69826e-06	8.87517e-06	4.3257e-06	3.8677e-05	2.96059e-05	1.76805e-06	4.18102e-06	3.55992e-05	1.28088e-05	1.86982e-05	1.84229e-05	1.66946e-05	1.10555e-05	6.45438e-06	8.61074e-05	7.88939e-05
cellular organisms;Bacteria;unclassified Bacteria;Bacteria candidate phyla;Patescibacteria group;Microgenomates group;Candidatus Woykebacteria;	8.15513e-05	7.21924e-07	7.95324e-07	1.59099e-05	6.60239e-06	5.78813e-05	4.64104e-05	2.79245e-06	6.60411e-06	1.67564e-05	9.24388e-06	1.62175e-05	1.28384e-05	1.53499e-05	5.9452e-06	8.34779e-06	8.15513e-05	6.93454e-05
cellular organisms;Bacteria;unclassified Bacteria;Bacteria candidate phyla;Candidatus Firestonebacteria;	8.0152e-05	7.48796e-06	8.24927e-06	1.12064e-05	1.11102e-05	6.01496e-05	5.0231e-05	5.02983e-06	1.2163e-05	2.0375e-05	9.96935e-06	1.7577e-05	1.29825e-05	1.46092e-05	6.49222e-06	9.70955e-06	7.83971e-05	8.0152e-05
cellular organisms;Bacteria;unclassified Bacteria;Bacteria candidate phyla;Patescibacteria group;Microgenomates group;Candidatus Chisholmbacteria;	7.91518e-05	4.01069e-09	4.41847e-09	4.49893e-06	2.73202e-06	1.24994e-05	9.9086e-06	6.02208e-07	1.54413e-06	5.10733e-06	2.90968e-06	5.34108e-06	3.90316e-06	4.87734e-06	2.89343e-06	3.12459e-06	7.10553e-05	7.91518e-05
cellular organisms;Archaea;Candidatus Hydrothermarchaeota;	7.75434e-05	4.72459e-06	5.20495e-06	5.76681e-06	3.36949e-06	2.74091e-05	2.26683e-05	2.27596e-06	5.34505e-06	2.02446e-05	1.23486e-05	1.38603e-05	5.45242e-06	7.80602e-06	2.54794e-06	3.06863e-06	7.75434e-05	6.53765e-05
cellular organisms;Bacteria;unclassified Bacteria;Bacteria candidate phyla;Patescibacteria group;Microgenomates group;Candidatus Blackburnbacteria;	7.69593e-05	2.40641e-08	2.65108e-08	3.59915e-06	2.27668e-06	1.90254e-05	1.48655e-05	3.30036e-07	8.78965e-07	7.98699e-06	4.39962e-06	6.58586e-06	4.40757e-06	6.06249e-06	2.61992e-06	2.53698e-06	7.69593e-05	7.08719e-05
cellular organisms;Bacteria;unclassified Bacteria;Bacteria candidate phyla;Patescibacteria group;Parcubacteria group;Candidatus Andersenbacteria;	7.21067e-05	1.20321e-07	1.32554e-07	6.7484e-06	3.73376e-06	1.75886e-05	1.40837e-05	4.7148e-07	1.06901e-06	1.22359e-05	9.11127e-06	1.02584e-05	7.7703e-06	9.75468e-06	5.9452e-06	4.37443e-06	7.21067e-05	5.06589e-05
cellular organisms;Archaea;Asgard group;Candidatus Heimdallarchaeota;	7.09982e-05	6.5655e-06	7.23303e-06	3.24332e-05	2.3632e-05	6.7865e-05	5.52036e-05	3.89185e-06	8.67087e-06	4.97801e-05	1.77623e-05	3.63723e-05	3.44559e-05	3.4996e-05	2.30898e-05	2.54444e-05	6.74068e-05	7.09982e-05
cellular organisms;Bacteria;unclassified Bacteria;Bacteria candidate phyla;Candidatus Coatesbacteria;	6.53967e-05	5.10962e-06	5.62912e-06	1.4642e-05	1.29771e-05	6.53967e-05	5.37233e-05	6.71216e-06	1.60352e-05	2.42218e-05	1.50008e-05	2.60433e-05	1.6081e-05	1.60679e-05	1.19912e-05	1.1519e-05	5.78812e-05	5.32539e-05
cellular organisms;Bacteria;unclassified Bacteria;Bacteria candidate phyla;Candidatus Riflebacteria;	4.85712e-05	1.27139e-06	1.40065e-06	1.35786e-05	1.8259e-05	4.85712e-05	4.40492e-05	6.10995e-06	1.32795e-05	2.80794e-05	1.30428e-05	2.79414e-05	2.12452e-05	2.4626e-05	2.61272e-05	1.608e-05	1.86018e-05	1.36912e-05
cellular organisms;Bacteria;Chrysiogenetes;	4.77372e-05	6.96256e-06	7.67046e-06	1.43148e-05	1.90331e-05	4.34189e-05	3.92748e-05	5.33201e-06	1.23055e-05	4.77372e-05	1.50008e-05	3.23643e-05	2.80667e-05	3.42097e-05	3.59159e-05	1.92978e-05	3.96659e-05	3.00511e-05
cellular organisms;Bacteria;unclassified Bacteria;Bacteria candidate phyla;candidate division CPR1;	4.61989e-05	0	0	2.94476e-06	2.04902e-06	9.93108e-06	7.68816e-06	4.88624e-07	1.06901e-06	6.60692e-06	3.54154e-06	4.68779e-06	4.38355e-06	4.61524e-06	3.2821e-06	2.44371e-06	4.61989e-05	3.35462e-05
cellular organisms;Bacteria;unclassified Bacteria;Bacteria candidate phyla;Candidatus Fischerbacteria;	4.47504e-05	4.01069e-09	4.41847e-09	5.15332e-06	6.10152e-06	4.47504e-05	3.61839e-05	7.45795e-07	1.99549e-06	7.68272e-06	4.04079e-06	7.28329e-06	6.42521e-06	8.07952e-06	3.71395e-06	5.23252e-06	1.74605e-05	1.72232e-05
cellular organisms;Bacteria;unclassified Bacteria;Bacteria candidate phyla;Candidatus Wirthbacteria;	4.31795e-05	4.18716e-06	4.61288e-06	5.48052e-06	1.77581e-06	1.24731e-05	9.78872e-06	1.67161e-07	4.03849e-07	5.66153e-06	3.34652e-06	4.77608e-06	4.0713e-06	5.17362e-06	2.01532e-06	2.35044e-06	4.31795e-05	3.77783e-05
cellular organisms;Bacteria;unclassified Bacteria;Bacteria candidate phyla;Candidatus Fraserbacteria;	4.16914e-05	1.46791e-06	1.61716e-06	3.47645e-06	4.1891e-06	3.68718e-05	3.41667e-05	1.8497e-05	4.16914e-05	2.06901e-05	1.06636e-05	2.49221e-05	1.00882e-05	9.72049e-06	2.20246e-06	3.03132e-06	1.37941e-05	1.16014e-05
cellular organisms;Bacteria;FCB group;Candidatus Fermentibacteria;	4.16242e-05	1.82887e-06	2.01482e-06	1.52146e-05	1.62555e-05	4.16242e-05	3.68875e-05	1.32914e-05	3.10013e-05	1.94404e-05	1.11005e-05	2.24061e-05	1.90474e-05	2.11503e-05	1.5446e-05	1.4056e-05	3.78236e-05	2.3545e-05
cellular organisms;Bacteria;unclassified Bacteria;Bacteria candidate phyla;Patescibacteria group;Parcubacteria group;Candidatus Jacksonbacteria;	4.00312e-05	0	0	1.26788e-06	5.91938e-07	6.13653e-06	4.43568e-06	4.28618e-09	2.37558e-08	2.97746e-06	2.02039e-06	2.33948e-06	1.4772e-06	2.43867e-06	6.04597e-07	7.55498e-07	3.12816e-05	4.00312e-05
cellular organisms;Bacteria;unclassified Bacteria;Bacteria candidate phyla;Candidatus Abawacabacteria;	3.91087e-05	0	0	3.55825e-06	4.55337e-06	8.30485e-06	8.09993e-06	9.3653e-07	2.09051e-06	5.29206e-06	2.76146e-06	5.83546e-06	4.89997e-06	6.10807e-06	3.36847e-06	3.21786e-06	3.91087e-05	3.17302e-05
cellular organisms;Eukaryota;Discoba;Heterolobosea;	3.7062e-05	7.70855e-06	8.31113e-06	2.96112e-05	3.22834e-05	1.95569e-05	2.61085e-05	5.94493e-06	1.31845e-05	2.257e-05	2.66083e-05	2.61139e-05	3.7062e-05	2.65291e-05	2.5753e-05	2.30847e-05	2.15673e-06	1.53703e-06
cellular organisms;Bacteria;Terrabacteria group;Candidatus Dormibacteraeota;	3.62256e-05	1.26497e-05	1.39358e-05	1.20653e-05	1.90331e-05	3.53824e-05	3.62256e-05	4.22617e-06	8.5996e-06	1.25945e-05	6.62283e-06	1.89895e-05	1.79546e-05	2.07515e-05	1.23654e-05	2.05943e-05	2.40655e-05	1.84286e-05
cellular organisms;Archaea;TACK group;Candidatus Geothermarchaeota;	3.57771e-05	1.15468e-05	1.27208e-05	7.89358e-06	3.7793e-06	3.57771e-05	2.82872e-05	3.50395e-06	7.7919e-06	5.70499e-06	2.92528e-06	5.66773e-06	4.58772e-06	4.55826e-06	2.23125e-06	4.27183e-06	1.80446e-05	2.2508e-05
cellular organisms;Eukaryota;Amoebozoa;Discosea;	3.25824e-05	9.12031e-06	1.00476e-05	3.01428e-05	2.80032e-05	1.62729e-05	2.36378e-05	7.41938e-06	1.46811e-05	1.34638e-05	2.7443e-05	2.42247e-05	3.25824e-05	2.04552e-05	2.78546e-05	2.07809e-05	1.13228e-06	6.42184e-07
cellular organisms;Bacteria;unclassified Bacteria;Bacteria candidate phyla;Candidatus Lindowbacteria;	3.01406e-05	9.54945e-06	1.05204e-05	1.10019e-05	1.51627e-05	3.01406e-05	2.82507e-05	3.31322e-06	7.98195e-06	8.43252e-06	4.1578e-06	1.10353e-05	1.3631e-05	1.29796e-05	9.63037e-06	1.43545e-05	2.38858e-05	2.74771e-05
cellular organisms;Bacteria;Coprothermobacterota;	3.00616e-05	1.01069e-06	1.11345e-06	5.56232e-06	4.41677e-06	3.00616e-05	2.49253e-05	3.82327e-06	8.36204e-06	1.18555e-05	6.78665e-06	1.20682e-05	7.55412e-06	8.52395e-06	2.9654e-06	3.28315e-06	2.85407e-05	1.86286e-05
cellular organisms;Eukaryota;Sar;Rhizaria;Endomyxa;	2.90207e-05	7.16309e-06	7.89138e-06	1.71368e-05	1.99893e-05	1.07416e-05	1.59184e-05	3.55324e-06	8.69462e-06	6.69386e-06	1.97749e-05	1.65971e-05	2.77065e-05	1.78798e-05	2.90207e-05	2.63025e-05	1.43782e-06	1.07382e-06
cellular organisms;Bacteria;FCB group;candidate division LCP-89;	2.88143e-05	3.17647e-06	3.49942e-06	1.20244e-05	1.75305e-05	2.88143e-05	2.71249e-05	3.65611e-06	8.36204e-06	1.25075e-05	5.89736e-06	1.77624e-05	1.83629e-05	1.75151e-05	1.16313e-05	1.5539e-05	1.65978e-05	1.38175e-05
cellular organisms;Eukaryota;Opisthokonta;Fungi;Fungi incertae sedis;Blastocladiomycota;	2.60851e-05	7.0548e-06	3.65849e-06	2.38443e-05	2.24481e-05	1.4373e-05	1.96243e-05	4.69551e-06	8.83716e-06	8.98672e-06	2.42057e-05	1.8504e-05	2.60851e-05	1.53955e-05	1.85986e-05	1.78428e-05	4.27751e-06	3.51622e-06
cellular organisms;Bacteria;Caldiserica/Cryosericota group;Candidatus Cryosericota;	2.56845e-05	2.33141e-05	2.56845e-05	3.39465e-06	3.68823e-06	1.73412e-05	1.53763e-05	5.74562e-06	1.34695e-05	9.96472e-06	5.35131e-06	8.56339e-06	5.82472e-06	6.279e-06	3.2821e-06	3.78682e-06	2.07405e-05	1.3728e-05
cellular organisms;Bacteria;PVC group;Candidatus Aureabacteria;	2.46557e-05	9.62566e-07	1.06043e-06	6.05311e-06	5.96491e-06	1.66518e-05	1.60018e-05	8.50807e-07	2.30431e-06	1.02907e-05	4.69605e-06	8.21026e-06	7.54211e-06	8.97977e-06	5.72928e-06	6.59429e-06	2.22143e-05	2.46557e-05
cellular organisms;Bacteria;unclassified Bacteria;Bacteria candidate phyla;Candidatus Glassbacteria;	2.10577e-05	3.75802e-06	4.1401e-06	8.13898e-06	1.28405e-05	2.0299e-05	2.10577e-05	1.31586e-06	3.18328e-06	1.04755e-05	3.51034e-06	1.19534e-05	1.31987e-05	1.38229e-05	8.53633e-06	1.24144e-05	5.20311e-06	4.45318e-06
cellular organisms;Bacteria;unclassified Bacteria;Bacteria candidate phyla;Candidatus Wallbacteria;	2.082e-05	3.80614e-06	4.19312e-06	5.80771e-06	7.10326e-06	2.082e-05	1.92438e-05	2.62528e-06	6.20026e-06	1.80169e-05	6.02998e-06	1.41517e-05	1.22019e-05	1.39369e-05	9.50081e-06	8.31981e-06	1.37671e-05	9.08533e-06
cellular organisms;Bacteria;unclassified Bacteria;Bacteria candidate phyla;Candidatus Edwardsbacteria;	1.95148e-05	4.01069e-09	4.41847e-09	4.58073e-06	5.28191e-06	1.95148e-05	1.6497e-05	2.83102e-06	6.24778e-06	9.03019e-06	3.95498e-06	7.96307e-06	7.06172e-06	7.6009e-06	4.44811e-06	5.20454e-06	9.55251e-06	8.09573e-06
cellular organisms;Bacteria;FCB group;Bacteroidetes/Chlorobi group;Candidatus Kapabacteria;	1.92438e-05	3.47727e-06	3.83081e-06	8.46617e-06	1.31592e-05	1.79096e-05	1.92438e-05	1.96307e-06	5.25003e-06	1.29965e-05	4.27481e-06	1.27568e-05	1.40394e-05	1.58627e-05	1.36034e-05	1.20786e-05	1.26528e-05	1.38596e-05
cellular organisms;Eukaryota;Metamonada;Fornicata;	1.91195e-05	9.8302e-06	1.08164e-05	1.22289e-05	1.49351e-05	1.25836e-05	1.53867e-05	3.57467e-06	8.07697e-06	6.31353e-06	1.35421e-05	1.39045e-05	1.91195e-05	1.30594e-05	1.23654e-05	1.19294e-05	4.60102e-06	2.6319e-06
cellular organisms;Archaea;DPANN group;Candidatus Parvarchaeota;	1.90129e-05	4.01069e-08	4.41847e-08	1.85274e-05	6.96666e-06	1.57203e-05	1.25148e-05	3.04319e-07	7.3643e-07	1.18881e-05	3.26851e-06	6.78891e-06	1.53124e-05	1.42446e-05	3.65637e-06	1.87196e-05	1.6499e-05	1.90129e-05
cellular organisms;Bacteria;unclassified Bacteria;Bacteria candidate phyla;Candidatus Mcinerneyibacteriota;	1.78412e-05	4.01069e-09	4.41847e-09	2.98565e-06	2.95969e-06	1.78412e-05	1.47769e-05	1.46373e-06	3.75342e-06	7.72619e-06	3.67415e-06	7.81299e-06	4.58772e-06	5.35596e-06	3.2677e-06	2.77016e-06	1.61216e-05	1.44491e-05
cellular organisms;Archaea;Asgard group;Candidatus Odinarchaeota;	1.75684e-05	3.18048e-06	3.50384e-06	3.23105e-06	1.09281e-06	1.25625e-05	1.01484e-05	5.89778e-06	1.37784e-05	4.53139e-06	2.49624e-06	4.10513e-06	2.17376e-06	2.3589e-06	8.20524e-07	1.16589e-06	1.75684e-05	1.57388e-05
cellular organisms;Bacteria;unclassified Bacteria;Bacteria candidate phyla;candidate division KD3-62;	1.75149e-05	3.79812e-06	4.18429e-06	3.19015e-06	3.46056e-06	1.75149e-05	1.43703e-05	1.10798e-06	2.89821e-06	2.45586e-06	1.20912e-06	3.51364e-06	3.14655e-06	3.33893e-06	1.97214e-06	3.44171e-06	6.69485e-06	4.43739e-06
cellular organisms;Archaea;TACK group;Candidatus Marsarchaeota;	1.62992e-05	1.16069e-05	1.2787e-05	5.97131e-06	5.28191e-06	1.62992e-05	1.43599e-05	3.27035e-06	7.62561e-06	6.17226e-06	3.27631e-06	6.77126e-06	5.48845e-06	5.94853e-06	2.63432e-06	5.60561e-06	1.03972e-05	8.61158e-06
cellular organisms;Archaea;DPANN group;Candidatus Huberarchaea;	1.55644e-05	0	0	1.67687e-06	5.00871e-07	6.89965e-06	5.65536e-06	9.42959e-08	2.13802e-07	1.93426e-06	9.20488e-07	1.50963e-06	1.32107e-06	1.68656e-06	1.28117e-06	5.2232e-07	1.55644e-05	8.93794e-06
cellular organisms;Bacteria;unclassified Bacteria;Bacteria candidate phyla;Patescibacteria group;Microgenomates group;Candidatus Cerribacteria;	1.55285e-05	0	0	1.26788e-06	5.00871e-07	4.68397e-06	4.00827e-06	1.7359e-07	4.03849e-07	2.5428e-06	1.17791e-06	1.87159e-06	1.70538e-06	2.01703e-06	1.28117e-06	7.64825e-07	1.55285e-05	1.32069e-05
cellular organisms;Bacteria;Terrabacteria group;Candidatus Eremiobacteraeota;	1.35835e-05	9.55747e-06	1.05292e-05	5.31692e-06	8.05946e-06	1.35835e-05	1.33279e-05	4.41262e-06	1.07376e-05	7.09592e-06	3.31532e-06	8.22792e-06	8.2627e-06	8.56953e-06	5.29742e-06	7.53633e-06	8.33935e-06	4.65847e-06
cellular organisms;Bacteria;unclassified Bacteria;Bacteria candidate phyla;Candidatus Goldbacteria;	1.23941e-05	1.60428e-08	1.76739e-08	3.96724e-06	6.42025e-06	1.23941e-05	1.16026e-05	1.47445e-06	3.61088e-06	5.63979e-06	3.37772e-06	5.86195e-06	5.70462e-06	6.00551e-06	3.39726e-06	4.04798e-06	9.83109e-06	9.23271e-06
cellular organisms;Eukaryota;Sar;Rhizaria;Cercozoa;	1.18328e-05	1.57219e-06	1.73204e-06	1.71777e-06	1.54815e-06	1.03153e-06	1.60539e-06	1.11441e-06	2.82694e-06	8.47599e-07	4.24361e-06	2.40128e-06	4.14336e-06	2.07401e-06	1.18328e-05	2.26649e-06	1.25809e-07	1.73706e-07
cellular organisms;Bacteria;unclassified Bacteria;Bacteria candidate phyla;Candidatus Delongbacteria;	1.14535e-05	1.13503e-06	1.25043e-06	4.78523e-06	5.19084e-06	8.52589e-06	8.30321e-06	2.0145e-06	4.96496e-06	1.14535e-05	2.65225e-06	8.1926e-06	7.81834e-06	7.79462e-06	8.56512e-06	5.17656e-06	5.55358e-06	5.33223e-06
cellular organisms;Eukaryota;Sar;Rhizaria;Imbricatea;	1.13339e-05	1.20321e-08	1.32554e-08	4.13084e-06	3.68823e-06	2.66302e-06	2.85113e-06	1.26871e-06	2.70816e-06	1.13339e-05	3.35432e-06	6.37399e-06	5.15218e-06	8.10231e-06	3.59879e-06	4.80348e-06	4.4842e-06	3.30041e-06
cellular organisms;Bacteria;Terrabacteria group;Abditibacteriota;	7.68382e-06	4.91711e-06	5.41704e-06	3.47645e-06	4.09803e-06	7.68382e-06	7.03662e-06	1.20227e-06	3.01699e-06	3.77073e-06	1.27932e-06	4.05216e-06	4.69581e-06	4.37593e-06	3.42605e-06	4.23452e-06	2.1118e-06	2.35292e-06
cellular organisms;Archaea;TACK group;Candidatus Nezhaarchaeota;	7.29963e-06	2.09759e-06	2.31086e-06	2.24947e-06	8.19607e-07	7.29963e-06	5.7179e-06	2.14309e-09	2.37558e-08	6.95466e-07	4.44642e-07	1.02408e-06	8.40681e-07	9.6863e-07	5.61411e-07	6.43572e-07	9.43569e-07	5.63227e-07
cellular organisms;Eukaryota;Eukaryota incertae sedis;Picozoa;	2.82309e-06	1.24331e-06	1.36972e-06	4.49893e-07	2.82309e-06	7.42068e-07	1.24053e-06	3.70754e-07	5.93895e-07	7.60666e-08	2.41823e-07	4.85553e-07	2.13773e-06	9.80026e-07	1.32436e-06	3.17123e-07	0	0
cellular organisms;Eukaryota;Amoebozoa;Tubulinea;	1.51328e-06	0	0	1.51328e-06	7.28539e-07	3.6314e-07	5.78566e-07	1.67161e-07	2.13802e-07	2.06466e-07	1.20131e-06	8.65167e-07	1.09289e-06	6.60948e-07	4.4625e-07	4.19721e-07	5.39182e-08	9.47485e-08
cellular organisms;Bacteria;unclassified Bacteria;Bacteria candidate phyla;Patescibacteria group;Parcubacteria group;Candidatus Veblenbacteria;	1.39907e-07	0	0	8.17988e-08	9.10674e-08	9.9995e-08	9.38216e-08	4.28618e-08	7.12674e-08	8.69332e-08	6.2406e-08	1.32424e-07	1.08088e-07	7.97695e-08	2.87903e-08	1.39907e-07	9.88501e-08	3.68466e-08
cellular organisms;Eukaryota;Opisthokonta;Fungi;Fungi incertae sedis;Olpidiomycota;	1.0921e-07	0	0	0	9.10674e-08	1.57887e-08	5.73354e-08	0	0	0	1.0921e-07	4.41412e-08	4.80389e-08	5.69782e-08	2.87903e-08	9.32714e-09	0	0

## Sheet: class
		249333654	226322926	24450248	21961756	190009558	191853524	466616084	42094984	92024658	128192890	113272920	83265800	87752788	69467768	107214044	111279596	189976644
		Mark2				CALY		SOM1					SOM2		PoCH		Mark3
taxon_name	Max	LC18r003_02.kaiju.out	LC18r003_02.notrrna.kaiju.out	LC18d003_01.kaiju.out	LC18d004_01.kaiju.out	LC18d007_01.kaiju.out	LC18d008_01.kaiju.out	LC18r009_02.kaiju.out	LC18r009_02.notrrna.kaiju.out	LC18d009_01.kaiju.out	LC18d010_01.kaiju.out	LC18d011_01.kaiju.out	LC18d016_01.kaiju.out	LC18d017_01.kaiju.out	LC18d018_01.kaiju.out	LC18d019_01.kaiju.out	LC18d001.kaiju.out	LC18d002_01.kaiju.out
cellular organisms;Bacteria;Proteobacteria;Betaproteobacteria;	0.337868	0.308597	0.337868	0.0147053	0.00908343	0.0071637	0.00608492	0.0269809	0.0626512	0.012223	0.00244508	0.0063437	0.00691038	0.0434958	0.00857062	0.00708625	0.00159969	0.00128592
cellular organisms;Bacteria;Proteobacteria;Gammaproteobacteria;	0.205954	0.0269895	0.0262998	0.128799	0.124013	0.0291068	0.0288796	0.0405862	0.0729748	0.205954	0.0359329	0.10078	0.0840686	0.091275	0.105058	0.0504805	0.00822556	0.00603829
cellular organisms;Bacteria;Proteobacteria;Alphaproteobacteria;	0.0796389	0.0306275	0.0331265	0.0662659	0.0328689	0.0467941	0.0382375	0.0146418	0.0265541	0.0796389	0.0157288	0.0358551	0.0563664	0.0684681	0.0677566	0.065582	0.00432119	0.00359734
cellular organisms;Archaea;Euryarchaeota;Stenosarchaea group;Methanomicrobia;	0.0560323	0.0024178	0.000682565	0.000712222	0.000294148	0.00550641	0.0043471	0.0560323	0.00170716	0.00697874	0.00444913	0.0045546	0.00144387	0.00218105	0.000517665	0.000451723	0.031833	0.0241666
cellular organisms;Bacteria;Proteobacteria;delta/epsilon subdivisions;Deltaproteobacteria;	0.0476944	0.00252882	0.0018967	0.0143468	0.0476944	0.0319922	0.0462377	0.00392314	0.00621452	0.0173193	0.00567433	0.0219056	0.0194932	0.0181795	0.0154718	0.0146316	0.0108726	0.00917157
cellular organisms;Bacteria;Terrabacteria group;Actinobacteria;Actinobacteria;	0.0395114	0.0373126	0.0395114	0.00867067	0.0103347	0.011228	0.0119026	0.0108078	0.0133235	0.00613042	0.00317582	0.0074675	0.00972255	0.0127822	0.00776936	0.0138684	0.00232509	0.00188572
cellular organisms;Bacteria;Proteobacteria;delta/epsilon subdivisions;Epsilonproteobacteria;	0.0337569	0.000552601	0.000540184	0.00160804	0.00236589	0.00264306	0.00174129	0.00245276	0.00565181	0.0264206	0.00514367	0.0144594	0.00890004	0.00991559	0.0337569	0.00318164	0.00169466	0.0014497
cellular organisms;Bacteria;FCB group;Bacteroidetes/Chlorobi group;Bacteroidetes;Flavobacteriia;	0.0262584	0.00110008	0.00113982	0.00551729	0.00475959	0.0047182	0.00379177	0.0081565	0.00134192	0.0262584	0.00296871	0.00400281	0.00745409	0.0150557	0.0206345	0.00477452	0.00254514	0.00238115
cellular organisms;Eukaryota;Opisthokonta;Fungi;Dikarya;Basidiomycota;Agaricomycotina;Agaricomycetes;	0.0204373	0.00157367	0.000276459	0.000384209	0.000511025	0.000396243	0.000515112	0.0204373	0.000266516	0.000227874	0.000612358	0.000445217	0.000551319	0.000399748	0.00050265	0.000508469	0.000134409	9.14955e-05
cellular organisms;Eukaryota;Sar;Alveolata;Ciliophora;Intramacronucleata;Spirotrichea;	0.0163031	0.00197413	9.51737e-06	0.000134763	0.000265917	0.000194338	0.000154347	0.0163031	6.49959e-05	5.58329e-05	0.000161748	0.000230337	0.00038502	0.00019817	0.000197487	9.76458e-05	6.44323e-06	3.82152e-06
cellular organisms;Bacteria;Terrabacteria group;Firmicutes;Clostridia;	0.0160587	0.00197309	0.00139938	0.00298815	0.00219905	0.0147089	0.011538	0.00579931	0.00363941	0.0160587	0.00581045	0.0101566	0.00674016	0.00820081	0.00250007	0.0024183	0.0105813	0.0101523
Viruses	0.0143298	0.000458193	0.000491218	0.0143298	0.0036223	0.00970394	0.00414742	0.000221578	0.000397458	0.000985681	0.000403486	0.0010695	0.00346328	0.0027805	0.00200969	0.00257732	0.00026827	0.000187865
cellular organisms;Eukaryota;Opisthokonta;Fungi;Dikarya;Ascomycota;saccharomyceta;Pezizomycotina;leotiomyceta;dothideomyceta;Dothideomycetes;	0.0106832	0.00137293	0.000375649	0.000319874	0.000473186	0.000325978	0.000439669	0.0106832	0.000436109	0.000174866	0.00036105	0.000350163	0.000464344	0.000321494	0.000424902	0.000366771	0.000130788	0.000118567
cellular organisms;Bacteria;Terrabacteria group;Firmicutes;Bacilli;	0.010529	0.010529	0.00872952	0.00272697	0.00266718	0.00701048	0.0057899	0.0104134	0.0036617	0.00596415	0.00208984	0.00421854	0.00371148	0.00423477	0.00276512	0.00266688	0.00533114	0.00439285
cellular organisms;Bacteria;Terrabacteria group;Chloroflexi;Dehalococcoidia;	0.00856656	0.00162019	0.00178237	0.00135426	0.00146414	0.00856656	0.00716942	0.00136533	0.00324682	0.000974869	0.000359997	0.00147866	0.00109086	0.000990407	0.000519781	0.00116053	0.000722621	0.000537387
cellular organisms;Eukaryota;Sar;Stramenopiles;Oomycota;	0.00818102	0.00157066	9.19527e-05	0.000254926	0.000329163	0.000178649	0.000266542	0.00818102	8.9987e-05	0.000131552	0.000315228	0.00026942	0.000371989	0.00023687	0.000313498	0.000251096	0.000123967	0.000108666
cellular organisms;Eukaryota;Sar;Alveolata;Apicomplexa;Aconoidasida;	0.00771565	0.00312418	0.00216889	0.000179303	0.000202579	0.000272086	0.000144803	0.00771565	0.000451123	4.96932e-05	0.000234015	0.000150089	0.000188865	0.000132907	0.000173678	0.000145112	5.7387e-05	7.04718e-05
cellular organisms;Bacteria;FCB group;Bacteroidetes/Chlorobi group;Bacteroidetes;Saprospiria;	0.00729598	1.05361e-05	1.16073e-05	0.00018188	0.000279213	0.000274055	0.000276278	0.000174507	0.000416107	0.00729598	0.000822557	0.00240367	0.00121701	0.00153624	0.00469013	0.000593113	9.38627e-05	6.60765e-05
cellular organisms;Eukaryota;Opisthokonta;Fungi;Dikarya;Basidiomycota;Agaricomycotina;Tremellomycetes;	0.00729303	0.000307881	0.00015226	5.7709e-05	7.49029e-05	5.41236e-05	7.15963e-05	0.00729303	5.20965e-05	3.18176e-05	0.000123696	8.27294e-05	8.40441e-05	6.13314e-05	8.84727e-05	7.95138e-05	5.87709e-06	4.39528e-06
cellular organisms;Eukaryota;Opisthokonta;Fungi;Dikarya;Ascomycota;saccharomyceta;Pezizomycotina;leotiomyceta;Eurotiomycetes;	0.00512265	0.00114086	0.000309182	0.000275171	0.000343552	0.000256224	0.00032062	0.00512265	0.000123174	0.000141647	0.000280445	0.000262737	0.000335708	0.000261245	0.000293575	0.000321068	0.000124309	0.000109477
cellular organisms;Eukaryota;Opisthokonta;Fungi;Fungi incertae sedis;Chytridiomycota;Chytridiomycota incertae sedis;Chytridiomycetes;	0.00472634	0.00122862	2.20835e-05	0.00010867	9.36628e-05	6.26021e-05	9.11164e-05	0.00472634	3.45884e-05	5.50831e-05	0.000292029	0.000166615	0.000128264	7.17128e-05	0.000179349	0.000118026	1.98689e-05	1.69073e-05
cellular organisms;Bacteria;Aquificae;Aquificae;	0.00456803	2.92299e-05	2.01924e-05	0.000129856	0.000127358	0.000479513	0.000369146	0.000913678	0.000517568	0.00137677	0.000318247	0.00088323	0.000423968	0.000770391	0.00456803	0.000852416	0.000364191	0.000356802
cellular organisms;Eukaryota;Opisthokonta;Fungi;Fungi incertae sedis;Mucoromycota;Glomeromycotina;Glomeromycetes;	0.00436519	0.00110617	2.07226e-05	6.80157e-05	7.9775e-05	4.37241e-05	6.69e-05	0.00436519	1.26143e-05	4.15867e-05	9.72129e-05	7.16146e-05	8.19184e-05	5.89611e-05	7.77339e-05	6.67636e-05	2.23042e-05	2.73034e-05
cellular organisms;Bacteria;PVC group;Planctomycetes;Planctomycetia;	0.00418376	0.00110142	0.000536393	0.00144608	0.00223165	0.00197513	0.00251505	0.00418376	0.000626417	0.00118117	0.000401294	0.00156382	0.00225306	0.00228966	0.00199878	0.00252627	0.000386369	0.000291662
cellular organisms;Eukaryota;Discoba;Euglenozoa;Kinetoplastea;	0.00418001	0.00172255	0.00010212	0.00011186	0.0001514	9.8895e-05	0.000135108	0.00418001	8.65661e-05	5.44854e-05	0.000176219	0.00015513	0.000170058	0.000112167	0.000158361	0.000131774	2.77499e-05	2.17132e-05
cellular organisms;Bacteria;Nitrospirae;Nitrospira;	0.00413524	6.33689e-05	6.89988e-05	0.000353207	0.00035448	0.00413524	0.00296992	0.000126312	0.000292149	0.000489315	0.000622109	0.000740609	0.000398267	0.000439804	0.00040888	0.000352939	0.00332096	0.00281877
cellular organisms;Eukaryota;Sar;Stramenopiles;Ochrophyta;Bacillariophyta;Coscinodiscophyceae;	0.00356017	0.000299903	1.4413e-05	4.19219e-05	7.92286e-05	3.8056e-05	6.39394e-05	0.00356017	1.12602e-05	2.00272e-05	7.12442e-05	5.14068e-05	7.59015e-05	4.28932e-05	6.62466e-05	4.62066e-05	2.47125e-05	2.12184e-05
cellular organisms;Archaea;Euryarchaeota;Methanomada group;Methanococci;	0.00317197	0.000308193	2.39834e-05	4.11039e-05	2.08544e-05	0.000239156	0.000182733	0.00185319	5.55648e-05	0.000626386	0.000363218	0.000350446	0.000137307	0.000204928	4.58774e-05	4.01533e-05	0.00317197	0.00316235
cellular organisms;Bacteria;FCB group;Bacteroidetes/Chlorobi group;Bacteroidetes;Cytophagia;	0.00300446	0.000501769	0.000504112	0.000974346	0.00121133	0.0013692	0.00139945	0.000522734	0.000383585	0.00229467	0.000567855	0.00119739	0.001554	0.00205582	0.00300446	0.00129405	0.000804433	0.000698496
cellular organisms;Bacteria;PVC group;Planctomycetes;Candidatus Brocadiae;	0.00261061	1.52527e-05	1.47753e-05	0.000141348	0.00014416	0.00111237	0.000842945	3.52881e-05	8.25989e-05	0.000248933	0.000139056	0.000225191	0.00016571	0.000194136	0.0001372	0.000111096	0.00261061	0.00190297
cellular organisms;Archaea;Euryarchaeota;Diaforarchaea group;Candidatus Poseidoniia;	0.00225304	0.000179767	0.000114924	0.00102653	0.00158016	0.00118739	0.00152661	0.000511671	0.00096641	0.000629136	0.000204996	0.00193234	0.00142912	0.00121682	0.000928661	0.00225304	8.74913e-05	6.5966e-05
cellular organisms;Archaea;TACK group;Crenarchaeota;Thermoprotei;	0.00220962	0.00220962	0.000331442	0.000170632	9.73966e-05	0.000654299	0.000521137	0.000279515	0.000293907	0.000277382	0.000143261	0.000233268	0.000167632	0.000179151	8.25563e-05	0.000108307	0.000568388	0.000448734
cellular organisms;Archaea;Euryarchaeota;Thermococci;	0.00218765	0.00218765	4.39726e-05	5.8936e-05	3.30575e-05	0.000302432	0.000240115	0.00161843	8.13636e-05	0.000145309	8.03087e-05	0.000120179	7.18783e-05	8.15928e-05	2.73076e-05	3.48089e-05	0.000443711	0.0004241
cellular organisms;Bacteria;FCB group;Bacteroidetes/Chlorobi group;Bacteroidetes;Bacteroidia;	0.00216705	0.0012339	0.00096201	0.000684001	0.000838594	0.00164026	0.00115025	0.00059068	0.000552821	0.00216705	0.000617289	0.00106006	0.00124699	0.00160728	0.00191228	0.000862546	0.0012675	0.00109975
cellular organisms;Eukaryota;Opisthokonta;Fungi;Fungi incertae sedis;Chytridiomycota;Chytridiomycota incertae sedis;Neocallimastigomycetes;	0.00208651	0.000527205	3.00853e-05	3.77092e-05	4.28472e-05	2.78512e-05	3.79196e-05	0.00208651	1.76981e-05	1.7843e-05	5.00652e-05	3.7264e-05	4.5673e-05	3.12697e-05	3.38574e-05	3.23185e-05	1.71011e-05	1.52914e-05
cellular organisms;Eukaryota;Viridiplantae;Chlorophyta;core chlorophytes;Trebouxiophyceae;	0.00194756	0.000685672	1.93264e-05	7.40688e-05	8.88362e-05	6.60019e-05	9.03293e-05	0.00194756	3.5016e-05	6.92097e-05	6.57993e-05	7.86861e-05	0.000109192	7.48352e-05	8.57088e-05	6.72113e-05	1.92848e-05	1.53703e-05
cellular organisms;Bacteria;PVC group;Verrucomicrobia;Verrucomicrobiae;	0.00179626	0.000136688	0.000147179	0.00105271	0.00161799	0.00141424	0.00179626	7.14163e-05	0.000145837	0.0005912	0.000185275	0.00125262	0.00143055	0.00127131	0.000916756	0.00165825	0.000110595	8.39524e-05
cellular organisms;Eukaryota;Opisthokonta;Fungi;Dikarya;Basidiomycota;Ustilaginomycotina;Ustilaginomycetes;	0.00177778	0.000155976	2.86626e-05	3.16561e-05	5.65529e-05	3.38194e-05	5.00642e-05	0.00177778	2.39221e-05	1.2714e-05	6.19067e-05	3.82969e-05	5.28909e-05	3.56912e-05	5.16355e-05	4.24758e-05	5.64344e-06	4.17946e-06
cellular organisms;Eukaryota;Opisthokonta;Fungi;Dikarya;Ascomycota;saccharomyceta;Saccharomycotina;Saccharomycetes;	0.00173714	0.000768284	0.000275593	0.000187687	0.000201396	0.000151982	0.000178391	0.00173714	0.000188455	0.000123489	0.000299432	0.000224829	0.00022457	0.00017514	0.000230092	0.000219673	0.000136108	0.000110166
cellular organisms;Eukaryota;Rhodophyta;Florideophyceae;	0.00161814	0.000275655	1.19078e-05	2.96112e-05	2.93237e-05	3.41562e-05	3.70335e-05	0.00161814	1.47999e-05	3.39692e-05	0.000222329	0.000113822	5.81151e-05	3.65686e-05	0.000108223	5.57483e-05	3.74103e-05	2.76718e-05
cellular organisms;Bacteria;Nitrospinae/Tectomicrobia group;Nitrospinae;Nitrospinia;	0.00150712	2.09759e-05	2.31086e-05	0.0010833	0.00150712	0.000777092	0.000951809	0.00032007	0.000762704	0.00060599	0.000121559	0.000845339	0.000707493	0.000802151	0.000371597	0.000705076	5.03327e-05	4.5574e-05
cellular organisms;Eukaryota;Opisthokonta;Fungi;Fungi incertae sedis;Mucoromycota;Mucoromycotina;Mucoromycetes;	0.00150675	0.000147642	1.94987e-05	9.01422e-05	8.8472e-05	5.88707e-05	8.17759e-05	0.00150675	3.34719e-05	3.91199e-05	0.000165196	0.000109417	0.000104268	6.90462e-05	9.22874e-05	9.44373e-05	2.40206e-05	1.83496e-05
cellular organisms;Archaea;Euryarchaeota;Diaforarchaea group;Thermoplasmata;	0.00143696	0.000880358	0.000142062	0.000270509	0.00012417	0.000737352	0.000543112	0.000645805	0.000232284	0.000426179	0.000241956	0.000354807	0.000233938	0.000260083	0.000136581	0.000128201	0.00143696	0.00121161
cellular organisms;Bacteria;FCB group;Bacteroidetes/Chlorobi group;Bacteroidetes;Sphingobacteriia;	0.00135598	0.00123908	0.00135598	0.000383554	0.00047437	0.000580323	0.000588251	0.000169692	0.00036869	0.000871864	0.000241394	0.000479806	0.000619042	0.00081676	0.00107097	0.000482595	0.00042572	0.000407492
cellular organisms;Bacteria;Terrabacteria group;Chloroflexi;Anaerolineae;	0.00135313	0.000392434	0.000428034	0.000319015	0.00039291	0.00135313	0.00124251	0.000362116	0.000848818	0.000828973	0.000435859	0.000846557	0.000493792	0.000565281	0.000311886	0.000416223	0.000710705	0.000431358
cellular organisms;Bacteria;Proteobacteria;Acidithiobacillia;	0.00131977	6.83101e-05	7.52553e-05	0.000865308	0.000612292	0.00108966	0.00103546	9.94093e-05	0.000222901	0.000659867	0.000157474	0.000850512	0.00131977	0.0012428	0.000494287	0.00116365	2.4416e-05	1.89076e-05
cellular organisms;Eukaryota;Sar;Stramenopiles;Ochrophyta;PX clade;Phaeophyceae;	0.00128541	0.000273974	1.87873e-05	3.87726e-05	5.61886e-05	3.86244e-05	5.11015e-05	0.00128541	2.74617e-05	1.7115e-05	2.62183e-05	3.21348e-05	5.86315e-05	3.91441e-05	4.15732e-05	3.85957e-05	1.31291e-05	1.14225e-05
cellular organisms;Eukaryota;Cryptophyceae;	0.00125367	0.000259167	8.05044e-06	3.60324e-05	5.49136e-05	3.30773e-05	4.4951e-05	0.00125367	2.29006e-05	2.13095e-05	3.51736e-05	3.72198e-05	6.20423e-05	3.84717e-05	4.94474e-05	3.45943e-05	2.26457e-05	1.56809e-05
cellular organisms;Bacteria;Terrabacteria group;Actinobacteria;Acidimicrobiia;	0.00124237	5.51751e-05	6.07716e-05	0.000551446	0.000592439	0.000662061	0.000747654	6.66351e-05	0.000153961	0.000297105	0.000142208	0.000455934	0.000610503	0.00102691	0.000454441	0.00124237	4.73762e-05	3.17144e-05
cellular organisms;Archaea;Euryarchaeota;Methanomada group;Methanobacteria;	0.00118235	4.61991e-05	2.87244e-05	7.66045e-05	4.57614e-05	0.000374197	0.000294438	3.95207e-05	8.55921e-05	0.000285771	0.000164923	0.000206439	0.000103031	0.000133284	5.33341e-05	5.68396e-05	0.00118235	0.00101402
cellular organisms;Bacteria;Fusobacteria;Fusobacteriia;	0.00113538	7.14946e-05	6.72579e-05	8.82609e-05	8.32811e-05	0.000483897	0.000169749	3.86999e-05	7.3643e-05	0.000235893	8.8476e-05	0.000151634	0.000121058	0.000140178	9.31799e-05	7.87956e-05	0.00113538	0.00106466
cellular organisms;Eukaryota;Opisthokonta;Fungi;Dikarya;Basidiomycota;Pucciniomycotina;Pucciniomycetes;	0.00105287	0.000235532	3.19234e-05	3.43146e-05	4.65354e-05	3.62245e-05	5.10181e-05	0.00105287	7.23364e-05	3.2187e-05	0.000100864	7.45809e-05	5.53288e-05	3.73208e-05	5.53494e-05	5.24185e-05	1.87815e-05	1.26121e-05
cellular organisms;Bacteria;FCB group;Gemmatimonadetes;Gemmatimonadetes;	0.00102971	6.91924e-05	7.62274e-05	0.000445353	0.000747436	0.000698696	0.000844707	4.20817e-05	0.000100677	0.000197099	8.36552e-05	0.000460013	0.000528272	0.00102971	0.000337855	0.000671004	8.60805e-05	5.58016e-05
cellular organisms;Bacteria;Proteobacteria;Zetaproteobacteria;	0.00102794	5.45614e-05	6.01088e-05	7.60319e-05	8.98835e-05	0.000219515	0.000187951	6.41405e-05	0.000152061	0.00102794	0.000161936	0.000412446	0.000351897	0.000442869	0.000411673	0.000165296	0.00017031	0.000133174
cellular organisms;Bacteria;PVC group;Verrucomicrobia;Opitutae;	0.0010227	0.000104727	0.000115357	0.000935164	0.000967591	0.000833448	0.00099037	6.4762e-05	0.000151443	0.000369901	0.000117105	0.000719784	0.00100544	0.000782448	0.000588114	0.0010227	9.86973e-05	8.43262e-05
cellular organisms;Eukaryota;Opisthokonta;Fungi;Dikarya;Ascomycota;saccharomyceta;Pezizomycotina;leotiomyceta;sordariomyceta;Leotiomycetes;	0.000929884	0.000312549	9.28806e-05	0.000123802	0.000183137	0.000122825	0.000169999	0.000929884	6.60649e-05	6.56128e-05	0.000152739	0.000132777	0.000184169	0.000130378	0.00015233	0.000144384	8.02124e-05	6.85979e-05
cellular organisms;Eukaryota;Haptista;Haptophyta;	0.00092817	0.00092817	8.70526e-05	0.000170878	0.000250253	8.9406e-05	0.000170927	0.000687036	6.54472e-05	3.43821e-05	6.99337e-05	0.000114855	0.000265187	0.000155243	0.000183222	0.000128845	6.92849e-06	4.02155e-06
cellular organisms;Bacteria;Terrabacteria group;Firmicutes;Negativicutes;	0.000922538	0.000503803	0.000223676	0.000218444	0.000199984	0.000922538	0.000694181	0.000225772	0.00022062	0.000746365	0.000255233	0.00051149	0.000398627	0.000474333	0.00018456	0.000196457	0.000539102	0.000562185
cellular organisms;Bacteria;FCB group;Bacteroidetes/Chlorobi group;Bacteroidetes;Chitinophagia;	0.000913129	0.000687071	0.000751395	0.000316275	0.000389814	0.000453651	0.000461686	0.000239372	0.000262573	0.000844567	0.000205019	0.000447362	0.000545218	0.000719669	0.000913129	0.000406794	0.000327401	0.000291446
cellular organisms;Bacteria;Spirochaetes;Spirochaetia;	0.00084573	0.00014491	0.00015876	0.000361101	0.000455792	0.000788755	0.000762311	0.000155687	0.000349638	0.00084573	0.000292395	0.000679951	0.000556399	0.000601576	0.000466087	0.000441994	0.000633027	0.000543409
cellular organisms;Archaea;Euryarchaeota;Archaeoglobi;	0.000771381	3.02526e-05	3.33285e-05	6.7484e-05	2.66372e-05	0.00037626	0.000287005	2.02286e-05	4.97446e-05	0.00022908	0.000134914	0.000164682	8.16061e-05	0.000112703	2.26724e-05	2.95017e-05	0.000771381	0.000646837
cellular organisms;Eukaryota;Sar;Stramenopiles;Ochrophyta;Bacillariophyta;Bacillariophyceae;	0.00074575	0.000282689	2.29716e-05	5.18195e-05	7.94108e-05	4.52083e-05	6.63527e-05	0.00074575	1.76743e-05	2.54171e-05	4.49791e-05	4.88555e-05	9.18384e-05	5.95195e-05	8.01091e-05	5.58509e-05	1.45849e-05	9.58539e-06
cellular organisms;Eukaryota;Opisthokonta;Fungi;Dikarya;Basidiomycota;Ustilaginomycotina;Malasseziomycetes;	0.000725587	0.000664122	0.000725587	3.8609e-05	3.92045e-05	1.53519e-05	1.68149e-05	4.74287e-05	0.000110346	6.23746e-06	1.0258e-05	1.02496e-05	1.82908e-05	1.58969e-05	1.16889e-05	1.16962e-05	9.13914e-06	1.14856e-05
cellular organisms;Eukaryota;Opisthokonta;Fungi;Dikarya;Ascomycota;saccharomyceta;Pezizomycotina;leotiomyceta;sordariomyceta;Sordariomycetes;	0.000648885	0.000458422	0.000308082	0.000341551	0.000483295	0.00033763	0.000456802	0.000648885	0.000275971	0.000209531	0.000331149	0.000330926	0.0004694	0.000372227	0.000407556	0.000362872	0.000315979	0.000384853
cellular organisms;Eukaryota;Sar;Alveolata;Ciliophora;Intramacronucleata;Oligohymenophorea;	0.000603768	0.00012533	2.30467e-05	0.00011231	0.0002722	0.000108226	0.000135557	0.000603768	0.000217674	7.79574e-05	0.00015646	0.000155704	0.000362814	0.000241542	0.000226278	9.46145e-05	6.17993e-05	5.02535e-05
cellular organisms;Bacteria;Thermotogae;Thermotogae;	0.000579666	5.0262e-05	5.28758e-05	0.000114886	9.79885e-05	0.000579666	0.000479658	0.000145949	0.000330467	0.000422789	0.000174128	0.000362832	0.000219706	0.000235081	8.75082e-05	0.000106339	0.000572001	0.000527417
cellular organisms;Bacteria;PVC group;Chlamydiae;Chlamydiia;	0.000577407	0.000577407	0.000555202	8.28212e-05	9.01112e-05	0.000221615	0.000136531	0.000324442	0.000138425	9.77238e-05	4.66016e-05	9.21226e-05	0.000105373	0.000102709	0.000139331	9.33367e-05	0.000124677	0.000101523
cellular organisms;Archaea;Euryarchaeota;Stenosarchaea group;Halobacteria;	0.000534716	0.000133676	0.000112918	0.000228587	0.000257265	0.00048576	0.000463979	0.000119773	0.000212852	0.000326804	0.000154712	0.000310021	0.000291644	0.000306953	0.000214373	0.000277044	0.000534716	0.000420373
cellular organisms;Eukaryota;Sar;Alveolata;Dinophyceae;	0.000529238	0.000228481	0.000146335	0.000164497	0.000529238	0.000195622	0.000370658	0.00036595	8.57109e-05	5.94841e-05	0.000179113	0.000152261	0.000418863	0.000183481	0.000284333	0.000195077	2.14774e-05	1.81022e-05
cellular organisms;Bacteria;Acidobacteria;Acidobacteriia;	0.000525677	0.000193608	0.000201	0.000241961	0.000394959	0.000498601	0.000525677	8.41977e-05	0.000176767	0.000304353	9.7954e-05	0.000293062	0.000376157	0.000454025	0.000287097	0.000367387	0.000119438	8.9132e-05
cellular organisms;Bacteria;FCB group;Bacteroidetes/Chlorobi group;Balneolaeota;Balneolia;	0.000523305	4.07887e-06	4.49358e-06	0.000113373	0.000156226	0.00018919	0.000201497	2.86488e-05	6.80841e-05	0.000523305	0.000100099	0.0003028	0.000255987	0.000292014	0.000320782	0.000184882	0.000120426	0.000105081
cellular organisms;Bacteria;Terrabacteria group;Firmicutes;Tissierellia;	0.000519421	0.000110138	0.00011864	0.000125847	9.56208e-05	0.000463266	0.000334646	6.85639e-05	0.000158712	0.000337399	0.000146085	0.000255419	0.000187736	0.000221349	9.23882e-05	0.000105471	0.000519421	0.000429669
cellular organisms;Bacteria;PVC group;Planctomycetes;Phycisphaerae;	0.000514886	3.92847e-05	4.32789e-05	0.00022785	0.000331531	0.000447183	0.000469066	4.42462e-05	0.000105808	0.000383191	9.40926e-05	0.000327651	0.000360664	0.000328708	0.000514886	0.000334163	0.000153137	0.000111377
cellular organisms;Archaea;Euryarchaeota;Hadesarchaea;	0.000485837	0.000440999	0.000485837	0.000278525	3.68368e-05	0.000406337	0.000312103	7.85442e-06	2.01924e-05	3.41974e-05	2.29264e-05	3.37945e-05	2.08009e-05	2.25292e-05	7.64383e-06	1.12299e-05	0.000119842	8.22785e-05
cellular organisms;Bacteria;Terrabacteria group;Tenericutes;Mollicutes;	0.000481005	3.57312e-05	3.78662e-05	8.2903e-05	8.03214e-05	0.000194648	0.000166872	4.35561e-05	8.87517e-05	0.000388396	0.000130694	0.000237206	0.000164521	0.000192416	0.000127354	0.000103951	0.000481005	0.000416004
cellular organisms;Bacteria;FCB group;Bacteroidetes/Chlorobi group;Ignavibacteriae;Ignavibacteria;	0.000461735	2.56764e-05	2.8287e-05	0.000202084	0.000275388	0.000461735	0.000443286	3.82863e-05	9.03908e-05	0.000439447	0.0001378	0.000341132	0.000358719	0.000403987	0.00032631	0.000276727	0.000352365	0.000316486
cellular organisms;Eukaryota;Sar;Alveolata;Apicomplexa;Conoidasida;	0.000448238	0.000123882	5.6764e-05	0.000108629	0.000193609	9.89477e-05	0.000155019	0.000448238	4.53498e-05	4.28798e-05	0.000107369	9.96266e-05	0.000187268	0.000102139	0.000142167	0.000101209	1.42793e-05	1.0596e-05
cellular organisms;Bacteria;Thermodesulfobacteria;Thermodesulfobacteria;	0.000414253	2.64224e-05	2.39216e-05	6.8302e-05	6.1516e-05	0.000414253	0.000314287	5.33051e-05	0.000103457	0.000236198	9.02078e-05	0.000182153	0.000129945	0.000158627	8.53201e-05	5.91434e-05	0.000283682	0.000276776
cellular organisms;Bacteria;Terrabacteria group;Actinobacteria;Coriobacteriia;	0.000413642	6.98823e-05	6.65995e-05	8.49889e-05	0.000104318	0.000413642	0.000210452	4.05773e-05	7.63274e-05	0.000157621	6.38179e-05	0.000133951	0.000123736	0.000138332	9.45043e-05	9.95858e-05	0.000144753	0.000126889
cellular organisms;Bacteria;Terrabacteria group;Actinobacteria;Thermoleophilia;	0.000372742	0.000338354	0.000372742	5.80362e-05	8.29624e-05	9.99213e-05	0.000110282	3.1272e-05	7.56147e-05	4.92368e-05	2.10542e-05	6.48787e-05	7.39439e-05	9.10626e-05	6.29932e-05	8.81974e-05	3.0967e-05	1.70389e-05
cellular organisms;Archaea;Euryarchaeota;Candidatus Methanoliparia;	0.000372325	3.52259e-05	3.88074e-05	2.8466e-05	7.64966e-06	0.000258829	0.000197354	3.93857e-05	9.36691e-05	9.12364e-05	5.94885e-05	7.58081e-05	2.99283e-05	3.95999e-05	6.82331e-06	7.70421e-06	0.000366159	0.000372325
cellular organisms;Bacteria;Proteobacteria;Oligoflexia;	0.000361913	4.502e-05	4.48695e-05	0.000209119	0.000330165	0.000361913	0.000358862	4.88496e-05	9.86578e-05	0.000317632	9.46464e-05	0.000262843	0.000317261	0.000326417	0.00027204	0.000245845	0.000224965	0.000194392
cellular organisms;Bacteria;Terrabacteria group;Chloroflexi;Chloroflexia;	0.000349003	0.000122663	0.000135126	9.81994e-05	0.000139788	0.000349003	0.000327828	5.63654e-05	0.000135907	0.000118762	5.62044e-05	0.000137217	0.000135001	0.000145591	0.00011103	0.000138144	0.000152472	0.000132958
cellular organisms;Bacteria;Terrabacteria group;Deinococcus-Thermus;Deinococci;	0.000346062	0.00029329	0.000315668	0.000146338	0.000200303	0.000346062	0.000340614	9.34366e-05	0.000214871	0.000298333	9.97091e-05	0.000283086	0.000234766	0.000254852	0.000182631	0.000190087	0.000168432	0.000119725
cellular organisms;Eukaryota;Viridiplantae;Chlorophyta;core chlorophytes;Chlorophyceae;	0.000341983	0.000278214	8.47152e-05	0.000121308	0.000217514	0.000121636	0.000193752	0.000341983	0.000135099	6.6656e-05	0.000127394	0.000121936	0.00020993	0.000127153	0.000197271	0.000122176	4.03668e-05	2.94141e-05
cellular organisms;Bacteria;FCB group;Bacteroidetes/Chlorobi group;Chlorobi;Chlorobia;	0.00032663	1.78556e-05	1.96489e-05	0.000111614	0.000159869	0.00027095	0.000259917	3.51124e-05	7.86317e-05	0.00032663	9.13077e-05	0.000221359	0.000197452	0.000226694	0.000190865	0.000148162	0.000217084	0.000196082
cellular organisms;Bacteria;Calditrichaeota;Calditrichae;	0.00032312	1.36363e-06	1.50228e-06	7.44778e-05	0.000118661	0.000170591	0.000177609	1.91014e-05	4.4946e-05	0.00032312	6.85061e-05	0.000193268	0.000190991	0.000253679	0.00014827	0.000130319	7.00488e-05	5.00061e-05
cellular organisms;Eukaryota;Opisthokonta;Fungi;Dikarya;Ascomycota;saccharomyceta;Pezizomycotina;Pezizomycetes;	0.000306498	7.7286e-05	2.76596e-05	3.59097e-05	4.9313e-05	3.46983e-05	4.51021e-05	0.000306498	2.00024e-05	2.15051e-05	4.26233e-05	4.38498e-05	5.45002e-05	3.58051e-05	4.34158e-05	3.63385e-05	3.13265e-05	3.31093e-05
cellular organisms;Eukaryota;Opisthokonta;Fungi;Fungi incertae sedis;Zoopagomycota;Kickxellomycotina;Kickxellomycetes;	0.0002657	0.000189874	1.09401e-05	1.29651e-05	7.51306e-06	8.26801e-06	1.09928e-05	0.0002657	4.34731e-06	5.57459e-06	1.45094e-05	1.09117e-05	1.28384e-05	8.52395e-06	8.79545e-06	9.42973e-06	1.44411e-05	8.68001e-06
cellular organisms;Bacteria;Synergistetes;Synergistia;	0.00026565	2.93984e-05	3.23874e-05	6.44165e-05	6.13794e-05	0.00026565	0.000226746	7.31779e-05	0.00017223	0.000151851	6.17819e-05	0.000123631	8.94125e-05	0.000104635	6.64481e-05	5.8248e-05	0.000185712	0.000153687
cellular organisms;Bacteria;Terrabacteria group;Firmicutes;Erysipelotrichia;	0.000243962	5.06751e-05	1.54911e-05	4.81795e-05	4.75827e-05	0.000137056	0.000117512	7.7537e-05	5.47334e-05	0.00013717	5.23742e-05	9.41796e-05	8.03571e-05	8.66639e-05	6.14818e-05	5.82853e-05	0.000243962	0.000212073
cellular organisms;Bacteria;Terrabacteria group;Chloroflexi;Caldilineae;	0.000237778	0.000208628	0.00022984	7.20238e-05	0.000116748	0.000237778	0.000233298	7.27429e-05	0.000169854	8.53141e-05	3.24667e-05	0.000112569	0.000126246	0.000120726	9.36549e-05	0.000110592	4.14811e-05	3.12091e-05
cellular organisms;Bacteria;PVC group;Lentisphaerae;Lentisphaeria;	0.000220691	6.08021e-06	6.69839e-06	2.94067e-05	4.5898e-05	5.91181e-05	6.32305e-05	1.06704e-05	2.63689e-05	0.000220691	3.94484e-05	9.01716e-05	6.95484e-05	6.49666e-05	5.85451e-05	5.28569e-05	3.20454e-05	1.92392e-05
cellular organisms;Bacteria;Proteobacteria;Hydrogenophilalia;	0.000211585	0.000171954	0.000189437	5.89769e-05	5.65984e-05	0.000100395	8.82079e-05	4.05044e-05	9.57359e-05	0.000211585	4.18198e-05	0.00011452	9.89962e-05	0.000134959	0.000137258	7.73872e-05	2.4416e-05	2.50452e-05
cellular organisms;Bacteria;Terrabacteria group;Chloroflexi;Ktedonobacteria;	0.000210537	4.48676e-05	4.8042e-05	7.21874e-05	9.40271e-05	0.000210537	0.000202503	3.18485e-05	6.9557e-05	0.000104939	4.4355e-05	0.0001042	9.42164e-05	0.000100475	7.38616e-05	9.38496e-05	0.000154143	0.000108219
cellular organisms;Bacteria;Deferribacteres;Deferribacteres;	0.000196241	4.81283e-08	5.30216e-08	5.19013e-05	5.56422e-05	0.000183275	0.000148957	3.15763e-05	7.31204e-05	0.000196241	5.88098e-05	0.00013795	0.00010111	0.000117364	8.20093e-05	5.46757e-05	0.000131066	0.000131727
cellular organisms;Eukaryota;Opisthokonta;Fungi;Dikarya;Basidiomycota;Pucciniomycotina;Microbotryomycetes;	0.000190514	0.000101105	2.43502e-05	3.08381e-05	4.08893e-05	2.42514e-05	3.45837e-05	0.000190514	2.78656e-05	2.62212e-05	3.21547e-05	3.31589e-05	4.25505e-05	2.98338e-05	3.55561e-05	3.4044e-05	3.63049e-06	2.2108e-06
cellular organisms;Eukaryota;Opisthokonta;Choanoflagellata;	0.000184144	2.72607e-05	2.98688e-05	0.000153741	9.20691e-05	5.2971e-05	9.85127e-05	2.05758e-05	4.64663e-05	3.01767e-05	0.000184144	0.000117442	0.000118752	5.6135e-05	9.96865e-05	8.60522e-05	6.84762e-06	3.83731e-06
cellular organisms;Eukaryota;Sar;Stramenopiles;Pelagophyceae;	0.00017703	6.73234e-05	2.49246e-05	4.66253e-05	6.13339e-05	2.57092e-05	3.99315e-05	0.00017703	2.10951e-05	1.14317e-05	1.69666e-05	2.57696e-05	6.2883e-05	3.86313e-05	4.21059e-05	3.24025e-05	9.34583e-07	6.94822e-07
cellular organisms;Eukaryota;Opisthokonta;Fungi;Dikarya;Basidiomycota;Ustilaginomycotina;Exobasidiomycetes;	0.000174862	0.000174862	8.40878e-05	3.31694e-05	4.12991e-05	2.69618e-05	3.72837e-05	0.000169437	3.65839e-05	2.37871e-05	5.17735e-05	4.00449e-05	4.52407e-05	3.17711e-05	4.14005e-05	3.6096e-05	5.09527e-06	4.91639e-06
cellular organisms;Archaea;Euryarchaeota;Stenosarchaea group;Candidatus Methanofastidiosa;	0.000174329	0.000174329	4.76311e-06	5.84861e-06	4.55337e-06	3.15721e-05	2.45291e-05	0.00012944	1.61539e-06	1.45722e-05	8.53401e-06	1.12119e-05	7.41001e-06	9.62932e-06	4.43371e-06	4.61693e-06	6.51961e-05	6.72767e-05
cellular organisms;Bacteria;FCB group;Fibrobacteres;Fibrobacteria;	0.000160055	1.65281e-05	1.82085e-05	1.87319e-05	2.15374e-05	3.73402e-05	3.57617e-05	1.16198e-05	2.74379e-05	0.000160055	3.25681e-05	6.38281e-05	4.28027e-05	4.48989e-05	4.23218e-05	3.04158e-05	3.73653e-05	3.12512e-05
cellular organisms;Eukaryota;Opisthokonta;Fungi;Dikarya;Basidiomycota;Pucciniomycotina;Mixiomycetes;	0.000139046	3.34211e-05	2.09435e-06	5.11242e-06	4.3257e-06	3.8156e-06	4.83181e-06	0.000139046	2.73192e-06	1.4996e-06	5.81936e-06	3.91974e-06	4.65978e-06	2.73496e-06	3.5844e-06	3.41373e-06	2.64199e-06	1.67915e-06
cellular organisms;Bacteria;Terrabacteria group;Chloroflexi;Thermomicrobia;	0.00013393	4.02874e-05	4.43746e-05	4.49893e-05	6.25633e-05	0.00013393	0.000124647	2.70201e-05	6.52097e-05	4.12715e-05	1.51412e-05	5.7975e-05	5.84273e-05	6.3827e-05	3.79888e-05	6.78829e-05	5.11594e-05	4.9664e-05
cellular organisms;Bacteria;Dictyoglomi;Dictyoglomia;	0.000129904	3.55387e-05	3.9152e-05	2.11041e-05	1.18843e-05	0.000129904	9.9946e-05	3.20178e-05	7.51158e-05	3.40126e-05	1.76843e-05	3.68226e-05	2.52084e-05	2.85803e-05	8.96819e-06	1.23211e-05	5.74319e-05	5.31697e-05
cellular organisms;Eukaryota;Sar;Stramenopiles;Bigyra;	0.000127507	2.60655e-05	1.2301e-05	6.67887e-05	0.000109053	5.29184e-05	8.45749e-05	9.65055e-05	3.21891e-05	3.45234e-05	5.38095e-05	6.75272e-05	0.000127507	7.92453e-05	9.50081e-05	6.38909e-05	8.81563e-06	5.91125e-06
cellular organisms;Bacteria;Terrabacteria group;Actinobacteria;Rubrobacteria;	0.000127036	6.88275e-05	7.58253e-05	4.62981e-05	6.16982e-05	0.000127036	0.000121582	2.22045e-05	5.26666e-05	4.20757e-05	1.63114e-05	5.27046e-05	5.9268e-05	6.73255e-05	4.58054e-05	6.68662e-05	2.15583e-05	1.57282e-05
cellular organisms;Bacteria;Acidobacteria;Blastocatellia;	0.000123459	1.5762e-05	1.73646e-05	5.16968e-05	9.0521e-05	0.000116689	0.000123459	2.0683e-05	4.96259e-05	4.58681e-05	1.72474e-05	5.6227e-05	6.91641e-05	9.75012e-05	5.07861e-05	7.93366e-05	2.68423e-05	2.33292e-05
cellular organisms;Bacteria;Terrabacteria group;Chloroflexi;Candidatus Thermofonsia;	0.000119826	4.74866e-06	5.23146e-06	2.95703e-05	3.9159e-05	7.85434e-05	7.23208e-05	2.51041e-05	5.84155e-05	7.28066e-05	2.90656e-05	0.000119826	0.000111835	0.000103119	4.29408e-05	4.21587e-05	6.23295e-05	3.63782e-05
cellular organisms;Archaea;Euryarchaeota;Methanonatronarchaeia;	0.000113911	1.12019e-05	1.23408e-05	6.21671e-06	3.6427e-06	2.82407e-05	2.29446e-05	4.92053e-06	1.09989e-05	4.07717e-05	1.91586e-05	2.31476e-05	9.59578e-06	1.28543e-05	3.8579e-06	4.68222e-06	0.000113911	0.000100881
cellular organisms;Eukaryota;Rhodophyta;Bangiophyceae;	0.00010946	5.91336e-05	3.66291e-05	5.0388e-05	6.94389e-05	4.80818e-05	6.57898e-05	0.00010946	2.92196e-05	3.22848e-05	4.41132e-05	5.18659e-05	7.58174e-05	5.43003e-05	5.44569e-05	5.64012e-05	1.94196e-05	1.70179e-05
cellular organisms;Bacteria;Terrabacteria group;Chloroflexi;Ardenticatenia;	9.68741e-05	1.80361e-05	1.98698e-05	2.9284e-05	3.91134e-05	9.68741e-05	9.19347e-05	2.15059e-05	5.01722e-05	4.36839e-05	2.05394e-05	4.4662e-05	4.79308e-05	5.6454e-05	3.42605e-05	4.31567e-05	6.63644e-05	5.17221e-05
cellular organisms;Bacteria;Terrabacteria group;Actinobacteria;Nitriliruptoria;	9.66198e-05	1.34037e-05	1.06662e-05	4.99381e-05	6.95755e-05	7.73645e-05	8.65243e-05	2.41355e-05	5.60162e-05	5.2562e-05	2.39639e-05	5.80545e-05	6.69422e-05	8.4909e-05	5.86747e-05	9.66198e-05	1.37941e-05	9.27482e-06
cellular organisms;Bacteria;Proteobacteria;Candidatus Muproteobacteria;	9.51765e-05	6.96256e-06	7.66604e-06	3.55007e-05	3.72466e-05	6.58651e-05	5.86281e-05	1.30771e-05	3.02174e-05	8.12174e-05	1.61397e-05	5.45055e-05	6.1658e-05	9.51765e-05	7.30699e-05	5.40041e-05	8.33037e-06	5.60595e-06
cellular organisms;Eukaryota;Amoebozoa;Evosea;Eumycetozoa;	9.21867e-05	2.04906e-05	2.1593e-05	7.6809e-05	7.53127e-05	4.95238e-05	6.8938e-05	1.48023e-05	3.02411e-05	3.10026e-05	8.07455e-05	6.9284e-05	9.21867e-05	6.09781e-05	6.67936e-05	6.1242e-05	1.35694e-05	1.01065e-05
cellular organisms;Eukaryota;Sar;Alveolata;Ciliophora;Postciliodesmatophora;Heterotrichea;	9.1298e-05	6.7901e-06	7.48046e-06	3.36193e-05	6.47945e-05	3.24721e-05	3.91184e-05	5.66847e-06	1.28281e-05	1.44961e-05	3.80052e-05	4.46002e-05	9.1298e-05	5.88471e-05	4.30703e-05	2.56869e-05	6.04783e-06	4.11103e-06
cellular organisms;Eukaryota;Viridiplantae;Chlorophyta;Mamiellophyceae;	8.34797e-05	3.12513e-05	8.64252e-06	5.91405e-05	7.0213e-05	5.3692e-05	6.95478e-05	5.85921e-05	2.74617e-05	2.9253e-05	4.34111e-05	4.87407e-05	8.34797e-05	5.55766e-05	5.88043e-05	5.11407e-05	1.24102e-05	1.0375e-05
cellular organisms;Archaea;Euryarchaeota;Theionarchaea;	7.92868e-05	4.41176e-08	4.86031e-08	1.13291e-05	8.19607e-06	7.0507e-05	5.843e-05	1.0874e-05	2.59413e-05	3.12525e-05	1.80353e-05	3.11637e-05	1.57207e-05	1.76405e-05	6.18992e-06	7.34046e-06	7.92868e-05	7.04508e-05
cellular organisms;Bacteria;PVC group;Kiritimatiellaeota;Kiritimatiellae;	7.62513e-05	1.10695e-06	1.2195e-06	4.17583e-05	4.84023e-05	6.94281e-05	7.51459e-05	1.37093e-05	3.20941e-05	7.62513e-05	2.63899e-05	6.54525e-05	7.00768e-05	6.66076e-05	5.10884e-05	5.44145e-05	2.29332e-05	1.79075e-05
cellular organisms;Bacteria;Acidobacteria;Vicinamibacteria;	7.16119e-05	4.40374e-06	4.85147e-06	3.41919e-05	6.71167e-05	6.02075e-05	7.16119e-05	5.34058e-06	1.26856e-05	1.8169e-05	8.4248e-06	2.26974e-05	4.48564e-05	7.13823e-05	2.71637e-05	5.60747e-05	1.1206e-05	1.0396e-05
cellular organisms;Bacteria;Terrabacteria group;Chloroflexi;Thermoflexia;	6.9607e-05	1.05722e-05	1.16471e-05	1.3824e-05	1.67109e-05	6.9607e-05	6.22715e-05	1.21792e-05	2.86257e-05	1.52024e-05	7.3015e-06	2.11525e-05	2.11371e-05	2.0364e-05	1.0638e-05	1.74138e-05	2.11809e-05	2.20975e-05
cellular organisms;Bacteria;Terrabacteria group;Cyanobacteria/Melainabacteria group;Candidatus Margulisbacteria;Candidatus Marinamargulisbacteria;	6.5453e-05	1.3115e-06	1.44484e-06	5.59913e-05	4.96317e-05	6.34442e-05	5.7841e-05	3.18463e-06	7.86317e-06	4.97041e-05	1.16465e-05	6.29012e-05	6.5453e-05	4.60384e-05	3.66069e-05	5.52633e-05	1.26618e-05	1.23226e-05
cellular organisms;Bacteria;unclassified Bacteria;Bacteria candidate phyla;Candidatus Peregrinibacteria;Candidatus Peribacteria;	6.51422e-05	2.76738e-06	1.89552e-06	1.59917e-05	1.44342e-05	3.94349e-05	3.42084e-05	5.92564e-06	1.11652e-05	2.29504e-05	1.03126e-05	2.0508e-05	2.4632e-05	2.27571e-05	1.82531e-05	1.64064e-05	6.51422e-05	5.46804e-05
cellular organisms;Bacteria;PVC group;Verrucomicrobia;Spartobacteria;	6.21829e-05	1.07366e-05	1.18282e-05	2.71163e-05	4.31204e-05	6.0018e-05	6.21829e-05	4.19617e-06	9.43105e-06	4.75307e-05	1.37449e-05	4.26404e-05	4.83392e-05	4.74401e-05	4.04936e-05	4.71114e-05	1.32639e-05	9.58539e-06
cellular organisms;Bacteria;Proteobacteria;Candidatus Lambdaproteobacteria;	6.07443e-05	9.70587e-07	1.06927e-06	1.41103e-05	2.67283e-05	6.07443e-05	5.28476e-05	2.43026e-06	6.03397e-06	1.78104e-05	5.47612e-06	2.04462e-05	1.92876e-05	1.96233e-05	1.86273e-05	1.66769e-05	2.48743e-05	2.11394e-05
cellular organisms;Archaea;TACK group;Thaumarchaeota;Nitrososphaeria;	5.53814e-05	2.29051e-05	2.52294e-05	3.6973e-05	2.11732e-05	5.53814e-05	4.83025e-05	1.63818e-05	3.8033e-05	2.63842e-05	1.10381e-05	2.863e-05	3.11893e-05	3.00389e-05	1.56763e-05	3.79521e-05	5.02518e-05	4.72216e-05
cellular organisms;Bacteria;Chrysiogenetes;Chrysiogenetes;	4.77372e-05	6.96256e-06	7.67046e-06	1.43148e-05	1.90331e-05	4.34189e-05	3.92748e-05	5.33201e-06	1.23055e-05	4.77372e-05	1.50008e-05	3.23643e-05	2.80667e-05	3.42097e-05	3.59159e-05	1.92978e-05	3.96659e-05	3.00511e-05
cellular organisms;Bacteria;PVC group;Verrucomicrobia;Methylacidiphilae;	4.60789e-05	1.94117e-06	2.13854e-06	8.13898e-06	9.65314e-06	2.21515e-05	2.04427e-05	2.10237e-06	4.67989e-06	3.67619e-05	6.22499e-06	2.26091e-05	1.52884e-05	1.64325e-05	4.60789e-05	1.54644e-05	4.97845e-06	4.39001e-06
cellular organisms;Eukaryota;Opisthokonta;Fungi;Dikarya;Basidiomycota;Wallemiomycotina;Wallemiomycetes;	4.46298e-05	3.94652e-05	1.45014e-05	8.17988e-06	6.14705e-06	4.40504e-06	6.20786e-06	4.46298e-05	1.59164e-06	4.90086e-06	6.96606e-06	6.32102e-06	8.45485e-06	7.66927e-06	6.00278e-06	7.60162e-06	2.12078e-06	1.1054e-06
cellular organisms;Eukaryota;Opisthokonta;Fungi;Dikarya;Basidiomycota;Agaricomycotina;Dacrymycetes;	4.31831e-05	4.31831e-05	9.23017e-06	1.3415e-05	2.05357e-05	1.11047e-05	1.50844e-05	3.56696e-05	4.79867e-06	6.11793e-06	1.00318e-05	1.06115e-05	1.63332e-05	1.1031e-05	1.202e-05	1.10993e-05	7.46768e-06	6.0639e-06
cellular organisms;Bacteria;FCB group;Fibrobacteres;Chitinispirillia;	4.26895e-05	2.07353e-06	2.28435e-06	5.23512e-06	7.87733e-06	1.72202e-05	1.62363e-05	2.47098e-06	6.36655e-06	9.55179e-06	5.51513e-06	8.6605e-06	9.46367e-06	9.39002e-06	7.03924e-06	6.86477e-06	2.5719e-05	4.26895e-05
cellular organisms;Eukaryota;Opisthokonta;Fungi;Fungi incertae sedis;Zoopagomycota;Kickxellomycotina;Harpellomycetes;	4.10475e-05	3.56149e-06	3.9236e-06	2.75662e-05	2.66827e-05	2.92564e-05	3.23789e-05	6.70573e-06	1.44673e-05	1.37572e-05	4.10475e-05	2.80385e-05	3.28947e-05	2.50248e-05	2.20102e-05	2.93898e-05	1.17991e-05	1.09119e-05
cellular organisms;Bacteria;FCB group;Bacteroidetes/Chlorobi group;Rhodothermaeota;Rhodothermia;	3.67624e-05	1.04278e-05	1.1488e-05	1.97953e-05	3.27843e-05	3.35983e-05	3.67624e-05	4.69765e-06	1.10464e-05	1.94839e-05	7.21569e-06	2.29446e-05	3.19219e-05	3.38223e-05	3.65637e-05	3.08075e-05	5.2121e-06	4.94271e-06
cellular organisms;Eukaryota;Opisthokonta;Fungi;Fungi incertae sedis;Mucoromycota;Mucoromycotina;Endogonomycetes;	3.4059e-05	1.22928e-05	1.27561e-05	2.47441e-05	2.34954e-05	1.48571e-05	2.51233e-05	9.13813e-06	1.06188e-05	8.28039e-06	3.18816e-05	2.05786e-05	2.91837e-05	1.56006e-05	3.4059e-05	1.84118e-05	2.51618e-06	1.91603e-06
cellular organisms;Bacteria;Terrabacteria group;Firmicutes;Limnochordia;	3.2772e-05	7.02272e-06	7.73673e-06	7.77088e-06	1.06094e-05	3.2772e-05	3.04972e-05	1.315e-05	3.15002e-05	1.04537e-05	4.95347e-06	1.48491e-05	1.07487e-05	1.1464e-05	6.13234e-06	8.25452e-06	9.1661e-06	5.47962e-06
cellular organisms;Eukaryota;Amoebozoa;Evosea;Variosea;	3.19647e-05	5.65507e-06	5.31541e-06	2.60529e-05	3.19647e-05	1.40888e-05	2.44301e-05	4.33761e-06	5.44008e-06	8.21519e-06	3.00329e-05	2.30947e-05	3.18138e-05	1.73784e-05	2.28451e-05	2.13871e-05	3.98096e-06	2.64769e-06
cellular organisms;Bacteria;Caldiserica/Cryosericota group;Caldiserica;Caldisericia;	3.14565e-05	1.86898e-06	2.059e-06	4.58073e-06	3.87036e-06	2.18463e-05	1.75968e-05	1.35658e-06	3.42084e-06	5.97666e-06	3.1437e-06	6.93899e-06	5.62055e-06	6.08528e-06	3.06617e-06	2.94738e-06	3.1012e-05	3.14565e-05
cellular organisms;Bacteria;Acidobacteria;Holophagae;	3.01532e-05	2.59091e-06	2.85433e-06	1.56645e-05	2.4998e-05	2.57987e-05	3.01532e-05	2.71744e-06	6.29529e-06	1.43331e-05	4.57904e-06	1.84863e-05	2.23141e-05	2.46716e-05	2.36944e-05	2.1583e-05	7.09025e-06	5.61122e-06
cellular organisms;Bacteria;Coprothermobacterota;Coprothermobacteria;	3.00616e-05	1.01069e-06	1.11345e-06	5.56232e-06	4.41677e-06	3.00616e-05	2.49253e-05	3.82327e-06	8.36204e-06	1.18555e-05	6.78665e-06	1.20682e-05	7.55412e-06	8.52395e-06	2.9654e-06	3.28315e-06	2.85407e-05	1.86286e-05
cellular organisms;Eukaryota;Opisthokonta;Fungi;Dikarya;Ascomycota;saccharomyceta;Pezizomycotina;Orbiliomycetes;	2.97721e-05	2.80147e-05	8.40834e-06	1.89773e-05	2.62729e-05	2.43514e-05	2.8699e-05	2.80616e-05	1.09989e-05	2.17659e-05	2.42369e-05	2.40128e-05	2.97721e-05	2.08768e-05	2.22981e-05	2.31873e-05	7.51261e-06	6.8061e-06
cellular organisms;Eukaryota;Opisthokonta;Fungi;Fungi incertae sedis;Mucoromycota;Mortierellomycotina;Mortierellomycetes;	2.9089e-05	6.10427e-06	6.51282e-06	2.59711e-05	2.64551e-05	1.55413e-05	2.38255e-05	1.48366e-05	4.77492e-06	9.41052e-06	2.9089e-05	2.16998e-05	2.84751e-05	1.91219e-05	2.26148e-05	2.02865e-05	5.81418e-06	4.41107e-06
cellular organisms;Eukaryota;Sar;Stramenopiles;Ochrophyta;Eustigmatophyceae;	2.87273e-05	1.56377e-05	9.61458e-06	1.92227e-05	2.38597e-05	1.50045e-05	2.08649e-05	9.21743e-06	5.65388e-06	9.48659e-06	1.46576e-05	1.73563e-05	2.87273e-05	2.12757e-05	2.18087e-05	1.6565e-05	2.67794e-06	1.85286e-06
cellular organisms;Bacteria;Acidobacteria;Thermoanaerobaculia;	2.86416e-05	1.92513e-06	2.12086e-06	1.19835e-05	1.93974e-05	2.78144e-05	2.86416e-05	3.15677e-06	7.19801e-06	8.61726e-06	3.71315e-06	1.27833e-05	1.71499e-05	1.94752e-05	2.80994e-05	1.67982e-05	4.53812e-06	4.2321e-06
cellular organisms;Bacteria;Terrabacteria group;Armatimonadetes;Chthonomonadetes;	2.85249e-05	4.01069e-06	4.41847e-06	7.85268e-06	1.10192e-05	2.85249e-05	2.64942e-05	7.29079e-06	1.74368e-05	8.39992e-06	3.75216e-06	1.2492e-05	1.24421e-05	1.21592e-05	6.92407e-06	1.07635e-05	5.54459e-06	4.61636e-06
cellular organisms;Bacteria;Elusimicrobia;Endomicrobia;	2.72197e-05	2.00535e-08	2.20923e-08	4.33533e-06	4.4623e-06	1.64939e-05	1.36146e-05	1.30086e-06	3.15952e-06	1.63108e-05	6.14699e-06	1.02319e-05	6.98966e-06	7.90858e-06	4.73601e-06	4.33712e-06	2.72197e-05	2.54873e-05
cellular organisms;Eukaryota;Opisthokonta;Fungi;Fungi incertae sedis;Blastocladiomycota;Blastocladiomycota incertae sedis;Blastocladiomycetes;	2.60851e-05	7.0548e-06	3.65849e-06	2.38443e-05	2.24481e-05	1.43572e-05	1.96243e-05	4.69551e-06	8.83716e-06	8.96499e-06	2.42057e-05	1.8504e-05	2.60851e-05	1.53955e-05	1.85986e-05	1.78335e-05	4.27751e-06	3.51622e-06
cellular organisms;Bacteria;Caldiserica/Cryosericota group;Candidatus Cryosericota;Candidatus Cryosericia;	2.56845e-05	2.33141e-05	2.56845e-05	3.39465e-06	3.68823e-06	1.73412e-05	1.53763e-05	5.74562e-06	1.34695e-05	9.96472e-06	5.35131e-06	8.56339e-06	5.82472e-06	6.279e-06	3.2821e-06	3.78682e-06	2.07405e-05	1.3728e-05
cellular organisms;Bacteria;FCB group;Gemmatimonadetes;Longimicrobia;	2.4136e-05	1.80641e-05	1.99008e-05	1.22289e-05	1.86233e-05	2.04253e-05	2.18031e-05	2.11309e-06	4.22853e-06	1.5235e-05	3.23731e-06	1.27127e-05	1.53364e-05	2.4136e-05	1.202e-05	1.705e-05	5.64344e-06	2.67401e-06
cellular organisms;Bacteria;Terrabacteria group;Cyanobacteria/Melainabacteria group;Candidatus Margulisbacteria;Candidatus Termititenacia;	2.40304e-05	3.81016e-07	4.19754e-07	6.2985e-06	5.78278e-06	2.40304e-05	1.97234e-05	1.273e-06	2.89821e-06	8.71506e-06	3.97838e-06	8.91652e-06	6.68942e-06	7.41857e-06	3.98746e-06	5.17656e-06	1.5142e-05	1.78601e-05
cellular organisms;Bacteria;Terrabacteria group;Armatimonadetes;Armatimonadia;	2.25357e-05	2.02941e-06	2.22691e-06	5.93041e-06	1.02906e-05	2.25357e-05	2.21836e-05	6.42927e-06	3.8722e-06	9.54092e-06	4.05639e-06	1.18034e-05	1.18056e-05	1.1954e-05	9.19851e-06	9.61628e-06	8.1147e-06	7.14825e-06
cellular organisms;Eukaryota;Viridiplantae;Chlorophyta;Chloropicophyceae;	2.03445e-05	3.68582e-06	4.06057e-06	1.58281e-05	1.84411e-05	9.43637e-06	1.50323e-05	3.07962e-06	7.22176e-06	6.27006e-06	1.13579e-05	1.25979e-05	2.03445e-05	1.31278e-05	1.35746e-05	1.28155e-05	4.38535e-06	3.76362e-06
cellular organisms;Eukaryota;Opisthokonta;Fungi;Fungi incertae sedis;Zoopagomycota;Entomophthoromycotina;Basidiobolomycetes;	2.03053e-05	5.20186e-06	5.72633e-06	1.66051e-05	1.07915e-05	9.05744e-06	1.12638e-05	1.4723e-06	4.06224e-06	3.97719e-06	2.03053e-05	1.52728e-05	1.43156e-05	9.29885e-06	9.48641e-06	1.33471e-05	7.00937e-07	4.73742e-07
cellular organisms;Eukaryota;Opisthokonta;Fungi;Fungi incertae sedis;Zoopagomycota;Zoopagomycotina;Zoopagomycetes;	1.96891e-05	6.41309e-06	7.06071e-06	1.75867e-05	1.26128e-05	1.26099e-05	1.55223e-05	1.82591e-06	4.37107e-06	6.75906e-06	1.96891e-05	1.61027e-05	1.64894e-05	1.03359e-05	1.28981e-05	1.22652e-05	1.67147e-06	1.22647e-06
cellular organisms;Eukaryota;Opisthokonta;Fungi;Dikarya;Ascomycota;Taphrinomycotina;Pneumocystidomycetes;	1.94465e-05	8.02138e-09	8.83693e-09	7.48459e-06	4.91764e-06	6.4102e-06	6.7343e-06	6.49356e-07	1.87671e-06	3.96633e-06	9.18148e-06	6.08265e-06	7.47005e-06	5.41293e-06	5.16786e-06	5.3631e-06	1.94465e-05	9.22219e-06
cellular organisms;Bacteria;Terrabacteria group;Armatimonadetes;Fimbriimonadia;	1.88383e-05	7.68849e-06	6.19469e-06	4.17174e-06	6.55685e-06	8.31011e-06	9.17367e-06	8.26161e-06	1.88383e-05	4.67266e-06	1.70836e-06	5.40288e-06	6.68942e-06	5.66364e-06	5.55653e-06	6.64092e-06	2.21963e-06	1.50018e-06
cellular organisms;Bacteria;Elusimicrobia;Elusimicrobia;	1.81704e-05	4.01069e-09	4.41847e-09	3.72184e-06	2.91416e-06	8.25222e-06	7.78719e-06	5.48631e-07	1.21155e-06	1.19751e-05	4.01738e-06	8.02487e-06	6.14898e-06	7.15647e-06	3.67077e-06	4.15058e-06	1.81704e-05	1.80285e-05
cellular organisms;Bacteria;unclassified Bacteria;Bacteria candidate phyla;Candidatus Mcinerneyibacteriota;Candidatus Mcinerneyibacteria;	1.78412e-05	4.01069e-09	4.41847e-09	2.98565e-06	2.95969e-06	1.78412e-05	1.47769e-05	1.46373e-06	3.75342e-06	7.72619e-06	3.67415e-06	7.81299e-06	4.58772e-06	5.35596e-06	3.2677e-06	2.77016e-06	1.61216e-05	1.44491e-05
cellular organisms;Bacteria;Terrabacteria group;Cyanobacteria/Melainabacteria group;Cyanobacteria;Gloeobacteria;	1.68462e-05	7.41978e-07	8.17416e-07	7.56639e-06	1.05638e-05	1.57887e-05	1.68462e-05	2.35311e-06	5.29754e-06	9.81259e-06	3.82236e-06	9.15488e-06	1.08688e-05	1.22503e-05	1.02781e-05	1.03251e-05	1.03433e-05	6.45869e-06
cellular organisms;Bacteria;Terrabacteria group;Cyanobacteria/Melainabacteria group;Candidatus Margulisbacteria;Candidatus Riflemargulisbacteria;	1.6736e-05	8.02138e-09	8.83693e-09	3.80364e-06	3.50609e-06	1.6736e-05	1.38335e-05	1.02011e-06	2.39934e-06	5.10733e-06	1.98139e-06	4.68779e-06	4.59973e-06	5.26479e-06	3.38286e-06	3.85211e-06	1.44141e-05	1.24384e-05
cellular organisms;Archaea;Euryarchaeota;Methanopyri;	1.61845e-05	3.02807e-06	3.33594e-06	1.75867e-06	1.54815e-06	9.19954e-06	6.73952e-06	5.74348e-07	1.40159e-06	4.83566e-06	3.1905e-06	3.42536e-06	1.90955e-06	2.26773e-06	1.02206e-06	1.08195e-06	1.61845e-05	1.04592e-05
cellular organisms;Bacteria;unclassified Bacteria;Bacteria candidate phyla;Candidatus Riflebacteria;Candidatus Ozemobacteria;	1.60466e-05	1.25936e-06	1.3874e-06	4.86703e-06	6.60239e-06	1.60466e-05	1.57203e-05	3.83827e-06	8.55209e-06	9.55179e-06	4.62584e-06	1.0382e-05	7.22986e-06	7.72625e-06	7.19758e-06	5.14858e-06	5.23007e-06	3.53201e-06
cellular organisms;Bacteria;FCB group;Fibrobacteres;Chitinivibrionia;	1.53872e-05	4.01069e-09	4.41847e-09	3.02655e-06	4.64444e-06	1.15047e-05	1.04403e-05	7.52224e-07	1.52037e-06	1.53872e-05	4.01738e-06	1.00642e-05	8.34676e-06	9.88003e-06	9.04016e-06	5.53099e-06	1.13678e-05	1.31016e-05
cellular organisms;Eukaryota;Viridiplantae;Chlorophyta;Ulvophyceae;	1.50342e-05	9.98662e-07	1.1002e-06	3.84454e-06	3.9159e-06	8.33642e-06	7.60997e-06	1.56446e-06	3.11201e-06	3.77073e-06	3.55714e-06	4.626e-06	4.64777e-06	4.48989e-06	3.45484e-06	5.82946e-06	1.50342e-05	1.43912e-05
cellular organisms;Archaea;Euryarchaeota;Stenosarchaea group;Candidatus Nanohaloarchaeota;Nanohaloarchaea;	1.46568e-05	1.00428e-05	4.41847e-09	1.96317e-06	1.86688e-06	5.61024e-06	4.85787e-06	7.13649e-07	1.09277e-06	5.40073e-06	2.77707e-06	3.73434e-06	2.78626e-06	2.90589e-06	2.01532e-06	1.77216e-06	1.46568e-05	1.13698e-05
cellular organisms;Eukaryota;Opisthokonta;Fungi;Fungi incertae sedis;Chytridiomycota;Chytridiomycota incertae sedis;Monoblepharidomycetes;	1.43534e-05	8.77539e-06	9.12413e-06	1.23516e-05	1.32048e-05	1.06153e-05	1.31871e-05	2.88674e-06	6.22402e-06	4.61833e-06	1.43534e-05	1.09735e-05	1.38352e-05	8.59232e-06	1.02925e-05	1.00826e-05	1.06938e-06	6.21129e-07
cellular organisms;Archaea;TACK group;Candidatus Verstraetearchaeota;Candidatus Methanomethylia;	1.35993e-05	1.60027e-06	1.76297e-06	2.74026e-06	1.00174e-06	1.35993e-05	1.01275e-05	1.13584e-06	2.44685e-06	2.608e-06	1.66156e-06	2.91332e-06	1.9696e-06	1.75493e-06	8.3492e-07	1.07262e-06	6.9914e-06	8.35892e-06
cellular organisms;Eukaryota;Opisthokonta;Fungi;Dikarya;Ascomycota;Taphrinomycotina;Schizosaccharomycetes;	1.30752e-05	8.46256e-07	9.32296e-07	9.07966e-06	8.83354e-06	7.19437e-06	8.09993e-06	2.51384e-06	4.86994e-06	4.52053e-06	1.20287e-05	9.31379e-06	1.16975e-05	7.56671e-06	7.19758e-06	8.00268e-06	1.30752e-05	8.26944e-06
cellular organisms;Bacteria;FCB group;Candidatus Fermentibacteria;Candidatus Fermentibacteria (class);	1.28056e-05	0	0	6.95289e-07	1.54815e-06	1.26309e-06	1.30308e-06	0	0	1.6952e-06	1.66156e-06	1.50963e-06	8.16662e-07	1.52702e-06	5.90202e-07	8.48769e-07	1.28056e-05	5.61648e-06
cellular organisms;Bacteria;Terrabacteria group;Chloroflexi;Tepidiformia;	1.26294e-05	3.42112e-06	3.76895e-06	5.43962e-06	9.01567e-06	1.11468e-05	1.26294e-05	1.94164e-06	4.86994e-06	5.25946e-06	1.97359e-06	6.73594e-06	7.99848e-06	8.36441e-06	5.58532e-06	9.12194e-06	3.41482e-06	3.21092e-06
cellular organisms;Eukaryota;Opisthokonta;Fungi;Dikarya;Ascomycota;Taphrinomycotina;Taphrinomycetes;	1.17032e-05	1.17032e-05	9.77365e-06	6.8302e-06	5.60065e-06	4.3261e-06	5.65536e-06	2.56099e-06	3.11201e-06	3.08613e-06	6.10018e-06	5.62359e-06	6.7855e-06	4.75199e-06	5.15347e-06	4.61693e-06	2.3095e-06	1.33701e-06
cellular organisms;Eukaryota;Sar;Rhizaria;Cercozoa;Chlorarachniophyceae;	1.13146e-05	1.57219e-06	1.73204e-06	1.34968e-06	1.27494e-06	8.52589e-07	1.23532e-06	8.4652e-07	2.20929e-06	7.82399e-07	4.06419e-06	2.1894e-06	3.63895e-06	1.60679e-06	1.13146e-05	1.83745e-06	1.25809e-07	1.73706e-07
cellular organisms;Eukaryota;Opisthokonta;Fungi;Fungi incertae sedis;Zoopagomycota;Entomophthoromycotina;Entomophthoromycetes;	1.03438e-05	9.3048e-07	4.41847e-09	7.72998e-06	7.14879e-06	4.39452e-06	6.02022e-06	4.43191e-06	3.58713e-06	3.04266e-06	1.03438e-05	6.86837e-06	7.7703e-06	4.7178e-06	6.60738e-06	6.36111e-06	2.65997e-06	1.58441e-06
cellular organisms;Eukaryota;Opisthokonta;Fungi;Fungi incertae sedis;Zoopagomycota;Kickxellomycotina;Dimargaritomycetes;	9.84454e-06	5.73529e-07	6.09748e-07	7.23919e-06	4.55337e-06	8.28379e-06	9.04336e-06	2.35311e-06	3.2783e-06	2.48846e-06	9.84454e-06	7.08024e-06	7.07373e-06	4.7178e-06	5.00952e-06	5.82013e-06	5.81418e-06	6.11128e-06
cellular organisms;Eukaryota;Viridiplantae;Chlorophyta;Pyramimonadophyceae;	8.96819e-06	8.02138e-09	8.83693e-09	5.31692e-07	4.55337e-07	2.57882e-07	2.86677e-07	1.05011e-07	2.8507e-07	3.04266e-07	3.40893e-06	1.2183e-06	1.50122e-06	4.10243e-07	8.96819e-06	4.5703e-07	7.1891e-08	2.6319e-08
cellular organisms;Bacteria;Terrabacteria group;Abditibacteriota;Abditibacteria;	7.68382e-06	4.91711e-06	5.41704e-06	3.47645e-06	4.09803e-06	7.68382e-06	7.03662e-06	1.20227e-06	3.01699e-06	3.77073e-06	1.27932e-06	4.05216e-06	4.69581e-06	4.37593e-06	3.42605e-06	4.23452e-06	2.1118e-06	2.35292e-06
cellular organisms;Eukaryota;Opisthokonta;Fungi;Dikarya;Ascomycota;saccharomyceta;Pezizomycotina;leotiomyceta;Lecanoromycetes;	4.58772e-06	2.83957e-06	8.39508e-08	3.31285e-06	4.3257e-06	3.14195e-06	3.88317e-06	1.42087e-06	1.4491e-06	1.09753e-06	2.93308e-06	3.10754e-06	4.58772e-06	3.47567e-06	4.18899e-06	3.61893e-06	3.32496e-07	2.52663e-07
cellular organisms;Eukaryota;Sar;Stramenopiles;Ochrophyta;Synurophyceae;	4.36294e-06	2.00535e-08	2.20923e-08	1.02248e-06	1.45708e-06	4.36294e-06	3.56001e-06	1.1937e-06	2.8507e-06	3.47733e-07	3.74436e-07	5.38522e-07	1.17695e-06	9.6863e-07	5.47016e-07	5.12992e-07	3.45077e-06	2.90036e-06
cellular organisms;Eukaryota;Opisthokonta;Fungi;Dikarya;Ascomycota;saccharomyceta;Pezizomycotina;leotiomyceta;Xylonomycetes;	4.12259e-06	0	0	2.33126e-06	2.27668e-06	1.83149e-06	2.38724e-06	1.86449e-07	5.93895e-07	8.04132e-07	1.21692e-06	1.439e-06	2.55807e-06	2.18796e-06	1.54028e-06	4.12259e-06	3.05537e-07	3.7373e-07
cellular organisms;Eukaryota;Opisthokonta;Fungi;Dikarya;Ascomycota;Taphrinomycotina;Neolectomycetes;	3.97522e-06	1.20321e-08	1.32554e-08	3.27195e-06	2.36775e-06	1.92096e-06	3.15345e-06	4.90767e-07	8.55209e-07	1.2714e-06	3.08129e-06	2.78089e-06	3.97522e-06	2.66658e-06	2.93661e-06	3.43239e-06	1.54566e-06	7.94835e-07
cellular organisms;Eukaryota;Sar;Stramenopiles;Ochrophyta;Dictyochophyceae;	3.72966e-06	6.01604e-07	6.6277e-07	3.06745e-06	1.36601e-06	4.84186e-07	1.17277e-06	1.66947e-06	3.72966e-06	2.39066e-07	1.87218e-07	4.94381e-07	1.7294e-06	1.09398e-06	9.21291e-07	8.48769e-07	2.69591e-07	1.5265e-07
cellular organisms;Bacteria;unclassified Bacteria;Bacteria candidate phyla;Candidatus Sumerlaeota;Candidatus Sumerlaeia;	3.6735e-06	8.02138e-09	8.83693e-09	1.26788e-06	1.41154e-06	3.6735e-06	3.36194e-06	3.94328e-07	9.0272e-07	6.62866e-07	3.74436e-07	1.27127e-06	1.53725e-06	1.12817e-06	1.10843e-06	1.52032e-06	3.14523e-07	3.3162e-07
cellular organisms;Eukaryota;Amoebozoa;Discosea;Flabellinia;	3.65839e-06	0	0	4.08994e-07	5.91938e-07	2.99985e-07	2.7104e-07	1.67375e-06	3.65839e-06	3.80333e-07	6.63063e-07	5.91492e-07	1.03284e-06	4.78617e-07	2.64871e-06	3.2645e-07	0	0
cellular organisms;Eukaryota;Viridiplantae;Chlorophyta;Picocystophyceae;	3.24408e-06	0	0	5.31692e-07	2.73202e-07	2.92091e-06	2.58531e-06	1.39301e-07	2.8507e-07	4.34666e-08	7.02067e-08	7.06259e-08	1.44117e-07	1.25352e-07	1.15161e-07	3.73085e-08	3.24408e-06	1.61599e-06
cellular organisms;Eukaryota;Sar;Rhizaria;Retaria;Polycystinea;	3e-06	3e-06	1.06927e-06	5.72591e-07	9.10674e-07	4.05243e-07	8.49606e-07	1.51945e-06	1.85295e-06	1.52133e-07	1.65376e-06	7.06259e-07	9.0073e-07	4.90013e-07	8.925e-07	9.32714e-07	0	0
cellular organisms;Eukaryota;Viridiplantae;Chlorophyta;Palmophyllophyceae;	2.8688e-06	4.01069e-09	4.41847e-09	8.58887e-07	6.83005e-07	3.73665e-07	5.99416e-07	5.14341e-08	2.13802e-07	2.8688e-06	3.82236e-07	1.02408e-06	1.17695e-06	9.11652e-07	8.06129e-07	5.40974e-07	6.29046e-08	6.84295e-08
cellular organisms;Eukaryota;Discoba;Euglenozoa;Euglenida;	2.78626e-06	1.32353e-06	7.73231e-07	2.12677e-06	2.32222e-06	2.29462e-06	2.47585e-06	7.32937e-07	1.71042e-06	1.09753e-06	9.28289e-07	1.9687e-06	2.78626e-06	1.94866e-06	2.13048e-06	1.44571e-06	2.12977e-06	1.58441e-06
cellular organisms;Eukaryota;Sar;Alveolata;Ciliophora;Intramacronucleata;Armophorea;	2.78089e-06	0	0	5.31692e-07	5.00871e-07	3.6314e-07	5.26443e-07	4.15759e-07	7.3643e-07	5.65066e-07	1.72396e-06	2.78089e-06	2.67817e-06	2.13099e-06	7.05363e-07	4.75684e-07	1.79727e-08	1.57914e-08
cellular organisms;Eukaryota;Rhodophyta;Compsopogonophyceae;	2.73061e-06	2.47861e-06	2.73061e-06	3.68094e-07	6.37472e-07	8.52589e-07	8.18333e-07	1.54302e-07	3.08825e-07	3.586e-07	1.0141e-07	3.97271e-07	5.16419e-07	6.72343e-07	3.02298e-07	4.47703e-07	1.07836e-07	1.47387e-07
cellular organisms;Eukaryota;Glaucocystophyceae;	2.44718e-06	1.99331e-06	2.19598e-06	1.75867e-06	1.63921e-06	2.06305e-06	2.04844e-06	1.00511e-06	2.09051e-06	9.99732e-07	8.65883e-07	1.11236e-06	1.66935e-06	2.29053e-06	2.44718e-06	1.04464e-06	1.32998e-06	9.94859e-07
cellular organisms;Eukaryota;Sar;Stramenopiles;Ochrophyta;PX clade;Xanthophyceae;	1.97214e-06	4.01069e-09	4.41847e-09	1.63598e-07	3.18736e-07	3.47351e-07	3.28376e-07	1.1787e-07	2.37558e-07	1.956e-07	5.77255e-07	4.59068e-07	1.00882e-06	3.41869e-07	1.97214e-06	3.63758e-07	3.59455e-08	7.89571e-08
cellular organisms;Eukaryota;Haptista;Centroplasthelida;	1.94798e-06	0	0	2.86296e-07	7.74073e-07	1.73675e-07	3.54437e-07	8.57236e-07	1.94798e-06	1.41266e-07	2.26222e-07	3.0016e-07	4.6838e-07	1.8233e-07	5.75807e-07	2.6116e-07	1.977e-07	7.89571e-08
cellular organisms;Eukaryota;Sar;Stramenopiles;Ochrophyta;Bacillariophyta;Fragilariophyceae;	1.81473e-06	0	0	2.45396e-07	5.91938e-07	2.57882e-07	3.96136e-07	4.9934e-07	1.16403e-06	1.81473e-06	3.74436e-07	9.71106e-07	7.80633e-07	4.78617e-07	1.03645e-06	4.29048e-07	7.1891e-08	5.2638e-08
cellular organisms;Eukaryota;Opisthokonta;Fungi;Dikarya;Basidiomycota;Ustilaginomycotina;Moniliellomycetes;	1.77061e-06	4.01069e-09	4.41847e-09	0	0	2.63145e-08	6.776e-08	0	0	0	4.60244e-07	2.11878e-07	3.84311e-07	3.41869e-08	1.77061e-06	9.32714e-08	0	0
cellular organisms;Bacteria;unclassified Bacteria;Bacteria candidate phyla;Candidatus Dependentiae;Candidatus Babeliae;	1.70741e-06	4.01069e-09	4.41847e-09	6.13491e-07	5.91938e-07	8.21011e-07	9.33003e-07	1.09298e-07	2.8507e-07	6.51999e-07	3.90037e-07	6.70946e-07	1.06887e-06	1.28771e-06	1.51149e-06	9.98004e-07	1.70741e-06	1.06855e-06
cellular organisms;Eukaryota;Viridiplantae;Chlorophyta;Nephroselmidophyceae;	1.48902e-06	1.3516e-06	1.48902e-06	8.17988e-08	1.82135e-07	1.78938e-07	1.77219e-07	1.24299e-07	2.8507e-07	6.51999e-08	3.1203e-08	9.71106e-08	1.56127e-07	1.70935e-07	2.59113e-07	1.49234e-07	1.79727e-08	1.05276e-08
cellular organisms;Eukaryota;Sar;Stramenopiles;Ochrophyta;Chrysophyceae;	1.40159e-06	0	0	1.02248e-06	7.74073e-07	4.31557e-07	5.78566e-07	6.30068e-07	1.40159e-06	2.934e-07	1.79417e-07	2.73675e-07	7.80633e-07	6.95135e-07	5.32621e-07	4.66357e-07	1.79727e-07	1.31595e-07
cellular organisms;Eukaryota;Amoebozoa;Tubulinea;Elardia;	1.22698e-06	0	0	1.22698e-06	5.91938e-07	2.3683e-07	4.43046e-07	8.35805e-08	2.13802e-07	1.52133e-07	1.0843e-06	6.35633e-07	9.0073e-07	4.90013e-07	2.44718e-07	2.79814e-07	1.79727e-08	1.57914e-08
cellular organisms;Eukaryota;Rhodophyta;Rhodellophyceae;	1.13678e-06	6.21657e-07	6.84862e-07	1.22698e-07	2.73202e-07	1.13678e-06	9.90339e-07	1.24299e-07	3.80093e-07	6.51999e-08	7.80074e-08	1.32424e-07	2.76224e-07	3.41869e-07	1.72742e-07	1.86543e-07	3.59455e-08	4.73742e-08
cellular organisms;Eukaryota;Sar;Stramenopiles;Ochrophyta;Raphidophyceae;	1.02147e-06	4.01069e-09	4.41847e-09	4.08994e-07	8.19607e-07	4.42083e-07	7.71422e-07	2.16452e-07	4.75116e-07	1.02147e-06	4.2124e-07	5.56179e-07	9.48769e-07	8.54674e-07	5.18226e-07	8.02134e-07	5.12223e-07	6.00074e-07
cellular organisms;Eukaryota;Sar;Alveolata;Ciliophora;Intramacronucleata;Litostomatea;	9.50232e-07	4.01069e-09	4.41847e-09	8.17988e-08	3.6427e-07	1.73675e-07	1.82431e-07	3.60039e-07	9.50232e-07	8.69332e-08	1.48214e-07	3.70786e-07	5.76467e-07	6.49552e-07	3.88669e-07	1.86543e-07	0	0
cellular organisms;Eukaryota;Sar;Alveolata;Ciliophora;Intramacronucleata;Phyllopharyngea;	7.80633e-07	0	0	1.22698e-07	1.36601e-07	1.10521e-07	1.04246e-07	2.636e-07	6.65162e-07	1.08667e-08	4.36842e-07	1.14767e-07	7.80633e-07	5.35596e-07	1.43952e-07	1.3058e-07	0	0
cellular organisms;Eukaryota;Sar;Stramenopiles;Ochrophyta;Bacillariophyta;Mediophyceae;	7.20584e-07	0	0	3.27195e-07	4.09803e-07	3.78928e-07	4.01348e-07	1.4573e-07	2.13802e-07	2.06466e-07	1.0141e-07	3.17816e-07	7.20584e-07	4.78617e-07	4.1746e-07	5.59628e-07	4.04387e-07	2.36871e-07
cellular organisms;Eukaryota;Viridiplantae;Chlorophyta;core chlorophytes;Chlorodendrophyceae;	5.00871e-07	2.80748e-08	3.09293e-08	3.27195e-07	5.00871e-07	3.84191e-07	3.75286e-07	3.57896e-07	1.66291e-07	9.77999e-08	1.71616e-07	2.38362e-07	4.6838e-07	4.67222e-07	4.03065e-07	3.35777e-07	8.98637e-08	1.00012e-07
cellular organisms;Eukaryota;Viridiplantae;Chlorophyta;Pedinophyceae;	4.90013e-07	0	0	1.22698e-07	4.55337e-08	7.89434e-08	1.04246e-07	1.65018e-07	3.32581e-07	1.956e-07	2.02819e-07	1.5008e-07	2.04165e-07	4.90013e-07	1.29556e-07	1.02598e-07	4.67291e-07	3.57939e-07
cellular organisms;Eukaryota;Sar;Rhizaria;Endomyxa;Ascetosporea;	4.2124e-07	0	0	4.08994e-08	1.36601e-07	5.26289e-08	3.64862e-08	1.28585e-08	2.37558e-08	7.60666e-08	4.2124e-07	2.11878e-07	1.92156e-07	6.83739e-08	1.72742e-07	1.11926e-07	0	5.2638e-09
cellular organisms;Eukaryota;Sar;Stramenopiles;Ochrophyta;Bolidophyceae;	4.08994e-07	0	0	4.08994e-07	1.82135e-07	2.05253e-07	2.44979e-07	1.41444e-07	4.03849e-07	6.51999e-08	8.58082e-08	1.23595e-07	2.40195e-07	6.83739e-08	2.01532e-07	1.77216e-07	1.25809e-07	1.00012e-07
cellular organisms;Eukaryota;Sar;Alveolata;Ciliophora;Intramacronucleata;Nassophorea;	3.32581e-07	0	0	0	0	1.05258e-08	2.08492e-08	9.6439e-08	3.32581e-07	0	0	8.82824e-09	1.20097e-08	0	1.43952e-08	9.32714e-09	0	0
cellular organisms;Eukaryota;Sar;Alveolata;Ciliophora;Intramacronucleata;Prostomatea;	3.32581e-07	0	0	4.08994e-08	4.55337e-08	5.26289e-09	1.56369e-08	1.32872e-07	3.32581e-07	0	3.1203e-08	5.29694e-08	0	1.13956e-08	4.31855e-08	1.86543e-08	0	0
cellular organisms;Eukaryota;Opisthokonta;Fungi;Dikarya;Basidiomycota;Agaricomycotina;Bartheletiomycetes;	3.04229e-07	0	0	8.17988e-08	1.82135e-07	4.7366e-08	9.90339e-08	0	0	1.52133e-07	3.04229e-07	1.76565e-07	1.92156e-07	5.69782e-08	1.00766e-07	4.66357e-08	0	0
cellular organisms;Eukaryota;Amoebozoa;Tubulinea;Echinamoebida;	2.86296e-07	0	0	2.86296e-07	9.10674e-08	1.26309e-07	1.09459e-07	8.14374e-08	0	5.43333e-08	4.68045e-08	1.67736e-07	1.56127e-07	1.59539e-07	1.87137e-07	1.02598e-07	3.59455e-08	7.89571e-08
cellular organisms;Eukaryota;Sar;Stramenopiles;Pinguiophyceae;	2.8507e-07	0	0	8.17988e-08	0	3.68403e-08	6.25477e-08	1.65018e-07	2.8507e-07	0	3.1203e-08	0	7.20584e-08	1.13956e-08	0	4.66357e-08	0	0
cellular organisms;Eukaryota;Rhodophyta;Stylonematophyceae;	2.80827e-07	0	0	8.17988e-08	1.36601e-07	7.36805e-08	1.25095e-07	6.42927e-09	2.37558e-08	9.77999e-08	2.80827e-07	2.29534e-07	9.60779e-08	1.59539e-07	7.19758e-08	1.77216e-07	8.98637e-09	5.2638e-09
cellular organisms;Eukaryota;Sar;Alveolata;Ciliophora;Intramacronucleata;Colpodea;	2.621e-07	0	0	1.22698e-07	1.36601e-07	1.15784e-07	1.14671e-07	1.15727e-07	2.13802e-07	7.60666e-08	2.34022e-08	7.06259e-08	2.40195e-07	2.621e-07	4.31855e-08	1.11926e-07	0	0
cellular organisms;Eukaryota;Opisthokonta;Fungi;Fungi incertae sedis;Mucoromycota;Mucoromycotina;Umbelopsidomycetes;	2.34022e-07	0	0	8.17988e-08	4.55337e-08	5.26289e-09	2.60615e-08	0	0	2.17333e-08	2.34022e-07	1.85393e-07	6.00487e-08	0	8.6371e-08	6.529e-08	0	0
cellular organisms;Eukaryota;Sar;Alveolata;Ciliophora;Postciliodesmatophora;Karyorelictea;	2.11878e-07	2.80748e-08	3.09293e-08	1.22698e-07	9.10674e-08	2.10516e-08	2.60615e-08	7.92943e-08	9.50232e-08	8.69332e-08	7.02067e-08	2.11878e-07	1.68136e-07	6.83739e-08	2.87903e-08	0	0	0
cellular organisms;Eukaryota;Breviatea;	2.04497e-07	0	0	2.04497e-07	0	3.15774e-08	4.69108e-08	0	0	5.43333e-08	3.90037e-08	3.53129e-08	1.44117e-07	4.55826e-08	8.6371e-08	7.46171e-08	0	5.2638e-09
cellular organisms;Eukaryota;Sar;Rhizaria;Retaria;Acantharea;	1.90046e-07	0	0	0	4.55337e-08	1.57887e-08	3.64862e-08	5.14341e-08	1.90046e-07	0	0	3.53129e-08	6.00487e-08	1.13956e-08	2.87903e-08	3.73085e-08	0	1.05276e-08
cellular organisms;Eukaryota;Opisthokonta;Fungi;Dikarya;Ascomycota;saccharomyceta;Pezizomycotina;leotiomyceta;dothideomyceta;Arthoniomycetes;	1.58347e-07	0	0	1.22698e-07	9.10674e-08	1.36835e-07	1.09459e-07	0	0	1.08667e-08	1.0921e-07	1.14767e-07	1.20097e-07	5.69782e-08	1.58347e-07	1.3058e-07	0	2.10552e-08
cellular organisms;Eukaryota;Sar;Stramenopiles;Actinophryidae;	1.58347e-07	0	0	0	1.36601e-07	5.26289e-08	6.25477e-08	0	0	0	7.80074e-09	8.82824e-09	8.40681e-08	1.13956e-08	1.58347e-07	3.73085e-08	0	0
cellular organisms;Eukaryota;Sar;Rhizaria;Cercozoa;Thecofilosea;	1.3058e-07	0	0	4.08994e-08	4.55337e-08	2.10516e-08	7.81846e-08	0	0	0	6.2406e-08	7.06259e-08	7.20584e-08	3.41869e-08	1.00766e-07	1.3058e-07	0	0
cellular organisms;Eukaryota;Opisthokonta;Fungi;Fungi incertae sedis;Olpidiomycota;Olpidiomycotina;Olpidiomycetes;	1.0921e-07	0	0	0	9.10674e-08	1.57887e-08	5.73354e-08	0	0	0	1.0921e-07	4.41412e-08	4.80389e-08	5.69782e-08	2.87903e-08	9.32714e-09	0	0
cellular organisms;Eukaryota;Opisthokonta;Fungi;Dikarya;Basidiomycota;Pucciniomycotina;Cystobasidiomycetes;	1.08088e-07	0	0	8.17988e-08	4.55337e-08	3.68403e-08	3.12739e-08	2.14309e-09	0	3.26e-08	4.68045e-08	3.53129e-08	1.08088e-07	0	2.87903e-08	9.32714e-09	0	0
cellular organisms;Eukaryota;Opisthokonta;Fungi;Dikarya;Basidiomycota;Pucciniomycotina;Agaricostilbomycetes;	9.50232e-08	0	0	0	0	5.26289e-09	1.56369e-08	3.85756e-08	9.50232e-08	0	8.58082e-08	0	1.20097e-08	0	1.43952e-08	9.32714e-09	0	0
cellular organisms;Eukaryota;Sar;Stramenopiles;Hyphochytriomycetes;	9.50232e-08	0	0	0	0	0	0	7.0722e-08	9.50232e-08	0	0	0	0	0	0	0	0	0
cellular organisms;Eukaryota;Amoebozoa;Tubulinea;Corycida;	7.02067e-08	0	0	0	4.55337e-08	0	2.60615e-08	0	0	0	7.02067e-08	6.17976e-08	3.60292e-08	1.13956e-08	1.43952e-08	3.73085e-08	0	0
cellular organisms;Eukaryota;Opisthokonta;Fungi;Dikarya;Ascomycota;saccharomyceta;Pezizomycotina;leotiomyceta;dothideomyceta;Collemopsidiomycetes;	2.87903e-08	0	0	0	0	0	0	2.14309e-09	0	0	7.80074e-09	2.64847e-08	0	0	2.87903e-08	0	0	0
cellular organisms;Eukaryota;Opisthokonta;Fungi;Dikarya;Ascomycota;saccharomyceta;Pezizomycotina;leotiomyceta;Candelariomycetes;	2.40195e-08	0	0	0	0	5.26289e-09	0	0	0	0	0	0	2.40195e-08	0	0	0	0	0
cellular organisms;Eukaryota;Opisthokonta;Fungi;Dikarya;Ascomycota;Taphrinomycotina;Archaeorhizomycetes;	2.40195e-08	0	0	0	0	5.26289e-09	5.21231e-09	2.14309e-09	0	0	0	0	2.40195e-08	0	1.43952e-08	0	0	0
cellular organisms;Eukaryota;Sar;Alveolata;Ciliophora;Intramacronucleata;Plagiopylea;	2.40195e-08	0	0	0	0	0	5.21231e-09	0	0	0	2.34022e-08	0	2.40195e-08	0	1.43952e-08	0	0	0
cellular organisms;Eukaryota;Opisthokonta;Fungi;Fungi incertae sedis;Blastocladiomycota;Blastocladiomycota incertae sedis;Physodermatomycetes;	2.17333e-08	0	0	0	0	1.57887e-08	0	0	0	2.17333e-08	0	0	0	0	0	9.32714e-09	0	0
cellular organisms;Eukaryota;Opisthokonta;Fungi;Dikarya;Basidiomycota;Pucciniomycotina;Spiculogloeomycetes;	2.08492e-08	0	0	0	0	0	2.08492e-08	0	0	0	0	0	0	0	1.43952e-08	0	0	0
cellular organisms;Eukaryota;Opisthokonta;Fungi;Dikarya;Ascomycota;saccharomyceta;Pezizomycotina;leotiomyceta;Lichinomycetes;	1.56015e-08	0	0	0	0	0	5.21231e-09	0	0	0	1.56015e-08	0	0	0	0	0	0	0
cellular organisms;Eukaryota;Opisthokonta;Fungi;Dikarya;Ascomycota;saccharomyceta;Pezizomycotina;leotiomyceta;Xylobotryomycetes;	1.56015e-08	0	0	0	0	0	0	0	0	0	1.56015e-08	0	0	0	0	0	0	0
cellular organisms;Eukaryota;Sar;Stramenopiles;Ochrophyta;Phaeothamniophyceae;	1.05258e-08	0	0	0	0	1.05258e-08	0	0	0	0	0	0	0	0	0	0	0	0
cellular organisms;Eukaryota;Opisthokonta;Fungi;Dikarya;Dikarya incertae sedis;Entorrhizomycetes;	9.32714e-09	0	0	0	0	5.26289e-09	0	0	0	0	0	0	0	0	0	9.32714e-09	0	0
cellular organisms;Eukaryota;Opisthokonta;Fungi;Fungi incertae sedis;Zoopagomycota;Kickxellomycotina;Asellariomycetes;	9.32714e-09	0	0	0	0	0	0	0	0	0	0	0	0	0	0	9.32714e-09	0	0
cellular organisms;Eukaryota;Opisthokonta;Fungi;Dikarya;Ascomycota;saccharomyceta;Pezizomycotina;leotiomyceta;Coniocybomycetes;	7.80074e-09	0	0	0	0	0	5.21231e-09	0	0	0	7.80074e-09	0	0	0	0	0	0	0
cellular organisms;Eukaryota;Opisthokonta;Fungi;Dikarya;Basidiomycota;Wallemiomycotina;Geminibasidiomycetes;	7.80074e-09	0	0	0	0	0	0	0	0	0	7.80074e-09	0	0	0	0	0	0	0

## Sheet: order
		249333654	226322926	24450248	21961756	190009558	191853524	466616084	42094984	92024658	128192890	113272920	83265800	87752788	69467768	107214044	111279596	189976644
		Mark2				CALY		SOM1					SOM2		PoCH		Mark3
taxon_name	Max	LC18r003_02.kaiju.out	LC18r003_02.notrrna.kaiju.out	LC18d003_01.kaiju.out	LC18d004_01.kaiju.out	LC18d007_01.kaiju.out	LC18d008_01.kaiju.out	LC18r009_02.kaiju.out	LC18r009_02.notrrna.kaiju.out	LC18d009_01.kaiju.out	LC18d010_01.kaiju.out	LC18d011_01.kaiju.out	LC18d016_01.kaiju.out	LC18d017_01.kaiju.out	LC18d018_01.kaiju.out	LC18d019_01.kaiju.out	LC18d001.kaiju.out	LC18d002_01.kaiju.out
cellular organisms;Bacteria;Proteobacteria;Betaproteobacteria;Burkholderiales;	0.329647	0.300761	0.329647	0.0123454	0.0072461	0.00481731	0.00395541	0.0256702	0.059757	0.00667715	0.00134357	0.00338104	0.00403557	0.0394287	0.00466599	0.00488811	0.000897496	0.000695822
cellular organisms;Bacteria;Proteobacteria;Gammaproteobacteria;Thiotrichales;	0.116429	0.000407675	0.000446663	0.00218705	0.0023316	0.00360256	0.00222658	0.0152064	0.0358097	0.116429	0.0184041	0.0450051	0.0297504	0.0382818	0.0393796	0.0133461	0.00149212	0.000758567
cellular organisms;Bacteria;Proteobacteria;Gammaproteobacteria;Alteromonadales;	0.0880026	0.00160373	0.00164766	0.0834247	0.0880026	0.00262771	0.00397456	0.00261288	0.00564887	0.022597	0.00370189	0.0160046	0.0115538	0.00696241	0.0127113	0.00672595	0.00092565	0.000613649
cellular organisms;Archaea;Euryarchaeota;Stenosarchaea group;Methanomicrobia;Methanosarcinales;	0.0558287	0.00199262	0.000225253	0.00038744	0.000187189	0.00282268	0.00225662	0.0558287	0.00125077	0.00596716	0.0037241	0.00365919	0.00117813	0.00181295	0.000422297	0.00034586	0.0280123	0.0214951
cellular organisms;Bacteria;Proteobacteria;Alphaproteobacteria;Rhodobacterales;	0.0430972	0.00137377	0.00147943	0.00418695	0.00442342	0.00506709	0.00495941	0.00194224	0.00392417	0.0427981	0.0070786	0.00868023	0.0121394	0.0208716	0.0430972	0.00636396	0.000742966	0.000611428
cellular organisms;Bacteria;Proteobacteria;Alphaproteobacteria;Pelagibacterales;	0.0306162	0.000223323	0.000246029	0.0306162	0.0092621	0.0176102	0.0131207	0.00145808	0.00344739	0.0119132	0.00263001	0.00804958	0.0198265	0.017987	0.00422249	0.0297665	0.000198985	0.000175343
cellular organisms;Bacteria;FCB group;Bacteroidetes/Chlorobi group;Bacteroidetes;Flavobacteriia;Flavobacteriales;	0.0257324	0.00108892	0.00112752	0.00545528	0.00468528	0.00465153	0.00374168	0.00814943	0.00132505	0.0257324	0.00290437	0.00393828	0.00731578	0.0147781	0.0201537	0.00470125	0.00252393	0.00236407
cellular organisms;Bacteria;Proteobacteria;Alphaproteobacteria;Rhizobiales;	0.0215452	0.0197806	0.0215452	0.00466989	0.00546363	0.00446188	0.00415853	0.00493216	0.0061847	0.00742025	0.00179238	0.004322	0.00467257	0.0069443	0.00699464	0.00427179	0.000968479	0.000800404
cellular organisms;Bacteria;Proteobacteria;delta/epsilon subdivisions;Epsilonproteobacteria;Campylobacterales;	0.0203357	0.000539807	0.00053174	0.00075672	0.000857673	0.0012822	0.00099663	0.00176387	0.00405785	0.0203357	0.00351143	0.0110999	0.00543601	0.00546375	0.00806479	0.0015797	0.00138089	0.00117696
cellular organisms;Eukaryota;Sar;Alveolata;Ciliophora;Intramacronucleata;Spirotrichea;Stichotrichia;Sporadotrichida;	0.0162925	0.00197411	9.4997e-06	0.000131573	0.000260225	0.000190869	0.000150876	0.0162925	4.02898e-05	5.18448e-05	0.00015699	0.000217484	0.000368663	0.000190946	0.000191024	9.51088e-05	6.02986e-06	3.432e-06
Viruses	0.0143298	0.000458193	0.000491218	0.0143298	0.0036223	0.00970394	0.00414742	0.000221578	0.000397458	0.000985681	0.000403486	0.0010695	0.00346328	0.0027805	0.00200969	0.00257732	0.00026827	0.000187865
cellular organisms;Bacteria;Terrabacteria group;Firmicutes;Clostridia;Clostridiales;	0.0138753	0.00176104	0.00118326	0.0025086	0.00189816	0.0117856	0.00924647	0.0054475	0.00281259	0.0138753	0.00500163	0.0086189	0.00567802	0.00687433	0.0022265	0.00210041	0.00891298	0.00848483
cellular organisms;Bacteria;Terrabacteria group;Actinobacteria;Actinobacteria;Corynebacteriales;	0.0100105	0.00939437	0.0100105	0.000963017	0.00116102	0.00122313	0.00125029	0.00149205	0.00276202	0.00106594	0.000373585	0.000902828	0.00110437	0.00124018	0.000995239	0.0011399	0.000365404	0.000344621
cellular organisms;Eukaryota;Opisthokonta;Fungi;Dikarya;Basidiomycota;Agaricomycotina;Agaricomycetes;Agaricomycetidae;Agaricales;	0.00947609	0.000441469	8.85063e-05	0.000130796	0.00016037	0.00013403	0.000167206	0.00947609	9.76363e-05	6.76884e-05	0.000181258	0.000138903	0.00017712	0.00013391	0.000153971	0.000185088	4.8787e-05	2.89667e-05
cellular organisms;Bacteria;Proteobacteria;Gammaproteobacteria;Pseudomonadales;	0.00922161	0.00922161	0.00919672	0.0016516	0.00267688	0.00142806	0.00169417	0.00526095	0.00254408	0.00375258	0.000996467	0.00402557	0.00235918	0.00303022	0.00420284	0.00328533	0.00047112	0.00044905
cellular organisms;Bacteria;Proteobacteria;Gammaproteobacteria;Oceanospirillales;	0.00811613	0.000655242	0.000656204	0.00239421	0.00271768	0.00149039	0.00179381	0.00348713	0.00760706	0.00811613	0.00146354	0.00368112	0.00422221	0.0042562	0.00483267	0.00252684	0.000440907	0.000358365
cellular organisms;Eukaryota;Opisthokonta;Fungi;Dikarya;Basidiomycota;Agaricomycotina;Agaricomycetes;Agaricomycetes incertae sedis;Polyporales;	0.00808788	0.00060188	4.88108e-05	7.58275e-05	0.000125309	7.66961e-05	0.000118372	0.00808788	3.08825e-05	4.33797e-05	7.46609e-05	7.13586e-05	0.000122667	8.73932e-05	9.4677e-05	9.36631e-05	3.54153e-05	2.36608e-05
cellular organisms;Bacteria;Terrabacteria group;Actinobacteria;Actinobacteria;Propionibacteriales;	0.00799909	0.00734631	0.00799909	0.000727477	0.000715699	0.000520974	0.000575335	0.000747698	0.00175477	0.000271536	0.00014507	0.000321048	0.000459144	0.000532883	0.00038163	0.000461917	0.000156174	0.000139396
cellular organisms;Bacteria;FCB group;Bacteroidetes/Chlorobi group;Bacteroidetes;Saprospiria;Saprospirales;	0.00729598	1.05361e-05	1.16073e-05	0.00018188	0.000279213	0.000274055	0.000276278	0.000174507	0.000416107	0.00729598	0.000822557	0.00240367	0.00121701	0.00153624	0.00469013	0.000593113	9.38627e-05	6.60765e-05
cellular organisms;Eukaryota;Opisthokonta;Fungi;Dikarya;Basidiomycota;Agaricomycotina;Tremellomycetes;Tremellales;	0.00727276	0.000186281	6.71695e-05	3.95906e-05	5.30012e-05	3.83507e-05	4.98401e-05	0.00727276	2.4421e-05	2.26026e-05	0.000103477	6.45167e-05	5.99766e-05	4.49672e-05	7.05939e-05	6.21654e-05	3.56759e-06	3.04774e-06
cellular organisms;Bacteria;Terrabacteria group;Firmicutes;Bacilli;Bacillales;	0.00717807	0.00612389	0.00484669	0.00211965	0.00214537	0.005783	0.00492423	0.00717807	0.00266229	0.00505087	0.00170566	0.00354169	0.00309466	0.00350739	0.00225497	0.00218492	0.00444175	0.00364953
cellular organisms;Eukaryota;Sar;Stramenopiles;Oomycota;Peronosporales;	0.0066709	0.00116889	3.81711e-05	9.20236e-05	0.000112559	6.37652e-05	9.22839e-05	0.0066709	2.66303e-05	4.42381e-05	0.000109132	8.60135e-05	0.000118764	7.78551e-05	0.000117421	9.00535e-05	2.81184e-05	2.3745e-05
cellular organisms;Bacteria;Proteobacteria;Gammaproteobacteria;Chromatiales;	0.00655387	0.000372994	0.000405739	0.00138583	0.00111293	0.0014588	0.00134223	0.00100461	0.00228987	0.00655387	0.00112334	0.00299947	0.00260431	0.00378124	0.00447583	0.00163661	0.00045596	0.000347148
cellular organisms;Bacteria;Proteobacteria;Gammaproteobacteria;Methylococcales;	0.00654259	0.000284041	0.000306023	0.00052613	0.000549501	0.000863614	0.000697928	0.000331304	0.000690035	0.00440299	0.00081705	0.00197269	0.00171321	0.00240207	0.00654259	0.000862844	0.000457424	0.000339542
cellular organisms;Bacteria;Proteobacteria;Gammaproteobacteria;Enterobacterales;	0.00644551	0.00644551	0.0058767	0.00105574	0.00107455	0.00106615	0.000886875	0.00308788	0.00281891	0.00263048	0.00110751	0.00167046	0.00135634	0.00164081	0.00171976	0.00104818	0.000660516	0.000558026
cellular organisms;Bacteria;Terrabacteria group;Actinobacteria;Actinobacteria;Micrococcales;	0.00636051	0.00624214	0.00636051	0.000859091	0.00108161	0.00121211	0.00133774	0.00205577	0.00225426	0.000911549	0.00039503	0.000914128	0.00112251	0.00122113	0.00108895	0.00112488	0.000392785	0.000320134
cellular organisms;Eukaryota;Sar;Alveolata;Apicomplexa;Aconoidasida;Haemosporida;	0.00554509	0.0030068	0.00216543	0.000155131	0.000171025	0.000253093	0.000118111	0.00554509	0.000441692	3.73052e-05	0.000205854	0.00012529	0.000148404	0.0001068	0.000144787	0.000121178	4.6792e-05	5.58963e-05
cellular organisms;Eukaryota;Opisthokonta;Fungi;Dikarya;Ascomycota;saccharomyceta;Pezizomycotina;leotiomyceta;Eurotiomycetes;Eurotiomycetidae;Eurotiales;	0.00466231	0.00101975	0.000232049	0.000178771	0.000216194	0.000161887	0.000201852	0.00466231	8.172e-05	9.07474e-05	0.000192296	0.000172724	0.000211864	0.000165738	0.00019337	0.000206064	7.28256e-05	6.49448e-05
cellular organisms;Bacteria;Proteobacteria;Gammaproteobacteria;Vibrionales;	0.00463242	0.000418588	0.000245335	0.00135962	0.00143254	0.000620742	0.000581746	0.00145077	0.0015455	0.00463242	0.000868652	0.00210979	0.00310646	0.00324713	0.00227549	0.000996996	0.0003321	0.000292694
cellular organisms;Bacteria;Aquificae;Aquificae;Aquificales;	0.00452072	2.35187e-05	1.39005e-05	9.87311e-05	0.000106185	0.000354056	0.000270456	0.000897104	0.000478608	0.00128833	0.000286022	0.000816011	0.000371893	0.000709618	0.00452072	0.000824174	0.000275253	0.000268759
cellular organisms;Bacteria;Proteobacteria;delta/epsilon subdivisions;Deltaproteobacteria;Desulfobacterales;	0.00426265	0.00100855	0.00028192	0.000746414	0.00094742	0.00364882	0.00303195	0.000652753	0.001464	0.00426265	0.0018617	0.00237159	0.00170387	0.00211862	0.00339825	0.000995373	0.00261077	0.00223102
cellular organisms;Bacteria;Proteobacteria;Alphaproteobacteria;Rhodospirillales;	0.00420859	0.0017573	0.0017375	0.00420859	0.00326745	0.00419683	0.00362536	0.00131814	0.00208652	0.00330101	0.000821621	0.00315872	0.0036919	0.00414021	0.00347308	0.00395634	0.000409257	0.000301048
cellular organisms;Bacteria;Terrabacteria group;Actinobacteria;Actinobacteria;Pseudonocardiales;	0.00417357	0.000846232	0.000894695	0.000374843	0.000573451	0.000648431	0.000718267	0.00417357	0.00207844	0.000303169	0.000480541	0.000520513	0.000561947	0.000597998	0.000617711	0.000687848	0.000294007	0.000218511
cellular organisms;Eukaryota;Discoba;Euglenozoa;Kinetoplastea;Metakinetoplastina;Trypanosomatida;	0.00414107	0.00167695	6.81637e-05	9.59908e-05	0.000131365	8.47431e-05	0.000117439	0.00414107	6.05535e-05	4.48249e-05	0.000155297	0.000133545	0.000145846	9.38888e-05	0.00013078	0.000116692	1.62563e-05	1.48966e-05
cellular organisms;Bacteria;Terrabacteria group;Firmicutes;Bacilli;Lactobacillales;	0.00406886	0.00406886	0.00352343	0.000561467	0.000492492	0.00114212	0.000811833	0.00317261	0.000912318	0.000856575	0.000363335	0.000637946	0.000582172	0.000683773	0.000486427	0.000456311	0.000842733	0.000707271
cellular organisms;Bacteria;PVC group;Planctomycetes;Planctomycetia;Planctomycetales;	0.00403704	0.000870508	0.000284969	0.000722692	0.00098453	0.000896865	0.00111335	0.00403704	0.000278608	0.000434438	0.000151436	0.000648734	0.000984498	0.000992493	0.000831436	0.00111291	0.000184293	0.000151492
cellular organisms;Bacteria;Proteobacteria;Alphaproteobacteria;Sphingomonadales;	0.00375645	0.0034349	0.00375645	0.00131594	0.00099523	0.00104987	0.00096042	0.000405959	0.000900535	0.000999645	0.000273057	0.000843503	0.000952036	0.0029377	0.00119763	0.00117035	0.000176241	0.000138854
cellular organisms;Eukaryota;Sar;Stramenopiles;Ochrophyta;Bacillariophyta;Coscinodiscophyceae;Thalassiosirophycidae;Thalassiosirales;	0.00355975	0.000299903	1.4413e-05	4.08994e-05	7.84546e-05	3.5814e-05	6.20473e-05	0.00355975	1.03338e-05	1.90818e-05	7.07606e-05	5.06564e-05	7.50608e-05	4.1822e-05	6.57139e-05	4.55164e-05	1.90601e-05	1.68284e-05
cellular organisms;Bacteria;Nitrospirae;Nitrospira;Nitrospirales;	0.00346894	5.51791e-05	5.99762e-05	0.00031104	0.000320648	0.00346894	0.00249999	0.000108828	0.000250291	0.000439437	0.000588395	0.000684621	0.000361889	0.000394016	0.00037783	0.000324379	0.00293199	0.00244745
cellular organisms;Eukaryota;Metamonada;Preaxostyla;Oxymonadida;	0.00346246	0.000799034	3.14153e-06	1.28015e-05	1.55725e-05	1.01942e-05	1.41201e-05	0.00346246	3.82468e-06	6.71559e-06	0.000283932	0.000102328	3.68699e-05	1.37659e-05	0.000115895	5.2717e-05	1.63911e-05	9.23271e-06
cellular organisms;Archaea;Euryarchaeota;Methanomada group;Methanococci;Methanococcales;	0.00317197	0.000308193	2.39834e-05	4.11039e-05	2.08544e-05	0.000239156	0.000182733	0.00185319	5.55648e-05	0.000626386	0.000363218	0.000350446	0.000137307	0.000204928	4.58774e-05	4.01533e-05	0.00317197	0.00316235
cellular organisms;Eukaryota;Sar;Alveolata;Perkinsozoa;Perkinsea;Perkinsida;	0.00304294	0.00054113	1.42496e-05	1.98362e-05	3.41503e-05	1.63202e-05	2.55664e-05	0.00304294	1.21155e-05	6.24833e-06	1.9377e-05	1.91308e-05	3.53567e-05	2.13327e-05	2.19238e-05	1.73485e-05	1.29404e-06	9.15902e-07
cellular organisms;Bacteria;Proteobacteria;Gammaproteobacteria;Cellvibrionales;	0.00303627	0.000221141	0.00024249	0.00176043	0.00128546	0.00121145	0.00108418	0.00102294	0.00237948	0.00303627	0.000602662	0.00171032	0.00215673	0.00263462	0.0024048	0.00144685	0.000186782	0.000137701
cellular organisms;Eukaryota;Opisthokonta;Fungi;Fungi incertae sedis;Chytridiomycota;Chytridiomycota incertae sedis;Chytridiomycetes;Chytridiales;	0.00298613	0.000165549	3.19013e-06	2.79343e-05	2.45427e-05	1.40309e-05	2.16259e-05	0.00298613	4.89369e-06	1.02364e-05	0.000193037	9.10279e-05	4.15056e-05	1.80621e-05	0.000113045	5.49835e-05	3.14523e-06	4.19525e-06
cellular organisms;Bacteria;FCB group;Bacteroidetes/Chlorobi group;Bacteroidetes;Cytophagia;Cytophagales;	0.00294483	0.000501733	0.000504072	0.000968293	0.00120282	0.00132732	0.00136932	0.000521714	0.000381376	0.00215226	0.000544609	0.00113305	0.00150837	0.00199205	0.00294483	0.00127627	0.000783854	0.0006812
cellular organisms;Bacteria;Proteobacteria;Gammaproteobacteria;Xanthomonadales;	0.00286155	0.00286155	0.00283771	0.000649032	0.000791239	0.00087764	0.000879463	0.000748637	0.00144371	0.00152353	0.000368226	0.000933321	0.000968801	0.00124413	0.00124527	0.000780952	0.000182522	0.000152787
cellular organisms;Bacteria;PVC group;Planctomycetes;Candidatus Brocadiae;Candidatus Brocadiales;	0.00260727	1.52366e-05	1.47577e-05	0.000136113	0.000138422	0.00110475	0.000834819	3.48573e-05	8.18862e-05	0.000244456	0.000136786	0.000219779	0.000159141	0.000185008	0.000131284	0.000105322	0.00260727	0.00190057
cellular organisms;Eukaryota;Opisthokonta;Fungi;Fungi incertae sedis;Mucoromycota;Glomeromycotina;Glomeromycetes;Glomerales;	0.00236821	0.000547551	5.04589e-06	3.88544e-05	4.86755e-05	2.58355e-05	3.82792e-05	0.00236821	8.07697e-06	3.15024e-05	6.88884e-05	4.90585e-05	4.97323e-05	3.86996e-05	4.72305e-05	4.32033e-05	1.47556e-05	1.99761e-05
cellular organisms;Bacteria;Terrabacteria group;Cyanobacteria/Melainabacteria group;Cyanobacteria;Synechococcales;	0.00232979	0.000207212	0.000227427	0.00232979	0.00103311	0.00121291	0.0010537	0.000280228	0.000653997	0.000776031	0.000258602	0.000621075	0.00117955	0.00138025	0.000676429	0.00111206	0.000668209	0.000552473
cellular organisms;Bacteria;Terrabacteria group;Cyanobacteria/Melainabacteria group;Cyanobacteria;Nostocales;	0.00219858	0.0015428	0.00164896	0.000222247	0.000275707	0.000561672	0.000509107	0.00219858	0.000418482	0.000447641	0.000258579	0.000367246	0.000351201	0.000372752	0.000401755	0.000300977	0.000652761	0.000448839
cellular organisms;Bacteria;Proteobacteria;Betaproteobacteria;Nitrosomonadales;	0.00219368	0.000893321	0.000918727	0.000409648	0.000426332	0.000612343	0.000555351	0.000276287	0.000608885	0.00219368	0.000420749	0.00102024	0.000957296	0.00133109	0.00163951	0.000653067	0.000222637	0.000192297
cellular organisms;Archaea;TACK group;Thaumarchaeota;Nitrosopumilales;	0.00217646	0.000173101	0.000137679	0.00217646	0.000761096	0.0018273	0.00126096	0.00142641	0.00184937	0.000774043	0.000206509	0.000632843	0.00148384	0.00140372	0.00052063	0.00202667	4.83018e-05	4.13209e-05
cellular organisms;Eukaryota;Sar;Alveolata;Apicomplexa;Aconoidasida;Piroplasmida;	0.00217005	0.000117365	3.45082e-06	2.32717e-05	3.0462e-05	1.76833e-05	2.51285e-05	0.00217005	8.3858e-06	1.17686e-05	2.72714e-05	2.35626e-05	3.84672e-05	2.48995e-05	2.79986e-05	2.30474e-05	9.71427e-06	1.34543e-05
cellular organisms;Eukaryota;Opisthokonta;Fungi;Fungi incertae sedis;Chytridiomycota;Chytridiomycota incertae sedis;Neocallimastigomycetes;Neocallimastigales;	0.00208651	0.000527205	3.00853e-05	3.77092e-05	4.28472e-05	2.78512e-05	3.79196e-05	0.00208651	1.76981e-05	1.7843e-05	5.00652e-05	3.7264e-05	4.5673e-05	3.12697e-05	3.38574e-05	3.23185e-05	1.71011e-05	1.52914e-05
cellular organisms;Archaea;Euryarchaeota;Stenosarchaea group;Methanomicrobia;Methanophagales;	0.00195946	0.000331576	0.000364355	0.000192554	3.36949e-05	0.00185619	0.00143711	9.98337e-05	0.000235966	0.00046644	0.000405272	0.000520195	9.97168e-05	0.000149602	1.95342e-05	2.31406e-05	0.00195946	0.00123384
cellular organisms;Eukaryota;Opisthokonta;Fungi;Fungi incertae sedis;Mucoromycota;Glomeromycotina;Glomeromycetes;Diversisporales;	0.00193264	0.000542923	1.45765e-05	2.67482e-05	2.92326e-05	1.70307e-05	2.70779e-05	0.00193264	3.72966e-06	9.51919e-06	2.52432e-05	2.0508e-05	2.98562e-05	1.87572e-05	2.90207e-05	2.16016e-05	7.44072e-06	7.26405e-06
cellular organisms;Archaea;Euryarchaeota;Diaforarchaea group;Candidatus Poseidoniia;Candidatus Poseidoniales;	0.00180527	0.000179763	0.00011492	0.00079263	0.00122458	0.000935116	0.00121311	0.00048931	0.00091638	0.00049477	0.000154899	0.00158977	0.00110584	0.000991182	0.000729417	0.00180527	6.81706e-05	5.31171e-05
cellular organisms;Eukaryota;Opisthokonta;Fungi;Dikarya;Basidiomycota;Ustilaginomycotina;Ustilaginomycetes;Ustilaginales;	0.00177706	0.000155867	2.85433e-05	2.83024e-05	5.29102e-05	3.11669e-05	4.59465e-05	0.00177706	2.19504e-05	1.15839e-05	5.92311e-05	3.49686e-05	4.82431e-05	3.25118e-05	4.89004e-05	3.91553e-05	5.33791e-06	3.85837e-06
cellular organisms;Bacteria;PVC group;Verrucomicrobia;Verrucomicrobiae;Verrucomicrobiales;	0.00174352	0.000106067	0.000113444	0.00102723	0.00157724	0.00136804	0.00174352	6.48885e-05	0.000130111	0.000558633	0.000175883	0.00121835	0.00138541	0.00122713	0.00087406	0.00161705	9.33774e-05	6.92243e-05
cellular organisms;Eukaryota;Opisthokonta;Fungi;Dikarya;Ascomycota;saccharomyceta;Saccharomycotina;Saccharomycetes;Saccharomycetales;	0.00173714	0.000768284	0.000275593	0.000187687	0.000201396	0.000151982	0.000178391	0.00173714	0.000188455	0.000123489	0.000299432	0.000224829	0.00022457	0.00017514	0.000230092	0.000219673	0.000136108	0.000110166
cellular organisms;Bacteria;Terrabacteria group;Firmicutes;Clostridia;Thermoanaerobacterales;	0.00173473	0.000120999	0.00011868	0.000286582	0.000167427	0.00173473	0.00134461	0.000186033	0.000437344	0.00123064	0.000460119	0.000878798	0.000620579	0.00078116	0.000138769	0.000169521	0.000846957	0.000854147
cellular organisms;Eukaryota;Rhodophyta;Florideophyceae;Rhodymeniophycidae;Gigartinales;	0.00161158	0.000270998	6.78234e-06	8.26167e-06	9.24334e-06	7.53646e-06	9.79393e-06	0.00161158	3.04074e-06	4.22713e-06	4.04859e-05	2.30064e-05	1.50362e-05	8.59232e-06	1.86993e-05	1.19387e-05	2.42632e-06	1.87918e-06
cellular organisms;Bacteria;Proteobacteria;delta/epsilon subdivisions;Deltaproteobacteria;Syntrophobacterales;	0.0016096	8.39758e-05	9.2505e-05	0.000210795	0.000216194	0.0016096	0.00126664	0.000184246	0.000439625	0.000459844	0.000187452	0.00042071	0.000309299	0.000330668	0.000215021	0.000182523	0.00108354	0.000904685
cellular organisms;Bacteria;Terrabacteria group;Actinobacteria;Actinobacteria;Streptomycetales;	0.00159966	0.00152072	0.00143521	0.000872711	0.00150389	0.00131425	0.00159966	0.000578998	0.000971612	0.000787735	0.000460408	0.000968961	0.00141041	0.00129241	0.00132844	0.00133614	0.000247907	0.000180591
cellular organisms;Archaea;Euryarchaeota;Thermococci;Thermococcales;	0.00158618	0.00149815	3.56791e-05	4.06949e-05	2.27213e-05	0.000202637	0.000160044	0.00158618	5.88194e-05	9.60286e-05	4.71945e-05	7.37069e-05	4.84713e-05	5.30923e-05	2.09738e-05	2.57056e-05	0.000258232	0.000249131
cellular organisms;Bacteria;Proteobacteria;Alphaproteobacteria;Caulobacterales;	0.00157194	0.00142931	0.00157194	0.000714308	0.000251073	0.000295627	0.000250858	0.000158295	0.00036964	0.000293421	7.02379e-05	0.000195042	0.000240507	0.000404511	0.000298181	0.000307833	4.07891e-05	3.37515e-05
cellular organisms;Bacteria;Nitrospinae/Tectomicrobia group;Nitrospinae;Nitrospinia;Nitrospinales;	0.00150712	2.09759e-05	2.31086e-05	0.0010833	0.00150712	0.000777092	0.000951809	0.00032007	0.000762704	0.00060599	0.000121559	0.000845339	0.000707493	0.000802151	0.000371597	0.000705076	5.03327e-05	4.5574e-05
cellular organisms;Eukaryota;Opisthokonta;Fungi;Fungi incertae sedis;Mucoromycota;Mucoromycotina;Mucoromycetes;Mucorales;	0.00150675	0.000147642	1.94987e-05	9.01422e-05	8.8472e-05	5.88707e-05	8.17759e-05	0.00150675	3.34719e-05	3.91199e-05	0.000165196	0.000109417	0.000104268	6.90462e-05	9.22874e-05	9.44373e-05	2.40206e-05	1.83496e-05
cellular organisms;Bacteria;Proteobacteria;delta/epsilon subdivisions;Deltaproteobacteria;Desulfovibrionales;	0.00146383	0.00026337	0.00024534	0.000302001	0.000362539	0.000931937	0.000819328	0.00146383	0.000576054	0.000874863	0.000286911	0.000675969	0.000632096	0.000743794	0.000534219	0.000370334	0.000577033	0.000491108
cellular organisms;Archaea;DPANN group;Candidatus Altiarchaeota;Candidatus Altiarchaeales;	0.00133247	1.62633e-05	1.79169e-05	5.91814e-05	2.72747e-05	0.000368239	0.000293568	2.36747e-05	5.72752e-05	0.00021454	0.000142956	0.000178074	7.55172e-05	9.99512e-05	2.52779e-05	2.9651e-05	0.00133247	0.00110291
cellular organisms;Archaea;Euryarchaeota;Stenosarchaea group;Methanomicrobia;Methanomicrobiales;	0.00133011	3.87232e-05	3.24846e-05	7.86495e-05	6.00134e-05	0.000416621	0.000336668	8.9609e-05	0.000187576	0.000397665	0.000231893	0.000282089	0.000130606	0.000168462	6.34107e-05	6.89928e-05	0.00133011	0.00100059
cellular organisms;Bacteria;Proteobacteria;delta/epsilon subdivisions;Deltaproteobacteria;Myxococcales;	0.0013228	0.000356759	0.000392302	0.000494964	0.00103662	0.000887113	0.00112742	0.000142466	0.000335099	0.000555862	0.000202897	0.000645706	0.000933565	0.000866274	0.0013228	0.000776512	0.000215862	0.000156177
cellular organisms;Bacteria;Proteobacteria;Acidithiobacillia;Acidithiobacillales;	0.00131977	6.83101e-05	7.52553e-05	0.000865308	0.000612292	0.00108966	0.00103546	9.94093e-05	0.000222901	0.000659867	0.000157474	0.000850512	0.00131977	0.0012428	0.000494287	0.00116365	2.4416e-05	1.89076e-05
cellular organisms;Bacteria;Proteobacteria;Gammaproteobacteria;Legionellales;	0.0013161	0.000302314	0.000318973	0.000279343	0.000271836	0.000393464	0.000352248	0.000330709	0.000614396	0.0013161	0.000248633	0.00061531	0.000508996	0.000610385	0.000603028	0.000382021	0.000288732	0.00020721
cellular organisms;Bacteria;Proteobacteria;Betaproteobacteria;Rhodocyclales;	0.00129847	0.00118534	0.00129847	0.000218853	0.000260271	0.000300438	0.000290644	0.000244385	0.000576031	0.000806512	0.000165134	0.000430447	0.000394724	0.000544233	0.000601948	0.000291277	7.07857e-05	5.75229e-05
cellular organisms;Eukaryota;Sar;Stramenopiles;Oomycota;Saprolegniales;	0.00129357	0.000336902	3.81225e-05	9.21463e-05	0.000122713	6.3581e-05	9.6016e-05	0.00129357	3.59425e-05	6.02339e-05	0.000140944	0.000118669	0.000141835	9.13019e-05	0.000120084	9.71141e-05	3.81382e-05	2.52031e-05
cellular organisms;Eukaryota;Sar;Stramenopiles;Ochrophyta;PX clade;Phaeophyceae;Ectocarpales;	0.00128299	0.000271821	1.64146e-05	3.75456e-05	5.50958e-05	3.39404e-05	4.70672e-05	0.00128299	2.18553e-05	1.57349e-05	2.48922e-05	3.04133e-05	5.6734e-05	3.78677e-05	4.00761e-05	3.74951e-05	4.99642e-06	3.40568e-06
cellular organisms;Eukaryota;Cryptophyceae;Pyrenomonadales;	0.00125087	0.000257935	6.69397e-06	3.37829e-05	5.23182e-05	2.97248e-05	4.16672e-05	0.00125087	1.64628e-05	1.72671e-05	2.89252e-05	3.26292e-05	5.6746e-05	3.51442e-05	3.72835e-05	3.17496e-05	1.07028e-05	1.00486e-05
cellular organisms;Eukaryota;Opisthokonta;Fungi;Dikarya;Ascomycota;saccharomyceta;Pezizomycotina;leotiomyceta;dothideomyceta;Dothideomycetes;Pleosporomycetidae;Pleosporales;	0.00123498	0.000390477	0.000158667	0.000138117	0.000212324	0.000143609	0.000193752	0.00123498	6.25965e-05	6.8699e-05	0.000164596	0.000157072	0.000207696	0.000136269	0.000190664	0.000163066	5.25433e-05	5.16537e-05
cellular organisms;Bacteria;FCB group;Bacteroidetes/Chlorobi group;Bacteroidetes;Bacteroidia;Bacteroidales;	0.00123484	0.00106999	0.000790446	0.00046204	0.000535613	0.00121921	0.000753476	0.000501245	0.000358499	0.00123484	0.000400631	0.000678529	0.000749587	0.000935879	0.00107456	0.000548594	0.000856015	0.000716135
cellular organisms;Bacteria;FCB group;Bacteroidetes/Chlorobi group;Bacteroidetes;Sphingobacteriia;Sphingobacteriales;	0.00119755	0.00109527	0.00119755	0.000374025	0.000460664	0.000568813	0.000576726	0.000158728	0.000341395	0.000860508	0.000237907	0.000470554	0.000607152	0.000794904	0.00105311	0.000471804	0.000416689	0.000400281
cellular organisms;Archaea;TACK group;Crenarchaeota;Thermoprotei;Acidilobales;	0.00119284	0.00119284	1.20933e-05	4.62163e-06	3.9159e-06	1.14942e-05	9.22058e-06	8.67737e-06	9.0272e-07	8.17172e-06	4.59464e-06	6.61235e-06	4.69581e-06	5.32177e-06	2.86464e-06	3.69355e-06	3.81741e-05	3.05353e-05
cellular organisms;Archaea;Euryarchaeota;Methanomada group;Methanobacteria;Methanobacteriales;	0.00118235	4.61991e-05	2.87244e-05	7.66045e-05	4.57614e-05	0.000374197	0.000294438	3.95207e-05	8.55921e-05	0.000285771	0.000164923	0.000206439	0.000103031	0.000133284	5.33341e-05	5.68396e-05	0.00118235	0.00101402
cellular organisms;Bacteria;Terrabacteria group;Actinobacteria;Acidimicrobiia;Acidimicrobiales;	0.00116541	5.05267e-05	5.56506e-05	0.00052253	0.000550548	0.000620364	0.0006992	6.48027e-05	0.000149614	0.000278458	0.00013411	0.00042696	0.000571507	0.000962306	0.000422599	0.00116541	4.58215e-05	3.06143e-05
cellular organisms;Bacteria;Proteobacteria;delta/epsilon subdivisions;Deltaproteobacteria;Desulfuromonadales;	0.00105483	8.73568e-05	9.53151e-05	0.000280652	0.000350154	0.00105483	0.000907807	0.000195715	0.000468536	0.000932294	0.00027571	0.000605873	0.000498308	0.00059058	0.000636281	0.000354189	0.000975588	0.000787186
cellular organisms;Eukaryota;Opisthokonta;Fungi;Dikarya;Basidiomycota;Pucciniomycotina;Pucciniomycetes;Pucciniales;	0.00105287	0.000235532	3.19234e-05	3.43146e-05	4.65354e-05	3.61929e-05	5.10077e-05	0.00105287	7.23364e-05	3.2187e-05	0.000100864	7.45809e-05	5.53288e-05	3.73208e-05	5.53494e-05	5.23999e-05	1.87815e-05	1.26121e-05
cellular organisms;Bacteria;FCB group;Gemmatimonadetes;Gemmatimonadetes;Gemmatimonadales;	0.00102971	6.91924e-05	7.62274e-05	0.000445353	0.000747436	0.000698696	0.000844707	4.20817e-05	0.000100677	0.000197099	8.36552e-05	0.000460013	0.000528272	0.00102971	0.000337855	0.000671004	8.60805e-05	5.58016e-05
cellular organisms;Bacteria;Proteobacteria;Betaproteobacteria;Neisseriales;	0.000997624	0.000804865	0.000873058	0.00020871	0.000222887	0.00029868	0.000281689	0.00018904	0.000367597	0.000997624	0.00019558	0.000482852	0.00043635	0.000560313	0.000562549	0.000303468	0.000205411	0.000175601
cellular organisms;Bacteria;FCB group;Bacteroidetes/Chlorobi group;Bacteroidetes;Chitinophagia;Chitinophagales;	0.000913129	0.000687071	0.000751395	0.000316275	0.000389814	0.000453651	0.000461686	0.000239372	0.000262573	0.000844567	0.000205019	0.000447362	0.000545218	0.000719669	0.000913129	0.000406794	0.000327401	0.000291446
cellular organisms;Bacteria;Terrabacteria group;Chloroflexi;Anaerolineae;Anaerolineales;	0.000900492	0.000273112	0.000298255	0.000190591	0.000223206	0.000900492	0.000813225	0.000212727	0.000493931	0.000465886	0.000304736	0.000570913	0.000292233	0.00033322	0.000168078	0.000231957	0.0004791	0.000286056
cellular organisms;Eukaryota;Opisthokonta;Fungi;Dikarya;Ascomycota;saccharomyceta;Pezizomycotina;leotiomyceta;dothideomyceta;Dothideomycetes;Pleosporomycetidae;Aulographales;	0.000894444	0.000183373	1.15322e-06	6.4212e-06	8.3782e-06	7.47331e-06	9.24664e-06	0.000894444	2.96947e-06	2.55366e-06	5.10949e-06	5.29694e-06	7.48206e-06	6.11946e-06	5.19665e-06	6.23985e-06	5.2121e-07	3.52675e-07
cellular organisms;Eukaryota;Haptista;Haptophyta;Prymnesiophyceae;Isochrysidales;	0.0008868	0.0008868	4.14761e-05	7.57866e-05	0.000119845	4.70187e-05	8.97455e-05	0.000667697	2.20929e-05	1.81364e-05	3.13668e-05	5.24662e-05	0.000127603	7.37982e-05	8.699e-05	6.60734e-05	1.977e-06	1.43702e-06
cellular organisms;Eukaryota;Viridiplantae;Chlorophyta;core chlorophytes;Trebouxiophyceae;Chlorellales;	0.000885351	0.000179703	6.85746e-06	4.58482e-05	5.41396e-05	3.8477e-05	5.41767e-05	0.000885351	2.33282e-05	5.50396e-05	4.08837e-05	5.17864e-05	6.7843e-05	5.00041e-05	5.64147e-05	4.22892e-05	6.72181e-06	6.24814e-06
cellular organisms;Bacteria;FCB group;Bacteroidetes/Chlorobi group;Bacteroidetes;Bacteroidia;Marinilabiliales;	0.000850924	0.000161988	0.000169448	0.000198566	0.000274204	0.000376528	0.000352613	8.32762e-05	0.000178952	0.000850924	0.000198771	0.000342412	0.000449897	0.000603867	0.000766787	0.000281148	0.000391042	0.000364824
cellular organisms;Eukaryota;Opisthokonta;Fungi;Fungi incertae sedis;Chytridiomycota;Chytridiomycota incertae sedis;Chytridiomycetes;Rhizophydiales;	0.000837572	0.000837572	5.44797e-06	1.8282e-05	1.38422e-05	1.08047e-05	1.54024e-05	0.000374531	3.99097e-06	5.16166e-06	2.00947e-05	1.54936e-05	1.74141e-05	1.01763e-05	1.36754e-05	1.36643e-05	2.25558e-06	1.28437e-06
cellular organisms;Bacteria;Proteobacteria;Alphaproteobacteria;Rickettsiales;	0.000818806	8.68154e-05	4.81083e-05	0.000818806	0.000393684	0.000648478	0.000434138	0.000230656	6.9652e-05	0.000319458	0.000170329	0.000313341	0.000502451	0.000456498	0.000281066	0.000536758	0.000148868	0.000117904
cellular organisms;Bacteria;PVC group;Planctomycetes;Planctomycetia;Pirellulales;	0.00081563	7.40053e-05	8.02968e-05	0.000417174	0.000698396	0.000596191	0.000777781	5.81549e-05	0.00013643	0.000486511	0.000135678	0.000510457	0.000738022	0.000782391	0.000699029	0.00081563	7.58899e-05	5.95389e-05
cellular organisms;Archaea;Euryarchaeota;Diaforarchaea group;Thermoplasmata;Thermoplasmatales;	0.000811792	0.000811792	6.65244e-05	0.000155336	4.863e-05	0.000212205	0.000126117	0.000565671	4.3877e-05	9.35184e-05	5.58455e-05	7.99397e-05	7.34395e-05	6.97072e-05	3.10216e-05	4.8725e-05	0.000391662	0.000336405
cellular organisms;Bacteria;Proteobacteria;Gammaproteobacteria;Pasteurellales;	0.000763632	0.00036472	0.000295984	0.000185847	0.000169249	0.000189727	0.00015883	0.000285226	0.000336905	0.000763632	0.000159338	0.000360369	0.000297505	0.000355351	0.000423319	0.000197875	0.000166634	0.000136159
cellular organisms;Bacteria;Terrabacteria group;Actinobacteria;Actinobacteria;Geodermatophilales;	0.000737203	0.000678156	0.000737203	8.91606e-05	0.000125719	0.000137446	0.000155332	7.72219e-05	0.000181494	7.12309e-05	3.51736e-05	9.18666e-05	0.000121923	0.000141295	0.000108943	0.00014805	1.94645e-05	1.55967e-05
cellular organisms;Eukaryota;Sar;Stramenopiles;Ochrophyta;Bacillariophyta;Bacillariophyceae;Bacillariophycidae;Bacillariales;	0.000736704	0.000267886	1.7126e-05	2.59711e-05	4.1208e-05	2.18252e-05	3.41406e-05	0.000736704	1.012e-05	1.01495e-05	1.82303e-05	2.27415e-05	4.62014e-05	2.90475e-05	3.09928e-05	2.95017e-05	8.02483e-06	4.51108e-06
cellular organisms;Eukaryota;Opisthokonta;Fungi;Dikarya;Basidiomycota;Ustilaginomycotina;Malasseziomycetes;Malasseziales;	0.000725587	0.000664122	0.000725587	3.8609e-05	3.92045e-05	1.53519e-05	1.68149e-05	4.74287e-05	0.000110346	6.23746e-06	1.0258e-05	1.02496e-05	1.82908e-05	1.58969e-05	1.16889e-05	1.16962e-05	9.13914e-06	1.14856e-05
cellular organisms;Archaea;Euryarchaeota;Archaeoglobi;Archaeoglobales;	0.000713644	3.02326e-05	3.33064e-05	6.31486e-05	2.53167e-05	0.000352724	0.000269174	1.87156e-05	4.60863e-05	0.000211889	0.000124999	0.000154927	7.6502e-05	0.000105695	2.06571e-05	2.68808e-05	0.000713644	0.000599274
cellular organisms;Bacteria;Terrabacteria group;Actinobacteria;Actinobacteria;Bifidobacteriales;	0.000711401	0.000148207	0.000133888	5.52551e-05	6.52498e-05	0.000711401	9.03502e-05	5.02447e-05	6.14087e-05	0.000354025	7.78826e-05	0.000155456	0.000115486	0.000125819	0.000129312	8.75818e-05	8.26477e-05	4.77796e-05
cellular organisms;Eukaryota;Opisthokonta;Fungi;Dikarya;Ascomycota;saccharomyceta;Pezizomycotina;leotiomyceta;sordariomyceta;Leotiomycetes;Helotiales;	0.000685231	0.000202941	5.87126e-05	7.99174e-05	0.000137375	8.76482e-05	0.000125346	0.000685231	3.84131e-05	4.38687e-05	0.000113462	9.53979e-05	0.000137139	9.5393e-05	0.000114773	0.000104716	5.12762e-05	5.11747e-05
cellular organisms;Eukaryota;Opisthokonta;Fungi;Fungi incertae sedis;Chytridiomycota;Chytridiomycota incertae sedis;Chytridiomycetes;Synchytriales;	0.000642743	3.81296e-05	4.68357e-06	1.82411e-05	1.47529e-05	1.24731e-05	1.58975e-05	0.000642743	1.1379e-05	1.61587e-05	2.83869e-05	2.09317e-05	2.0969e-05	1.27289e-05	1.5446e-05	1.42798e-05	9.94792e-06	8.87478e-06
cellular organisms;Bacteria;Terrabacteria group;Cyanobacteria/Melainabacteria group;Cyanobacteria;Oscillatoriophycideae;Chroococcales;	0.000626377	5.49906e-05	5.254e-05	9.41504e-05	0.000103361	0.000246703	0.000216931	0.000109992	7.6945e-05	0.000289585	0.000101472	0.000181606	0.000140358	0.000160633	0.000165012	0.000105303	0.000626377	0.00036714
cellular organisms;Bacteria;Spirochaetes;Spirochaetia;Spirochaetales;	0.000624018	5.25641e-05	5.7038e-05	0.000191736	0.000236912	0.000512043	0.000480403	8.46199e-05	0.000193325	0.000624018	0.000202375	0.000476592	0.000343851	0.000374301	0.000276704	0.000252905	0.000412484	0.000346911
cellular organisms;Eukaryota;Opisthokonta;Fungi;Fungi incertae sedis;Chytridiomycota;Chytridiomycota incertae sedis;Chytridiomycetes;Spizellomycetales;	0.000620384	0.000168333	2.13854e-06	2.25356e-05	1.86688e-05	1.34362e-05	1.93168e-05	0.000620384	7.67312e-06	1.71367e-05	2.69048e-05	2.17704e-05	2.38393e-05	1.62502e-05	1.89584e-05	1.72365e-05	3.86414e-06	2.21606e-06
cellular organisms;Bacteria;Terrabacteria group;Actinobacteria;Actinobacteria;Streptosporangiales;	0.000567026	0.000328792	0.000356826	0.000300161	0.000463078	0.000492838	0.000567026	0.000103323	0.000238746	0.000233079	0.000135109	0.000327907	0.000430345	0.000459587	0.000383732	0.00047449	0.000123005	0.000102697
cellular organisms;Bacteria;Terrabacteria group;Firmicutes;Negativicutes;Selenomonadales;	0.000565929	0.000366028	7.54497e-05	0.00012822	0.000121484	0.000565929	0.000468206	0.000189869	0.000139114	0.00050079	0.00016951	0.000335941	0.000255987	0.000303865	0.000113088	0.000117429	0.000325001	0.00033691
cellular organisms;Bacteria;PVC group;Chlamydiae;Chlamydiia;Chlamydiales;	0.000560919	0.000560919	0.000537042	4.27808e-05	4.17089e-05	0.00013272	5.24567e-05	0.000313215	0.000119492	3.46212e-05	1.96657e-05	3.38121e-05	4.13855e-05	3.97138e-05	4.76048e-05	3.84838e-05	4.13193e-05	3.66835e-05
cellular organisms;Bacteria;Terrabacteria group;Firmicutes;Clostridia;Halanaerobiales;	0.000558209	4.08489e-05	4.49888e-05	8.87517e-05	7.37646e-05	0.000558209	0.000456374	0.000107782	0.000255304	0.000387135	0.000158893	0.000288039	0.000183557	0.000225645	7.72589e-05	8.1827e-05	0.000463751	0.00043818
cellular organisms;Bacteria;PVC group;Verrucomicrobia;Opitutae;Puniceicoccales;	0.000547111	4.19558e-05	4.62083e-05	0.000547111	0.000435074	0.000368813	0.000373415	3.74591e-05	8.76351e-05	0.000146135	5.12275e-05	0.0002698	0.000521306	0.000348775	0.000273321	0.000425858	3.01133e-05	2.48715e-05
cellular organisms;Eukaryota;Sar;Alveolata;Ciliophora;Intramacronucleata;Oligohymenophorea;Hymenostomatida;	0.000534664	0.000110751	6.99001e-06	4.98563e-05	0.000130773	4.91449e-05	6.2162e-05	0.000534664	5.12175e-05	3.38062e-05	7.64629e-05	7.1085e-05	0.000168268	0.000111666	0.000105099	4.85757e-05	1.12959e-05	1.24963e-05
cellular organisms;Bacteria;Proteobacteria;Gammaproteobacteria;Aeromonadales;	0.000532651	0.000148031	0.000162405	0.000129815	0.00013519	0.000132035	0.000128692	8.81946e-05	0.000197767	0.000532651	0.000114133	0.000255127	0.000223957	0.000273986	0.000290279	0.000152126	6.44413e-05	5.70017e-05
cellular organisms;Bacteria;FCB group;Bacteroidetes/Chlorobi group;Balneolaeota;Balneolia;Balneolales;	0.000523305	4.07887e-06	4.49358e-06	0.000113373	0.000156226	0.00018919	0.000201497	2.86488e-05	6.80841e-05	0.000523305	0.000100099	0.0003028	0.000255987	0.000292014	0.000320782	0.000184882	0.000120426	0.000105081
cellular organisms;Eukaryota;Sar;Alveolata;Dinophyceae;Suessiales;	0.000482338	0.000146811	0.000104055	0.000144334	0.000482338	0.000176196	0.000339102	0.000198784	6.16938e-05	5.44311e-05	0.000168878	0.000141296	0.000382294	0.000164211	0.000258177	0.000179118	1.95633e-05	1.61809e-05
cellular organisms;Bacteria;Terrabacteria group;Firmicutes;Tissierellia;Tissierellales;	0.000473869	0.000102012	0.000109688	0.000112105	8.31901e-05	0.000381181	0.000292077	5.98393e-05	0.000139256	0.000291226	0.000125693	0.000221103	0.000161579	0.000191287	7.95909e-05	9.14339e-05	0.000473869	0.000390716
cellular organisms;Bacteria;Fusobacteria;Fusobacteriia;Fusobacteriales;	0.000470724	7.14905e-05	6.72535e-05	8.34347e-05	7.92286e-05	0.000470724	0.000158783	3.66318e-05	6.91769e-05	0.000216692	7.67203e-05	0.00013961	0.000113312	0.000130833	8.90917e-05	7.53539e-05	0.000453713	0.000365755
cellular organisms;Bacteria;Terrabacteria group;Cyanobacteria/Melainabacteria group;Cyanobacteria;Oscillatoriophycideae;Oscillatoriales;	0.000441288	7.60828e-05	8.13086e-05	0.00016826	0.000216422	0.000441288	0.000400827	7.85249e-05	0.000136738	0.000325098	0.00012528	0.00026422	0.000250103	0.000274373	0.000254031	0.000193678	0.000254755	0.000199156
cellular organisms;Bacteria;Proteobacteria;Gammaproteobacteria;Nevskiales;	0.000435177	0.000302498	0.000331093	0.00016327	0.000145435	0.000245198	0.000167836	0.000154435	0.000363511	0.000435177	8.5387e-05	0.000236853	0.000227608	0.00030513	0.000288925	0.000188119	2.42452e-05	1.70758e-05
cellular organisms;Bacteria;Thermodesulfobacteria;Thermodesulfobacteria;Thermodesulfobacteriales;	0.000414253	2.64224e-05	2.39216e-05	6.8302e-05	6.1516e-05	0.000414253	0.000314287	5.33051e-05	0.000103457	0.000236198	9.02078e-05	0.000182153	0.000129945	0.000158627	8.53201e-05	5.91434e-05	0.000283682	0.000276776
cellular organisms;Bacteria;Terrabacteria group;Actinobacteria;Actinobacteria;Actinomycetales;	0.000412297	0.000357653	0.000325672	0.000218198	0.000241283	0.000293854	0.000318915	5.913e-05	0.000118922	0.000196024	7.9825e-05	0.000213493	0.000246788	0.000396694	0.000194378	0.000412297	7.95743e-05	7.19773e-05
cellular organisms;Archaea;TACK group;Crenarchaeota;Thermoprotei;Sulfolobales;	0.000402389	0.000402389	2.39658e-05	2.11041e-05	1.57091e-05	5.18395e-05	4.28452e-05	5.57632e-06	1.18304e-05	2.78512e-05	1.53129e-05	2.55577e-05	2.26023e-05	2.474e-05	1.23511e-05	2.03425e-05	7.651e-05	6.20918e-05
cellular organisms;Eukaryota;Opisthokonta;Fungi;Dikarya;Ascomycota;saccharomyceta;Pezizomycotina;leotiomyceta;Eurotiomycetes;Eurotiomycetidae;Onygenales;	0.000401909	7.22766e-05	4.50639e-05	3.9018e-05	4.9996e-05	3.45825e-05	4.56963e-05	0.000401909	2.02637e-05	1.94513e-05	3.68195e-05	3.45272e-05	4.9312e-05	3.60103e-05	4.02777e-05	3.85304e-05	1.73527e-05	1.80022e-05
cellular organisms;Bacteria;Terrabacteria group;Actinobacteria;Actinobacteria;Micromonosporales;	0.000398372	0.000257996	0.000280701	0.000222943	0.000356256	0.000343962	0.000398372	0.000143722	0.000316689	0.000187308	0.000122901	0.000244039	0.000331517	0.000342359	0.000318234	0.000348359	6.29765e-05	4.37475e-05
cellular organisms;Bacteria;Terrabacteria group;Actinobacteria;Actinobacteria;Candidatus Actinomarinidae;Candidatus Actinomarinales;	0.000398115	4.94117e-06	5.44355e-06	0.000398115	3.32396e-05	7.10122e-05	3.44377e-05	3.63682e-06	7.24552e-06	1.97664e-05	6.85685e-06	1.97399e-05	0.000154565	7.2841e-05	2.54363e-05	9.56964e-05	1.82244e-05	2.16658e-05
cellular organisms;Eukaryota;Opisthokonta;Fungi;Dikarya;Ascomycota;saccharomyceta;Pezizomycotina;leotiomyceta;dothideomyceta;Dothideomycetes;Dothideomycetidae;Dothideales;	0.000384252	4.0155e-05	4.22538e-05	1.30469e-05	1.57547e-05	1.07731e-05	1.39273e-05	0.000384252	1.57263e-05	6.73732e-06	9.64952e-06	1.1565e-05	1.6057e-05	1.2672e-05	1.49854e-05	1.44944e-05	2.74983e-06	2.29502e-06
cellular organisms;Bacteria;PVC group;Planctomycetes;Phycisphaerae;Phycisphaerales;	0.000375368	1.50321e-05	1.65604e-05	0.000145193	0.000204264	0.000180107	0.000223775	2.77852e-05	6.673e-05	0.000198001	4.71243e-05	0.000179143	0.000213797	0.000185134	0.000375368	0.000206232	3.76799e-05	2.59611e-05
cellular organisms;Archaea;Euryarchaeota;Candidatus Methanoliparia;Candidatus Methanoliparales;	0.000372325	3.52259e-05	3.88074e-05	2.8466e-05	7.64966e-06	0.000258829	0.000197354	3.93857e-05	9.36691e-05	9.12364e-05	5.94885e-05	7.58081e-05	2.99283e-05	3.95999e-05	6.82331e-06	7.70421e-06	0.000366159	0.000372325
cellular organisms;Archaea;TACK group;Crenarchaeota;Thermoprotei;Desulfurococcales;	0.000365149	0.000365149	4.67032e-05	2.78116e-05	1.60279e-05	0.000100516	7.91385e-05	0.000185049	0.000107424	3.33172e-05	1.6639e-05	3.20288e-05	2.58209e-05	2.66202e-05	1.16313e-05	1.87382e-05	5.43226e-05	4.32369e-05
cellular organisms;Eukaryota;Opisthokonta;Fungi;Dikarya;Ascomycota;saccharomyceta;Pezizomycotina;leotiomyceta;dothideomyceta;Dothideomycetes;Dothideomycetidae;Mycosphaerellales;	0.000364754	0.000170759	8.22321e-05	5.39463e-05	6.953e-05	5.33289e-05	6.87452e-05	0.000364754	0.000298587	2.76013e-05	5.73277e-05	5.65184e-05	7.54331e-05	5.29898e-05	6.16689e-05	5.62706e-05	3.66644e-05	3.47253e-05
cellular organisms;Bacteria;Terrabacteria group;Actinobacteria;Thermoleophilia;Solirubrobacterales;	0.000363706	0.000330152	0.000363706	5.35373e-05	7.62234e-05	9.09375e-05	0.000100316	2.99582e-05	7.27878e-05	4.40317e-05	1.91352e-05	5.82664e-05	6.6594e-05	8.17182e-05	5.78254e-05	7.83666e-05	2.92956e-05	1.5644e-05
cellular organisms;Eukaryota;Opisthokonta;Fungi;Dikarya;Ascomycota;saccharomyceta;Pezizomycotina;leotiomyceta;sordariomyceta;Sordariomycetes;Sordariomycetidae;Sordariales;	0.000358033	9.65493e-05	3.75702e-05	2.10632e-05	3.27387e-05	2.59461e-05	3.4469e-05	0.000358033	6.00071e-05	1.15295e-05	2.2825e-05	2.20088e-05	3.24023e-05	2.25862e-05	2.75667e-05	2.70767e-05	3.56759e-06	3.24777e-06
cellular organisms;Eukaryota;Opisthokonta;Fungi;Dikarya;Ascomycota;saccharomyceta;Pezizomycotina;leotiomyceta;sordariomyceta;Sordariomycetes;Hypocreomycetidae;Hypocreales;	0.000357107	0.000183281	0.000147197	0.000163843	0.00023245	0.000156113	0.000221591	0.000128733	8.29315e-05	8.14999e-05	0.000152037	0.000151157	0.000220787	0.000160428	0.000189843	0.000171162	0.000284625	0.000357107
cellular organisms;Eukaryota;Sar;Alveolata;Apicomplexa;Conoidasida;Coccidia;Eucoccidiorida;	0.000356394	0.000111754	5.3163e-05	0.000101594	0.000181224	9.30058e-05	0.000145158	0.000356394	4.33068e-05	4.05435e-05	9.53719e-05	9.26347e-05	0.000175342	9.36381e-05	0.000131068	9.07157e-05	1.38929e-05	1.03486e-05
cellular organisms;Bacteria;Proteobacteria;Zetaproteobacteria;Mariprofundales;	0.00035271	5.12165e-06	5.64238e-06	1.91818e-05	2.04446e-05	3.6635e-05	3.34109e-05	1.33943e-05	3.2688e-05	0.00035271	5.17189e-05	0.000133739	0.000103728	0.000124144	0.000112167	4.16736e-05	1.64001e-05	1.13909e-05
cellular organisms;Bacteria;Acidobacteria;Acidobacteriia;Acidobacteriales;	0.000340484	0.000115452	0.000114902	0.000157831	0.00026405	0.000323236	0.000340484	5.45716e-05	0.000104739	0.000156882	5.85992e-05	0.000175655	0.000229434	0.000295615	0.000182833	0.000239101	7.53777e-05	5.79808e-05
cellular organisms;Eukaryota;Viridiplantae;Chlorophyta;core chlorophytes;Chlorophyceae;Chlamydomonadales;	0.000334416	0.000260952	6.56982e-05	9.74223e-05	0.000182271	9.8574e-05	0.00015995	0.000334416	0.000118233	5.06277e-05	9.70569e-05	9.52655e-05	0.000168124	0.000101	0.000136437	9.66385e-05	3.17489e-05	2.29239e-05
cellular organisms;Eukaryota;Opisthokonta;Fungi;Dikarya;Basidiomycota;Agaricomycotina;Agaricomycetes;Agaricomycetidae;Boletales;	0.000328636	0.000123569	1.78197e-05	2.91204e-05	4.25285e-05	3.03195e-05	4.00201e-05	0.000328636	1.05476e-05	3.31433e-05	5.06034e-05	3.91003e-05	4.50005e-05	3.15432e-05	4.28832e-05	3.97989e-05	2.94753e-06	2.30028e-06
cellular organisms;Bacteria;FCB group;Bacteroidetes/Chlorobi group;Chlorobi;Chlorobia;Chlorobiales;	0.00032663	1.78556e-05	1.96489e-05	0.000111614	0.000159869	0.00027095	0.000259917	3.51124e-05	7.86317e-05	0.00032663	9.13077e-05	0.000221359	0.000197452	0.000226694	0.000190865	0.000148162	0.000217084	0.000196082
cellular organisms;Bacteria;Calditrichaeota;Calditrichae;Calditrichales;	0.00032312	1.36363e-06	1.50228e-06	7.44778e-05	0.000118661	0.000170591	0.000177609	1.91014e-05	4.4946e-05	0.00032312	6.85061e-05	0.000193268	0.000190991	0.000253679	0.00014827	0.000130319	7.00488e-05	5.00061e-05
cellular organisms;Bacteria;Proteobacteria;Alphaproteobacteria;Holosporales;	0.000317853	5.31617e-05	4.47591e-05	4.68298e-05	3.44235e-05	6.46652e-05	5.573e-05	0.000237643	0.000317853	0.000144396	2.95258e-05	5.67391e-05	6.57773e-05	9.09373e-05	9.77864e-05	5.5226e-05	2.92866e-05	2.10184e-05
cellular organisms;Archaea;Euryarchaeota;Stenosarchaea group;Methanomicrobia;Methanocellales;	0.000312088	9.20453e-06	1.01404e-05	1.02657e-05	7.28539e-06	6.20653e-05	5.05542e-05	7.40652e-06	1.80307e-05	8.87806e-05	5.2343e-05	5.45673e-05	2.16055e-05	2.98224e-05	8.60831e-06	9.51368e-06	0.000312088	0.0002581
cellular organisms;Eukaryota;Metamonada;Parabasalia;Tritrichomonadida;	0.000308582	7.21924e-08	7.95324e-08	9.81585e-06	1.45708e-05	7.86276e-06	1.01171e-05	5.19485e-06	2.51811e-06	6.31353e-06	0.000308582	0.000213431	3.48763e-05	1.35608e-05	0.000153928	6.75191e-05	8.55503e-06	6.35868e-06
cellular organisms;Eukaryota;Opisthokonta;Fungi;Dikarya;Ascomycota;saccharomyceta;Pezizomycotina;Pezizomycetes;Pezizales;	0.000306498	7.7286e-05	2.76596e-05	3.59097e-05	4.9313e-05	3.46983e-05	4.51021e-05	0.000306498	2.00024e-05	2.15051e-05	4.26233e-05	4.38498e-05	5.45002e-05	3.58051e-05	4.34158e-05	3.63385e-05	3.13265e-05	3.31093e-05
cellular organisms;Bacteria;Terrabacteria group;Actinobacteria;Coriobacteriia;Coriobacteriales;	0.000304848	5.24318e-05	4.73748e-05	4.85067e-05	5.66895e-05	0.000304848	0.000115849	3.11391e-05	5.38306e-05	8.99759e-05	3.5665e-05	7.60641e-05	7.00888e-05	7.53822e-05	5.38091e-05	5.69888e-05	6.98331e-05	5.62069e-05
cellular organisms;Bacteria;Terrabacteria group;Tenericutes;Mollicutes;Mycoplasmatales;	0.000302823	3.01363e-05	3.17113e-05	4.5521e-05	4.394e-05	9.24848e-05	7.96493e-05	1.52374e-05	2.28531e-05	0.000152937	5.85446e-05	0.000113178	8.3924e-05	9.86066e-05	5.77966e-05	5.41347e-05	0.000302823	0.000284245
cellular organisms;Eukaryota;Opisthokonta;Fungi;Dikarya;Basidiomycota;Agaricomycotina;Agaricomycetes;Agaricomycetes incertae sedis;Cantharellales;	0.000299327	3.5278e-05	9.25668e-06	2.69936e-05	3.32851e-05	2.27883e-05	3.15762e-05	0.000299327	1.49662e-05	1.88645e-05	5.25302e-05	3.83499e-05	4.08451e-05	2.67456e-05	3.4534e-05	3.25144e-05	6.27249e-06	5.84282e-06
cellular organisms;Bacteria;Thermotogae;Thermotogae;Thermotogales;	0.000282133	3.18689e-05	3.26127e-05	5.77908e-05	4.78559e-05	0.000282133	0.000233902	6.8791e-05	0.000149139	0.000230569	7.81011e-05	0.000193497	0.000115161	0.000115814	4.19619e-05	5.21853e-05	0.000237043	0.000216163
cellular organisms;Bacteria;Proteobacteria;delta/epsilon subdivisions;Deltaproteobacteria;Bradymonadales;	0.000280773	1.86658e-05	2.05503e-05	5.47234e-05	0.000107778	0.000111305	0.000127253	2.06722e-05	4.51123e-05	0.000280773	5.00964e-05	0.000153885	0.000141643	0.000175949	0.00018171	0.0001005	3.77518e-05	3.42305e-05
cellular organisms;Archaea;Euryarchaeota;Diaforarchaea group;Thermoplasmata;Methanomassiliicoccales;	0.000273923	9.7179e-06	1.07059e-05	1.92636e-05	1.66198e-05	9.10954e-05	7.5469e-05	1.19327e-05	2.79131e-05	6.69386e-05	4.05561e-05	5.1601e-05	2.80547e-05	3.49049e-05	1.53021e-05	1.73485e-05	0.000273923	0.000226154
cellular organisms;Bacteria;Terrabacteria group;Firmicutes;Negativicutes;Veillonellales;	0.000267792	0.000136207	0.000146521	6.62161e-05	5.59154e-05	0.000267792	0.000152523	2.7348e-05	6.18363e-05	0.000166651	5.63136e-05	0.000118828	9.96087e-05	0.000118298	5.0743e-05	5.50581e-05	0.000124443	0.000131021
cellular organisms;Eukaryota;Opisthokonta;Fungi;Fungi incertae sedis;Zoopagomycota;Kickxellomycotina;Kickxellomycetes;Kickxellales;	0.0002657	0.000189874	1.09401e-05	1.29651e-05	7.51306e-06	8.26801e-06	1.09928e-05	0.0002657	4.34731e-06	5.57459e-06	1.45094e-05	1.09117e-05	1.28384e-05	8.52395e-06	8.79545e-06	9.42973e-06	1.44411e-05	8.68001e-06
cellular organisms;Bacteria;Synergistetes;Synergistia;Synergistales;	0.00026565	2.93984e-05	3.23874e-05	6.44165e-05	6.13794e-05	0.00026565	0.000226746	7.31779e-05	0.00017223	0.000151851	6.17819e-05	0.000123631	8.94125e-05	0.000104635	6.64481e-05	5.8248e-05	0.000185712	0.000153687
cellular organisms;Bacteria;Terrabacteria group;Deinococcus-Thermus;Deinococci;Deinococcales;	0.000263645	0.00024533	0.000263645	8.26167e-05	0.000111284	0.000178938	0.000175379	5.51545e-05	0.000128661	0.000112209	4.45735e-05	0.000115094	0.000123628	0.00013236	0.000108468	0.000108083	6.63734e-05	5.64701e-05
cellular organisms;Eukaryota;Opisthokonta;Fungi;Dikarya;Ascomycota;saccharomyceta;Pezizomycotina;leotiomyceta;dothideomyceta;Dothideomycetes;Dothideomycetes incertae sedis;Acrospermales;	0.000262541	1.79158e-05	3.97662e-08	5.11242e-06	9.51654e-06	5.94181e-06	9.19973e-06	0.000262541	9.0272e-07	1.52133e-06	6.12358e-06	5.69421e-06	8.70706e-06	5.05967e-06	7.32714e-06	4.66357e-06	4.94251e-07	2.78982e-07
cellular organisms;Bacteria;FCB group;Bacteroidetes/Chlorobi group;Ignavibacteriae;Ignavibacteria;Ignavibacteriales;	0.000259039	1.30508e-05	1.43777e-05	8.70339e-05	0.000116248	0.000190122	0.000183525	1.75005e-05	4.25941e-05	0.000259039	6.16181e-05	0.000162007	0.000174033	0.000196518	0.000172958	0.000117457	0.000120768	0.000116388
cellular organisms;Bacteria;Terrabacteria group;Actinobacteria;Actinobacteria;Frankiales;	0.000257923	0.000257923	0.00017726	8.92015e-05	0.000139424	0.000140388	0.000166554	8.3902e-05	5.84393e-05	6.34721e-05	3.8169e-05	9.71106e-05	0.000130486	0.000153351	0.000111203	0.000179445	2.42542e-05	1.83444e-05
cellular organisms;Bacteria;Terrabacteria group;Chloroflexi;Dehalococcoidia;Dehalococcoidales;	0.000255375	0.000196403	0.000216363	4.74433e-05	2.33588e-05	0.000237099	0.000175988	0.000109456	0.000255375	2.81881e-05	1.2879e-05	3.84646e-05	2.49923e-05	2.43411e-05	1.1185e-05	1.92512e-05	3.87852e-05	3.05143e-05
cellular organisms;Bacteria;Terrabacteria group;Chloroflexi;Chloroflexia;Chloroflexales;	0.00025365	7.25333e-05	7.98991e-05	7.00197e-05	9.57118e-05	0.00025365	0.000234246	3.96429e-05	9.58309e-05	8.61726e-05	4.12269e-05	9.6934e-05	9.33997e-05	0.000101775	7.71149e-05	9.13313e-05	0.00012731	0.000113298
cellular organisms;Archaea;Euryarchaeota;Stenosarchaea group;Halobacteria;Halobacteriales;	0.00025329	6.99946e-05	6.92506e-05	0.00010004	0.000122167	0.000230667	0.00022083	5.39158e-05	0.000111462	0.00015435	7.39823e-05	0.000149948	0.000139121	0.000146343	0.000100449	0.000127315	0.00025329	0.000187144
cellular organisms;Bacteria;Terrabacteria group;Firmicutes;Erysipelotrichia;Erysipelotrichales;	0.000243962	5.06751e-05	1.54911e-05	4.81795e-05	4.75827e-05	0.000137056	0.000117512	7.7537e-05	5.47334e-05	0.00013717	5.23742e-05	9.41796e-05	8.03571e-05	8.66639e-05	6.14818e-05	5.82853e-05	0.000243962	0.000212073
cellular organisms;Bacteria;Spirochaetes;Spirochaetia;Leptospirales;	0.000233167	7.98448e-05	8.79496e-05	0.000146583	0.000189602	0.000227125	0.000233167	6.58164e-05	0.000144103	0.000187004	6.18287e-05	0.000168372	0.000181239	0.000198034	0.000160794	0.000166284	0.000142039	0.000120815
cellular organisms;Bacteria;PVC group;Planctomycetes;Planctomycetia;Isosphaerales;	0.000221398	6.74839e-05	7.4323e-05	0.00010143	0.000189784	0.00017266	0.000221398	5.8875e-05	0.000142392	9.56265e-05	3.09144e-05	0.000141437	0.000175186	0.000177715	0.000163975	0.000203835	2.29961e-05	1.67178e-05
cellular organisms;Bacteria;Proteobacteria;Oligoflexia;Bdellovibrionales;	0.000219773	2.24879e-05	2.47743e-05	0.000111655	0.000165515	0.000219773	0.00020893	2.72901e-05	6.52334e-05	0.000200588	5.71561e-05	0.00015068	0.000164329	0.000174935	0.000146687	0.000130981	0.000179521	0.000151382
cellular organisms;Bacteria;PVC group;Lentisphaerae;Lentisphaeria;Lentisphaerales;	0.00021591	5.17379e-06	5.69982e-06	2.39261e-05	3.9842e-05	4.90923e-05	5.29831e-05	9.69105e-06	2.42547e-05	0.00021591	3.72876e-05	8.44068e-05	6.10455e-05	5.7001e-05	4.91019e-05	4.55258e-05	3.0365e-05	1.78232e-05
cellular organisms;Bacteria;Proteobacteria;Hydrogenophilalia;Hydrogenophilales;	0.000211585	0.000171954	0.000189437	5.89769e-05	5.65984e-05	0.000100395	8.82079e-05	4.05044e-05	9.57359e-05	0.000211585	4.18198e-05	0.00011452	9.89962e-05	0.000134959	0.000137258	7.73872e-05	2.4416e-05	2.50452e-05
cellular organisms;Bacteria;Terrabacteria group;Chloroflexi;Caldilineae;Caldilineales;	0.000208896	0.000189617	0.000208896	3.7791e-05	6.46579e-05	0.000140393	0.000137449	5.57889e-05	0.000130918	3.3089e-05	1.46108e-05	5.43378e-05	6.5453e-05	5.60552e-05	4.67555e-05	5.75764e-05	2.40835e-05	1.75127e-05
cellular organisms;Bacteria;Proteobacteria;delta/epsilon subdivisions;Epsilonproteobacteria;Nautiliales;	0.000207857	4.01069e-09	4.41847e-09	1.67278e-05	1.39788e-05	4.67029e-05	3.33692e-05	1.1487e-05	2.59888e-05	0.000207857	4.59308e-05	0.000114652	6.60775e-05	7.74676e-05	0.000103732	2.58268e-05	4.82838e-05	4.22894e-05
cellular organisms;Bacteria;Proteobacteria;Gammaproteobacteria;Orbales;	0.00020538	1.64839e-05	1.7559e-05	2.68709e-05	3.16915e-05	3.16405e-05	2.87303e-05	1.93457e-05	3.38995e-05	0.00020538	3.90661e-05	8.90592e-05	7.59255e-05	8.76325e-05	7.80218e-05	4.1683e-05	9.85805e-06	7.59041e-06
cellular organisms;Bacteria;Deferribacteres;Deferribacteres;Deferribacterales;	0.000196241	4.81283e-08	5.30216e-08	5.19013e-05	5.56422e-05	0.000183275	0.000148957	3.15763e-05	7.31204e-05	0.000196241	5.88098e-05	0.00013795	0.00010111	0.000117364	8.20093e-05	5.46757e-05	0.000131066	0.000131727
cellular organisms;Bacteria;PVC group;Planctomycetes;Planctomycetia;Gemmatales;	0.000190129	7.53047e-05	8.12467e-05	9.82403e-05	0.000161736	0.000157597	0.000190129	1.53467e-05	3.64889e-05	8.88566e-05	5.59781e-05	0.000135849	0.000159645	0.00015522	0.000155914	0.000171144	8.3744e-05	5.20696e-05
cellular organisms;Bacteria;Terrabacteria group;Deinococcus-Thermus;Deinococci;Thermales;	0.000185113	4.79518e-05	5.20142e-05	6.24125e-05	8.86086e-05	0.000165729	0.000164078	3.81577e-05	8.62098e-05	0.000185113	5.48782e-05	0.000167286	0.000109997	0.000121626	7.38904e-05	8.15192e-05	0.000100953	6.18708e-05
cellular organisms;Eukaryota;Opisthokonta;Choanoflagellata;Craspedida;	0.000182974	2.72607e-05	2.98688e-05	0.000152636	9.13406e-05	5.26237e-05	9.78246e-05	1.92492e-05	4.33781e-05	2.99376e-05	0.000182974	0.000116568	0.000117815	5.5588e-05	9.90819e-05	8.52034e-05	6.82964e-06	3.83731e-06
cellular organisms;Bacteria;Thermotogae;Thermotogae;Petrotogales;	0.000181156	2.75133e-06	3.03107e-06	3.02246e-05	2.26758e-05	0.000160113	0.000129542	1.71811e-05	3.95059e-05	0.000107493	5.2343e-05	8.68345e-05	5.72744e-05	6.58555e-05	2.39823e-05	2.64891e-05	0.000181156	0.000178464
cellular organisms;Eukaryota;Sar;Stramenopiles;Pelagophyceae;Pelagomonadales;	0.000176524	6.73234e-05	2.49246e-05	4.65026e-05	6.12884e-05	2.56829e-05	3.98794e-05	0.000176524	1.99549e-05	1.14209e-05	1.69354e-05	2.57343e-05	6.27869e-05	3.85857e-05	4.20771e-05	3.23838e-05	9.34583e-07	6.94822e-07
cellular organisms;Eukaryota;Rhodophyta;Florideophyceae;Rhodymeniophycidae;Gracilariales;	0.000165992	2.50267e-06	2.75712e-06	1.01021e-05	9.33441e-06	9.49426e-06	1.08416e-05	2.95961e-06	3.44459e-06	1.72236e-05	0.000165992	7.66644e-05	2.60371e-05	1.32303e-05	4.54024e-05	3.24584e-05	1.93926e-05	1.307e-05
cellular organisms;Bacteria;Proteobacteria;delta/epsilon subdivisions;Deltaproteobacteria;Desulfurellales;	0.000164999	5.50668e-06	6.06655e-06	4.40486e-05	2.88684e-05	0.000112126	8.21564e-05	8.26161e-06	1.95035e-05	0.000129813	4.1734e-05	8.31973e-05	5.40558e-05	6.38726e-05	4.26961e-05	2.69368e-05	0.000164999	0.000150255
cellular organisms;Bacteria;Proteobacteria;Gammaproteobacteria;Salinisphaerales;	0.000164506	0.000164506	0.000135607	4.90793e-05	4.20731e-05	4.91133e-05	4.73226e-05	9.08884e-05	4.82955e-05	0.000127835	2.43461e-05	7.067e-05	6.91881e-05	9.20313e-05	8.90629e-05	5.40508e-05	1.70921e-05	1.13646e-05
cellular organisms;Bacteria;FCB group;Fibrobacteres;Fibrobacteria;Fibrobacterales;	0.000160055	1.65281e-05	1.82085e-05	1.87319e-05	2.15374e-05	3.73402e-05	3.57617e-05	1.16198e-05	2.74379e-05	0.000160055	3.25681e-05	6.38281e-05	4.28027e-05	4.48989e-05	4.23218e-05	3.04158e-05	3.73653e-05	3.12512e-05
cellular organisms;Eukaryota;Opisthokonta;Fungi;Dikarya;Basidiomycota;Agaricomycotina;Agaricomycetes;Agaricomycetes incertae sedis;Sebacinales;	0.000158803	5.55721e-05	5.39495e-06	1.19017e-05	1.37967e-05	1.12468e-05	1.44225e-05	0.000158803	4.53736e-06	7.51972e-06	1.01176e-05	1.06027e-05	1.57207e-05	1.16919e-05	1.17177e-05	1.23771e-05	1.49174e-06	1.48966e-06
cellular organisms;Eukaryota;Sar;Alveolata;Dinophyceae;Peridiniales;	0.000157746	5.39879e-05	1.27429e-05	3.19015e-06	9.47101e-06	3.39983e-06	6.20786e-06	0.000157746	3.46835e-06	6.84599e-07	1.34173e-06	1.86276e-06	7.37398e-06	4.27337e-06	3.23891e-06	3.4044e-06	1.88714e-07	3.68466e-08
cellular organisms;Bacteria;Terrabacteria group;Chloroflexi;Ktedonobacteria;Ktedonobacterales;	0.000156203	3.09826e-05	3.41326e-05	5.65638e-05	7.23075e-05	0.000156203	0.000150516	1.98343e-05	4.64901e-05	8.8498e-05	3.61096e-05	8.24292e-05	7.35836e-05	7.91884e-05	6.19856e-05	7.09235e-05	0.000120148	8.62948e-05
cellular organisms;Eukaryota;Opisthokonta;Fungi;Dikarya;Basidiomycota;Pucciniomycotina;Microbotryomycetes;Microbotryales;	0.000153539	6.55226e-05	1.68785e-06	7.19829e-06	9.92635e-06	5.48393e-06	7.86538e-06	0.000153539	3.20703e-06	9.00846e-06	9.52471e-06	9.30496e-06	9.89602e-06	7.62369e-06	8.79545e-06	1.05956e-05	4.94251e-07	2.57926e-07
cellular organisms;Bacteria;PVC group;Verrucomicrobia;Opitutae;Opitutales;	0.000148374	4.53569e-05	4.9964e-05	8.46617e-05	0.000119981	0.000130746	0.000148374	1.7194e-05	3.90783e-05	9.31598e-05	2.66473e-05	0.000103061	0.000126967	0.000115107	9.99744e-05	0.000117531	5.26422e-05	4.70005e-05
cellular organisms;Bacteria;Terrabacteria group;Firmicutes;Clostridia;Natranaerobiales;	0.000146993	3.68181e-06	4.05615e-06	1.82411e-05	8.87907e-06	0.000146993	0.000110954	4.01615e-06	9.69237e-06	9.72891e-05	3.7311e-05	7.08024e-05	4.23343e-05	5.47903e-05	7.38472e-06	8.63693e-06	9.58397e-05	0.000101655
cellular organisms;Bacteria;Proteobacteria;Alphaproteobacteria;Sneathiellales;	0.000145535	3.78609e-06	4.17103e-06	9.70133e-05	9.99009e-05	0.000110394	0.000110892	1.25221e-05	3.03599e-05	0.000120924	2.87457e-05	0.000104332	0.000117719	0.0001424	0.000145535	0.000125581	3.50469e-05	3.46411e-05
cellular organisms;Eukaryota;Opisthokonta;Fungi;Dikarya;Basidiomycota;Pucciniomycotina;Mixiomycetes;Mixiales;	0.000139046	3.34211e-05	2.09435e-06	5.11242e-06	4.3257e-06	3.8156e-06	4.83181e-06	0.000139046	2.73192e-06	1.4996e-06	5.81936e-06	3.91974e-06	4.65978e-06	2.73496e-06	3.5844e-06	3.41373e-06	2.64199e-06	1.67915e-06
cellular organisms;Eukaryota;Sar;Alveolata;Ciliophora;Intramacronucleata;Oligohymenophorea;Scuticociliatia;Philasterida;	0.000138805	1.88502e-06	2.07668e-06	2.45396e-05	5.3411e-05	2.20357e-05	2.82507e-05	5.71755e-05	0.000138805	1.92014e-05	3.14448e-05	3.66372e-05	7.44603e-05	4.8158e-05	4.35886e-05	1.56789e-05	1.48275e-06	6.68503e-07
cellular organisms;Eukaryota;Opisthokonta;Fungi;Dikarya;Ascomycota;saccharomyceta;Pezizomycotina;leotiomyceta;dothideomyceta;Dothideomycetes;Dothideomycetes incertae sedis;Microthyriales;	0.000138167	3.27834e-05	4.41847e-08	2.78116e-06	3.05076e-06	2.64197e-06	3.49225e-06	0.000138167	5.93895e-07	8.25866e-07	1.84878e-06	1.93338e-06	3.66297e-06	2.22215e-06	2.44718e-06	3.28315e-06	1.34796e-07	3.15828e-08
cellular organisms;Archaea;Euryarchaeota;Stenosarchaea group;Halobacteria;Haloferacales;	0.000134185	4.21323e-05	2.13942e-05	7.41915e-05	7.71341e-05	0.000123041	0.000119831	3.57403e-05	5.21202e-05	8.56618e-05	3.96512e-05	8.10962e-05	8.35397e-05	8.62993e-05	6.27053e-05	8.46811e-05	0.000134185	0.000117341
cellular organisms;Bacteria;FCB group;Bacteroidetes/Chlorobi group;Bacteroidetes;Bacteroidetes Order II. Incertae sedis;	0.00013302	5.42245e-06	5.91633e-06	9.19827e-05	9.12495e-05	0.00013302	0.000124538	1.33364e-05	3.19278e-05	7.40128e-05	2.50794e-05	8.38771e-05	9.58377e-05	9.62932e-05	8.90629e-05	8.11647e-05	3.4975e-05	2.25133e-05
cellular organisms;Bacteria;PVC group;Planctomycetes;Phycisphaerae;Sedimentisphaerales;	0.000131237	4.9532e-06	5.4568e-06	1.96726e-05	2.8322e-05	5.44604e-05	5.17582e-05	4.7148e-06	1.15453e-05	0.000131237	2.5134e-05	6.8463e-05	5.35634e-05	5.66592e-05	4.77919e-05	3.61427e-05	2.67794e-05	1.99656e-05
cellular organisms;Bacteria;Proteobacteria;Gammaproteobacteria;Cardiobacteriales;	0.00013065	5.27005e-06	5.79703e-06	2.26174e-05	2.34043e-05	2.9709e-05	2.66714e-05	8.75023e-06	2.16178e-05	0.00013065	2.41901e-05	5.66684e-05	4.89517e-05	6.40777e-05	6.92695e-05	3.37083e-05	1.9752e-05	1.8955e-05
cellular organisms;Eukaryota;Haptista;Haptophyta;Prymnesiophyceae;Prymnesiales;	0.000130318	3.32165e-05	3.65937e-05	8.80973e-05	0.000123715	4.02085e-05	7.72933e-05	8.46306e-06	1.90284e-05	1.53002e-05	3.67961e-05	5.97054e-05	0.000130318	7.71827e-05	9.19563e-05	5.94418e-05	1.27607e-06	7.42196e-07
cellular organisms;Bacteria;Dictyoglomi;Dictyoglomia;Dictyoglomales;	0.000129904	3.55387e-05	3.9152e-05	2.11041e-05	1.18843e-05	0.000129904	9.9946e-05	3.20178e-05	7.51158e-05	3.40126e-05	1.76843e-05	3.68226e-05	2.52084e-05	2.85803e-05	8.96819e-06	1.23211e-05	5.74319e-05	5.31697e-05
cellular organisms;Bacteria;Thermotogae;Thermotogae;Kosmotogales;	0.000127472	1.15107e-05	1.2681e-05	2.00816e-05	2.18562e-05	0.00010409	8.84529e-05	5.05598e-05	0.000118636	6.44936e-05	3.24667e-05	6.21773e-05	3.5837e-05	4.07281e-05	1.66264e-05	2.107e-05	0.000127472	0.000106518
cellular organisms;Bacteria;Aquificae;Aquificae;Desulfurobacteriales;	0.000124857	5.71122e-06	6.29189e-06	3.09608e-05	2.09455e-05	0.000124857	9.808e-05	1.65725e-05	3.89595e-05	8.58248e-05	3.17646e-05	6.63089e-05	5.12095e-05	6.00209e-05	4.56903e-05	2.78322e-05	8.87135e-05	8.77529e-05
cellular organisms;Bacteria;Terrabacteria group;Tenericutes;Mollicutes;Entomoplasmatales;	0.000122065	3.85828e-06	4.24615e-06	1.7055e-05	1.5527e-05	4.26242e-05	3.57981e-05	5.10055e-06	1.08326e-05	0.000122065	3.03605e-05	6.40577e-05	4.11213e-05	4.64715e-05	4.02633e-05	2.48382e-05	0.000107432	7.47934e-05
cellular organisms;Bacteria;Acidobacteria;Acidobacteriia;Bryobacterales;	0.000120685	7.0175e-05	7.73055e-05	5.38236e-05	8.5831e-05	0.000110452	0.000116146	1.86599e-05	4.52548e-05	0.000120685	2.85195e-05	8.07342e-05	0.000103932	0.000104236	7.00469e-05	8.25172e-05	2.71209e-05	2.19343e-05
cellular organisms;Bacteria;Proteobacteria;Alphaproteobacteria;Magnetococcales;	0.000119381	2.30214e-06	2.5362e-06	4.17174e-05	4.64899e-05	7.36752e-05	6.76193e-05	5.99636e-06	1.44198e-05	0.000119381	2.59063e-05	6.2548e-05	6.50928e-05	8.84416e-05	9.18843e-05	4.79601e-05	7.50722e-05	4.689e-05
cellular organisms;Bacteria;Proteobacteria;Oligoflexia;Bacteriovoracales;	0.000111558	1.27099e-05	9.27878e-06	5.93859e-05	0.000111558	8.83061e-05	9.0689e-05	1.48966e-05	2.16653e-05	6.39177e-05	2.03443e-05	6.26098e-05	9.42404e-05	9.37406e-05	7.94901e-05	6.72953e-05	2.7714e-05	2.6398e-05
cellular organisms;Bacteria;Terrabacteria group;Tenericutes;Mollicutes;Acholeplasmatales;	0.000109601	1.73663e-06	1.90878e-06	1.8691e-05	1.9625e-05	5.66235e-05	4.88706e-05	2.27468e-05	5.38306e-05	0.000109601	4.07589e-05	5.69333e-05	3.73262e-05	4.4614e-05	2.69909e-05	2.30847e-05	6.81167e-05	5.45541e-05
cellular organisms;Eukaryota;Opisthokonta;Fungi;Dikarya;Ascomycota;saccharomyceta;Pezizomycotina;leotiomyceta;dothideomyceta;Dothideomycetes;Dothideomycetes incertae sedis;Eremomycetales;	0.000104716	6.46202e-05	1.3874e-06	2.29037e-06	2.32222e-06	2.00516e-06	2.91368e-06	0.000104716	2.37558e-08	9.34532e-07	1.42754e-06	1.75682e-06	3.2066e-06	2.29053e-06	2.83585e-06	2.26649e-06	5.39182e-08	3.15828e-08
cellular organisms;Bacteria;Proteobacteria;Betaproteobacteria;Ferrovales;	0.000104435	9.47967e-05	0.000104435	7.68908e-06	9.28887e-06	1.35625e-05	1.26555e-05	1.28414e-05	2.93384e-05	3.3089e-05	6.98167e-06	1.8813e-05	1.67656e-05	2.42727e-05	2.38384e-05	1.26476e-05	6.87458e-06	6.10601e-06
cellular organisms;Eukaryota;Sar;Alveolata;Ciliophora;Intramacronucleata;Oligohymenophorea;Peniculida;	0.000102875	1.26898e-05	1.39756e-05	3.31694e-05	7.45842e-05	3.30194e-05	3.99524e-05	6.78502e-06	1.58451e-05	2.17116e-05	4.2007e-05	4.18988e-05	0.000102875	6.9126e-05	6.5498e-05	2.68248e-05	4.86073e-05	3.69993e-05
cellular organisms;Eukaryota;Rhodophyta;Bangiophyceae;Cyanidiales;	0.000100138	2.59893e-05	1.16647e-06	1.73822e-05	2.27213e-05	1.64465e-05	2.18292e-05	0.000100138	9.0272e-06	1.04972e-05	1.62099e-05	1.86187e-05	2.60371e-05	1.69795e-05	1.66264e-05	1.68728e-05	8.09672e-06	7.02718e-06
cellular organisms;Bacteria;Proteobacteria;delta/epsilon subdivisions;Deltaproteobacteria;Desulfarculales;	9.98108e-05	1.89024e-05	2.08198e-05	2.39261e-05	3.48788e-05	9.98108e-05	8.92608e-05	2.74894e-05	6.37131e-05	7.68164e-05	4.56656e-05	6.50641e-05	5.20862e-05	7.47327e-05	5.88474e-05	3.49861e-05	4.09779e-05	3.40989e-05
cellular organisms;Archaea;Euryarchaeota;Stenosarchaea group;Halobacteria;Natrialbales;	9.8574e-05	1.54532e-05	1.55839e-05	3.83636e-05	4.18455e-05	9.8574e-05	9.35974e-05	2.69686e-05	4.23803e-05	5.85713e-05	2.94868e-05	5.86283e-05	5.03208e-05	5.38672e-05	3.80608e-05	4.73445e-05	9.52106e-05	7.46671e-05
cellular organisms;Bacteria;Terrabacteria group;Actinobacteria;Rubrobacteria;Rubrobacterales;	9.53005e-05	6.39384e-05	7.04392e-05	3.67685e-05	5.05879e-05	9.53005e-05	9.42073e-05	1.76376e-05	4.13826e-05	3.25565e-05	1.28478e-05	4.21901e-05	4.83512e-05	5.42433e-05	3.68228e-05	5.48995e-05	1.58969e-05	1.17383e-05
cellular organisms;Eukaryota;Opisthokonta;Fungi;Dikarya;Basidiomycota;Ustilaginomycotina;Exobasidiomycetes;Microstromatales;	9.51896e-05	5.52793e-05	7.11373e-06	7.23919e-06	8.01393e-06	5.17342e-06	6.20786e-06	9.51896e-05	1.85295e-06	2.7058e-06	8.12058e-06	6.56821e-06	8.27471e-06	6.06249e-06	6.31948e-06	5.09262e-06	1.86917e-06	3.02142e-06
cellular organisms;Bacteria;Terrabacteria group;Actinobacteria;Coriobacteriia;Eggerthellales;	9.41268e-05	1.53529e-05	1.69139e-05	3.05109e-05	3.93411e-05	9.41268e-05	8.09472e-05	8.2959e-06	1.97173e-05	5.77671e-05	2.42681e-05	4.95882e-05	4.47242e-05	5.2967e-05	3.33248e-05	3.39881e-05	6.80628e-05	6.46448e-05
cellular organisms;Eukaryota;Sar;Alveolata;Apicomplexa;Conoidasida;Gregarinasina;Eugregarinorida;	9.17928e-05	1.21243e-05	3.60105e-06	6.99379e-06	1.22486e-05	5.89444e-06	9.8252e-06	9.17928e-05	2.043e-06	2.32546e-06	1.19663e-05	6.97431e-06	1.18416e-05	8.44418e-06	1.10267e-05	1.0465e-05	3.86414e-07	2.47399e-07
cellular organisms;Eukaryota;Sar;Alveolata;Ciliophora;Postciliodesmatophora;Heterotrichea;Heterotrichida;	9.1286e-05	6.7901e-06	7.48046e-06	3.36193e-05	6.47945e-05	3.24721e-05	3.91184e-05	5.66847e-06	1.28281e-05	1.44961e-05	3.80052e-05	4.46002e-05	9.1286e-05	5.88471e-05	4.30703e-05	2.56869e-05	6.04783e-06	4.11103e-06
cellular organisms;Archaea;TACK group;Crenarchaeota;Thermoprotei;Thermoproteales;	9.05844e-05	5.07593e-05	3.31031e-05	2.47441e-05	1.90331e-05	8.28748e-05	7.08666e-05	3.25342e-05	6.90344e-05	9.05844e-05	3.57664e-05	5.1292e-05	3.14775e-05	3.39248e-05	2.42702e-05	2.49221e-05	6.62475e-05	5.74176e-05
cellular organisms;Bacteria;PVC group;Chlamydiae;Chlamydiia;Parachlamydiales;	8.96099e-05	1.64639e-05	1.81334e-05	3.87317e-05	4.68086e-05	8.38958e-05	7.99881e-05	1.06619e-05	1.85058e-05	6.13423e-05	2.61949e-05	5.66684e-05	6.21384e-05	6.09553e-05	8.96099e-05	5.26983e-05	7.89273e-05	6.13918e-05
cellular organisms;Bacteria;Terrabacteria group;Chloroflexi;Thermomicrobia;Sphaerobacteridae;Sphaerobacterales;	8.92902e-05	1.66203e-05	1.83057e-05	2.79343e-05	3.89313e-05	8.92902e-05	8.18854e-05	2.1223e-05	5.10275e-05	2.68189e-05	9.71193e-06	3.73787e-05	3.68579e-05	4.0352e-05	2.31474e-05	4.38189e-05	3.05447e-05	3.04511e-05
cellular organisms;Eukaryota;Sar;Stramenopiles;Bigyra;Opalozoa;Opalinata;	8.66322e-05	2.09599e-05	6.6763e-06	2.14722e-05	2.65006e-05	1.79044e-05	2.53162e-05	8.66322e-05	7.7919e-06	6.59606e-06	1.71772e-05	1.72062e-05	3.12733e-05	2.02273e-05	1.95054e-05	1.84211e-05	3.64847e-06	2.41082e-06
cellular organisms;Bacteria;Proteobacteria;Alphaproteobacteria;Kiloniellales;	8.45428e-05	2.63502e-06	2.90293e-06	4.24536e-05	4.48507e-05	4.87765e-05	4.947e-05	3.38394e-06	8.26702e-06	6.85034e-05	1.4759e-05	4.54654e-05	5.48965e-05	6.98553e-05	8.45428e-05	5.31553e-05	7.72828e-06	6.71135e-06
cellular organisms;Archaea;Euryarchaeota;Methanonatronarchaeia;Methanonatronarchaeales;	8.34834e-05	1.11978e-05	1.23364e-05	3.80364e-06	2.04902e-06	2.11042e-05	1.69921e-05	1.49373e-06	3.51586e-06	2.2983e-05	1.33315e-05	1.55289e-05	6.01688e-06	8.85442e-06	1.77061e-06	2.43438e-06	8.34834e-05	7.28826e-05
cellular organisms;Eukaryota;Viridiplantae;Chlorophyta;Mamiellophyceae;Mamiellales;	8.32154e-05	3.12513e-05	8.64252e-06	5.88133e-05	7.01219e-05	5.32973e-05	6.911e-05	5.85299e-05	2.72717e-05	2.91444e-05	4.30523e-05	4.83258e-05	8.32154e-05	5.53829e-05	5.85595e-05	5.08889e-05	1.22484e-05	1.0296e-05
cellular organisms;Eukaryota;Opisthokonta;Fungi;Dikarya;Ascomycota;saccharomyceta;Pezizomycotina;leotiomyceta;sordariomyceta;Sordariomycetes;Xylariomycetidae;Xylariales;	8.14219e-05	7.37405e-05	4.3513e-05	4.96518e-05	6.92568e-05	4.70082e-05	5.9264e-05	3.09119e-05	2.68916e-05	3.52188e-05	4.06575e-05	4.43354e-05	6.21984e-05	8.14219e-05	5.33773e-05	4.78762e-05	5.90405e-06	5.24801e-06
cellular organisms;Bacteria;Terrabacteria group;Firmicutes;Negativicutes;Acidaminococcales;	7.95098e-05	8.7433e-07	9.41133e-07	2.05315e-05	1.94884e-05	7.44594e-05	6.22246e-05	6.73573e-06	1.58451e-05	6.20269e-05	2.3059e-05	4.54036e-05	3.54047e-05	4.20158e-05	1.86417e-05	2.11166e-05	7.50542e-05	7.95098e-05
cellular organisms;Bacteria;Proteobacteria;Alphaproteobacteria;Parvularculales;	7.55458e-05	1.24773e-05	1.95296e-06	3.36193e-05	2.9688e-05	3.7456e-05	3.6434e-05	4.75423e-05	1.2163e-05	4.74221e-05	1.15373e-05	3.53571e-05	4.48203e-05	5.193e-05	7.55458e-05	4.03492e-05	3.50828e-05	3.08933e-05
cellular organisms;Eukaryota;Opisthokonta;Fungi;Dikarya;Basidiomycota;Agaricomycotina;Agaricomycetes;Agaricomycetes incertae sedis;Russulales;	7.48988e-05	4.00066e-05	1.77932e-05	2.67891e-05	3.77019e-05	2.77407e-05	3.46202e-05	7.48988e-05	1.54175e-05	1.42353e-05	3.65543e-05	3.15609e-05	3.75064e-05	2.96287e-05	3.18853e-05	4.32406e-05	9.1032e-06	4.79533e-06
cellular organisms;Bacteria;Proteobacteria;Gammaproteobacteria;Acidiferrobacterales;	7.48808e-05	1.36524e-05	1.50405e-05	2.80979e-05	2.99612e-05	3.7335e-05	3.63923e-05	3.10362e-05	7.45695e-05	6.97748e-05	1.63816e-05	4.73458e-05	4.99245e-05	7.48808e-05	6.71966e-05	3.99108e-05	6.09276e-06	4.24263e-06
cellular organisms;Bacteria;Spirochaetes;Spirochaetia;Brachyspirales;	7.26818e-05	1.09973e-05	1.21154e-05	1.99589e-05	2.67283e-05	4.24031e-05	4.21728e-05	5.18199e-06	1.20917e-05	3.31542e-05	2.7287e-05	3.30088e-05	2.87033e-05	2.6757e-05	2.72069e-05	2.08182e-05	7.26818e-05	7.04718e-05
cellular organisms;Bacteria;PVC group;Kiritimatiellaeota;Kiritimatiellae;Kiritimatiellales;	7.15134e-05	1.10695e-06	1.2195e-06	3.47236e-05	4.29838e-05	6.49967e-05	7.0189e-05	1.30771e-05	3.0645e-05	7.15134e-05	2.45255e-05	6.1215e-05	6.4144e-05	6.11377e-05	4.75616e-05	5.00867e-05	1.99228e-05	1.5344e-05
cellular organisms;Eukaryota;Opisthokonta;Fungi;Dikarya;Basidiomycota;Agaricomycotina;Tremellomycetes;Trichosporonales;	7.03596e-05	6.38783e-05	7.03596e-05	1.26379e-05	1.6893e-05	1.29625e-05	1.67315e-05	1.27149e-05	2.42072e-05	5.92233e-06	1.472e-05	1.34277e-05	1.80626e-05	1.12703e-05	1.36898e-05	1.29274e-05	1.99497e-06	8.42209e-07
cellular organisms;Eukaryota;Opisthokonta;Fungi;Dikarya;Ascomycota;saccharomyceta;Pezizomycotina;leotiomyceta;Eurotiomycetes;Chaetothyriomycetidae;Chaetothyriales;	7.01494e-05	3.21296e-05	2.93209e-05	4.957e-05	6.88014e-05	5.40236e-05	6.52112e-05	2.06229e-05	1.88621e-05	2.88401e-05	4.53691e-05	4.98442e-05	6.61016e-05	5.40724e-05	5.41402e-05	7.01494e-05	2.71478e-05	1.50966e-05
cellular organisms;Bacteria;Proteobacteria;delta/epsilon subdivisions;Deltaproteobacteria;Candidatus Acidulodesulfobacterales;	6.94454e-05	1.52005e-06	1.6746e-06	1.06747e-05	1.18388e-05	4.44978e-05	3.64393e-05	1.26871e-06	2.96947e-06	3.35128e-05	1.30428e-05	2.31035e-05	1.65134e-05	1.87686e-05	1.10267e-05	1.22652e-05	6.5969e-05	6.94454e-05
cellular organisms;Bacteria;Proteobacteria;Alphaproteobacteria;Kordiimonadales;	6.74126e-05	3.65775e-06	4.02964e-06	3.40283e-05	3.33762e-05	4.23452e-05	4.42994e-05	7.88228e-06	1.89096e-05	6.35265e-05	1.52661e-05	4.10513e-05	4.70541e-05	5.75138e-05	6.74126e-05	4.49102e-05	7.17113e-06	5.57437e-06
cellular organisms;Bacteria;Terrabacteria group;Cyanobacteria/Melainabacteria group;Cyanobacteria;Pleurocapsales;	6.45546e-05	1.70454e-05	1.87785e-05	2.55621e-05	3.15093e-05	6.45546e-05	5.95559e-05	1.63861e-05	3.6869e-05	5.63871e-05	2.22789e-05	4.50681e-05	4.23223e-05	4.7064e-05	4.74321e-05	3.11526e-05	4.45185e-05	5.03588e-05
cellular organisms;Eukaryota;Opisthokonta;Fungi;Dikarya;Basidiomycota;Ustilaginomycotina;Exobasidiomycetes;Tilletiales;	6.34978e-05	5.7794e-05	6.34978e-05	8.17988e-06	1.38422e-05	7.65225e-06	1.11804e-05	3.72255e-06	8.10073e-06	1.31595e-05	2.33086e-05	1.68443e-05	1.44477e-05	9.99398e-06	1.58059e-05	1.31419e-05	1.06039e-06	5.84282e-07
cellular organisms;Eukaryota;Sar;Stramenopiles;Bigyra;Labyrinthulomycetes;Thraustochytrida;	6.24746e-05	2.9278e-06	3.22548e-06	3.02246e-05	5.67805e-05	2.23936e-05	3.93269e-05	4.98911e-06	1.21867e-05	1.32138e-05	2.32696e-05	2.98483e-05	6.24746e-05	3.63179e-05	5.15491e-05	2.8112e-05	2.29153e-06	2.34766e-06
cellular organisms;Eukaryota;Sar;Stramenopiles;Oomycota;Pythiales;	6.08653e-05	9.91844e-06	1.09269e-05	4.16356e-05	5.31834e-05	2.91406e-05	4.38147e-05	7.24579e-06	1.69141e-05	1.55393e-05	3.41283e-05	3.47479e-05	6.08653e-05	3.73208e-05	4.21922e-05	3.59748e-05	8.86955e-06	8.09573e-06
cellular organisms;Eukaryota;Opisthokonta;Fungi;Dikarya;Ascomycota;saccharomyceta;Pezizomycotina;leotiomyceta;sordariomyceta;Sordariomycetes;Hypocreomycetidae;Glomerellales;	6.06972e-05	4.1266e-05	3.31473e-05	4.16765e-05	5.50047e-05	4.30242e-05	5.44478e-05	4.17988e-05	4.65376e-05	4.30102e-05	5.24366e-05	4.54036e-05	6.06972e-05	4.08534e-05	4.96201e-05	4.58988e-05	1.05051e-05	9.58013e-06
cellular organisms;Eukaryota;Viridiplantae;Chlorophyta;core chlorophytes;Chlorophyceae;Sphaeropleales;	5.94952e-05	1.63716e-05	1.80362e-05	2.25765e-05	3.32396e-05	2.09253e-05	3.16596e-05	6.8236e-06	1.53462e-05	1.42462e-05	2.81763e-05	2.47102e-05	3.96081e-05	2.42385e-05	5.94952e-05	2.42132e-05	5.00541e-06	5.60595e-06
cellular organisms;Bacteria;Terrabacteria group;Actinobacteria;Actinobacteria;Jiangellales;	5.91806e-05	4.56417e-05	2.4063e-05	3.20651e-05	5.09977e-05	4.99291e-05	5.91806e-05	1.48966e-05	3.43746e-05	3.22196e-05	1.30975e-05	3.95417e-05	4.8159e-05	5.24542e-05	3.90973e-05	5.50114e-05	4.01691e-06	2.78455e-06
cellular organisms;Eukaryota;Opisthokonta;Fungi;Dikarya;Basidiomycota;Ustilaginomycotina;Exobasidiomycetes;Exobasidiales;	5.84879e-05	5.84879e-05	1.00034e-05	6.25761e-06	6.05598e-06	4.39978e-06	6.38508e-06	5.1732e-05	3.7059e-06	2.09726e-06	7.94116e-06	5.34991e-06	7.49407e-06	5.03688e-06	7.88855e-06	6.38909e-06	3.954e-07	2.10552e-07
cellular organisms;Bacteria;Terrabacteria group;Cyanobacteria/Melainabacteria group;Cyanobacteria;Chroococcidiopsidales;	5.80898e-05	2.68837e-05	2.96126e-05	1.03066e-05	1.04272e-05	5.02448e-05	4.44297e-05	1.12491e-05	2.6654e-05	3.45777e-05	4.34501e-05	5.80898e-05	1.62131e-05	1.94752e-05	1.20775e-05	9.27117e-06	4.90836e-05	2.51241e-05
cellular organisms;Bacteria;Proteobacteria;Gammaproteobacteria;Immundisolibacterales;	5.67051e-05	6.30079e-06	6.94141e-06	6.5439e-06	6.55685e-06	6.42599e-06	7.1148e-06	2.51041e-05	5.67051e-05	2.57757e-05	3.92377e-06	1.23154e-05	9.81195e-06	1.38457e-05	1.25814e-05	9.2805e-06	5.84114e-07	3.00037e-07
cellular organisms;Bacteria;Terrabacteria group;Actinobacteria;Actinobacteria;Nakamurellales;	5.5222e-05	5.01256e-05	5.5222e-05	1.60735e-05	2.06268e-05	2.6825e-05	2.84801e-05	6.90718e-06	1.67954e-05	1.15621e-05	5.83496e-06	1.56436e-05	1.93237e-05	2.31788e-05	1.74038e-05	2.34111e-05	3.92705e-06	3.44253e-06
cellular organisms;Bacteria;Terrabacteria group;Chloroflexi;Chloroflexia;Kallotenuales;	5.47025e-05	7.127e-06	7.85161e-06	1.27197e-05	2.13553e-05	5.47025e-05	5.22326e-05	6.80002e-06	1.63915e-05	1.55936e-05	7.46531e-06	1.96958e-05	1.95999e-05	1.9441e-05	1.41217e-05	1.64904e-05	1.24282e-05	8.20627e-06
cellular organisms;Eukaryota;Opisthokonta;Fungi;Dikarya;Basidiomycota;Agaricomycotina;Agaricomycetes;Agaricomycetidae;Atheliales;	5.4377e-05	4.14024e-05	2.30776e-05	7.52549e-06	1.33869e-05	8.13117e-06	1.18997e-05	4.95975e-05	5.4377e-05	5.03126e-06	7.74614e-06	7.88361e-06	1.27663e-05	8.23905e-06	1.16457e-05	9.13127e-06	2.28254e-06	1.76864e-06
cellular organisms;Bacteria;Terrabacteria group;Chloroflexi;Ktedonobacteria;Thermogemmatisporales;	5.2871e-05	1.17032e-05	1.15057e-05	1.51328e-05	2.14919e-05	5.2871e-05	5.05594e-05	1.16413e-05	2.23305e-05	1.6137e-05	8.15178e-06	2.13467e-05	2.01643e-05	2.06945e-05	1.15881e-05	2.24504e-05	3.32945e-05	2.14869e-05
cellular organisms;Bacteria;Proteobacteria;Alphaproteobacteria;Emcibacterales;	5.28337e-05	4.41176e-08	4.86031e-08	2.4785e-05	2.54078e-05	3.06353e-05	3.07631e-05	4.34404e-06	1.05238e-05	5.28337e-05	1.12877e-05	3.31324e-05	3.38434e-05	4.27109e-05	4.12134e-05	3.25051e-05	2.36342e-06	1.53177e-06
cellular organisms;Archaea;TACK group;Thaumarchaeota;Nitrososphaeria;Nitrososphaerales;	5.215e-05	2.2143e-05	2.43943e-05	3.44373e-05	1.9534e-05	5.215e-05	4.5321e-05	1.46437e-05	3.43034e-05	2.45369e-05	1.03204e-05	2.66789e-05	2.86432e-05	2.84435e-05	1.48126e-05	3.4669e-05	4.88409e-05	4.64741e-05
cellular organisms;Eukaryota;Opisthokonta;Fungi;Dikarya;Basidiomycota;Agaricomycotina;Agaricomycetes;Agaricomycetidae;Jaapiales;	5.11234e-05	2.43088e-05	3.66291e-06	3.88544e-06	3.41503e-06	5.13658e-06	5.65536e-06	5.11234e-05	6.17651e-06	9.77999e-07	2.74586e-06	3.03691e-06	4.09532e-06	3.41869e-06	3.90109e-06	4.27183e-06	7.01836e-06	7.51671e-06
cellular organisms;Eukaryota;Opisthokonta;Fungi;Dikarya;Basidiomycota;Agaricomycotina;Tremellomycetes;Cystofilobasidiales;	4.89023e-05	4.89023e-05	5.4789e-06	3.96724e-06	3.87036e-06	2.13673e-06	3.8102e-06	6.74216e-06	1.47286e-06	2.3472e-06	4.1968e-06	3.71669e-06	4.62375e-06	3.9315e-06	3.12375e-06	3.37642e-06	2.24659e-07	4.10577e-07
cellular organisms;Eukaryota;Amoebozoa;Evosea;Eumycetozoa;Dictyostelia;Dictyosteliales;	4.8159e-05	9.23662e-06	9.21692e-06	4.04086e-05	3.711e-05	2.52935e-05	3.46619e-05	5.25271e-06	1.07139e-05	1.63108e-05	4.12347e-05	3.639e-05	4.8159e-05	3.03124e-05	3.44476e-05	3.19175e-05	7.07228e-06	6.78504e-06
cellular organisms;Bacteria;Chrysiogenetes;Chrysiogenetes;Chrysiogenales;	4.77372e-05	6.96256e-06	7.67046e-06	1.43148e-05	1.90331e-05	4.34189e-05	3.92748e-05	5.33201e-06	1.23055e-05	4.77372e-05	1.50008e-05	3.23643e-05	2.80667e-05	3.42097e-05	3.59159e-05	1.92978e-05	3.96659e-05	3.00511e-05
cellular organisms;Eukaryota;Opisthokonta;Fungi;Dikarya;Basidiomycota;Agaricomycotina;Agaricomycetes;Phallomycetidae;Geastrales;	4.76066e-05	3.39304e-06	2.06342e-06	4.98972e-06	7.9684e-06	9.70477e-06	1.0753e-05	4.76066e-05	8.78965e-07	2.94486e-06	5.72575e-06	6.13562e-06	9.2595e-06	6.58669e-06	6.93847e-06	6.35178e-06	5.93101e-07	4.52687e-07
cellular organisms;Bacteria;PVC group;Verrucomicrobia;Methylacidiphilae;Methylacidiphilales;	4.60789e-05	1.94117e-06	2.13854e-06	8.13898e-06	9.65314e-06	2.21515e-05	2.04427e-05	2.10237e-06	4.67989e-06	3.67619e-05	6.22499e-06	2.26091e-05	1.52884e-05	1.64325e-05	4.60789e-05	1.54644e-05	4.97845e-06	4.39001e-06
cellular organisms;Bacteria;Terrabacteria group;Actinobacteria;Actinobacteria;Kineosporiales;	4.59388e-05	4.33756e-05	4.59388e-05	1.98771e-05	2.94603e-05	4.0219e-05	4.17715e-05	6.62215e-06	1.57026e-05	1.8256e-05	9.19708e-06	2.15939e-05	2.85471e-05	2.98794e-05	2.63719e-05	2.99215e-05	1.00917e-05	9.02216e-06
cellular organisms;Eukaryota;Opisthokonta;Fungi;Dikarya;Basidiomycota;Wallemiomycotina;Wallemiomycetes;Wallemiales;	4.46298e-05	3.94652e-05	1.45014e-05	8.17988e-06	6.14705e-06	4.40504e-06	6.20786e-06	4.46298e-05	1.59164e-06	4.90086e-06	6.96606e-06	6.32102e-06	8.45485e-06	7.66927e-06	6.00278e-06	7.60162e-06	2.12078e-06	1.1054e-06
cellular organisms;Eukaryota;Opisthokonta;Fungi;Fungi incertae sedis;Chytridiomycota;Chytridiomycota incertae sedis;Chytridiomycetes;Caulochytriales;	4.46127e-05	1.02553e-05	5.05472e-06	8.54797e-06	1.11558e-05	5.43657e-06	9.34567e-06	4.46127e-05	2.73192e-06	2.91226e-06	8.60422e-06	7.52166e-06	1.21178e-05	7.04251e-06	9.27049e-06	8.29182e-06	2.06687e-07	1.36859e-07
cellular organisms;Eukaryota;Sar;Stramenopiles;Oomycota;Albuginales;	4.35738e-05	5.37834e-06	2.69085e-06	1.39058e-05	1.96706e-05	1.13994e-05	1.59392e-05	1.11612e-05	4.01473e-06	5.92233e-06	1.61319e-05	1.42311e-05	2.21339e-05	1.34583e-05	1.51581e-05	1.32818e-05	3.90907e-05	4.35738e-05
cellular organisms;Eukaryota;Opisthokonta;Fungi;Dikarya;Basidiomycota;Agaricomycotina;Dacrymycetes;Dacrymycetales;	4.31831e-05	4.31831e-05	9.23017e-06	1.3415e-05	2.05357e-05	1.11047e-05	1.50844e-05	3.56696e-05	4.79867e-06	6.11793e-06	1.00318e-05	1.06115e-05	1.63332e-05	1.1031e-05	1.202e-05	1.10993e-05	7.46768e-06	6.0639e-06
cellular organisms;Bacteria;Terrabacteria group;Actinobacteria;Nitriliruptoria;Nitriliruptorales;	4.28209e-05	9.50935e-06	6.37585e-06	2.22084e-05	3.00978e-05	3.63561e-05	4.00097e-05	5.47774e-06	1.06901e-05	2.18854e-05	1.37293e-05	2.60521e-05	2.98682e-05	3.68307e-05	2.53211e-05	4.28209e-05	5.63446e-06	3.71098e-06
cellular organisms;Bacteria;FCB group;Fibrobacteres;Chitinispirillia;Chitinispirillales;	4.26895e-05	2.07353e-06	2.28435e-06	5.23512e-06	7.87733e-06	1.72202e-05	1.62363e-05	2.47098e-06	6.36655e-06	9.55179e-06	5.51513e-06	8.6605e-06	9.46367e-06	9.39002e-06	7.03924e-06	6.86477e-06	2.5719e-05	4.26895e-05
cellular organisms;Eukaryota;Opisthokonta;Fungi;Dikarya;Ascomycota;saccharomyceta;Pezizomycotina;leotiomyceta;dothideomyceta;Dothideomycetes;Pleosporomycetidae;Mytilinidiales;	4.21181e-05	2.25842e-05	1.30963e-05	7.77088e-06	9.74421e-06	6.49967e-06	9.10591e-06	4.21181e-05	4.06224e-06	1.62674e-05	8.3858e-06	1.00907e-05	1.07247e-05	8.03393e-06	9.16972e-06	9.21521e-06	6.47019e-07	2.73718e-07
cellular organisms;Eukaryota;Opisthokonta;Fungi;Fungi incertae sedis;Zoopagomycota;Kickxellomycotina;Harpellomycetes;Harpellales;	4.10475e-05	3.56149e-06	3.9236e-06	2.75662e-05	2.66827e-05	2.92564e-05	3.23789e-05	6.70573e-06	1.44673e-05	1.37572e-05	4.10475e-05	2.80385e-05	3.28947e-05	2.50248e-05	2.20102e-05	2.93898e-05	1.17991e-05	1.09119e-05
cellular organisms;Eukaryota;Sar;Stramenopiles;Ochrophyta;Bacillariophyta;Bacillariophyceae;Bacillariophycidae;Naviculales;	4.09532e-05	1.22847e-05	5.83679e-06	2.45805e-05	3.61993e-05	2.22673e-05	3.07109e-05	8.36233e-06	6.05773e-06	1.43114e-05	1.9026e-05	2.29446e-05	4.09532e-05	2.86487e-05	2.89199e-05	2.4521e-05	3.1632e-06	2.42135e-06
cellular organisms;Bacteria;Terrabacteria group;Chloroflexi;Ardenticatenia;Ardenticatenales;	3.97467e-05	6.07218e-06	6.68956e-06	1.23107e-05	1.72117e-05	3.81297e-05	3.64497e-05	1.04347e-05	2.41121e-05	2.27874e-05	1.12409e-05	2.03667e-05	2.44158e-05	2.86259e-05	1.99373e-05	2.01466e-05	3.97467e-05	3.03195e-05
cellular organisms;Bacteria;Terrabacteria group;Actinobacteria;Actinobacteria;Glycomycetales;	3.87431e-05	1.2762e-05	1.39668e-05	2.06133e-05	2.81854e-05	3.59298e-05	3.87431e-05	5.99422e-06	1.3422e-05	1.83103e-05	9.64172e-06	2.39157e-05	2.94238e-05	3.12697e-05	2.58969e-05	2.96696e-05	1.67506e-05	1.15488e-05
cellular organisms;Bacteria;PVC group;Verrucomicrobia;Spartobacteria;Chthoniobacterales;	3.8201e-05	1.07166e-05	1.18061e-05	1.87728e-05	2.94603e-05	3.44825e-05	3.8201e-05	3.01533e-06	6.43782e-06	3.0068e-05	9.05666e-06	2.79149e-05	3.39635e-05	3.21015e-05	2.71493e-05	3.30554e-05	8.5101e-06	5.02167e-06
cellular organisms;Bacteria;Proteobacteria;Gammaproteobacteria;Arenicellales;	3.81526e-05	7.88101e-06	8.68228e-06	1.13291e-05	1.30682e-05	1.52887e-05	1.54232e-05	2.9446e-06	7.41181e-06	2.18311e-05	5.85056e-06	1.77536e-05	2.24702e-05	3.81526e-05	2.93661e-05	1.80014e-05	1.01546e-06	9.2643e-07
cellular organisms;Eukaryota;Amoebozoa;Evosea;Eumycetozoa;Dictyostelia;Acytosteliales;	3.74704e-05	9.85828e-06	1.08518e-05	3.15743e-05	3.34673e-05	2.12568e-05	3.00542e-05	7.30579e-06	1.71992e-05	1.29856e-05	3.34496e-05	2.86918e-05	3.74704e-05	2.55604e-05	2.78978e-05	2.54444e-05	6.21857e-06	3.15828e-06
cellular organisms;Bacteria;FCB group;Bacteroidetes/Chlorobi group;Rhodothermaeota;Rhodothermia;Rhodothermales;	3.67624e-05	1.04278e-05	1.1488e-05	1.97953e-05	3.27843e-05	3.35983e-05	3.67624e-05	4.69765e-06	1.10464e-05	1.94839e-05	7.21569e-06	2.29446e-05	3.19219e-05	3.38223e-05	3.65637e-05	3.08075e-05	5.2121e-06	4.94271e-06
cellular organisms;Bacteria;Terrabacteria group;Actinobacteria;Nitriliruptoria;Egicoccales;	3.65127e-05	2.00535e-08	2.20923e-08	5.31692e-06	6.60239e-06	6.95754e-06	8.65765e-06	1.50745e-05	3.65127e-05	1.19751e-05	2.95648e-06	8.40448e-06	6.92962e-06	8.14789e-06	5.23984e-06	9.32714e-06	6.56005e-07	7.73779e-07
cellular organisms;Eukaryota;Opisthokonta;Fungi;Dikarya;Basidiomycota;Agaricomycotina;Agaricomycetes;Agaricomycetes incertae sedis;Corticiales;	3.58625e-05	3.60962e-08	1.32554e-08	2.37216e-06	3.87036e-06	2.67881e-06	3.62777e-06	3.58625e-05	7.3643e-07	9.23665e-07	2.20761e-06	2.88683e-06	3.87914e-06	2.91729e-06	2.9654e-06	2.94738e-06	6.38033e-07	2.6319e-07
cellular organisms;Bacteria;Terrabacteria group;Chloroflexi;Thermoflexia;Thermoflexales;	3.56298e-05	5.36229e-06	5.90749e-06	8.13898e-06	1.05183e-05	3.56298e-05	3.2848e-05	6.46784e-06	1.54413e-05	6.97639e-06	3.48693e-06	1.14326e-05	1.31146e-05	1.14526e-05	6.20432e-06	1.03718e-05	1.16733e-05	1.17278e-05
cellular organisms;Archaea;DPANN group;Nanoarchaeota;Nanoarchaeales;	3.50738e-05	4.01069e-09	4.41847e-09	1.26788e-06	6.37472e-07	6.88913e-06	5.23837e-06	0	0	4.34666e-06	3.38552e-06	2.99277e-06	1.56127e-06	2.06261e-06	7.91734e-07	6.43572e-07	3.50738e-05	2.9272e-05
cellular organisms;Eukaryota;Opisthokonta;Fungi;Dikarya;Ascomycota;saccharomyceta;Pezizomycotina;leotiomyceta;dothideomyceta;Dothideomycetes;Pleosporomycetidae;Venturiales;	3.42413e-05	1.52286e-05	1.37856e-05	1.73413e-05	3.42413e-05	1.99148e-05	2.64785e-05	7.31651e-06	6.27153e-06	1.03125e-05	2.18343e-05	2.14614e-05	2.54486e-05	1.61134e-05	2.62712e-05	1.91673e-05	8.12368e-06	5.31118e-06
cellular organisms;Eukaryota;Opisthokonta;Fungi;Fungi incertae sedis;Mucoromycota;Mucoromycotina;Endogonomycetes;Endogonales;	3.4059e-05	1.22928e-05	1.27561e-05	2.47441e-05	2.34954e-05	1.48571e-05	2.51233e-05	9.13813e-06	1.06188e-05	8.28039e-06	3.18816e-05	2.05786e-05	2.91837e-05	1.56006e-05	3.4059e-05	1.84118e-05	2.51618e-06	1.91603e-06
cellular organisms;Bacteria;Proteobacteria;Oligoflexia;Oligoflexales;	3.37236e-05	7.06283e-06	7.7765e-06	2.08178e-05	3.33762e-05	2.9067e-05	3.37236e-05	2.22238e-06	4.46609e-06	2.02337e-05	6.64623e-06	2.31035e-05	2.97961e-05	2.86373e-05	2.39104e-05	2.53418e-05	7.17113e-06	6.82716e-06
cellular organisms;Eukaryota;Sar;Stramenopiles;Bigyra;Opalozoa;Bicosoecida;	3.34231e-05	2.1778e-06	2.39923e-06	1.49283e-05	2.54533e-05	1.24994e-05	1.97964e-05	4.83052e-06	1.20917e-05	1.467e-05	1.32613e-05	2.03667e-05	3.34231e-05	2.19138e-05	2.37088e-05	1.71619e-05	2.87564e-06	1.15277e-06
cellular organisms;Archaea;TACK group;Crenarchaeota;Thermoprotei;Fervidicoccales;	3.33664e-05	1.82887e-06	2.01482e-06	2.94476e-06	2.00348e-06	1.18626e-05	8.9756e-06	2.9146e-07	6.88918e-07	7.76966e-06	4.28261e-06	5.92375e-06	4.8159e-06	5.16223e-06	1.30996e-06	2.07995e-06	3.33664e-05	2.25343e-05
cellular organisms;Bacteria;Terrabacteria group;Firmicutes;Limnochordia;Limnochordales;	3.2772e-05	7.02272e-06	7.73673e-06	7.77088e-06	1.06094e-05	3.2772e-05	3.04972e-05	1.315e-05	3.15002e-05	1.04537e-05	4.95347e-06	1.48491e-05	1.07487e-05	1.1464e-05	6.13234e-06	8.25452e-06	9.1661e-06	5.47962e-06
cellular organisms;Eukaryota;Rhodophyta;Bangiophyceae;Bangiales;	3.23289e-05	2.75133e-05	2.92591e-05	1.96726e-05	3.23289e-05	1.92148e-05	2.78285e-05	5.57203e-06	1.12127e-05	1.37028e-05	1.42286e-05	1.91131e-05	3.12854e-05	2.27685e-05	2.48317e-05	2.56123e-05	6.50613e-06	5.71649e-06
cellular organisms;Eukaryota;Opisthokonta;Fungi;Dikarya;Ascomycota;saccharomyceta;Pezizomycotina;leotiomyceta;dothideomyceta;Dothideomycetes;Dothideomycetes incertae sedis;Botryosphaeriales;	3.1737e-05	3.15762e-05	8.09463e-06	1.89364e-05	3.1737e-05	1.90569e-05	2.75054e-05	2.2421e-05	7.53059e-06	1.12144e-05	2.263e-05	2.17263e-05	2.99042e-05	2.18455e-05	2.86608e-05	2.27675e-05	5.89506e-06	3.59518e-06
cellular organisms;Eukaryota;Amoebozoa;Evosea;Variosea;Cavosteliida;	3.16915e-05	5.65507e-06	5.31541e-06	2.59302e-05	3.16915e-05	1.40046e-05	2.42894e-05	4.14902e-06	4.98872e-06	8.11739e-06	2.9713e-05	2.29093e-05	3.15135e-05	1.71277e-05	2.25284e-05	2.13312e-05	3.98096e-06	2.64769e-06
cellular organisms;Bacteria;Terrabacteria group;Actinobacteria;Nitriliruptoria;Euzebyales;	3.14884e-05	2.51871e-06	2.7748e-06	1.52555e-05	2.38141e-05	2.18778e-05	2.45813e-05	2.17095e-06	5.34505e-06	1.40614e-05	5.49952e-06	1.73387e-05	2.15935e-05	2.85689e-05	2.11033e-05	3.14884e-05	6.55107e-06	3.96891e-06
cellular organisms;Eukaryota;Amoebozoa;Discosea;Longamoebia;	3.14775e-05	9.12031e-06	1.00476e-05	2.95703e-05	2.73658e-05	1.5936e-05	2.32886e-05	5.73276e-06	1.10227e-05	1.30508e-05	2.66785e-05	2.35449e-05	3.14775e-05	1.99652e-05	2.51052e-05	2.03518e-05	1.13228e-06	6.42184e-07
cellular organisms;Bacteria;Caldiserica/Cryosericota group;Caldiserica;Caldisericia;Caldisericales;	3.14565e-05	1.86898e-06	2.059e-06	4.58073e-06	3.87036e-06	2.18463e-05	1.75968e-05	1.35658e-06	3.42084e-06	5.97666e-06	3.1437e-06	6.93899e-06	5.62055e-06	6.08528e-06	3.06617e-06	2.94738e-06	3.1012e-05	3.14565e-05
cellular organisms;Bacteria;Terrabacteria group;Actinobacteria;Rubrobacteria;Gaiellales;	3.13616e-05	4.88903e-06	5.38611e-06	9.48866e-06	1.11102e-05	3.13616e-05	2.7104e-05	4.56692e-06	1.1284e-05	9.51919e-06	3.46353e-06	1.05144e-05	1.09168e-05	1.30708e-05	8.96819e-06	1.19481e-05	5.66142e-06	3.98996e-06
cellular organisms;Eukaryota;Opisthokonta;Fungi;Dikarya;Basidiomycota;Pucciniomycotina;Microbotryomycetes;Sporidiobolales;	3.12934e-05	2.90254e-05	1.89243e-05	1.86501e-05	2.55899e-05	1.54834e-05	2.18656e-05	3.12934e-05	1.78168e-05	1.54415e-05	1.82693e-05	1.96252e-05	2.70459e-05	1.84837e-05	2.14344e-05	1.93072e-05	2.35443e-06	1.55809e-06
cellular organisms;Bacteria;Coprothermobacterota;Coprothermobacteria;Coprothermobacterales;	3.00616e-05	1.01069e-06	1.11345e-06	5.56232e-06	4.41677e-06	3.00616e-05	2.49253e-05	3.82327e-06	8.36204e-06	1.18555e-05	6.78665e-06	1.20682e-05	7.55412e-06	8.52395e-06	2.9654e-06	3.28315e-06	2.85407e-05	1.86286e-05
cellular organisms;Eukaryota;Discoba;Euglenozoa;Kinetoplastea;Metakinetoplastina;Eubodonida;	2.9776e-05	2.7028e-05	2.9776e-05	1.18608e-05	1.55725e-05	1.12152e-05	1.37136e-05	7.56082e-06	1.71279e-05	6.85686e-06	1.65064e-05	1.72415e-05	1.80026e-05	1.35152e-05	2.17223e-05	1.08568e-05	1.13408e-05	6.66398e-06
cellular organisms;Eukaryota;Opisthokonta;Fungi;Dikarya;Ascomycota;saccharomyceta;Pezizomycotina;Orbiliomycetes;Orbiliales;	2.97721e-05	2.80147e-05	8.40834e-06	1.89773e-05	2.62729e-05	2.43514e-05	2.8699e-05	2.80616e-05	1.09989e-05	2.17659e-05	2.42369e-05	2.40128e-05	2.97721e-05	2.08768e-05	2.22981e-05	2.31873e-05	7.51261e-06	6.8061e-06
cellular organisms;Bacteria;Proteobacteria;Oligoflexia;Silvanigrellales;	2.96551e-05	2.75534e-06	3.03549e-06	1.5869e-05	1.72573e-05	2.27989e-05	2.31739e-05	4.41048e-06	7.24552e-06	2.96551e-05	9.67292e-06	2.44189e-05	2.60851e-05	2.66088e-05	1.94623e-05	2.00907e-05	9.1032e-06	8.70633e-06
cellular organisms;Eukaryota;Opisthokonta;Fungi;Dikarya;Ascomycota;saccharomyceta;Pezizomycotina;leotiomyceta;sordariomyceta;Sordariomycetes;Sordariomycetidae;Magnaporthales;	2.95285e-05	1.33837e-05	1.47356e-05	1.32105e-05	2.27668e-05	1.27415e-05	1.73883e-05	1.36879e-05	2.95285e-05	8.33472e-06	1.36357e-05	1.40281e-05	1.9696e-05	1.50992e-05	1.67848e-05	1.57908e-05	1.31201e-06	1.49492e-06
cellular organisms;Eukaryota;Opisthokonta;Fungi;Dikarya;Basidiomycota;Agaricomycotina;Agaricomycetes;Agaricomycetes incertae sedis;Hymenochaetales;	2.92254e-05	2.57286e-05	2.83356e-05	2.08178e-05	2.04446e-05	2.85249e-05	2.92254e-05	7.20507e-06	1.22105e-05	1.07145e-05	1.74269e-05	2.04815e-05	2.37432e-05	1.90991e-05	1.7231e-05	1.83371e-05	7.33288e-06	4.79533e-06
cellular organisms;Eukaryota;Opisthokonta;Fungi;Dikarya;Ascomycota;saccharomyceta;Pezizomycotina;leotiomyceta;dothideomyceta;Dothideomycetes;Dothideomycetes incertae sedis;Patellariales;	2.9101e-05	4.29946e-06	1.32554e-08	1.79957e-06	2.77756e-06	1.68939e-06	2.72083e-06	2.9101e-05	9.50232e-08	1.13013e-06	2.87847e-06	1.86276e-06	3.06248e-06	1.60679e-06	1.94335e-06	2.33178e-06	1.43782e-07	1.5265e-07
cellular organisms;Eukaryota;Opisthokonta;Fungi;Fungi incertae sedis;Mucoromycota;Mortierellomycotina;Mortierellomycetes;Mortierellales;	2.9089e-05	6.10427e-06	6.51282e-06	2.59711e-05	2.64551e-05	1.55413e-05	2.38255e-05	1.48366e-05	4.77492e-06	9.41052e-06	2.9089e-05	2.16998e-05	2.84751e-05	1.91219e-05	2.26148e-05	2.02865e-05	5.81418e-06	4.41107e-06
cellular organisms;Eukaryota;Sar;Rhizaria;Endomyxa;Plasmodiophorida;	2.88047e-05	7.16309e-06	7.89138e-06	1.70959e-05	1.97616e-05	1.06468e-05	1.58194e-05	3.33679e-06	8.05322e-06	6.61779e-06	1.92522e-05	1.62881e-05	2.72981e-05	1.77544e-05	2.88047e-05	2.60693e-05	1.43782e-06	1.06329e-06
cellular organisms;Bacteria;Terrabacteria group;Armatimonadetes;Chthonomonadetes;Chthonomonadales;	2.85249e-05	4.01069e-06	4.41847e-06	7.85268e-06	1.10192e-05	2.85249e-05	2.64942e-05	7.29079e-06	1.74368e-05	8.39992e-06	3.75216e-06	1.2492e-05	1.24421e-05	1.21592e-05	6.92407e-06	1.07635e-05	5.54459e-06	4.61636e-06
cellular organisms;Eukaryota;Sar;Stramenopiles;Ochrophyta;Eustigmatophyceae;Eustigmatales;	2.84631e-05	1.56377e-05	9.61458e-06	1.88546e-05	2.34954e-05	1.41835e-05	2.01716e-05	9.02026e-06	5.05999e-06	9.31272e-06	1.45718e-05	1.71091e-05	2.84631e-05	2.09566e-05	2.14056e-05	1.63132e-05	2.1118e-06	1.55809e-06
cellular organisms;Bacteria;unclassified Bacteria;Haloplasmatales;	2.74444e-05	0	0	3.47645e-06	2.91416e-06	8.38905e-06	7.33372e-06	9.42959e-07	1.68666e-06	1.33877e-05	6.75544e-06	9.73754e-06	6.31712e-06	7.64648e-06	5.0671e-06	4.07596e-06	2.74444e-05	1.91603e-05
cellular organisms;Bacteria;Elusimicrobia;Endomicrobia;Endomicrobiales;	2.72197e-05	2.00535e-08	2.20923e-08	4.33533e-06	4.4623e-06	1.64939e-05	1.36146e-05	1.30086e-06	3.15952e-06	1.63108e-05	6.14699e-06	1.02319e-05	6.98966e-06	7.90858e-06	4.73601e-06	4.33712e-06	2.72197e-05	2.54873e-05
cellular organisms;Eukaryota;Opisthokonta;Fungi;Fungi incertae sedis;Blastocladiomycota;Blastocladiomycota incertae sedis;Blastocladiomycetes;Blastocladiales;	2.60851e-05	7.0548e-06	3.65849e-06	2.38443e-05	2.24481e-05	1.43572e-05	1.96243e-05	4.69551e-06	8.83716e-06	8.96499e-06	2.42057e-05	1.8504e-05	2.60851e-05	1.53955e-05	1.85986e-05	1.78335e-05	4.27751e-06	3.51622e-06
cellular organisms;Bacteria;Terrabacteria group;Chloroflexi;Chloroflexia;Herpetosiphonales;	2.59629e-05	2.35668e-05	2.59629e-05	8.50707e-06	1.2112e-05	2.22568e-05	2.32104e-05	4.99768e-06	1.21155e-05	1.08884e-05	5.00028e-06	1.23684e-05	1.34389e-05	1.48143e-05	1.32148e-05	2.14897e-05	1.04601e-05	9.58013e-06
cellular organisms;Bacteria;Thermotogae;Thermotogae;Mesoaciditogales;	2.57829e-05	2.12166e-06	2.33737e-06	5.27602e-06	4.91764e-06	2.57829e-05	2.15998e-05	8.70094e-06	2.17841e-05	1.72888e-05	9.78213e-06	1.74005e-05	9.59578e-06	1.09968e-05	4.00186e-06	5.60561e-06	1.95274e-05	1.72021e-05
cellular organisms;Bacteria;Caldiserica/Cryosericota group;Candidatus Cryosericota;Candidatus Cryosericia;Candidatus Cryosericales;	2.56845e-05	2.33141e-05	2.56845e-05	3.39465e-06	3.68823e-06	1.73412e-05	1.53763e-05	5.74562e-06	1.34695e-05	9.96472e-06	5.35131e-06	8.56339e-06	5.82472e-06	6.279e-06	3.2821e-06	3.78682e-06	2.07405e-05	1.3728e-05
cellular organisms;Bacteria;Terrabacteria group;Chloroflexi;Thermomicrobia;Thermomicrobiales;	2.53882e-05	2.24278e-05	2.47081e-05	1.02657e-05	1.39333e-05	2.53882e-05	2.40548e-05	4.37619e-06	1.03813e-05	9.25839e-06	3.46353e-06	1.30481e-05	1.40514e-05	1.48599e-05	9.77432e-06	1.45224e-05	6.38931e-06	5.53226e-06
cellular organisms;Eukaryota;Opisthokonta;Fungi;Dikarya;Ascomycota;saccharomyceta;Pezizomycotina;leotiomyceta;sordariomyceta;Sordariomycetes;Sordariomycetidae;Diaporthales;	2.52954e-05	2.52954e-05	8.77949e-06	1.72595e-05	2.44516e-05	1.86885e-05	2.49878e-05	2.1043e-05	1.66053e-05	7.97612e-06	1.63426e-05	1.83451e-05	2.37192e-05	1.70023e-05	1.93615e-05	2.0585e-05	3.10929e-06	2.72139e-06
cellular organisms;Bacteria;FCB group;Gemmatimonadetes;Longimicrobia;Longimicrobiales;	2.4136e-05	1.80641e-05	1.99008e-05	1.22289e-05	1.86233e-05	2.04253e-05	2.18031e-05	2.11309e-06	4.22853e-06	1.5235e-05	3.23731e-06	1.27127e-05	1.53364e-05	2.4136e-05	1.202e-05	1.705e-05	5.64344e-06	2.67401e-06
cellular organisms;Bacteria;Terrabacteria group;Cyanobacteria/Melainabacteria group;Candidatus Margulisbacteria;Candidatus Termititenacia;Candidatus Termititenacales;	2.40304e-05	3.81016e-07	4.19754e-07	6.2985e-06	5.78278e-06	2.40304e-05	1.97234e-05	1.273e-06	2.89821e-06	8.71506e-06	3.97838e-06	8.91652e-06	6.68942e-06	7.41857e-06	3.98746e-06	5.17656e-06	1.5142e-05	1.78601e-05
cellular organisms;Bacteria;Terrabacteria group;Actinobacteria;Actinobacteria;Cryptosporangiales;	2.3299e-05	7.45988e-06	8.21393e-06	1.31287e-05	2.06723e-05	1.92201e-05	2.3299e-05	7.56725e-06	1.70804e-05	9.11712e-06	4.85206e-06	1.40722e-05	1.83509e-05	2.13554e-05	1.5993e-05	2.2637e-05	1.28505e-06	6.89558e-07
cellular organisms;Eukaryota;Opisthokonta;Fungi;Dikarya;Basidiomycota;Agaricomycotina;Agaricomycetes;Agaricomycetes incertae sedis;Auriculariales;	2.26417e-05	1.75708e-05	9.67644e-06	1.14518e-05	1.4252e-05	1.12363e-05	1.37501e-05	2.26417e-05	3.84844e-06	6.90032e-06	9.79774e-06	9.92294e-06	1.40033e-05	1.05182e-05	1.23654e-05	1.09967e-05	2.44429e-06	1.17383e-06
cellular organisms;Bacteria;Terrabacteria group;Armatimonadetes;Armatimonadia;Capsulimonadales;	2.25357e-05	2.02941e-06	2.22691e-06	5.93041e-06	1.02906e-05	2.25357e-05	2.21836e-05	6.42927e-06	3.8722e-06	9.54092e-06	4.05639e-06	1.18034e-05	1.18056e-05	1.1954e-05	9.19851e-06	9.61628e-06	8.1147e-06	7.14825e-06
cellular organisms;Bacteria;Terrabacteria group;Actinobacteria;Actinobacteria;Actinopolysporales;	2.23177e-05	2.0258e-05	2.23177e-05	7.68908e-06	1.08826e-05	9.69951e-06	1.20248e-05	2.52456e-06	6.15275e-06	7.73706e-06	4.61024e-06	8.6605e-06	1.14813e-05	1.33215e-05	8.99698e-06	1.13045e-05	7.53058e-06	4.27421e-06
cellular organisms;Eukaryota;Viridiplantae;Chlorophyta;core chlorophytes;Trebouxiophyceae;Trebouxiales;	2.22781e-05	1.98529e-06	2.08993e-06	1.39467e-05	1.83045e-05	1.3794e-05	1.93325e-05	1.78948e-06	4.60863e-06	6.05273e-06	1.30818e-05	1.33042e-05	2.22781e-05	1.28885e-05	1.63961e-05	1.28808e-05	8.69881e-06	6.01653e-06
cellular organisms;Eukaryota;Opisthokonta;Fungi;Dikarya;Ascomycota;saccharomyceta;Pezizomycotina;leotiomyceta;dothideomyceta;Dothideomycetes;Dothideomycetidae;Capnodiales;	2.08154e-05	4.63235e-06	4.11359e-06	7.56639e-06	1.26584e-05	6.99965e-06	1.07999e-05	1.52802e-06	1.63915e-06	3.2926e-06	1.34641e-05	1.14767e-05	1.15414e-05	7.45275e-06	2.08154e-05	7.46171e-06	2.19268e-06	1.8318e-06
cellular organisms;Bacteria;Acidobacteria;Blastocatellia;Blastocatellales;	2.05521e-05	1.90909e-06	2.10319e-06	8.09808e-06	1.19298e-05	2.0199e-05	2.05521e-05	7.66583e-06	1.8387e-05	8.71506e-06	4.1968e-06	1.19623e-05	1.06166e-05	1.39711e-05	6.13234e-06	1.06889e-05	3.98995e-06	3.10564e-06
cellular organisms;Eukaryota;Viridiplantae;Chlorophyta;Chloropicophyceae;Chloropicales;	2.03445e-05	3.68582e-06	4.06057e-06	1.58281e-05	1.84411e-05	9.43637e-06	1.50323e-05	3.07962e-06	7.22176e-06	6.27006e-06	1.13579e-05	1.25979e-05	2.03445e-05	1.31278e-05	1.35746e-05	1.28155e-05	4.38535e-06	3.76362e-06
cellular organisms;Eukaryota;Opisthokonta;Fungi;Fungi incertae sedis;Zoopagomycota;Entomophthoromycotina;Basidiobolomycetes;Basidiobolales;	2.03053e-05	5.20186e-06	5.72633e-06	1.66051e-05	1.07915e-05	9.05744e-06	1.12638e-05	1.4723e-06	4.06224e-06	3.97719e-06	2.03053e-05	1.52728e-05	1.43156e-05	9.29885e-06	9.48641e-06	1.33471e-05	7.00937e-07	4.73742e-07
cellular organisms;Eukaryota;Amoebozoa;Evosea;Archamoebae;Mastigamoebida;	1.99438e-05	3.20855e-08	3.53477e-08	1.00203e-05	1.99438e-05	1.13257e-05	1.22177e-05	3.00675e-06	5.98646e-06	5.44419e-06	1.4681e-05	1.24478e-05	1.68016e-05	1.27745e-05	1.14586e-05	9.02867e-06	5.57155e-06	4.26895e-06
cellular organisms;Eukaryota;Opisthokonta;Fungi;Dikarya;Basidiomycota;Ustilaginomycotina;Exobasidiomycetes;Georgefischeriales;	1.99074e-05	4.81283e-08	3.53477e-08	3.96724e-06	3.59716e-06	2.67881e-06	4.13857e-06	8.38591e-06	1.99074e-05	1.5322e-06	3.84577e-06	3.44301e-06	4.85193e-06	3.38451e-06	3.68516e-06	3.507e-06	1.88714e-07	9.47485e-08
cellular organisms;Eukaryota;Opisthokonta;Fungi;Fungi incertae sedis;Zoopagomycota;Zoopagomycotina;Zoopagomycetes;Zoopagales;	1.96891e-05	6.41309e-06	7.06071e-06	1.75867e-05	1.26128e-05	1.26099e-05	1.55223e-05	1.82591e-06	4.37107e-06	6.75906e-06	1.96891e-05	1.61027e-05	1.64894e-05	1.03359e-05	1.28981e-05	1.22652e-05	1.67147e-06	1.22647e-06
cellular organisms;Eukaryota;Opisthokonta;Fungi;Dikarya;Ascomycota;Taphrinomycotina;Pneumocystidomycetes;Pneumocystidales;	1.94465e-05	8.02138e-09	8.83693e-09	7.48459e-06	4.91764e-06	6.4102e-06	6.7343e-06	6.49356e-07	1.87671e-06	3.96633e-06	9.18148e-06	6.08265e-06	7.47005e-06	5.41293e-06	5.16786e-06	5.3631e-06	1.94465e-05	9.22219e-06
cellular organisms;Bacteria;Terrabacteria group;Armatimonadetes;Fimbriimonadia;Fimbriimonadales;	1.88383e-05	7.68849e-06	6.19469e-06	4.17174e-06	6.55685e-06	8.31011e-06	9.17367e-06	8.26161e-06	1.88383e-05	4.67266e-06	1.70836e-06	5.40288e-06	6.68942e-06	5.66364e-06	5.55653e-06	6.64092e-06	2.21963e-06	1.50018e-06
cellular organisms;Eukaryota;Opisthokonta;Fungi;Dikarya;Ascomycota;saccharomyceta;Pezizomycotina;leotiomyceta;sordariomyceta;Sordariomycetes;Sordariomycetidae;Ophiostomatales;	1.86688e-05	3.9786e-06	4.37428e-06	1.28424e-05	1.86688e-05	9.87319e-06	1.64605e-05	1.7059e-06	3.8722e-06	5.84626e-06	8.82264e-06	9.04894e-06	1.66335e-05	1.03928e-05	1.2567e-05	1.0549e-05	6.47019e-07	5.05325e-07
cellular organisms;Eukaryota;Sar;Stramenopiles;Ochrophyta;Bacillariophyta;Bacillariophyceae;Bacillariophycidae;Rhopalodiales;	1.86129e-05	0	0	4.08994e-08	0	0	0	0	0	3.15133e-07	6.66964e-06	1.92456e-06	2.43798e-06	3.41869e-08	1.86129e-05	5.59628e-07	0	1.57914e-08
cellular organisms;Bacteria;Terrabacteria group;Cyanobacteria/Melainabacteria group;Candidatus Melainabacteria;Candidatus Gastranaerophilales;	1.81044e-05	2.40641e-08	2.65108e-08	4.94883e-06	3.7793e-06	1.81044e-05	1.4829e-05	8.37948e-07	1.97173e-06	1.00408e-05	4.03298e-06	8.27206e-06	6.5453e-06	6.92855e-06	4.23218e-06	3.95471e-06	1.24012e-05	1.30016e-05
cellular organisms;Bacteria;Elusimicrobia;Elusimicrobia;Elusimicrobiales;	1.80986e-05	0	0	2.82206e-06	2.59542e-06	7.26806e-06	6.84898e-06	5.48631e-07	1.21155e-06	1.16165e-05	3.90037e-06	7.67174e-06	5.71663e-06	6.60948e-06	3.42605e-06	3.6096e-06	1.80986e-05	1.79338e-05
cellular organisms;Bacteria;unclassified Bacteria;Bacteria candidate phyla;Candidatus Mcinerneyibacteriota;Candidatus Mcinerneyibacteria;Candidatus Mcinerneyibacteriales;	1.78412e-05	4.01069e-09	4.41847e-09	2.98565e-06	2.95969e-06	1.78412e-05	1.47769e-05	1.46373e-06	3.75342e-06	7.72619e-06	3.67415e-06	7.81299e-06	4.58772e-06	5.35596e-06	3.2677e-06	2.77016e-06	1.61216e-05	1.44491e-05
cellular organisms;Eukaryota;Rhodophyta;Bangiophyceae;Porphyridiales;	1.78104e-05	5.63101e-06	6.20353e-06	1.27197e-05	1.39788e-05	1.18626e-05	1.54806e-05	2.76673e-06	6.7704e-06	5.92233e-06	1.31287e-05	1.34542e-05	1.78104e-05	1.40394e-05	1.24518e-05	1.35617e-05	4.75379e-06	4.23736e-06
cellular organisms;Bacteria;Terrabacteria group;Cyanobacteria/Melainabacteria group;Cyanobacteria;Spirulinales;	1.73886e-05	5.61497e-08	6.18585e-08	7.44369e-06	8.97014e-06	1.73886e-05	1.62989e-05	1.66947e-06	4.06224e-06	1.29856e-05	3.79116e-06	1.07881e-05	1.09409e-05	1.34469e-05	1.00478e-05	9.13127e-06	5.10426e-06	4.19525e-06
cellular organisms;Bacteria;Terrabacteria group;Cyanobacteria/Melainabacteria group;Cyanobacteria;Gloeobacteria;Gloeobacterales;	1.68462e-05	7.41978e-07	8.17416e-07	7.56639e-06	1.05638e-05	1.57887e-05	1.68462e-05	2.35311e-06	5.29754e-06	9.81259e-06	3.82236e-06	9.15488e-06	1.08688e-05	1.22503e-05	1.02781e-05	1.03251e-05	1.03433e-05	6.45869e-06
cellular organisms;Bacteria;Terrabacteria group;Actinobacteria;Actinobacteria;Catenulisporales;	1.66116e-05	4.01069e-07	4.41847e-07	9.32506e-06	1.22486e-05	1.47203e-05	1.62728e-05	3.54681e-06	7.3643e-06	6.98726e-06	3.83017e-06	9.50801e-06	1.2358e-05	1.40508e-05	9.84629e-06	1.66116e-05	6.53309e-06	2.56874e-06
cellular organisms;Eukaryota;Opisthokonta;Fungi;Dikarya;Ascomycota;saccharomyceta;Pezizomycotina;leotiomyceta;dothideomyceta;Dothideomycetes;Dothideomycetidae;Cladosporiales;	1.64153e-05	7.28742e-06	8.02835e-06	3.23105e-06	4.5989e-06	3.063e-06	4.09688e-06	7.42366e-06	1.64153e-05	1.83646e-06	3.37772e-06	3.2841e-06	4.16738e-06	3.47567e-06	3.5844e-06	4.23452e-06	5.66142e-07	1.89497e-07
cellular organisms;Eukaryota;Metamonada;Fornicata;Diplomonadida;	1.62732e-05	9.8302e-06	1.08164e-05	1.02248e-05	1.28405e-05	1.07363e-05	1.28692e-05	2.94246e-06	6.53284e-06	5.06386e-06	8.49501e-06	8.96949e-06	1.62732e-05	1.13956e-05	1.03069e-05	8.66491e-06	4.18765e-06	2.40556e-06
cellular organisms;Archaea;Euryarchaeota;Methanopyri;Methanopyrales;	1.61845e-05	3.02807e-06	3.33594e-06	1.75867e-06	1.54815e-06	9.19954e-06	6.73952e-06	5.74348e-07	1.40159e-06	4.83566e-06	3.1905e-06	3.42536e-06	1.90955e-06	2.26773e-06	1.02206e-06	1.08195e-06	1.61845e-05	1.04592e-05
cellular organisms;Bacteria;Proteobacteria;Alphaproteobacteria;Micropepsales;	1.60565e-05	2.94786e-06	3.24757e-06	1.13291e-05	1.02906e-05	1.41782e-05	1.42244e-05	2.40026e-06	5.41632e-06	1.54524e-05	3.69755e-06	1.19269e-05	1.31266e-05	1.60565e-05	1.31284e-05	1.41866e-05	7.45869e-07	7.26405e-07
cellular organisms;Eukaryota;Opisthokonta;Fungi;Dikarya;Basidiomycota;Agaricomycotina;Agaricomycetes;Agaricomycetidae;Amylocorticiales;	1.60132e-05	7.0147e-06	9.10204e-07	3.96724e-06	4.4623e-06	2.76302e-06	4.0656e-06	1.60132e-05	4.75116e-07	1.19533e-06	2.64445e-06	2.28651e-06	4.52767e-06	2.65519e-06	3.74274e-06	3.07795e-06	1.07836e-07	8.94847e-08
cellular organisms;Eukaryota;Metamonada;Parabasalia;Trichomonadida;	1.5997e-05	7.09892e-07	7.7765e-07	1.28833e-05	1.23396e-05	8.61536e-06	1.10397e-05	1.01368e-06	1.21155e-06	8.37819e-06	1.00006e-05	1.10618e-05	1.5997e-05	1.1954e-05	1.07676e-05	9.6256e-06	1.26708e-05	1.13803e-05
cellular organisms;Bacteria;Acidobacteria;Holophagae;Holophagales;	1.58663e-05	3.60962e-08	3.97662e-08	8.83427e-06	1.2795e-05	1.41046e-05	1.58663e-05	1.71019e-06	4.03849e-06	9.14972e-06	2.57425e-06	9.6316e-06	1.16855e-05	1.28087e-05	1.16889e-05	1.1062e-05	1.94106e-06	1.47913e-06
cellular organisms;Archaea;TACK group;Thaumarchaeota;Cenarchaeales;	1.57908e-05	9.02405e-07	9.94155e-07	1.49692e-05	5.91938e-06	1.24204e-05	9.44471e-06	5.44988e-06	1.32082e-05	5.73759e-06	1.50554e-06	5.14686e-06	1.14453e-05	1.06435e-05	4.03065e-06	1.57908e-05	5.2121e-07	3.57939e-07
cellular organisms;Bacteria;FCB group;Fibrobacteres;Chitinivibrionia;Chitinivibrionales;	1.53872e-05	4.01069e-09	4.41847e-09	3.02655e-06	4.64444e-06	1.15047e-05	1.04403e-05	7.52224e-07	1.52037e-06	1.53872e-05	4.01738e-06	1.00642e-05	8.34676e-06	9.88003e-06	9.04016e-06	5.53099e-06	1.13678e-05	1.31016e-05
cellular organisms;Eukaryota;Sar;Alveolata;Ciliophora;Intramacronucleata;Spirotrichea;Hypotrichia;Euplotida;	1.49424e-05	1.60428e-08	1.76739e-08	1.63598e-06	2.45882e-06	1.28415e-06	1.47508e-06	6.34354e-06	1.49424e-05	2.74926e-06	3.37772e-06	9.30496e-06	1.14333e-05	4.75199e-06	4.72161e-06	1.50167e-06	3.86414e-07	3.68466e-07
cellular organisms;Bacteria;Proteobacteria;Alphaproteobacteria;Rhodothalassiales;	1.49308e-05	2.73128e-06	3.00897e-06	5.84861e-06	5.19084e-06	8.75219e-06	8.30321e-06	3.01104e-06	6.24778e-06	1.49308e-05	2.90188e-06	7.87479e-06	8.97127e-06	1.1031e-05	1.28117e-05	8.17057e-06	7.90801e-07	5.79019e-07
cellular organisms;Eukaryota;Opisthokonta;Fungi;Dikarya;Ascomycota;saccharomyceta;Pezizomycotina;leotiomyceta;dothideomyceta;Dothideomycetes;Dothideomycetidae;Myriangiales;	1.45736e-05	3.79411e-06	4.17987e-06	9.32506e-06	1.25218e-05	1.3452e-05	1.45736e-05	1.96521e-06	3.96722e-06	7.07419e-06	8.79144e-06	9.27848e-06	1.25862e-05	1.07461e-05	1.06812e-05	1.12858e-05	1.4477e-05	1.33911e-05
cellular organisms;Eukaryota;Opisthokonta;Fungi;Fungi incertae sedis;Chytridiomycota;Chytridiomycota incertae sedis;Monoblepharidomycetes;Monoblepharidales;	1.43534e-05	8.77539e-06	9.12413e-06	1.23516e-05	1.32048e-05	1.06153e-05	1.31871e-05	2.88674e-06	6.22402e-06	4.61833e-06	1.43534e-05	1.09735e-05	1.38352e-05	8.59232e-06	1.02925e-05	1.00826e-05	1.06938e-06	6.21129e-07
cellular organisms;Archaea;TACK group;Candidatus Verstraetearchaeota;Candidatus Methanomethylia;Candidatus Methanomethyliales;	1.35993e-05	1.60027e-06	1.76297e-06	2.74026e-06	1.00174e-06	1.35993e-05	1.01275e-05	1.13584e-06	2.44685e-06	2.608e-06	1.66156e-06	2.91332e-06	1.9696e-06	1.75493e-06	8.3492e-07	1.07262e-06	6.9914e-06	8.35892e-06
cellular organisms;Eukaryota;Rhodophyta;Florideophyceae;Rhodymeniophycidae;Rhodymeniales;	1.35315e-05	4.01069e-09	0	2.04497e-07	3.6427e-07	1.68413e-07	1.82431e-07	3.75041e-07	7.83941e-07	4.12933e-07	4.02518e-06	1.43017e-06	1.81347e-06	3.30474e-07	1.35315e-05	5.40974e-07	6.29046e-08	1.00012e-07
cellular organisms;Eukaryota;Opisthokonta;Fungi;Dikarya;Ascomycota;saccharomyceta;Pezizomycotina;leotiomyceta;sordariomyceta;Sordariomycetes;Sordariomycetes incertae sedis;Koralionastetales;	1.32723e-05	0	0	8.17988e-08	0	2.10516e-08	0	8.57236e-09	2.37558e-08	2.39066e-07	3.85357e-06	1.60674e-06	2.94238e-06	2.05122e-07	1.32723e-05	5.12992e-07	0	0
cellular organisms;Eukaryota;Opisthokonta;Fungi;Dikarya;Ascomycota;Taphrinomycotina;Schizosaccharomycetes;Schizosaccharomycetales;	1.30752e-05	8.46256e-07	9.32296e-07	9.07966e-06	8.83354e-06	7.19437e-06	8.09993e-06	2.51384e-06	4.86994e-06	4.52053e-06	1.20287e-05	9.31379e-06	1.16975e-05	7.56671e-06	7.19758e-06	8.00268e-06	1.30752e-05	8.26944e-06
cellular organisms;Bacteria;FCB group;Candidatus Fermentibacteria;Candidatus Fermentibacteria (class);Candidatus Fermentibacterales;	1.28056e-05	0	0	6.95289e-07	1.54815e-06	1.26309e-06	1.30308e-06	0	0	1.6952e-06	1.66156e-06	1.50963e-06	8.16662e-07	1.52702e-06	5.90202e-07	8.48769e-07	1.28056e-05	5.61648e-06
cellular organisms;Eukaryota;Opisthokonta;Fungi;Dikarya;Ascomycota;saccharomyceta;Pezizomycotina;leotiomyceta;sordariomyceta;Sordariomycetes;Sordariomycetidae;Coniochaetales;	1.27303e-05	3.48529e-06	3.10176e-06	7.97538e-06	1.07915e-05	7.33647e-06	9.59065e-06	1.08869e-06	2.56563e-06	7.53059e-06	6.70084e-06	1.06204e-05	1.27303e-05	9.66351e-06	9.99024e-06	9.3831e-06	1.88714e-06	1.34227e-06
cellular organisms;Eukaryota;Rhodophyta;Florideophyceae;Rhodymeniophycidae;Ceramiales;	1.26079e-05	0	0	4.94883e-06	5.00871e-06	7.5733e-06	7.18778e-06	1.40158e-06	3.37332e-06	7.86746e-06	5.13289e-06	6.40047e-06	6.55731e-06	6.68925e-06	9.12653e-06	5.50301e-06	1.26079e-05	9.55907e-06
cellular organisms;Eukaryota;Discoba;Jakobida;	1.23113e-05	1.44786e-06	1.59507e-06	5.39872e-06	4.50784e-06	3.54719e-06	4.1073e-06	1.60089e-06	3.63464e-06	4.10759e-06	3.81456e-06	4.24638e-06	6.173e-06	5.48131e-06	4.52008e-06	3.73085e-06	1.23113e-05	6.80084e-06
cellular organisms;Bacteria;Terrabacteria group;Actinobacteria;Nitriliruptoria;Egibacterales;	1.20717e-05	1.34759e-06	1.4846e-06	6.17581e-06	7.8318e-06	1.11521e-05	1.20717e-05	1.41015e-06	3.46835e-06	4.05326e-06	1.56015e-06	5.51765e-06	7.59015e-06	9.74328e-06	6.20432e-06	1.14257e-05	8.71678e-07	7.89571e-07
cellular organisms;Eukaryota;Opisthokonta;Fungi;Dikarya;Ascomycota;Taphrinomycotina;Taphrinomycetes;Taphrinales;	1.17032e-05	1.17032e-05	9.77365e-06	6.8302e-06	5.60065e-06	4.3261e-06	5.65536e-06	2.56099e-06	3.11201e-06	3.08613e-06	6.10018e-06	5.62359e-06	6.7855e-06	4.75199e-06	5.15347e-06	4.61693e-06	2.3095e-06	1.33701e-06
cellular organisms;Eukaryota;Cryptophyceae;Cryptomonadales;	1.16553e-05	7.09892e-07	7.82068e-07	1.26788e-06	1.00174e-06	2.04727e-06	1.42296e-06	8.31519e-07	1.75793e-06	2.5428e-06	2.42603e-06	2.16292e-06	1.90955e-06	2.14238e-06	1.64105e-06	1.48301e-06	1.16553e-05	5.50594e-06
cellular organisms;Eukaryota;Sar;Rhizaria;Imbricatea;Silicofilosea;Euglyphida;	1.12687e-05	8.02138e-09	8.83693e-09	4.13084e-06	3.46056e-06	2.58408e-06	2.76774e-06	1.04368e-06	2.13802e-06	1.12687e-05	3.33872e-06	6.33867e-06	4.97203e-06	7.95416e-06	3.49803e-06	4.68222e-06	4.4842e-06	3.29514e-06
cellular organisms;Eukaryota;Rhodophyta;Florideophyceae;Hildenbrandiophycidae;Hildenbrandiales;	1.07964e-05	0	0	3.27195e-07	2.27668e-07	3.26299e-07	2.97102e-07	2.55028e-07	4.5136e-07	3.15133e-07	2.76926e-06	1.0329e-06	1.22499e-06	1.8233e-07	1.07964e-05	4.29048e-07	1.25809e-07	6.31657e-08
cellular organisms;Eukaryota;Sar;Alveolata;Dinophyceae;Gymnodiniales;	1.06549e-05	1.02714e-05	1.03569e-05	5.07152e-06	1.06549e-05	5.46815e-06	8.00611e-06	3.36465e-06	8.02946e-06	1.96686e-06	2.28562e-06	2.97512e-06	9.53573e-06	4.85455e-06	4.86557e-06	3.74951e-06	1.65349e-06	1.74232e-06
cellular organisms;Eukaryota;Opisthokonta;Fungi;Dikarya;Ascomycota;saccharomyceta;Pezizomycotina;leotiomyceta;sordariomyceta;Sordariomycetes;Hypocreomycetidae;Microascales;	1.04455e-05	6.74197e-06	7.40535e-06	6.99379e-06	9.83528e-06	9.76267e-06	1.04455e-05	1.72519e-06	2.20929e-06	3.92286e-06	8.29219e-06	8.21909e-06	9.98009e-06	7.73765e-06	8.36359e-06	7.96537e-06	1.55464e-06	9.15902e-07
cellular organisms;Eukaryota;Opisthokonta;Fungi;Dikarya;Ascomycota;saccharomyceta;Pezizomycotina;leotiomyceta;sordariomyceta;Leotiomycetes;Erysiphales;	1.03884e-05	7.11496e-06	7.83394e-06	1.03884e-05	9.01567e-06	6.61546e-06	8.98602e-06	1.93521e-06	5.03623e-06	7.04159e-06	1.00474e-05	9.67575e-06	9.48769e-06	9.29885e-06	8.16206e-06	9.50435e-06	5.93999e-06	5.65333e-06
cellular organisms;Eukaryota;Opisthokonta;Fungi;Fungi incertae sedis;Zoopagomycota;Entomophthoromycotina;Entomophthoromycetes;Entomophthorales;	1.03438e-05	9.3048e-07	4.41847e-09	7.72998e-06	7.14879e-06	4.39452e-06	6.02022e-06	4.43191e-06	3.58713e-06	3.04266e-06	1.03438e-05	6.86837e-06	7.7703e-06	4.7178e-06	6.60738e-06	6.36111e-06	2.65997e-06	1.58441e-06
cellular organisms;Bacteria;PVC group;Lentisphaerae;Lentisphaeria;Victivallales;	1.02474e-05	9.06416e-07	9.98573e-07	5.48052e-06	6.05598e-06	1.00258e-05	1.02474e-05	9.79392e-07	2.11427e-06	4.78133e-06	2.16081e-06	5.75601e-06	8.47887e-06	7.96556e-06	9.44323e-06	7.30315e-06	1.68045e-06	1.41596e-06
cellular organisms;Eukaryota;Sar;Alveolata;Dinophyceae;Gonyaulacales;	1.01342e-05	4.22727e-06	4.65706e-06	2.53576e-06	7.37646e-06	2.56829e-06	4.71193e-06	5.63633e-07	1.18779e-06	6.51999e-07	3.58054e-06	2.21589e-06	6.05291e-06	2.80333e-06	1.01342e-05	2.99401e-06	1.79727e-08	4.73742e-08
cellular organisms;Bacteria;Terrabacteria group;Actinobacteria;Actinobacteria;Candidatus Nanopelagicales;	9.8574e-06	5.2139e-08	5.744e-08	7.19829e-06	6.69345e-06	9.8574e-06	8.5117e-06	3.57896e-07	8.07697e-07	4.36839e-06	1.80977e-06	4.99678e-06	7.2779e-06	6.76902e-06	4.53448e-06	7.29382e-06	7.89004e-06	6.62713e-06
cellular organisms;Eukaryota;Opisthokonta;Fungi;Fungi incertae sedis;Zoopagomycota;Kickxellomycotina;Dimargaritomycetes;Dimargaritales;	9.84454e-06	5.73529e-07	6.09748e-07	7.23919e-06	4.55337e-06	8.28379e-06	9.04336e-06	2.35311e-06	3.2783e-06	2.48846e-06	9.84454e-06	7.08024e-06	7.07373e-06	4.7178e-06	5.00952e-06	5.82013e-06	5.81418e-06	6.11128e-06
cellular organisms;Eukaryota;Cryptophyceae;Cyathomonadacea;	9.73113e-06	0	0	2.86296e-07	3.6427e-07	2.26304e-07	3.70074e-07	4.3719e-07	1.11652e-06	4.23799e-07	3.1437e-06	1.26244e-06	1.82548e-06	2.84891e-07	9.73113e-06	6.62227e-07	0	0
cellular organisms;Bacteria;Terrabacteria group;Actinobacteria;Actinobacteria;Sporichthyales;	9.18723e-06	6.66978e-06	7.34791e-06	5.60322e-06	6.83005e-06	7.39436e-06	8.07387e-06	1.333e-06	2.94572e-06	3.4556e-06	1.49774e-06	5.12038e-06	6.56932e-06	8.51255e-06	6.07476e-06	9.18723e-06	7.72828e-07	9.63276e-07
cellular organisms;Eukaryota;Opisthokonta;Fungi;Dikarya;Basidiomycota;Agaricomycotina;Agaricomycetes;Agaricomycetes incertae sedis;Gloeophyllales;	9.15142e-06	6.89438e-06	7.59534e-06	6.5848e-06	8.33267e-06	7.7575e-06	8.98081e-06	9.34387e-07	1.90046e-06	3.2926e-06	5.30451e-06	5.81781e-06	9.15142e-06	6.37017e-06	6.92407e-06	6.5663e-06	4.40332e-07	2.78982e-07
cellular organisms;Eukaryota;Viridiplantae;Chlorophyta;Ulvophyceae;OUU clade;Ulvales;	9.14323e-06	4.01069e-09	4.41847e-09	1.02248e-06	4.55337e-07	4.45767e-06	3.44012e-06	5.14341e-07	1.14028e-06	5.65066e-07	5.46052e-07	1.10353e-06	8.04652e-07	7.40717e-07	4.31855e-07	2.08928e-06	6.2635e-06	9.14323e-06
cellular organisms;Eukaryota;Viridiplantae;Chlorophyta;Pyramimonadophyceae;Pyramimonadales;	8.96819e-06	8.02138e-09	8.83693e-09	5.31692e-07	4.55337e-07	2.57882e-07	2.86677e-07	1.05011e-07	2.8507e-07	3.04266e-07	3.40893e-06	1.2183e-06	1.50122e-06	4.10243e-07	8.96819e-06	4.5703e-07	7.1891e-08	2.6319e-08
cellular organisms;Eukaryota;Opisthokonta;Fungi;Dikarya;Basidiomycota;Agaricomycotina;Agaricomycetes;Agaricomycetes incertae sedis;Thelephorales;	8.26746e-06	0	0	4.08994e-07	0	2.13147e-06	5.78566e-07	0	0	1.19533e-06	6.16259e-07	1.45666e-06	5.64457e-07	1.75493e-06	5.75807e-08	1.3058e-07	8.26746e-06	7.33774e-06
cellular organisms;Bacteria;Terrabacteria group;Cyanobacteria/Melainabacteria group;Cyanobacteria;Gloeoemargaritales;	8.13642e-06	3.60962e-08	3.97662e-08	2.61756e-06	5.73725e-06	7.37858e-06	8.13642e-06	1.39944e-06	2.49436e-06	3.79246e-06	1.38073e-06	4.65248e-06	5.06811e-06	5.11665e-06	3.23891e-06	3.99201e-06	1.90511e-06	1.50018e-06
cellular organisms;Bacteria;Terrabacteria group;Abditibacteriota;Abditibacteria;Abditibacteriales;	7.68382e-06	4.91711e-06	5.41704e-06	3.47645e-06	4.09803e-06	7.68382e-06	7.03662e-06	1.20227e-06	3.01699e-06	3.77073e-06	1.27932e-06	4.05216e-06	4.69581e-06	4.37593e-06	3.42605e-06	4.23452e-06	2.1118e-06	2.35292e-06
cellular organisms;Bacteria;Terrabacteria group;Candidatus Eremiobacteraeota;Candidatus Eremiobacterales;	7.67252e-06	2.08155e-06	2.29318e-06	2.61756e-06	4.3257e-06	7.56804e-06	7.67252e-06	1.27728e-06	3.39708e-06	3.57513e-06	1.49774e-06	4.3788e-06	4.33551e-06	4.52407e-06	3.22452e-06	3.83345e-06	5.38284e-06	2.61085e-06
cellular organisms;Bacteria;Proteobacteria;Alphaproteobacteria;Minwuiales;	7.38438e-06	4.41577e-06	4.86473e-06	4.08994e-06	5.50958e-06	5.76813e-06	5.41038e-06	1.03083e-06	2.16178e-06	3.46646e-06	1.12331e-06	5.28811e-06	5.74065e-06	7.38438e-06	6.39145e-06	6.64092e-06	7.27896e-07	3.21092e-07
cellular organisms;Eukaryota;Sar;Stramenopiles;Ochrophyta;PX clade;Phaeophyceae;Fucales;	7.13772e-06	4.01069e-09	4.41847e-09	6.5439e-07	2.27668e-07	3.32089e-06	2.69476e-06	8.57236e-09	4.75116e-08	4.34666e-07	3.74436e-07	4.67896e-07	6.24506e-07	3.41869e-07	2.30323e-07	3.35777e-07	7.09025e-06	7.13772e-06
cellular organisms;Bacteria;Terrabacteria group;Actinobacteria;Actinobacteria;Acidothermales;	6.66305e-06	6.10828e-06	6.66305e-06	1.75867e-06	2.54989e-06	5.23132e-06	5.43644e-06	1.42087e-06	3.51586e-06	3.08613e-06	7.64473e-07	2.74558e-06	2.57008e-06	3.19078e-06	4.20339e-06	3.55364e-06	3.954e-07	4.57951e-07
cellular organisms;Eukaryota;Opisthokonta;Fungi;Dikarya;Basidiomycota;Pucciniomycotina;Microbotryomycetes;Leucosporidiales;	6.5566e-06	4.71256e-06	2.4876e-06	3.64004e-06	4.37124e-06	2.81565e-06	3.94051e-06	2.72172e-06	6.5566e-06	1.2388e-06	3.68975e-06	3.56661e-06	4.59973e-06	3.03124e-06	4.70722e-06	3.52566e-06	8.08774e-08	5.2638e-08
cellular organisms;Eukaryota;Opisthokonta;Fungi;Dikarya;Ascomycota;saccharomyceta;Pezizomycotina;leotiomyceta;dothideomyceta;Dothideomycetes;Dothideomycetes incertae sedis;Trypetheliales;	6.39069e-06	3.42914e-06	2.35946e-06	2.69936e-06	2.68649e-06	2.21568e-06	3.1326e-06	6.39069e-06	1.21155e-06	1.80386e-06	2.24661e-06	2.3748e-06	3.21861e-06	2.6096e-06	2.90782e-06	3.03132e-06	9.88501e-08	5.79019e-08
cellular organisms;Eukaryota;Opisthokonta;Fungi;Dikarya;Basidiomycota;Ustilaginomycotina;Exobasidiomycetes;Ceraceosorales;	5.95683e-06	2.8877e-06	3.1813e-06	3.55825e-06	5.91938e-06	3.88402e-06	5.14976e-06	1.12941e-06	1.87671e-06	1.41266e-06	3.68975e-06	3.29293e-06	5.95683e-06	3.94289e-06	3.55561e-06	4.09461e-06	1.30302e-06	8.10626e-07
cellular organisms;Bacteria;Terrabacteria group;Chloroflexi;Tepidiformia;Tepidiformales;	5.69184e-06	2.46657e-06	2.71736e-06	2.16767e-06	3.36949e-06	5.56288e-06	5.69184e-06	8.7438e-07	2.13802e-06	2.20593e-06	6.94266e-07	2.6573e-06	3.55488e-06	3.58963e-06	2.34641e-06	4.47703e-06	3.05537e-07	1.47387e-07
cellular organisms;Eukaryota;Sar;Stramenopiles;Ochrophyta;Bacillariophyta;Coscinodiscophyceae;Rhizosoleniophycidae;Rhizosoleniales;	5.45473e-06	0	0	6.5439e-07	9.10674e-08	1.56834e-06	1.27702e-06	2.14309e-09	0	6.19399e-07	3.35432e-07	4.32584e-07	2.88234e-07	4.55826e-07	1.15161e-07	1.39907e-07	5.45473e-06	4.25842e-06
cellular organisms;Eukaryota;Opisthokonta;Fungi;Dikarya;Ascomycota;saccharomyceta;Pezizomycotina;leotiomyceta;dothideomyceta;Dothideomycetes;Dothideomycetes incertae sedis;Lineolatales;	5.37298e-06	1.45588e-06	1.59948e-06	3.27195e-06	5.37298e-06	2.7946e-06	3.71116e-06	4.39333e-07	8.31453e-07	8.14999e-07	3.62735e-06	3.20465e-06	4.67179e-06	2.89449e-06	3.48363e-06	3.17123e-06	1.07836e-07	1.63178e-07
cellular organisms;Bacteria;Terrabacteria group;Actinobacteria;Thermoleophilia;Thermoleophilales;	5.36402e-06	4.86898e-06	5.36402e-06	2.04497e-06	2.77756e-06	5.00501e-06	5.2488e-06	6.4507e-07	1.40159e-06	2.14073e-06	1.14671e-06	3.08105e-06	3.11052e-06	3.81754e-06	2.21686e-06	3.93605e-06	1.43782e-06	1.23173e-06
cellular organisms;Bacteria;Terrabacteria group;Firmicutes;Clostridia;Candidatus Borkfalkiales;	5.23658e-06	8.02138e-09	8.83693e-09	1.10428e-06	1.18388e-06	5.23658e-06	4.5295e-06	1.56446e-07	2.37558e-07	2.10813e-06	8.11277e-07	2.54253e-06	2.5941e-06	2.54123e-06	1.22359e-06	1.29647e-06	6.91951e-07	7.36933e-07
cellular organisms;Eukaryota;Opisthokonta;Fungi;Dikarya;Basidiomycota;Agaricomycotina;Agaricomycetes;Agaricomycetes incertae sedis;Trechisporales;	5.00871e-06	1.92513e-06	6.18585e-08	3.80364e-06	5.00871e-06	4.29978e-06	4.90478e-06	2.03808e-06	2.13802e-06	2.0864e-06	3.41673e-06	3.25762e-06	5.00806e-06	3.78336e-06	3.62758e-06	3.85211e-06	2.60605e-07	2.42135e-07
cellular organisms;Eukaryota;Sar;Stramenopiles;Ochrophyta;Synurophyceae;Synurales;	4.36294e-06	2.00535e-08	2.20923e-08	1.02248e-06	1.41154e-06	4.36294e-06	3.56001e-06	1.1937e-06	2.8507e-06	3.47733e-07	3.74436e-07	5.38522e-07	1.17695e-06	9.6863e-07	5.47016e-07	5.12992e-07	3.45077e-06	2.90036e-06
cellular organisms;Eukaryota;Opisthokonta;Fungi;Dikarya;Basidiomycota;Ustilaginomycotina;Ustilaginomycetes;Violaceomycetales;	4.34752e-06	1.08289e-07	1.19299e-07	2.98565e-06	3.46056e-06	2.29462e-06	3.76329e-06	3.96472e-07	1.16403e-06	1.0758e-06	2.33242e-06	2.95746e-06	4.34752e-06	2.8831e-06	2.46157e-06	3.04065e-06	2.42632e-07	2.57926e-07
cellular organisms;Eukaryota;Haptista;Haptophyta;Prymnesiophyceae;Phaeocystales;	4.13351e-06	4.01069e-09	4.41847e-09	1.75867e-06	1.13834e-06	3.36825e-07	5.68142e-07	1.61589e-06	4.13351e-06	1.73866e-07	2.18421e-07	2.47191e-07	1.237e-06	8.77465e-07	5.03831e-07	7.55498e-07	3.23509e-07	2.36871e-07
cellular organisms;Eukaryota;Discoba;Euglenozoa;Kinetoplastea;Metakinetoplastina;Neobodonida;	4.12685e-06	3.74598e-06	4.12685e-06	5.31692e-07	0	1.05258e-07	1.04246e-07	9.10813e-07	2.18553e-06	6.51999e-08	1.79417e-07	1.5008e-07	3.00243e-07	2.27913e-07	7.48549e-07	5.59628e-08	0	0
cellular organisms;Eukaryota;Viridiplantae;Chlorophyta;Ulvophyceae;TCBD clade;Bryopsidales;	4.12475e-06	7.82085e-07	8.61601e-07	1.88137e-06	2.45882e-06	2.41567e-06	2.74167e-06	6.49356e-07	9.73988e-07	2.16246e-06	1.77077e-06	2.1894e-06	2.61812e-06	2.63239e-06	2.15927e-06	2.79814e-06	4.12475e-06	2.36345e-06
cellular organisms;Eukaryota;Opisthokonta;Fungi;Dikarya;Ascomycota;saccharomyceta;Pezizomycotina;leotiomyceta;Xylonomycetes;Xylonales;	4.12259e-06	0	0	2.33126e-06	2.27668e-06	1.83149e-06	2.38724e-06	1.86449e-07	5.93895e-07	8.04132e-07	1.21692e-06	1.439e-06	2.55807e-06	2.18796e-06	1.54028e-06	4.12259e-06	3.05537e-07	3.7373e-07
cellular organisms;Eukaryota;Opisthokonta;Fungi;Dikarya;Ascomycota;saccharomyceta;Pezizomycotina;leotiomyceta;Lecanoromycetes;OSLEUM clade;Umbilicariomycetidae;Umbilicariales;	4.09532e-06	2.82353e-06	6.6277e-08	2.90386e-06	3.68823e-06	2.79986e-06	3.45576e-06	9.75106e-07	2.13802e-07	9.23665e-07	2.42603e-06	2.67496e-06	4.09532e-06	3.08822e-06	3.82911e-06	3.10594e-06	3.32496e-07	2.47399e-07
cellular organisms;Eukaryota;Opisthokonta;Fungi;Dikarya;Ascomycota;Taphrinomycotina;Neolectomycetes;Neolectales;	3.97522e-06	1.20321e-08	1.32554e-08	3.27195e-06	2.36775e-06	1.92096e-06	3.15345e-06	4.90767e-07	8.55209e-07	1.2714e-06	3.08129e-06	2.78089e-06	3.97522e-06	2.66658e-06	2.93661e-06	3.43239e-06	1.54566e-06	7.94835e-07
cellular organisms;Eukaryota;Sar;Rhizaria;Retaria;Sticholonchida;	3.82468e-06	1.0508e-06	1.15764e-06	1.10428e-06	1.63921e-06	9.10481e-07	1.13628e-06	1.83663e-06	3.82468e-06	4.67266e-07	5.30451e-07	9.97591e-07	2.00563e-06	9.00256e-07	9.50081e-07	1.61359e-06	0	5.2638e-09
cellular organisms;Archaea;TACK group;Thaumarchaeota;Nitrososphaeria;Candidatus Nitrosocaldales;	3.72966e-06	7.62031e-07	8.3509e-07	2.49486e-06	1.63921e-06	3.22089e-06	2.93974e-06	1.73805e-06	3.72966e-06	1.83646e-06	7.17669e-07	1.94221e-06	2.474e-06	1.584e-06	8.49315e-07	3.27382e-06	1.41086e-06	7.4746e-07
cellular organisms;Eukaryota;Viridiplantae;Chlorophyta;Ulvophyceae;OUU clade;Ulotrichales;	3.72934e-06	0	0	3.68094e-07	3.18736e-07	5.89444e-07	7.19299e-07	0	0	6.41133e-07	6.47462e-07	6.26805e-07	4.6838e-07	5.69782e-07	4.03065e-07	4.10394e-07	3.72934e-06	2.34766e-06
cellular organisms;Bacteria;unclassified Bacteria;Bacteria candidate phyla;Candidatus Sumerlaeota;Candidatus Sumerlaeia;Candidatus Sumerlaeales;	3.6735e-06	8.02138e-09	8.83693e-09	1.26788e-06	1.41154e-06	3.6735e-06	3.36194e-06	3.94328e-07	9.0272e-07	6.62866e-07	3.74436e-07	1.27127e-06	1.53725e-06	1.12817e-06	1.10843e-06	1.52032e-06	3.14523e-07	3.3162e-07
cellular organisms;Eukaryota;Sar;Alveolata;Ciliophora;Intramacronucleata;Spirotrichea;Stichotrichia;Urostylida;	3.58713e-06	8.02138e-09	0	7.36189e-07	1.45708e-06	7.89434e-07	7.6621e-07	1.61375e-06	3.58713e-06	7.06332e-07	5.14849e-07	1.35072e-06	1.59729e-06	1.037e-06	7.62944e-07	3.73085e-07	1.79727e-08	1.05276e-08
cellular organisms;Eukaryota;Opisthokonta;Fungi;Dikarya;Basidiomycota;Ustilaginomycotina;Exobasidiomycetes;Entylomatales;	3.56689e-06	4.41176e-08	4.86031e-08	2.74026e-06	3.23289e-06	2.51566e-06	3.36194e-06	2.16452e-07	5.93895e-07	2.12986e-06	3.08129e-06	3.0016e-06	3.56689e-06	2.50704e-06	3.31089e-06	3.01267e-06	1.70741e-07	1.68442e-07
cellular organisms;Eukaryota;Opisthokonta;Fungi;Dikarya;Ascomycota;saccharomyceta;Pezizomycotina;leotiomyceta;dothideomyceta;Dothideomycetes;Dothideomycetes incertae sedis;Phaeotrichales;	3.55163e-06	3.38502e-06	1.43158e-06	2.41306e-06	3.55163e-06	2.68408e-06	3.01793e-06	1.60732e-07	3.56337e-07	1.4018e-06	2.39483e-06	2.48073e-06	2.90636e-06	2.0854e-06	3.23891e-06	2.56496e-06	3.59455e-08	1.57914e-08
cellular organisms;Eukaryota;Opisthokonta;Fungi;Dikarya;Ascomycota;saccharomyceta;Pezizomycotina;leotiomyceta;Eurotiomycetes;Chaetothyriomycetidae;Verrucariales;	3.51885e-06	5.8155e-07	6.36259e-07	2.65846e-06	3.50609e-06	2.17357e-06	3.15866e-06	4.22189e-07	8.55209e-07	1.15187e-06	2.54304e-06	2.21589e-06	3.51885e-06	2.0854e-06	2.76387e-06	2.59294e-06	9.97487e-07	3.15828e-07
cellular organisms;Eukaryota;Sar;Alveolata;Dinophyceae;Noctilucales;	3.5171e-06	3.19251e-06	3.5171e-06	1.22698e-07	8.19607e-07	2.26304e-07	4.11772e-07	4.67193e-07	1.21155e-06	4.34666e-08	6.2406e-08	1.67736e-07	4.4436e-07	1.25352e-07	2.30323e-07	2.98468e-07	0	1.05276e-08
cellular organisms;Eukaryota;Opisthokonta;Fungi;Dikarya;Ascomycota;saccharomyceta;Pezizomycotina;leotiomyceta;sordariomyceta;Sordariomycetes;Sordariomycetidae;Togniniales;	3.34957e-06	1.14305e-06	1.25043e-06	6.5439e-07	1.50261e-06	1.05784e-06	1.3135e-06	1.54088e-06	3.34957e-06	9.12799e-07	6.39661e-07	1.29775e-06	1.40514e-06	1.23073e-06	1.16601e-06	1.19387e-06	1.25809e-07	1.00012e-07
cellular organisms;Eukaryota;Viridiplantae;Chlorophyta;core chlorophytes;Chlorophyceae;OCC clade;Chaetopeltidales;	3.31597e-06	0	0	8.17988e-08	9.10674e-08	3.42088e-07	3.17951e-07	7.92943e-08	1.90046e-07	8.80199e-07	1.11551e-06	6.62118e-07	3.72302e-07	5.35596e-07	4.31855e-08	6.529e-08	3.31597e-06	8.10626e-07
cellular organisms;Eukaryota;Amoebozoa;Discosea;Flabellinia;Dactylopodida;	3.30206e-06	0	0	1.63598e-07	2.73202e-07	1.6315e-07	1.09459e-07	1.4723e-06	3.30206e-06	2.71666e-07	1.48214e-07	3.0016e-07	2.64214e-07	3.53265e-07	3.45484e-07	1.49234e-07	0	0
cellular organisms;Eukaryota;Viridiplantae;Chlorophyta;Picocystophyceae;Picocystales;	3.24408e-06	0	0	5.31692e-07	2.73202e-07	2.92091e-06	2.58531e-06	1.39301e-07	2.8507e-07	4.34666e-08	7.02067e-08	7.06259e-08	1.44117e-07	1.25352e-07	1.15161e-07	3.73085e-08	3.24408e-06	1.61599e-06
cellular organisms;Eukaryota;Haptista;Haptophyta;Pavlovales;	3.19915e-06	8.10159e-07	8.9253e-07	2.86296e-07	6.83005e-07	2.10516e-07	3.02314e-07	4.22189e-07	9.0272e-07	2.17333e-07	1.48214e-07	3.53129e-07	5.40438e-07	4.21639e-07	2.59113e-07	4.29048e-07	3.19915e-06	1.48966e-06
cellular organisms;Bacteria;Acidobacteria;Thermoanaerobaculia;Thermoanaerobaculales;	2.90847e-06	4.01069e-09	4.41847e-09	1.47238e-06	1.41154e-06	2.54198e-06	2.90847e-06	2.3574e-07	6.88918e-07	9.67132e-07	4.36842e-07	1.25361e-06	1.42916e-06	1.70935e-06	1.59786e-06	1.83745e-06	9.97487e-07	5.527e-07
cellular organisms;Eukaryota;Viridiplantae;Chlorophyta;Palmophyllophyceae;Prasinococcales;	2.85793e-06	4.01069e-09	4.41847e-09	7.36189e-07	5.46404e-07	1.84201e-07	4.11772e-07	5.14341e-08	2.13802e-07	2.85793e-06	3.82236e-07	1.01525e-06	1.15293e-06	8.88861e-07	7.62944e-07	5.12992e-07	4.49319e-08	4.73742e-08
cellular organisms;Bacteria;Spirochaetes;Spirochaetia;Brevinematales;	2.78859e-06	1.50401e-06	1.65692e-06	1.84047e-06	1.95795e-06	2.49987e-06	2.78859e-06	6.85789e-08	1.18779e-07	7.93266e-07	4.36842e-07	1.34189e-06	1.48921e-06	1.33329e-06	9.78871e-07	1.44571e-06	6.47019e-07	6.31657e-07
cellular organisms;Eukaryota;Sar;Alveolata;Ciliophora;Intramacronucleata;Armophorea;Metopida;	2.78089e-06	0	0	5.31692e-07	5.00871e-07	3.6314e-07	5.26443e-07	4.15759e-07	7.3643e-07	5.65066e-07	1.72396e-06	2.78089e-06	2.67817e-06	2.13099e-06	7.05363e-07	4.75684e-07	1.79727e-08	1.57914e-08
cellular organisms;Eukaryota;Rhodophyta;Compsopogonophyceae;Compsopogonales;	2.72619e-06	2.4746e-06	2.72619e-06	1.63598e-07	2.73202e-07	6.84176e-07	5.68142e-07	1.09298e-07	2.13802e-07	1.73866e-07	4.68045e-08	1.94221e-07	2.64214e-07	3.64661e-07	1.15161e-07	2.14524e-07	5.39182e-08	6.31657e-08
cellular organisms;Bacteria;Terrabacteria group;Tenericutes;Mollicutes;Anaeroplasmatales;	2.55366e-06	0	0	1.43148e-06	1.09281e-06	2.48935e-06	2.19438e-06	4.7148e-07	1.2353e-06	2.55366e-06	6.3186e-07	2.48073e-06	1.65734e-06	1.73214e-06	1.84258e-06	1.6509e-06	1.1233e-06	7.89571e-07
cellular organisms;Eukaryota;Sar;Alveolata;Dinophyceae;Syndiniales;	2.50435e-06	1.55615e-06	1.71436e-06	1.06338e-06	2.50435e-06	1.01048e-06	1.77219e-06	5.07912e-07	1.21155e-06	2.06466e-07	3.90037e-07	8.29854e-07	1.54926e-06	1.39027e-06	1.25238e-06	7.27517e-07	1.79727e-08	0
cellular organisms;Eukaryota;Rhodophyta;Florideophyceae;Rhodymeniophycidae;Halymeniales;	2.40514e-06	0	0	1.63598e-07	9.10674e-08	2.40514e-06	1.78782e-06	4.28618e-09	0	2.71666e-07	1.63816e-07	3.35473e-07	2.16175e-07	3.19078e-07	2.44718e-07	1.9587e-07	1.08735e-06	1.36859e-06
cellular organisms;Eukaryota;Metamonada;Parabasalia;Cristamonadida;	2.39936e-06	0	0	0	0	4.21031e-08	7.29723e-08	8.57236e-08	1.18779e-07	7.60666e-08	8.58082e-08	1.05939e-07	7.20584e-08	2.27913e-08	5.75807e-08	2.79814e-08	2.39936e-06	1.13698e-06
cellular organisms;Eukaryota;Sar;Alveolata;Dinophyceae;Prorocentrales;	2.32222e-06	1.62032e-06	1.78506e-06	8.17988e-07	2.32222e-06	8.89429e-07	1.36563e-06	7.17935e-07	1.78168e-06	3.47733e-07	2.80827e-07	3.70786e-07	1.81347e-06	8.20487e-07	1.16601e-06	7.55498e-07	0	0
cellular organisms;Eukaryota;Opisthokonta;Fungi;Dikarya;Ascomycota;saccharomyceta;Pezizomycotina;leotiomyceta;Eurotiomycetes;Chaetothyriomycetidae;Phaeomoniellales;	2.24947e-06	8.06149e-07	8.88112e-07	2.24947e-06	2.14008e-06	1.69465e-06	1.97547e-06	9.6439e-08	3.32581e-07	7.93266e-07	1.17791e-06	1.31541e-06	1.87352e-06	1.53841e-06	1.39633e-06	1.58561e-06	1.52768e-07	1.5265e-07
cellular organisms;Eukaryota;Sar;Alveolata;Dinophyceae;Lophodiniales;	2.2004e-06	1.99732e-06	2.2004e-06	0	1.36601e-07	2.63145e-08	3.12739e-08	0	0	3.26e-08	0	1.76565e-08	7.20584e-08	2.27913e-08	1.43952e-08	1.86543e-08	0	0
cellular organisms;Eukaryota;Glaucocystophyceae;Glaucocystales;	2.18714e-06	1.98529e-06	2.18714e-06	3.68094e-07	5.91938e-07	7.52594e-07	7.34936e-07	4.02901e-07	1.04526e-06	2.282e-07	2.34022e-07	2.47191e-07	3.48282e-07	1.93726e-07	2.01532e-07	1.67888e-07	5.48169e-07	4.89534e-07
cellular organisms;Eukaryota;Discoba;Euglenozoa;Euglenida;Spirocuta;Euglenophyceae;Euglenales;	2.14974e-06	6.33689e-07	1.32554e-08	1.71777e-06	1.95795e-06	1.97358e-06	2.07971e-06	3.10748e-07	5.46383e-07	8.25866e-07	7.3327e-07	1.38603e-06	2.14974e-06	1.40166e-06	1.54028e-06	1.28714e-06	1.87815e-06	1.37912e-06
cellular organisms;Eukaryota;Amoebozoa;Evosea;Eumycetozoa;Myxogastria;Myxogastromycetidae;Physariida;	2.11959e-06	1.20321e-08	0	5.31692e-07	4.09803e-07	3.78928e-07	5.26443e-07	1.39729e-06	1.18779e-07	1.84733e-07	9.12687e-07	4.59068e-07	8.7671e-07	2.11959e-06	5.18226e-07	4.66357e-07	5.39182e-08	3.15828e-08
cellular organisms;Eukaryota;Cryptophyceae;Kathablepharidacea;	2.11427e-06	0	0	4.08994e-07	8.6514e-07	8.21011e-07	1.17277e-06	9.06527e-07	2.11427e-06	4.67266e-07	2.96428e-07	5.38522e-07	8.7671e-07	5.01409e-07	4.7504e-07	2.70487e-07	2.51618e-07	1.26331e-07
cellular organisms;Eukaryota;Sar;Rhizaria;Retaria;Polycystinea;Nassellaria;	2.02941e-06	2.02941e-06	0	4.90793e-07	5.00871e-07	2.15779e-07	4.0656e-07	9.94393e-07	6.17651e-07	1.41266e-07	1.24032e-06	4.85553e-07	3.96321e-07	2.50704e-07	4.31855e-07	5.59628e-07	0	0
cellular organisms;Eukaryota;Sar;Stramenopiles;Ochrophyta;PX clade;Xanthophyceae;Vaucheriales;	1.90016e-06	4.01069e-09	4.41847e-09	1.63598e-07	2.73202e-07	3.10511e-07	2.81465e-07	2.14309e-09	0	1.52133e-07	5.69454e-07	3.08988e-07	8.8872e-07	2.84891e-07	1.90016e-06	3.35777e-07	1.79727e-08	7.89571e-08
cellular organisms;Eukaryota;Sar;Alveolata;Ciliophora;Intramacronucleata;Spirotrichea;Stichotrichia;Stichotrichida;	1.85295e-06	0	0	2.04497e-07	2.73202e-07	1.52624e-07	1.30308e-07	8.14374e-07	1.85295e-06	1.63e-07	2.73026e-07	3.35473e-07	6.60535e-07	2.50704e-07	1.72742e-07	1.77216e-07	0	5.2638e-09
cellular organisms;Eukaryota;Sar;Stramenopiles;Ochrophyta;Dictyochophyceae;Florenciellales;	1.79957e-06	0	0	1.79957e-06	5.46404e-07	1.57887e-07	5.10806e-07	1.50016e-07	4.27604e-07	1.08667e-07	6.2406e-08	1.5008e-07	7.92642e-07	7.29322e-07	3.59879e-07	4.47703e-07	2.69591e-08	5.2638e-09
cellular organisms;Eukaryota;Viridiplantae;Chlorophyta;core chlorophytes;Trebouxiophyceae;Prasiolales;	1.7793e-06	8.02138e-07	8.83693e-07	1.63598e-07	2.73202e-07	4.26294e-07	5.36868e-07	2.14309e-09	0	5.54199e-07	2.57425e-07	5.82664e-07	4.92399e-07	3.98848e-07	2.44718e-07	2.6116e-07	1.7793e-06	1.7739e-06
cellular organisms;Eukaryota;Opisthokonta;Fungi;Dikarya;Basidiomycota;Ustilaginomycotina;Moniliellomycetes;Moniliellales;	1.77061e-06	4.01069e-09	4.41847e-09	0	0	2.63145e-08	6.776e-08	0	0	0	4.60244e-07	2.11878e-07	3.84311e-07	3.41869e-08	1.77061e-06	9.32714e-08	0	0
cellular organisms;Bacteria;unclassified Bacteria;Bacteria candidate phyla;Candidatus Dependentiae;Candidatus Babeliae;Candidatus Babeliales;	1.70741e-06	4.01069e-09	4.41847e-09	6.13491e-07	5.91938e-07	8.21011e-07	9.33003e-07	1.09298e-07	2.8507e-07	6.51999e-07	3.90037e-07	6.70946e-07	1.06887e-06	1.28771e-06	1.51149e-06	9.98004e-07	1.70741e-06	1.06855e-06
cellular organisms;Eukaryota;Sar;Alveolata;Dinophyceae;Oxyrrhinales;	1.50261e-06	8.7433e-07	9.63225e-07	6.5439e-07	1.50261e-06	4.21031e-07	7.03662e-07	3.45037e-07	8.31453e-07	1.304e-07	4.36842e-07	3.0016e-07	8.16662e-07	6.26761e-07	4.4625e-07	3.45104e-07	0	0
cellular organisms;Eukaryota;Viridiplantae;Chlorophyta;Nephroselmidophyceae;Nephroselmidales;	1.48902e-06	1.3516e-06	1.48902e-06	8.17988e-08	1.82135e-07	1.78938e-07	1.77219e-07	1.24299e-07	2.8507e-07	6.51999e-08	3.1203e-08	9.71106e-08	1.56127e-07	1.70935e-07	2.59113e-07	1.49234e-07	1.79727e-08	1.05276e-08
cellular organisms;Eukaryota;Rhodophyta;Florideophyceae;Nemaliophycidae;Nemaliales;	1.47238e-06	4.01069e-09	4.41847e-09	1.47238e-06	1.04728e-06	1.13152e-06	1.23532e-06	3.00033e-08	4.75116e-08	7.17199e-07	4.05639e-07	9.35793e-07	1.38112e-06	1.11677e-06	7.77339e-07	1.22185e-06	2.51618e-07	2.31607e-07
cellular organisms;Eukaryota;Eukaryota incertae sedis;Telonemida;	1.45708e-06	0	0	3.27195e-07	1.45708e-06	3.36825e-07	8.23545e-07	7.50081e-08	2.13802e-07	5.43333e-08	1.48214e-07	1.85393e-07	1.21298e-06	3.30474e-07	7.05363e-07	3.73085e-07	0	0
cellular organisms;Eukaryota;Sar;Stramenopiles;Ochrophyta;PX clade;Phaeophyceae;Laminariales;	1.45368e-06	1.31952e-06	1.45368e-06	8.17988e-08	1.82135e-07	1.36835e-07	1.87643e-07	4.28618e-08	1.66291e-07	4.34666e-08	1.24812e-07	1.32424e-07	3.60292e-07	2.621e-07	1.72742e-07	1.77216e-07	3.954e-07	5.00061e-07
cellular organisms;Eukaryota;Sar;Stramenopiles;Ochrophyta;Bacillariophyta;Fragilariophyceae;Fragilariophycidae;Licmophorales;	1.41266e-06	0	0	0	1.82135e-07	7.89434e-08	1.25095e-07	1.32872e-07	3.32581e-07	1.41266e-06	1.79417e-07	4.76725e-07	4.92399e-07	2.39309e-07	3.74274e-07	1.9587e-07	1.79727e-08	2.10552e-08
cellular organisms;Eukaryota;Haptista;Centroplasthelida;Panacanthocystida;	1.40159e-06	0	0	1.63598e-07	1.36601e-07	9.9995e-08	1.04246e-07	6.1078e-07	1.40159e-06	7.60666e-08	1.0921e-07	7.06259e-08	6.00487e-08	4.55826e-08	2.59113e-07	1.11926e-07	1.977e-07	7.89571e-08
cellular organisms;Eukaryota;Sar;Stramenopiles;Ochrophyta;Chrysophyceae;Chromulinales;	1.40159e-06	0	0	8.58887e-07	7.28539e-07	3.89454e-07	5.05594e-07	6.25782e-07	1.40159e-06	2.49933e-07	1.32613e-07	2.20706e-07	7.32594e-07	5.92574e-07	4.03065e-07	4.10394e-07	1.79727e-07	1.31595e-07
cellular organisms;Eukaryota;Sar;Alveolata;Apicomplexa;Aconoidasida;Nephromycida;	1.36911e-06	8.02138e-09	8.83693e-09	6.13491e-07	7.28539e-07	1.14205e-06	1.3135e-06	4.97197e-07	1.04526e-06	5.54199e-07	6.86466e-07	9.35793e-07	1.36911e-06	9.45839e-07	6.18992e-07	7.27517e-07	8.62692e-07	1.12119e-06
cellular organisms;Eukaryota;Opisthokonta;Choanoflagellata;Acanthoecida;	1.30657e-06	0	0	8.58887e-07	5.00871e-07	2.3683e-07	5.16019e-07	6.06494e-07	1.30657e-06	1.84733e-07	8.73683e-07	5.82664e-07	6.72545e-07	2.621e-07	4.89436e-07	6.24918e-07	1.79727e-08	0
cellular organisms;Eukaryota;Sar;Rhizaria;Retaria;Foraminifera;Rotaliida;	1.27494e-06	0	0	2.04497e-07	1.27494e-06	3.68403e-07	6.25477e-07	1.56446e-07	3.32581e-07	7.60666e-08	2.02819e-07	6.09148e-07	8.28672e-07	3.41869e-07	4.89436e-07	4.94338e-07	0	0
cellular organisms;Eukaryota;Sar;Rhizaria;Retaria;Polycystinea;Collodaria;	1.06927e-06	9.70587e-07	1.06927e-06	4.08994e-08	1.82135e-07	7.89434e-08	1.66794e-07	5.35772e-08	1.66291e-07	1.08667e-08	3.90037e-08	5.29694e-08	2.40195e-07	5.69782e-08	1.29556e-07	2.14524e-07	0	0
cellular organisms;Eukaryota;Sar;Stramenopiles;Ochrophyta;Dictyochophyceae;Pedinellales;	1.06901e-06	6.01604e-07	6.6277e-07	4.08994e-07	1.36601e-07	9.9995e-08	2.0328e-07	4.47906e-07	1.06901e-06	4.34666e-08	5.46052e-08	1.67736e-07	3.48282e-07	1.8233e-07	1.29556e-07	1.02598e-07	1.07836e-07	1.00012e-07
cellular organisms;Eukaryota;Rhodophyta;Rhodellophyceae;Dixoniellales;	1.04732e-06	0	0	8.17988e-08	1.82135e-07	1.04732e-06	8.91305e-07	1.24299e-07	3.80093e-07	4.34666e-08	4.68045e-08	8.82824e-08	7.20584e-08	1.36748e-07	4.31855e-08	5.59628e-08	2.69591e-08	1.05276e-08
cellular organisms;Eukaryota;Sar;Stramenopiles;Ochrophyta;Raphidophyceae;Chattonellales;	9.99732e-07	4.01069e-09	4.41847e-09	4.08994e-07	8.19607e-07	4.26294e-07	7.19299e-07	2.16452e-07	4.75116e-07	9.99732e-07	4.13439e-07	5.56179e-07	9.1274e-07	7.74904e-07	5.03831e-07	7.74152e-07	5.12223e-07	5.9481e-07
cellular organisms;Eukaryota;Sar;Rhizaria;Retaria;Polycystinea;Spumellaria;	9.50232e-07	0	0	4.08994e-08	9.10674e-08	6.84176e-08	1.51157e-07	3.87899e-07	9.50232e-07	0	3.58834e-07	1.32424e-07	1.68136e-07	9.11652e-08	2.15927e-07	1.3058e-07	0	0
cellular organisms;Eukaryota;Amoebozoa;Tubulinea;Elardia;Euamoebida;	9.40686e-07	0	0	9.40686e-07	3.6427e-07	1.52624e-07	2.97102e-07	4.28618e-09	0	5.43333e-08	6.2406e-07	2.82504e-07	4.5637e-07	1.93726e-07	8.6371e-08	1.49234e-07	0	0
cellular organisms;Eukaryota;Sar;Stramenopiles;Ochrophyta;PX clade;Phaeophyceae;Sphacelariales;	9.10204e-07	8.26202e-07	9.10204e-07	0	0	1.57887e-08	5.21231e-09	2.14309e-09	0	0	7.80074e-09	8.82824e-09	0	0	1.43952e-08	0	0	0
cellular organisms;Eukaryota;Sar;Alveolata;Ciliophora;Intramacronucleata;Oligohymenophorea;Peritrichia;Sessilida;	9.06895e-07	0	0	4.08994e-08	9.10674e-08	7.36805e-08	1.82431e-07	1.09298e-07	2.61314e-07	3.47733e-07	1.17011e-07	1.5008e-07	2.76224e-07	2.39309e-07	9.06895e-07	6.529e-08	4.49319e-08	1.05276e-08
cellular organisms;Eukaryota;Sar;Stramenopiles;Ochrophyta;Bacillariophyta;Coscinodiscophyceae;Chaetocerotophycidae;Chaetocerotales;	8.55209e-07	0	0	2.45396e-07	4.55337e-07	3.15774e-07	2.91889e-07	3.85756e-07	8.55209e-07	1.73866e-07	8.58082e-08	1.41252e-07	2.76224e-07	2.84891e-07	1.43952e-07	4.01067e-07	9.88501e-08	7.36933e-08
cellular organisms;Eukaryota;Sar;Stramenopiles;Ochrophyta;Bacillariophyta;Fragilariophyceae;Fragilariophycidae;Fragilariales;	8.31453e-07	0	0	1.63598e-07	3.18736e-07	8.94692e-08	1.92855e-07	3.60039e-07	8.31453e-07	2.17333e-07	1.24812e-07	4.23755e-07	2.40195e-07	1.48143e-07	4.7504e-07	2.05197e-07	2.69591e-08	2.10552e-08
cellular organisms;Eukaryota;Discoba;Euglenozoa;Kinetoplastea;Metakinetoplastina;Parabodonida;	8.07697e-07	0	0	1.63598e-07	4.55337e-07	9.9995e-08	1.30308e-07	3.64325e-07	8.07697e-07	2.17333e-07	1.0921e-07	2.47191e-07	3.00243e-07	1.93726e-07	2.87903e-07	9.32714e-08	0	0
cellular organisms;Eukaryota;Sar;Alveolata;Colponemida;	7.83941e-07	0	0	3.68094e-07	1.36601e-07	1.26309e-07	1.77219e-07	4.0933e-07	7.83941e-07	9.77999e-08	2.41823e-07	3.17816e-07	3.96321e-07	1.93726e-07	2.87903e-07	2.6116e-07	2.69591e-08	5.2638e-09
cellular organisms;Eukaryota;Sar;Stramenopiles;Ochrophyta;PX clade;Phaeophyceae;Desmarestiales;	7.83941e-07	0	0	0	4.55337e-08	2.15779e-07	1.77219e-07	2.57171e-07	7.83941e-07	2.17333e-07	1.0141e-07	2.56019e-07	1.20097e-08	5.69782e-08	1.43952e-08	1.86543e-08	4.49319e-08	1.05276e-08
cellular organisms;Eukaryota;Rhodophyta;Florideophyceae;Corallinophycidae;Corallinales;	7.74073e-07	8.02138e-09	8.83693e-09	4.90793e-07	7.74073e-07	4.68397e-07	4.63896e-07	2.42169e-07	7.12674e-07	3.04266e-07	1.87218e-07	4.23755e-07	5.88477e-07	7.63509e-07	4.31855e-07	3.82413e-07	1.79727e-07	2.05288e-07
cellular organisms;Eukaryota;Discoba;Euglenozoa;Euglenida;Spirocuta;Euglenophyceae;Eutreptiales;	7.59976e-07	6.89839e-07	7.59976e-07	1.63598e-07	2.27668e-07	1.57887e-07	1.66794e-07	1.52159e-07	3.56337e-07	1.304e-07	6.2406e-08	1.23595e-07	2.64214e-07	3.19078e-07	2.59113e-07	6.529e-08	2.33646e-07	2.05288e-07
cellular organisms;Bacteria;unclassified Bacteria;Bacteria candidate phyla;Candidatus Peregrinibacteria;Candidatus Peribacteria;Candidatus Peribacterales;	7.20584e-07	0	0	5.31692e-07	2.27668e-07	4.10506e-07	5.05594e-07	0	0	2.282e-07	7.80074e-08	2.20706e-07	7.20584e-07	3.76056e-07	2.30323e-07	6.06264e-07	8.08774e-08	5.2638e-09
cellular organisms;Eukaryota;Discoba;Tsukubamonadida;	7.2021e-07	6.53742e-07	7.2021e-07	1.22698e-07	9.10674e-08	1.6315e-07	2.0328e-07	2.14309e-09	2.37558e-08	2.17333e-07	2.34022e-08	2.29534e-07	1.80146e-07	2.39309e-07	2.73508e-07	1.86543e-07	8.98637e-09	0
cellular organisms;Eukaryota;Sar;Stramenopiles;Ochrophyta;Dictyochophyceae;Rhizochromulinales;	7.12674e-07	0	0	3.68094e-07	3.18736e-07	1.05258e-07	1.82431e-07	2.74315e-07	7.12674e-07	4.34666e-08	1.56015e-08	3.53129e-08	2.16175e-07	9.11652e-08	2.30323e-07	1.02598e-07	0	5.2638e-09
cellular organisms;Eukaryota;Rhodophyta;Florideophyceae;Nemaliophycidae;Thoreales;	7.10491e-07	4.01069e-09	4.41847e-09	5.31692e-07	3.18736e-07	7.10491e-07	5.47293e-07	0	0	5.75933e-07	1.24812e-07	3.44301e-07	3.60292e-07	3.87452e-07	4.7504e-07	3.17123e-07	1.79727e-08	2.10552e-08
cellular organisms;Eukaryota;Sar;Stramenopiles;Ochrophyta;Bacillariophyta;Bacillariophyceae;Bacillariophycidae;Cymbellales;	6.88918e-07	8.02138e-09	8.83693e-09	8.17988e-08	0	5.26289e-08	7.29723e-08	2.44312e-07	6.88918e-07	6.51999e-08	7.80074e-09	7.06259e-08	2.40195e-08	6.83739e-08	4.31855e-08	7.46171e-08	1.79727e-08	0
cellular organisms;Eukaryota;Rhodophyta;Rhodellophyceae;Rhodellales;	6.84862e-07	6.21657e-07	6.84862e-07	4.08994e-08	9.10674e-08	8.94692e-08	9.38216e-08	0	0	2.17333e-08	3.1203e-08	4.41412e-08	1.92156e-07	2.05122e-07	1.15161e-07	1.11926e-07	8.98637e-09	3.68466e-08
cellular organisms;Eukaryota;Sar;Alveolata;Ciliophora;Intramacronucleata;Phyllopharyngea;Phyllopharyngia;Chlamydodontida;	6.65162e-07	0	0	4.08994e-08	1.36601e-07	9.47321e-08	9.90339e-08	2.636e-07	6.65162e-07	0	3.82236e-07	1.14767e-07	6.24506e-07	4.78617e-07	1.00766e-07	1.21253e-07	0	0
cellular organisms;Eukaryota;Haptista;Centroplasthelida;Pterocystida;	6.37472e-07	0	0	1.22698e-07	6.37472e-07	7.36805e-08	2.50191e-07	2.46455e-07	5.46383e-07	6.51999e-08	1.17011e-07	2.29534e-07	4.08331e-07	1.36748e-07	3.16694e-07	1.49234e-07	0	0
cellular organisms;Eukaryota;Discoba;Euglenozoa;Diplonemea;	6.36516e-07	0	0	1.22698e-07	5.46404e-07	3.73665e-07	5.26443e-07	1.60732e-07	4.03849e-07	1.52133e-07	3.27631e-07	3.44301e-07	6.36516e-07	5.58387e-07	5.03831e-07	3.35777e-07	3.59455e-08	0
cellular organisms;Eukaryota;Opisthokonta;Fungi;Dikarya;Ascomycota;saccharomyceta;Pezizomycotina;leotiomyceta;Lecanoromycetes;OSLEUM clade;Lecanoromycetidae;Lecanorales;	6.17651e-07	1.60428e-08	1.76739e-08	2.86296e-07	2.73202e-07	2.21042e-07	1.87643e-07	2.31454e-07	6.17651e-07	1.19533e-07	3.66635e-07	2.20706e-07	1.68136e-07	2.39309e-07	2.30323e-07	2.79814e-07	0	5.2638e-09
cellular organisms;Eukaryota;Sar;Rhizaria;Imbricatea;Silicofilosea;Thaumatomonadida;	5.70139e-07	4.01069e-09	4.41847e-09	0	2.27668e-07	6.84176e-08	8.3397e-08	2.25024e-07	5.70139e-07	5.43333e-08	7.80074e-09	2.64847e-08	1.56127e-07	7.97695e-08	1.00766e-07	1.11926e-07	0	0
cellular organisms;Eukaryota;Viridiplantae;Chlorophyta;Ulvophyceae;OUU clade;Oltmansiellopsidales;	5.39182e-07	0	0	0	0	1.57887e-08	2.60615e-08	0	0	6.51999e-08	6.2406e-08	1.05939e-07	4.80389e-08	3.41869e-08	1.43952e-08	1.86543e-08	5.39182e-07	3.52675e-07
cellular organisms;Eukaryota;Haptista;Haptophyta;Prymnesiophyceae;Coccolithales;	5.22628e-07	0	0	8.17988e-08	4.55337e-08	1.05258e-08	2.60615e-08	2.44312e-07	5.22628e-07	0	7.80074e-09	2.64847e-08	8.40681e-08	6.83739e-08	7.19758e-08	9.32714e-09	0	5.2638e-09
cellular organisms;Eukaryota;Rhodophyta;Florideophyceae;Nemaliophycidae;Batrachospermales;	5.16419e-07	8.02138e-09	8.83693e-09	4.08994e-08	2.73202e-07	4.05243e-07	4.95169e-07	1.28585e-08	4.75116e-08	1.63e-07	6.2406e-08	1.67736e-07	5.16419e-07	2.05122e-07	3.45484e-07	2.33178e-07	1.34796e-07	7.36933e-08
cellular organisms;Eukaryota;Rhodophyta;Florideophyceae;Rhodymeniophycidae;Gelidiales;	5.05325e-07	4.01069e-09	4.41847e-09	4.49893e-07	2.73202e-07	3.9998e-07	3.07526e-07	1.99307e-07	4.75116e-07	4.56399e-07	1.32613e-07	2.47191e-07	2.40195e-07	3.30474e-07	1.58347e-07	3.54431e-07	3.50469e-07	5.05325e-07
cellular organisms;Eukaryota;Viridiplantae;Chlorophyta;core chlorophytes;Chlorodendrophyceae;Chlorodendrales;	5.00871e-07	2.80748e-08	3.09293e-08	3.27195e-07	5.00871e-07	3.84191e-07	3.75286e-07	3.57896e-07	1.66291e-07	9.77999e-08	1.71616e-07	2.38362e-07	4.6838e-07	4.67222e-07	4.03065e-07	3.35777e-07	8.98637e-08	1.00012e-07
cellular organisms;Eukaryota;Amoebozoa;Evosea;Eumycetozoa;Myxogastria;Columellidia;Stemonitida;	4.98872e-07	0	0	0	0	5.26289e-09	5.21231e-09	1.99307e-07	4.98872e-07	0	0	0	1.20097e-08	1.13956e-08	0	0	0	0
cellular organisms;Eukaryota;Sar;Alveolata;Dinophyceae;Dinophysiales;	4.90793e-07	4.01069e-09	4.41847e-09	4.90793e-07	4.09803e-07	1.36835e-07	1.56369e-07	6.42927e-08	0	0	9.36089e-08	1.23595e-07	2.28185e-07	7.97695e-08	1.29556e-07	1.58561e-07	0	0
cellular organisms;Eukaryota;Sar;Rhizaria;Retaria;Foraminifera;Monothalamids;Astrorhizida;	4.75845e-07	0	0	0	4.55337e-08	2.63145e-08	3.12739e-08	2.42169e-07	4.75116e-07	3.26e-08	4.75845e-07	1.85393e-07	2.40195e-07	5.69782e-08	1.00766e-07	1.11926e-07	0	0
cellular organisms;Eukaryota;Glaucocystophyceae;Gloeochaetales;	4.75116e-07	8.02138e-09	8.83693e-09	1.22698e-07	1.36601e-07	2.15779e-07	2.39766e-07	2.50741e-07	4.75116e-07	9.77999e-08	1.56015e-08	1.32424e-07	8.40681e-08	2.16517e-07	1.43952e-07	1.21253e-07	2.69591e-08	1.57914e-08
cellular organisms;Eukaryota;Metamonada;Parabasalia;Trichonymphida;	4.75116e-07	0	0	0	1.82135e-07	7.36805e-08	9.90339e-08	1.05011e-07	4.75116e-07	4.34666e-08	2.34022e-08	8.82824e-09	3.60292e-08	6.83739e-08	4.31855e-08	3.73085e-08	1.61755e-07	1.31595e-07
cellular organisms;Eukaryota;Sar;Stramenopiles;Ochrophyta;Eustigmatophyceae;Goniochloridales;	4.75116e-07	0	0	8.17988e-08	4.55337e-08	5.26289e-08	6.776e-08	1.47873e-07	4.75116e-07	3.26e-08	0	2.64847e-08	1.20097e-07	1.02561e-07	7.19758e-08	9.32714e-08	1.79727e-08	4.73742e-08
cellular organisms;Eukaryota;Viridiplantae;Chlorophyta;Ulvophyceae;Oltmannsiellopsidales;	4.75116e-07	0	0	4.08994e-08	4.55337e-08	4.21031e-08	4.16985e-08	1.95021e-07	4.75116e-07	4.34666e-08	0	3.53129e-08	9.60779e-08	5.69782e-08	1.43952e-08	3.73085e-08	8.98637e-09	5.2638e-09
cellular organisms;Eukaryota;Sar;Rhizaria;Endomyxa;Vampyrellida;	4.5136e-07	0	0	0	9.10674e-08	1.57887e-08	4.69108e-08	1.58589e-07	4.5136e-07	0	9.36089e-08	6.17976e-08	1.32107e-07	1.13956e-08	1.43952e-08	6.529e-08	0	0
cellular organisms;Eukaryota;Sar;Alveolata;Dinophyceae;Pyrocystales;	4.4625e-07	0	0	3.68094e-07	2.73202e-07	2.52619e-07	3.28376e-07	3.00033e-08	4.75116e-08	1.08667e-08	7.80074e-08	6.17976e-08	3.36273e-07	1.70935e-07	4.4625e-07	1.77216e-07	0	5.2638e-09
cellular organisms;Eukaryota;Rhodophyta;Florideophyceae;Nemaliophycidae;Acrochaetiales;	4.42083e-07	0	0	8.17988e-08	4.55337e-08	4.42083e-07	4.01348e-07	7.71512e-08	2.8507e-07	2.17333e-08	1.56015e-08	4.41412e-08	8.40681e-08	6.83739e-08	4.31855e-08	7.46171e-08	2.69591e-08	0
cellular organisms;Eukaryota;Viridiplantae;Chlorophyta;Ulvophyceae;TCBD clade;Dasycladales;	4.29041e-07	2.12567e-07	2.34179e-07	2.86296e-07	2.27668e-07	3.73665e-07	3.70074e-07	6.21496e-08	1.90046e-07	8.69332e-08	4.29041e-07	2.91332e-07	3.60292e-07	2.84891e-07	2.87903e-07	3.17123e-07	1.79727e-08	5.2638e-09
cellular organisms;Eukaryota;Sar;Stramenopiles;Pelagophyceae;Sarcinochrysidales;	4.27604e-07	0	0	8.17988e-08	4.55337e-08	2.10516e-08	4.16985e-08	1.84306e-07	4.27604e-07	1.08667e-08	2.34022e-08	2.64847e-08	8.40681e-08	2.27913e-08	1.43952e-08	9.32714e-09	0	0
cellular organisms;Eukaryota;Viridiplantae;Chlorophyta;Pedinophyceae;Pedinomonadales;	4.21639e-07	0	0	8.17988e-08	4.55337e-08	4.7366e-08	4.16985e-08	1.09298e-07	2.61314e-07	1.08667e-07	9.36089e-08	8.82824e-08	1.32107e-07	4.21639e-07	4.31855e-08	4.66357e-08	1.70741e-07	8.94847e-08
cellular organisms;Eukaryota;Sar;Rhizaria;Endomyxa;Ascetosporea;Haplosporida;	4.2124e-07	0	0	4.08994e-08	1.36601e-07	4.7366e-08	3.64862e-08	1.28585e-08	2.37558e-08	7.60666e-08	4.2124e-07	1.94221e-07	1.92156e-07	5.69782e-08	1.72742e-07	1.11926e-07	0	5.2638e-09
cellular organisms;Eukaryota;Sar;Stramenopiles;Ochrophyta;PX clade;Phaeophyceae;Dictyotales;	4.1746e-07	0	0	1.63598e-07	1.82135e-07	1.73675e-07	2.18917e-07	7.92943e-08	2.8507e-07	9.77999e-08	7.80074e-08	2.38362e-07	2.88234e-07	1.59539e-07	4.1746e-07	2.6116e-07	3.59455e-08	5.2638e-09
cellular organisms;Eukaryota;Sar;Stramenopiles;Ochrophyta;Bolidophyceae;Parmales;	4.08994e-07	0	0	4.08994e-07	1.82135e-07	2.05253e-07	2.44979e-07	1.41444e-07	4.03849e-07	6.51999e-08	8.58082e-08	1.23595e-07	2.40195e-07	6.83739e-08	2.01532e-07	1.77216e-07	1.25809e-07	1.00012e-07
cellular organisms;Eukaryota;Sar;Alveolata;Ciliophora;Intramacronucleata;Oligohymenophorea;Scuticociliatia;Pleuronematida;	3.56337e-07	0	0	4.08994e-08	0	1.05258e-08	3.12739e-08	1.05011e-07	3.56337e-07	3.26e-08	0	1.76565e-08	3.60292e-08	3.41869e-08	0	2.79814e-08	0	0
cellular organisms;Eukaryota;Viridiplantae;Chlorophyta;core chlorophytes;Trebouxiophyceae;Microthamniales;	3.56337e-07	4.01069e-09	4.41847e-09	0	0	3.68403e-08	1.04246e-08	1.22156e-07	3.56337e-07	1.08667e-07	1.71616e-07	8.82824e-08	2.40195e-08	4.55826e-08	1.43952e-08	4.66357e-08	1.25809e-07	4.21104e-08
cellular organisms;Eukaryota;Opisthokonta;Fungi;Dikarya;Ascomycota;saccharomyceta;Pezizomycotina;leotiomyceta;Lecanoromycetes;OSLEUM clade;Lecanoromycetidae;Peltigerales;	3.32581e-07	0	0	4.08994e-08	4.55337e-08	2.10516e-08	2.60615e-08	8.57236e-08	3.32581e-07	0	0	1.76565e-08	3.60292e-08	0	1.43952e-08	0	0	0
cellular organisms;Eukaryota;Sar;Alveolata;Ciliophora;Intramacronucleata;Litostomatea;Haptoria;Cyclotrichida;	3.32581e-07	4.01069e-09	4.41847e-09	0	0	1.57887e-08	5.21231e-09	7.50081e-08	3.32581e-07	0	0	2.64847e-08	2.40195e-08	1.36748e-07	0	1.86543e-08	0	0
cellular organisms;Eukaryota;Sar;Alveolata;Ciliophora;Intramacronucleata;Nassophorea;Nassulida;	3.32581e-07	0	0	0	0	5.26289e-09	0	9.6439e-08	3.32581e-07	0	0	8.82824e-09	1.20097e-08	0	1.43952e-08	9.32714e-09	0	0
cellular organisms;Eukaryota;Sar;Alveolata;Ciliophora;Intramacronucleata;Prostomatea;Prorodontida;	3.32581e-07	0	0	4.08994e-08	4.55337e-08	5.26289e-09	1.56369e-08	1.32872e-07	3.32581e-07	0	3.1203e-08	5.29694e-08	0	1.13956e-08	4.31855e-08	1.86543e-08	0	0
cellular organisms;Eukaryota;Sar;Rhizaria;Cercozoa;Cercomonadida;	3.16694e-07	0	0	2.86296e-07	1.36601e-07	1.15784e-07	1.82431e-07	9.85821e-08	1.42535e-07	5.43333e-08	6.2406e-08	9.71106e-08	2.76224e-07	2.84891e-07	3.16694e-07	1.86543e-07	0	0
cellular organisms;Eukaryota;Sar;Stramenopiles;Ochrophyta;PX clade;Phaeophyceae;Ralfsiales;	3.16694e-07	0	0	0	0	0	1.04246e-08	7.50081e-08	1.66291e-07	0	1.71616e-07	1.76565e-08	4.80389e-08	1.13956e-08	3.16694e-07	9.32714e-09	0	0
cellular organisms;Eukaryota;Amoebozoa;Tubulinea;Elardia;Arcellinida;	3.1203e-07	0	0	0	4.55337e-08	3.15774e-08	6.25477e-08	7.71512e-08	2.13802e-07	7.60666e-08	3.1203e-07	2.82504e-07	2.40195e-07	2.16517e-07	1.15161e-07	6.529e-08	1.79727e-08	1.57914e-08
cellular organisms;Eukaryota;Opisthokonta;Fungi;Dikarya;Basidiomycota;Agaricomycotina;Bartheletiomycetes;Bartheletiales;	3.04229e-07	0	0	8.17988e-08	1.82135e-07	4.7366e-08	9.90339e-08	0	0	1.52133e-07	3.04229e-07	1.76565e-07	1.92156e-07	5.69782e-08	1.00766e-07	4.66357e-08	0	0
cellular organisms;Eukaryota;Viridiplantae;Chlorophyta;Pedinophyceae;Marsupiomonadales;	2.9655e-07	0	0	0	0	2.63145e-08	2.60615e-08	0	0	6.51999e-08	1.0921e-07	6.17976e-08	3.60292e-08	4.55826e-08	4.31855e-08	4.66357e-08	2.9655e-07	2.68454e-07
cellular organisms;Eukaryota;Viridiplantae;Chlorophyta;Mamiellophyceae;Monomastigales;	2.89459e-07	0	0	2.04497e-07	4.55337e-08	2.89459e-07	2.76252e-07	0	0	2.17333e-08	7.80074e-09	5.29694e-08	1.08088e-07	1.25352e-07	1.00766e-07	8.39442e-08	8.98637e-09	2.6319e-08
cellular organisms;Eukaryota;Amoebozoa;Tubulinea;Elardia;Leptomyxida;	2.86296e-07	0	0	2.86296e-07	1.82135e-07	5.26289e-08	8.3397e-08	2.14309e-09	0	2.17333e-08	1.48214e-07	7.06259e-08	2.04165e-07	7.97695e-08	4.31855e-08	6.529e-08	0	0
cellular organisms;Eukaryota;Opisthokonta;Fungi;Dikarya;Ascomycota;saccharomyceta;Pezizomycotina;leotiomyceta;Lecanoromycetes;OSLEUM clade;Ostropomycetidae;Ostropales;	2.8507e-07	0	0	4.08994e-08	2.73202e-07	4.7366e-08	8.3397e-08	1.28585e-07	2.8507e-07	3.26e-08	3.1203e-08	3.53129e-08	1.56127e-07	5.69782e-08	2.87903e-08	7.46171e-08	0	0
cellular organisms;Eukaryota;Sar;Stramenopiles;Pinguiophyceae;Pinguiochrysidales;	2.8507e-07	0	0	8.17988e-08	0	3.68403e-08	6.25477e-08	1.65018e-07	2.8507e-07	0	3.1203e-08	0	7.20584e-08	1.13956e-08	0	4.66357e-08	0	0
cellular organisms;Eukaryota;Rhodophyta;Stylonematophyceae;Stylonematales;	2.80827e-07	0	0	8.17988e-08	1.36601e-07	7.36805e-08	1.25095e-07	6.42927e-09	2.37558e-08	9.77999e-08	2.80827e-07	2.29534e-07	9.60779e-08	1.59539e-07	7.19758e-08	1.77216e-07	8.98637e-09	5.2638e-09
cellular organisms;Eukaryota;Sar;Stramenopiles;Ochrophyta;Bacillariophyta;Bacillariophyceae;Eunotiophycidae;Eunotiales;	2.73718e-07	0	0	1.22698e-07	2.27668e-07	5.26289e-09	3.64862e-08	2.14309e-09	0	6.51999e-08	7.80074e-08	8.82824e-08	9.60779e-08	1.02561e-07	5.75807e-08	3.73085e-08	2.24659e-07	2.73718e-07
cellular organisms;Eukaryota;Discoba;Euglenozoa;Euglenida;Petalomonadida;	2.61314e-07	0	0	0	0	3.68403e-08	2.60615e-08	8.35805e-08	2.61314e-07	0	7.80074e-09	2.64847e-08	4.80389e-08	3.41869e-08	5.75807e-08	9.32714e-09	0	0
cellular organisms;Eukaryota;Viridiplantae;Chlorophyta;core chlorophytes;Chlorophyceae;OCC clade;Chaetophorales;	2.61314e-07	0	0	1.22698e-07	1.36601e-07	6.31547e-08	9.90339e-08	9.21528e-08	2.61314e-07	3.26e-08	1.56015e-08	7.06259e-08	1.56127e-07	5.69782e-08	1.29556e-07	9.32714e-08	3.59455e-08	0
cellular organisms;Eukaryota;Sar;Stramenopiles;Ochrophyta;Bacillariophyta;Mediophyceae;Biddulphiophycidae;Triceratiales;	2.52204e-07	0	0	1.22698e-07	9.10674e-08	8.94692e-08	1.30308e-07	8.14374e-08	1.18779e-07	1.08667e-08	7.80074e-09	9.71106e-08	2.52204e-07	1.93726e-07	7.19758e-08	1.11926e-07	7.1891e-08	2.6319e-08
cellular organisms;Eukaryota;Rhodophyta;Florideophyceae;Ahnfeltiophycidae;Ahnfeltiales;	2.47356e-07	0	0	1.63598e-07	9.10674e-08	2.47356e-07	2.13705e-07	0	0	9.77999e-08	7.02067e-08	1.23595e-07	3.60292e-08	9.11652e-08	4.31855e-08	4.66357e-08	3.59455e-08	5.2638e-09
cellular organisms;Eukaryota;Rhodophyta;Florideophyceae;Corallinophycidae;Hapalidiales;	2.45396e-07	4.01069e-09	4.41847e-09	2.45396e-07	4.55337e-08	1.05258e-07	1.19883e-07	2.14309e-08	2.37558e-08	2.17333e-08	6.2406e-08	7.94541e-08	1.08088e-07	1.36748e-07	1.29556e-07	1.39907e-07	0	1.05276e-08
cellular organisms;Eukaryota;Sar;Stramenopiles;Ochrophyta;Dictyochophyceae;Dictyochales;	2.45396e-07	0	0	2.45396e-07	2.27668e-07	8.42063e-08	1.77219e-07	9.85821e-08	2.13802e-07	4.34666e-08	2.34022e-08	1.32424e-07	2.16175e-07	4.55826e-08	1.15161e-07	1.49234e-07	1.34796e-07	3.68466e-08
cellular organisms;Eukaryota;Sar;Alveolata;Dinophyceae;Thoracosphaerales;	2.40195e-07	0	0	1.22698e-07	1.36601e-07	9.47321e-08	1.14671e-07	7.2865e-08	1.18779e-07	0	3.1203e-08	4.41412e-08	2.40195e-07	3.41869e-08	8.6371e-08	2.79814e-08	0	1.05276e-08
cellular organisms;Eukaryota;Amoebozoa;Evosea;Variosea;Fractovitellida;	2.37558e-07	0	0	0	0	1.05258e-08	5.21231e-09	7.2865e-08	2.37558e-07	0	7.80074e-09	0	1.20097e-08	1.13956e-08	1.43952e-08	1.86543e-08	0	0
cellular organisms;Eukaryota;Sar;Alveolata;Ciliophora;Intramacronucleata;Litostomatea;Trichostomatia;Entodiniomorphida;	2.37558e-07	0	0	0	1.82135e-07	9.47321e-08	6.25477e-08	8.35805e-08	2.37558e-07	6.51999e-08	9.36089e-08	1.58908e-07	2.28185e-07	1.59539e-07	1.43952e-07	7.46171e-08	0	0
cellular organisms;Eukaryota;Sar;Alveolata;Ciliophora;Intramacronucleata;Spirotrichea;Choreotrichia;Tintinnida;	2.37558e-07	0	0	0	4.55337e-08	1.05258e-08	5.21231e-08	6.00065e-08	2.37558e-07	0	7.80074e-09	0	7.20584e-08	1.13956e-08	0	2.79814e-08	0	0
cellular organisms;Eukaryota;Opisthokonta;Fungi;Fungi incertae sedis;Mucoromycota;Mucoromycotina;Umbelopsidomycetes;Umbelopsidales;	2.34022e-07	0	0	8.17988e-08	4.55337e-08	5.26289e-09	2.60615e-08	0	0	2.17333e-08	2.34022e-07	1.85393e-07	6.00487e-08	0	8.6371e-08	6.529e-08	0	0
cellular organisms;Eukaryota;Sar;Alveolata;Ciliophora;Intramacronucleata;Spirotrichea;Stichotrichia;Pseudoamphisiellida;	2.28185e-07	0	0	4.08994e-08	0	2.10516e-08	2.60615e-08	8.35805e-08	1.90046e-07	0	7.80074e-09	1.23595e-07	2.28185e-07	6.83739e-08	2.87903e-08	9.32714e-09	0	0
cellular organisms;Eukaryota;Rhodophyta;Compsopogonophyceae;Erythropeltidales;	2.27668e-07	4.01069e-09	4.41847e-09	4.08994e-08	2.27668e-07	4.21031e-08	8.86093e-08	4.50049e-08	9.50232e-08	9.77999e-08	3.1203e-08	7.06259e-08	1.44117e-07	1.36748e-07	1.29556e-07	1.3058e-07	8.98637e-09	1.57914e-08
cellular organisms;Eukaryota;Viridiplantae;Chlorophyta;Ulvophyceae;TCBD clade;Trentepohliales;	2.15673e-07	0	0	0	4.55337e-08	1.94727e-07	1.40732e-07	2.14309e-09	0	1.41266e-07	5.46052e-08	1.14767e-07	7.20584e-08	4.55826e-08	0	9.32714e-09	2.15673e-07	1.36859e-07
cellular organisms;Eukaryota;Amoebozoa;Evosea;Archamoebae;Pelobiontida;	2.13802e-07	0	0	4.08994e-08	0	5.26289e-09	5.21231e-09	1.71447e-07	2.13802e-07	1.08667e-08	0	1.76565e-08	1.20097e-08	5.69782e-08	0	1.86543e-08	0	0
cellular organisms;Eukaryota;Sar;Alveolata;Ciliophora;Postciliodesmatophora;Karyorelictea;Loxodida;	2.03049e-07	0	0	0	4.55337e-08	2.10516e-08	1.56369e-08	0	0	8.69332e-08	6.2406e-08	2.03049e-07	1.08088e-07	4.55826e-08	2.87903e-08	0	0	0
cellular organisms;Eukaryota;Rhodophyta;Florideophyceae;Nemaliophycidae;Balbianiales;	1.93726e-07	0	0	1.63598e-07	4.55337e-08	4.7366e-08	1.09459e-07	0	0	1.08667e-08	3.1203e-08	9.71106e-08	1.32107e-07	1.93726e-07	1.29556e-07	1.02598e-07	8.98637e-09	5.79019e-08
cellular organisms;Eukaryota;Discoba;Euglenozoa;Euglenida;Spirocuta;Heteronematina;Heteronematales;	1.90046e-07	0	0	8.17988e-08	1.36601e-07	2.10516e-08	1.09459e-07	6.42927e-08	1.90046e-07	4.34666e-08	6.2406e-08	9.71106e-08	1.56127e-07	5.69782e-08	4.31855e-08	1.86543e-08	0	0
cellular organisms;Eukaryota;Sar;Rhizaria;Retaria;Acantharea;Symphyacanthida;	1.90046e-07	0	0	0	0	5.26289e-09	1.56369e-08	5.14341e-08	1.90046e-07	0	0	2.64847e-08	0	0	1.43952e-08	3.73085e-08	0	0
cellular organisms;Eukaryota;Viridiplantae;Chlorophyta;Mamiellophyceae;Dolichomastigales;	1.90046e-07	0	0	0	0	1.57887e-08	6.776e-08	5.78634e-08	1.90046e-07	1.08667e-08	0	1.76565e-08	7.20584e-08	0	2.87903e-08	2.79814e-08	0	0
cellular organisms;Eukaryota;Viridiplantae;Chlorophyta;Palmophyllophyceae;Palmophyllales;	1.89464e-07	0	0	1.22698e-07	1.36601e-07	1.89464e-07	1.87643e-07	0	0	1.08667e-08	0	8.82824e-09	2.40195e-08	2.27913e-08	4.31855e-08	2.79814e-08	1.79727e-08	2.10552e-08
cellular organisms;Eukaryota;Sar;Alveolata;Ciliophora;Intramacronucleata;Colpodea;Colpodida;	1.8233e-07	0	0	1.22698e-07	9.10674e-08	1.05258e-07	6.25477e-08	6.85789e-08	1.42535e-07	0	7.80074e-09	1.76565e-08	1.56127e-07	1.8233e-07	1.43952e-08	8.39442e-08	0	0
cellular organisms;Eukaryota;Sar;Stramenopiles;Ochrophyta;Bacillariophyta;Mediophyceae;Lithodesmiophycidae;Lithodesmiales;	1.82135e-07	0	0	4.08994e-08	1.82135e-07	3.68403e-08	5.21231e-08	0	0	2.17333e-08	7.80074e-09	3.53129e-08	1.68136e-07	9.11652e-08	1.00766e-07	1.11926e-07	0	0
cellular organisms;Eukaryota;Viridiplantae;Chlorophyta;Ulvophyceae;TCBD clade;Cladophorales;	1.82135e-07	0	0	1.63598e-07	1.82135e-07	6.84176e-08	5.73354e-08	0	0	0	1.56015e-08	7.94541e-08	1.08088e-07	4.55826e-08	5.75807e-08	5.59628e-08	0	5.2638e-09
cellular organisms;Eukaryota;Opisthokonta;Fungi;Fungi incertae sedis;Chytridiomycota;Chytridiomycota incertae sedis;Chytridiomycetes;Cladochytriales;	1.79417e-07	0	0	8.17988e-08	0	5.26289e-09	3.12739e-08	0	0	2.17333e-08	1.79417e-07	3.53129e-08	9.60779e-08	3.41869e-08	0	5.59628e-08	0	0
cellular organisms;Eukaryota;Rhodophyta;Florideophyceae;Nemaliophycidae;Colaconematales;	1.66291e-07	0	0	0	0	0	0	8.14374e-08	1.66291e-07	0	0	0	0	0	0	0	0	0
cellular organisms;Eukaryota;Sar;Rhizaria;Cercozoa;Glissomonadida;	1.66291e-07	0	0	0	4.55337e-08	1.57887e-08	4.16985e-08	5.35772e-08	1.66291e-07	0	3.90037e-08	1.76565e-08	6.00487e-08	4.55826e-08	5.75807e-08	5.59628e-08	0	0
cellular organisms;Eukaryota;Viridiplantae;Chlorophyta;Ulvophyceae;Ignatiales;	1.66291e-07	0	0	8.17988e-08	1.36601e-07	4.7366e-08	1.04246e-08	5.78634e-08	1.66291e-07	1.08667e-08	1.56015e-08	8.82824e-09	1.20097e-08	4.55826e-08	4.31855e-08	0	8.98637e-09	1.05276e-08
cellular organisms;Eukaryota;Amoebozoa;Evosea;Eumycetozoa;Myxogastria;Columellidia;Echinosteliales;	1.63598e-07	0	0	1.63598e-07	1.36601e-07	1.05258e-07	8.3397e-08	0	0	1.08667e-08	0	8.82824e-09	2.40195e-08	2.27913e-08	1.43952e-08	2.79814e-08	0	0
cellular organisms;Eukaryota;Rhodophyta;Compsopogonophyceae;Rhodochaetales;	1.63598e-07	0	0	1.63598e-07	1.36601e-07	1.21047e-07	1.61582e-07	0	0	8.69332e-08	2.34022e-08	1.32424e-07	9.60779e-08	1.48143e-07	5.75807e-08	9.32714e-08	4.49319e-08	6.84295e-08
cellular organisms;Eukaryota;Rhodophyta;Florideophyceae;Corallinophycidae;Rhodogorgonales;	1.63598e-07	0	0	1.63598e-07	9.10674e-08	5.26289e-08	6.25477e-08	4.07187e-08	9.50232e-08	2.17333e-08	1.56015e-08	7.06259e-08	1.56127e-07	6.83739e-08	1.43952e-07	9.32714e-08	8.98637e-09	1.05276e-08
cellular organisms;Eukaryota;Rhodophyta;Florideophyceae;Rhodymeniophycidae;Sebdeniales;	1.61755e-07	0	0	8.17988e-08	1.36601e-07	6.84176e-08	6.25477e-08	0	0	1.08667e-07	1.56015e-08	1.32424e-07	7.20584e-08	5.69782e-08	2.87903e-08	2.79814e-08	1.61755e-07	4.21104e-08
cellular organisms;Eukaryota;Opisthokonta;Fungi;Dikarya;Ascomycota;saccharomyceta;Pezizomycotina;leotiomyceta;dothideomyceta;Arthoniomycetes;Arthoniales;	1.58347e-07	0	0	1.22698e-07	9.10674e-08	1.36835e-07	1.09459e-07	0	0	1.08667e-08	1.0921e-07	1.14767e-07	1.20097e-07	5.69782e-08	1.58347e-07	1.3058e-07	0	2.10552e-08
cellular organisms;Eukaryota;Sar;Alveolata;Ciliophora;Intramacronucleata;Litostomatea;Haptoria;Haptorida;	1.56127e-07	0	0	8.17988e-08	9.10674e-08	5.78918e-08	7.81846e-08	0	0	0	1.56015e-08	4.41412e-08	1.56127e-07	1.48143e-07	1.15161e-07	6.529e-08	0	0
cellular organisms;Eukaryota;Sar;Stramenopiles;Oomycota;Lagenidiales;	1.56127e-07	0	0	1.22698e-07	1.36601e-07	3.68403e-08	3.64862e-08	0	0	5.43333e-08	7.80074e-09	2.64847e-08	1.56127e-07	5.69782e-08	5.75807e-08	9.32714e-09	0	0
cellular organisms;Eukaryota;Opisthokonta;Fungi;Fungi incertae sedis;Chytridiomycota;Chytridiomycota incertae sedis;Chytridiomycetes;Polychytriales;	1.49234e-07	0	0	0	0	1.05258e-08	5.21231e-09	0	0	0	0	2.64847e-08	8.40681e-08	5.69782e-08	0	1.49234e-07	0	0
cellular organisms;Eukaryota;Sar;Alveolata;Ciliophora;Intramacronucleata;Litostomatea;Trichostomatia;Vestibuliferida;	1.48143e-07	0	0	0	9.10674e-08	0	1.56369e-08	0	0	0	7.80074e-09	1.76565e-08	8.40681e-08	1.48143e-07	4.31855e-08	1.86543e-08	0	0
cellular organisms;Eukaryota;Sar;Stramenopiles;Ochrophyta;Bacillariophyta;Coscinodiscophyceae;Chaetocerotophycidae;Leptocylindrales;	1.47361e-07	0	0	4.08994e-08	4.55337e-08	1.47361e-07	1.45945e-07	0	0	1.08667e-08	1.56015e-08	1.76565e-08	6.00487e-08	5.69782e-08	2.87903e-08	6.529e-08	8.98637e-09	2.10552e-08
cellular organisms;Eukaryota;Metamonada;Parabasalia;Spirotrichonymphida;	1.42535e-07	0	0	0	9.10674e-08	2.10516e-08	1.56369e-08	7.92943e-08	1.42535e-07	1.08667e-08	0	0	3.60292e-08	0	1.43952e-08	3.73085e-08	0	0
cellular organisms;Eukaryota;Rhodophyta;Florideophyceae;Rhodymeniophycidae;Bonnemaisoniales;	1.42535e-07	0	0	8.17988e-08	4.55337e-08	7.36805e-08	9.38216e-08	5.78634e-08	1.42535e-07	3.26e-08	1.56015e-08	2.64847e-08	8.40681e-08	1.13956e-07	2.87903e-08	1.86543e-08	4.49319e-08	1.57914e-08
cellular organisms;Eukaryota;Sar;Stramenopiles;Ochrophyta;PX clade;Phaeophyceae;Sporochnales;	1.42535e-07	0	0	0	0	0	0	5.14341e-08	1.42535e-07	0	0	0	0	0	0	9.32714e-09	0	0
cellular organisms;Eukaryota;Sar;Stramenopiles;Ochrophyta;PX clade;Xanthophyceae;Mischococcales;	1.42535e-07	0	0	0	0	3.15774e-08	3.64862e-08	8.57236e-08	1.42535e-07	1.08667e-08	7.80074e-09	2.64847e-08	8.40681e-08	3.41869e-08	4.31855e-08	2.79814e-08	1.79727e-08	0
cellular organisms;Eukaryota;Opisthokonta;Fungi;Dikarya;Ascomycota;saccharomyceta;Pezizomycotina;leotiomyceta;Lecanoromycetes;OSLEUM clade;Lecanoromycetidae;Teloschistales;	1.41252e-07	0	0	4.08994e-08	0	0	2.60615e-08	0	0	1.08667e-08	0	1.41252e-07	3.60292e-08	2.27913e-08	2.87903e-08	3.73085e-08	0	0
cellular organisms;Eukaryota;Sar;Stramenopiles;Ochrophyta;Bacillariophyta;Coscinodiscophyceae;Coscinodiscophycidae;Coscinodiscales;	1.36835e-07	0	0	0	9.10674e-08	1.36835e-07	8.3397e-08	4.28618e-09	0	7.60666e-08	2.34022e-08	1.05939e-07	1.08088e-07	1.02561e-07	5.75807e-08	4.66357e-08	2.69591e-08	1.05276e-08
cellular organisms;Eukaryota;Sar;Stramenopiles;Ochrophyta;Bacillariophyta;Mediophyceae;Biddulphiophycidae;Biddulphiales;	1.36835e-07	0	0	0	0	1.36835e-07	1.04246e-07	0	0	5.43333e-08	3.1203e-08	5.29694e-08	4.80389e-08	6.83739e-08	1.15161e-07	6.529e-08	9.88501e-08	4.21104e-08
cellular organisms;Eukaryota;Rhodophyta;Florideophyceae;Rhodymeniophycidae;Nemastomatales;	1.36601e-07	0	0	8.17988e-08	1.36601e-07	3.68403e-08	4.16985e-08	0	0	6.51999e-08	1.56015e-08	6.17976e-08	6.00487e-08	1.13956e-08	5.75807e-08	4.66357e-08	8.98637e-09	5.2638e-09
cellular organisms;Eukaryota;Rhodophyta;Florideophyceae;Rhodymeniophycidae;Plocamiales;	1.36601e-07	0	0	1.22698e-07	1.36601e-07	5.78918e-08	6.776e-08	0	0	4.34666e-08	1.56015e-08	7.06259e-08	6.00487e-08	1.02561e-07	4.31855e-08	7.46171e-08	3.59455e-08	8.42209e-08
cellular organisms;Eukaryota;Sar;Alveolata;Dinophyceae;Phytodiniales;	1.36601e-07	0	0	4.08994e-08	1.36601e-07	1.57887e-08	6.25477e-08	0	0	0	0	8.82824e-09	4.80389e-08	0	1.43952e-08	0	0	0
cellular organisms;Eukaryota;Sar;Stramenopiles;Oomycota;Myzocytiopsidales;	1.36601e-07	0	0	0	1.36601e-07	2.10516e-08	6.25477e-08	0	0	0	7.80074e-09	1.76565e-08	8.40681e-08	3.41869e-08	1.15161e-07	2.79814e-08	0	0
cellular organisms;Eukaryota;Discoba;Euglenozoa;Euglenida;Spirocuta;Aphagea;Rhabdomonadales;	1.32424e-07	0	0	0	0	7.36805e-08	5.21231e-08	0	0	0	2.34022e-08	1.32424e-07	7.20584e-08	6.83739e-08	4.31855e-08	1.86543e-08	0	0
cellular organisms;Eukaryota;Sar;Stramenopiles;Ochrophyta;PX clade;Xanthophyceae;Tribonematales;	1.23595e-07	0	0	0	0	5.26289e-09	1.04246e-08	0	0	2.17333e-08	0	1.23595e-07	3.60292e-08	1.13956e-08	2.87903e-08	0	0	0
cellular organisms;Eukaryota;Amoebozoa;Discosea;Himatismenida;	1.22698e-07	0	0	1.22698e-07	0	1.05258e-08	5.21231e-09	6.42927e-09	0	1.08667e-08	3.90037e-08	3.53129e-08	2.40195e-08	1.13956e-08	4.31855e-08	5.59628e-08	0	0
cellular organisms;Eukaryota;Rhodophyta;Florideophyceae;Rhodymeniophycidae;Acrosymphytales;	1.22698e-07	0	0	1.22698e-07	0	2.10516e-08	3.64862e-08	0	0	2.17333e-08	0	2.64847e-08	4.80389e-08	3.41869e-08	2.87903e-08	1.86543e-08	8.98637e-09	2.10552e-08
cellular organisms;Eukaryota;Sar;Alveolata;Ciliophora;Postciliodesmatophora;Karyorelictea;Protostomatida;	1.22698e-07	2.80748e-08	3.09293e-08	1.22698e-07	4.55337e-08	0	1.04246e-08	7.92943e-08	9.50232e-08	0	7.80074e-09	8.82824e-09	6.00487e-08	2.27913e-08	0	0	0	0
cellular organisms;Eukaryota;Amoebozoa;Evosea;Variosea;Protosteliida;	1.20097e-07	0	0	0	4.55337e-08	2.10516e-08	2.08492e-08	0	0	8.69332e-08	2.34022e-08	7.06259e-08	1.20097e-07	4.55826e-08	7.19758e-08	1.86543e-08	0	0
cellular organisms;Eukaryota;Sar;Stramenopiles;Ochrophyta;Bacillariophyta;Fragilariophyceae;Fragilariophycidae;Rhaponeidales;	1.19533e-07	0	0	0	0	0	0	4.28618e-09	0	1.19533e-07	7.80074e-09	0	1.20097e-08	0	1.15161e-07	0	0	0
cellular organisms;Eukaryota;Rhodophyta;Florideophyceae;Nemaliophycidae;Palmariales;	1.15161e-07	0	0	4.08994e-08	4.55337e-08	6.31547e-08	6.776e-08	2.14309e-09	0	3.26e-08	2.34022e-08	2.64847e-08	9.60779e-08	4.55826e-08	1.15161e-07	1.02598e-07	0	1.57914e-08
cellular organisms;Eukaryota;Opisthokonta;Fungi;Fungi incertae sedis;Olpidiomycota;Olpidiomycotina;Olpidiomycetes;Olpidiales;	1.0921e-07	0	0	0	9.10674e-08	1.57887e-08	5.73354e-08	0	0	0	1.0921e-07	4.41412e-08	4.80389e-08	5.69782e-08	2.87903e-08	9.32714e-09	0	0
cellular organisms;Eukaryota;Metamonada;Parabasalia;Hypotrichomonadida;	1.08088e-07	0	0	8.17988e-08	4.55337e-08	3.15774e-08	4.16985e-08	0	0	1.08667e-08	3.1203e-08	1.76565e-08	1.08088e-07	5.69782e-08	0	0	0	0
cellular organisms;Eukaryota;Opisthokonta;Fungi;Dikarya;Basidiomycota;Pucciniomycotina;Cystobasidiomycetes;Erythrobasidiales;	1.08088e-07	0	0	4.08994e-08	0	3.68403e-08	2.08492e-08	0	0	1.08667e-08	3.1203e-08	1.76565e-08	1.08088e-07	0	2.87903e-08	9.32714e-09	0	0
cellular organisms;Eukaryota;Sar;Stramenopiles;Ochrophyta;Bacillariophyta;Bacillariophyceae;Bacillariophycidae;Thalassiophysales;	9.60779e-08	0	0	0	0	5.26289e-09	5.21231e-09	0	0	3.26e-08	1.56015e-08	3.53129e-08	9.60779e-08	0	0	1.86543e-08	0	0
cellular organisms;Eukaryota;Opisthokonta;Fungi;Dikarya;Basidiomycota;Pucciniomycotina;Agaricostilbomycetes;Agaricostilbales;	9.50232e-08	0	0	0	0	5.26289e-09	1.56369e-08	3.85756e-08	9.50232e-08	0	8.58082e-08	0	1.20097e-08	0	1.43952e-08	9.32714e-09	0	0
cellular organisms;Eukaryota;Sar;Stramenopiles;Ochrophyta;Bacillariophyta;Mediophyceae;Toxariales;	9.50232e-08	0	0	4.08994e-08	9.10674e-08	4.21031e-08	5.73354e-08	6.42927e-08	9.50232e-08	5.43333e-08	1.56015e-08	7.06259e-08	8.40681e-08	5.69782e-08	8.6371e-08	7.46171e-08	1.79727e-08	2.6319e-08
cellular organisms;Eukaryota;Rhodophyta;Florideophyceae;Corallinophycidae;Sporolithales;	9.38216e-08	0	0	0	4.55337e-08	8.94692e-08	9.38216e-08	4.07187e-08	0	3.26e-08	7.80074e-09	6.17976e-08	3.60292e-08	4.55826e-08	5.75807e-08	5.59628e-08	5.39182e-08	1.05276e-08
cellular organisms;Eukaryota;Sar;Rhizaria;Cercozoa;Thecofilosea;Cryomonadida;	9.32714e-08	0	0	4.08994e-08	4.55337e-08	1.05258e-08	1.56369e-08	0	0	0	5.46052e-08	2.64847e-08	1.20097e-08	2.27913e-08	4.31855e-08	9.32714e-08	0	0
cellular organisms;Eukaryota;Sar;Alveolata;Ciliophora;Intramacronucleata;Spirotrichea;Choreotrichia;Choreotrichida;	9.10674e-08	0	0	8.17988e-08	9.10674e-08	5.26289e-09	5.21231e-09	2.14309e-09	0	0	1.56015e-08	1.76565e-08	3.60292e-08	1.13956e-08	0	9.32714e-09	0	0
cellular organisms;Eukaryota;Viridiplantae;Chlorophyta;core chlorophytes;Chlorophyceae;Chlorosarcinales;	9.10674e-08	0	0	0	9.10674e-08	2.63145e-08	4.69108e-08	4.28618e-09	0	2.17333e-08	1.56015e-08	2.64847e-08	4.80389e-08	3.41869e-08	5.75807e-08	1.86543e-08	1.79727e-08	0
cellular organisms;Eukaryota;Viridiplantae;Chlorophyta;core chlorophytes;Chlorophyceae;Tetrasporales;	9.10674e-08	0	0	0	9.10674e-08	5.26289e-09	2.60615e-08	2.14309e-09	0	1.08667e-08	1.56015e-08	6.17976e-08	3.60292e-08	2.27913e-08	1.43952e-08	9.32714e-09	0	0
cellular organisms;Eukaryota;Sar;Stramenopiles;Ochrophyta;Bacillariophyta;Mediophyceae;Biddulphiophycidae;Anaulales;	8.98637e-08	0	0	4.08994e-08	0	1.05258e-08	1.56369e-08	0	0	4.34666e-08	1.56015e-08	1.76565e-08	3.60292e-08	1.13956e-08	2.87903e-08	9.32714e-09	8.98637e-08	8.42209e-08
cellular organisms;Eukaryota;Sar;Stramenopiles;Ochrophyta;Bacillariophyta;Fragilariophyceae;Fragilariophycidae;Cyclophorales;	8.42063e-08	0	0	8.17988e-08	4.55337e-08	8.42063e-08	7.29723e-08	0	0	6.51999e-08	3.90037e-08	7.06259e-08	3.60292e-08	7.97695e-08	5.75807e-08	2.79814e-08	2.69591e-08	1.05276e-08
cellular organisms;Eukaryota;Sar;Rhizaria;Retaria;Foraminifera;Miliolida;	8.40681e-08	0	0	0	4.55337e-08	1.57887e-08	5.21231e-08	2.14309e-09	0	0	7.80074e-09	2.64847e-08	8.40681e-08	1.13956e-08	2.87903e-08	2.79814e-08	0	0
cellular organisms;Eukaryota;Opisthokonta;Fungi;Dikarya;Ascomycota;saccharomyceta;Pezizomycotina;leotiomyceta;Eurotiomycetes;Mycocaliciomycetidae;Mycocaliciales;	8.17988e-08	0	0	8.17988e-08	0	0	0	0	0	0	0	0	0	0	0	0	0	0
cellular organisms;Eukaryota;Opisthokonta;Fungi;Fungi incertae sedis;Zoopagomycota;Kickxellomycotina;Kickxellomycotina incertae sedis;Ramicandelaberales;	8.17988e-08	0	0	8.17988e-08	0	0	3.12739e-08	0	0	0	1.56015e-08	0	2.40195e-08	0	0	0	0	0
cellular organisms;Eukaryota;Sar;Stramenopiles;Ochrophyta;Bacillariophyta;Coscinodiscophyceae;Coscinodiscophycidae;Melosirales;	8.17988e-08	0	0	8.17988e-08	0	2.10516e-08	5.21231e-08	0	0	0	7.80074e-09	8.82824e-09	3.60292e-08	3.41869e-08	5.75807e-08	9.32714e-09	8.98637e-09	5.2638e-09
cellular organisms;Eukaryota;Opisthokonta;Fungi;Dikarya;Ascomycota;saccharomyceta;Pezizomycotina;leotiomyceta;Lecanoromycetes;OSLEUM clade;Lecanoromycetidae;Caliciales;	7.80074e-08	0	0	0	0	1.05258e-08	4.16985e-08	0	0	1.08667e-08	7.80074e-08	8.82824e-09	2.40195e-08	2.27913e-08	1.43952e-08	1.86543e-08	0	0
cellular organisms;Eukaryota;Sar;Stramenopiles;Ochrophyta;Bacillariophyta;Mediophyceae;Cymatosirophycidae;Cymatosirales;	7.20584e-08	0	0	0	4.55337e-08	5.26289e-09	1.04246e-08	0	0	1.08667e-08	1.56015e-08	8.82824e-09	7.20584e-08	1.13956e-08	0	4.66357e-08	0	0
cellular organisms;Eukaryota;Viridiplantae;Chlorophyta;core chlorophytes;Chlorophyceae;OCC clade;Oedogoniales;	6.84176e-08	0	0	4.08994e-08	4.55337e-08	6.84176e-08	5.21231e-08	0	0	2.17333e-08	1.56015e-08	2.64847e-08	3.60292e-08	3.41869e-08	0	6.529e-08	1.79727e-08	0
cellular organisms;Eukaryota;Sar;Alveolata;Ciliophora;Intramacronucleata;Colpodea;Sorogenida;	6.83739e-08	0	0	0	4.55337e-08	1.05258e-08	3.64862e-08	0	0	4.34666e-08	7.80074e-09	4.41412e-08	4.80389e-08	6.83739e-08	1.43952e-08	2.79814e-08	0	0
cellular organisms;Eukaryota;Sar;Rhizaria;Imbricatea;Spongomonadida;	6.83739e-08	0	0	0	0	5.26289e-09	0	0	0	0	7.80074e-09	0	1.20097e-08	6.83739e-08	0	0	0	5.2638e-09
cellular organisms;Eukaryota;Amoebozoa;Discosea;Stygamoebida;	6.776e-08	0	0	4.08994e-08	4.55337e-08	2.10516e-08	6.776e-08	6.42927e-09	0	2.17333e-08	3.90037e-08	2.64847e-08	4.80389e-08	0	5.75807e-08	4.66357e-08	0	0
cellular organisms;Eukaryota;Sar;Stramenopiles;Ochrophyta;Bacillariophyta;Mediophyceae;Biddulphiophycidae;Hemiaulales;	6.529e-08	0	0	4.08994e-08	0	4.21031e-08	2.60615e-08	0	0	0	7.80074e-09	8.82824e-09	2.40195e-08	2.27913e-08	0	6.529e-08	1.79727e-08	0
cellular organisms;Eukaryota;Sar;Stramenopiles;Bigyra;Labyrinthulomycetes;Labyrinthulida;	6.00487e-08	0	0	0	0	5.26289e-09	2.08492e-08	0	0	1.08667e-08	7.80074e-09	0	6.00487e-08	4.55826e-08	1.43952e-08	3.73085e-08	0	0
cellular organisms;Eukaryota;Sar;Stramenopiles;Ochrophyta;Bacillariophyta;Bacillariophyceae;Bacillariophycidae;Surirellales;	6.00487e-08	0	0	4.08994e-08	0	1.57887e-08	1.04246e-08	0	0	2.17333e-08	0	2.64847e-08	6.00487e-08	1.13956e-08	4.31855e-08	2.79814e-08	0	0
cellular organisms;Eukaryota;Sar;Alveolata;Ciliophora;Intramacronucleata;Oligohymenophorea;Apostomatida;	5.46052e-08	0	0	0	0	5.26289e-09	0	0	0	1.08667e-08	5.46052e-08	1.76565e-08	3.60292e-08	0	0	9.32714e-09	0	0
cellular organisms;Eukaryota;Amoebozoa;Evosea;Eumycetozoa;Myxogastria;Lucisporidia;Liceales;	4.80389e-08	0	0	0	4.55337e-08	2.10516e-08	3.64862e-08	2.14309e-08	4.75116e-08	0	2.34022e-08	1.76565e-08	4.80389e-08	1.13956e-08	1.43952e-08	1.86543e-08	0	0
cellular organisms;Eukaryota;Sar;Alveolata;Ciliophora;Intramacronucleata;Phyllopharyngea;Suctoria;Exogenida;	4.80389e-08	0	0	0	0	0	0	0	0	0	1.56015e-08	0	4.80389e-08	2.27913e-08	0	0	0	0
cellular organisms;Eukaryota;Sar;Rhizaria;Retaria;Acantharea;Arthracanthida;	4.80389e-08	0	0	0	4.55337e-08	1.05258e-08	1.04246e-08	0	0	0	0	0	4.80389e-08	1.13956e-08	1.43952e-08	0	0	1.05276e-08
cellular organisms;Eukaryota;Sar;Stramenopiles;Oomycota;Leptomitales;	4.80389e-08	0	0	4.08994e-08	4.55337e-08	2.10516e-08	0	0	0	0	3.90037e-08	2.64847e-08	4.80389e-08	1.13956e-08	4.31855e-08	9.32714e-09	0	0
cellular organisms;Eukaryota;Opisthokonta;Fungi;Fungi incertae sedis;Chytridiomycota;Chytridiomycota incertae sedis;Chytridiomycetes;Rhizophlyctidales;	4.7366e-08	0	0	0	0	4.7366e-08	2.08492e-08	0	0	0	7.80074e-09	4.41412e-08	3.60292e-08	1.13956e-08	2.87903e-08	1.86543e-08	0	0
cellular organisms;Eukaryota;Opisthokonta;Fungi;Dikarya;Ascomycota;saccharomyceta;Pezizomycotina;leotiomyceta;Lecanoromycetes;OSLEUM clade;Ostropomycetidae;Pertusariales;	4.55826e-08	0	0	0	0	1.57887e-08	3.12739e-08	0	0	0	2.34022e-08	0	0	4.55826e-08	1.43952e-08	0	0	0
cellular organisms;Eukaryota;Opisthokonta;Fungi;Dikarya;Ascomycota;saccharomyceta;Pezizomycotina;leotiomyceta;Eurotiomycetes;Sclerococcomycetidae;Sclerococcales;	4.55337e-08	0	0	0	4.55337e-08	0	0	0	0	0	0	8.82824e-09	0	0	0	0	0	0
cellular organisms;Eukaryota;Opisthokonta;Fungi;Dikarya;Basidiomycota;Pucciniomycotina;Cystobasidiomycetes;Cystobasidiales;	4.55337e-08	0	0	0	4.55337e-08	0	5.21231e-09	0	0	1.08667e-08	1.56015e-08	1.76565e-08	0	0	0	0	0	0
cellular organisms;Eukaryota;Sar;Stramenopiles;Ochrophyta;Bacillariophyta;Fragilariophyceae;Fragilariophycidae;Thalassionemales;	4.55337e-08	0	0	0	4.55337e-08	0	0	0	0	0	1.56015e-08	0	0	0	1.43952e-08	0	0	0
cellular organisms;Eukaryota;Sar;Stramenopiles;Ochrophyta;Synurophyceae;Ochromonadales;	4.55337e-08	0	0	0	4.55337e-08	0	0	0	0	0	0	0	0	0	0	0	0	0
cellular organisms;Eukaryota;Viridiplantae;Chlorophyta;Ulvophyceae;Scotinosphaerales;	4.55337e-08	0	0	0	4.55337e-08	5.26289e-09	1.56369e-08	2.14309e-09	0	0	0	0	2.40195e-08	1.13956e-08	0	0	4.49319e-08	1.05276e-08
cellular organisms;Eukaryota;Sar;Alveolata;Dinophyceae;Blastodiniales;	4.16985e-08	0	0	0	0	1.57887e-08	4.16985e-08	6.42927e-09	0	0	3.1203e-08	1.76565e-08	0	2.27913e-08	1.43952e-08	9.32714e-09	0	0
cellular organisms;Eukaryota;Opisthokonta;Fungi;Dikarya;Basidiomycota;Pucciniomycotina;Cystobasidiomycetes;Naohideales;	4.08994e-08	0	0	4.08994e-08	0	0	5.21231e-09	0	0	0	0	0	0	0	0	0	0	0
cellular organisms;Eukaryota;Sar;Alveolata;Ciliophora;Intramacronucleata;Phyllopharyngea;Rhynchodia;Hypocomatida;	4.08994e-08	0	0	4.08994e-08	0	1.05258e-08	5.21231e-09	0	0	0	0	0	1.20097e-08	0	2.87903e-08	0	0	0
cellular organisms;Eukaryota;Sar;Alveolata;Ciliophora;Intramacronucleata;Phyllopharyngea;Suctoria;Evaginogenida;	4.08994e-08	0	0	4.08994e-08	0	0	0	0	0	0	0	0	1.20097e-08	0	1.43952e-08	0	0	0
cellular organisms;Eukaryota;Sar;Stramenopiles;Ochrophyta;PX clade;Phaeophyceae;Tilopteridales;	4.08994e-08	4.01069e-09	4.41847e-09	4.08994e-08	0	0	5.21231e-09	0	0	0	0	0	0	0	0	0	0	0
cellular organisms;Eukaryota;Viridiplantae;Chlorophyta;core chlorophytes;Chlorophyceae;Protosiphonales;	4.08994e-08	0	0	4.08994e-08	0	3.15774e-08	5.21231e-09	0	0	0	0	0	0	0	0	9.32714e-09	0	0
cellular organisms;Eukaryota;Sar;Alveolata;Ciliophora;Intramacronucleata;Spirotrichea;Hypotrichia;Kiitrichida;	3.60292e-08	0	0	0	0	0	0	0	0	0	7.80074e-09	1.76565e-08	3.60292e-08	0	0	0	0	0
cellular organisms;Eukaryota;Opisthokonta;Fungi;Dikarya;Basidiomycota;Agaricomycotina;Agaricomycetes;Phallomycetidae;Gomphales;	3.41869e-08	0	0	0	0	1.05258e-08	0	2.14309e-09	0	1.08667e-08	0	0	0	3.41869e-08	1.43952e-08	9.32714e-09	0	0
cellular organisms;Eukaryota;Opisthokonta;Fungi;Dikarya;Basidiomycota;Pucciniomycotina;Microbotryomycetes;Kriegeriales;	3.41869e-08	4.01069e-09	4.41847e-09	0	0	0	3.12739e-08	0	0	1.08667e-08	0	8.82824e-09	1.20097e-08	3.41869e-08	1.43952e-08	9.32714e-09	0	0
cellular organisms;Eukaryota;Sar;Alveolata;Ciliophora;Intramacronucleata;Phyllopharyngea;Suctoria;Endogenida;	3.41869e-08	0	0	0	0	0	0	0	0	0	0	0	0	3.41869e-08	0	0	0	0
cellular organisms;Eukaryota;Opisthokonta;Fungi;Dikarya;Basidiomycota;Pucciniomycotina;Pucciniomycetes;Helicobasidiales;	3.15774e-08	0	0	0	0	3.15774e-08	1.04246e-08	0	0	0	0	0	0	0	0	1.86543e-08	0	0
cellular organisms;Eukaryota;Opisthokonta;Fungi;Dikarya;Basidiomycota;Agaricomycotina;Tremellomycetes;Filobasidiales;	3.12739e-08	0	0	0	0	1.05258e-08	3.12739e-08	0	0	1.08667e-08	1.56015e-08	8.82824e-09	2.40195e-08	0	0	9.32714e-09	0	0
cellular organisms;Eukaryota;Sar;Alveolata;Ciliophora;Intramacronucleata;Phyllopharyngea;Phyllopharyngia;Dysteriida;	3.1203e-08	0	0	0	0	0	0	0	0	0	3.1203e-08	0	0	0	0	9.32714e-09	0	0
cellular organisms;Eukaryota;Opisthokonta;Fungi;Dikarya;Ascomycota;saccharomyceta;Pezizomycotina;leotiomyceta;dothideomyceta;Collemopsidiomycetes;Collemopsidiales;	2.87903e-08	0	0	0	0	0	0	2.14309e-09	0	0	7.80074e-09	2.64847e-08	0	0	2.87903e-08	0	0	0
cellular organisms;Eukaryota;Opisthokonta;Fungi;Dikarya;Ascomycota;saccharomyceta;Pezizomycotina;leotiomyceta;dothideomyceta;Dothideomycetes;Pleosporomycetidae;Hysteriales;	2.87903e-08	0	0	0	0	0	0	0	0	0	0	0	0	0	2.87903e-08	0	0	0
cellular organisms;Eukaryota;Opisthokonta;Fungi;Dikarya;Ascomycota;saccharomyceta;Pezizomycotina;leotiomyceta;Lecanoromycetes;OSLEUM clade;Ostropomycetidae;Sarrameanales;	2.87903e-08	0	0	0	0	0	0	0	0	0	0	0	0	0	2.87903e-08	0	0	0
cellular organisms;Eukaryota;Sar;Rhizaria;Cercozoa;Thecofilosea;Phaeodarea;Phaeocystida;	2.87903e-08	0	0	0	0	1.05258e-08	0	0	0	0	7.80074e-09	2.64847e-08	1.20097e-08	0	2.87903e-08	0	0	0
cellular organisms;Eukaryota;Sar;Rhizaria;Retaria;Foraminifera;Lituolida;	2.87903e-08	0	0	0	0	5.26289e-09	1.56369e-08	2.14309e-09	0	0	7.80074e-09	1.76565e-08	1.20097e-08	1.13956e-08	2.87903e-08	0	0	0
cellular organisms;Eukaryota;Opisthokonta;Fungi;Dikarya;Ascomycota;saccharomyceta;Pezizomycotina;leotiomyceta;Lecanoromycetes;Acarosporomycetidae;Acarosporales;	2.79814e-08	0	0	0	0	1.57887e-08	5.21231e-09	0	0	0	7.80074e-09	0	2.40195e-08	0	0	2.79814e-08	0	0
cellular organisms;Eukaryota;Sar;Stramenopiles;Bigyra;Labyrinthulomycetes;Oblongichytrida;	2.79814e-08	0	0	0	0	5.26289e-09	0	0	0	0	0	0	0	0	0	2.79814e-08	0	0
cellular organisms;Eukaryota;Amoebozoa;Evosea;Eumycetozoa;Myxogastria;Lucisporidia;Trichiida;	2.40195e-08	0	0	0	0	5.26289e-09	1.56369e-08	0	0	0	0	1.76565e-08	2.40195e-08	0	0	0	0	0
cellular organisms;Eukaryota;Opisthokonta;Fungi;Dikarya;Ascomycota;saccharomyceta;Pezizomycotina;leotiomyceta;Candelariomycetes;Candelariales;	2.40195e-08	0	0	0	0	5.26289e-09	0	0	0	0	0	0	2.40195e-08	0	0	0	0	0
cellular organisms;Eukaryota;Opisthokonta;Fungi;Dikarya;Ascomycota;Taphrinomycotina;Archaeorhizomycetes;Archaeorhizomycetales;	2.40195e-08	0	0	0	0	5.26289e-09	5.21231e-09	2.14309e-09	0	0	0	0	2.40195e-08	0	1.43952e-08	0	0	0
cellular organisms;Eukaryota;Sar;Alveolata;Ciliophora;Intramacronucleata;Plagiopylea;Plagiopylida;	2.40195e-08	0	0	0	0	0	5.21231e-09	0	0	0	2.34022e-08	0	2.40195e-08	0	1.43952e-08	0	0	0
cellular organisms;Eukaryota;Sar;Stramenopiles;Ochrophyta;Bacillariophyta;Bacillariophyceae;Bacillariophycidae;Mastogloiales;	2.40195e-08	0	0	0	0	1.57887e-08	2.08492e-08	2.14309e-09	0	0	0	0	2.40195e-08	0	1.43952e-08	9.32714e-09	0	0
cellular organisms;Eukaryota;Sar;Stramenopiles;Ochrophyta;PX clade;Phaeophyceae;Cutleriales;	2.40195e-08	0	0	0	0	0	0	0	0	0	0	0	2.40195e-08	0	0	0	0	0
cellular organisms;Eukaryota;Opisthokonta;Fungi;Fungi incertae sedis;Mucoromycota;Glomeromycotina;Glomeromycetes;Paraglomerales;	2.27913e-08	0	0	0	0	0	1.04246e-08	0	0	0	1.56015e-08	0	1.20097e-08	2.27913e-08	0	1.86543e-08	8.98637e-09	0
cellular organisms;Eukaryota;Opisthokonta;Fungi;Fungi incertae sedis;Blastocladiomycota;Blastocladiomycota incertae sedis;Physodermatomycetes;Physodermatales;	2.17333e-08	0	0	0	0	1.57887e-08	0	0	0	2.17333e-08	0	0	0	0	0	9.32714e-09	0	0
cellular organisms;Eukaryota;Opisthokonta;Fungi;Dikarya;Ascomycota;saccharomyceta;Pezizomycotina;leotiomyceta;sordariomyceta;Sordariomycetes;Hypocreomycetidae;Coronophorales;	2.08492e-08	0	0	0	0	1.57887e-08	2.08492e-08	0	0	0	0	0	0	0	0	9.32714e-09	0	0
cellular organisms;Eukaryota;Opisthokonta;Fungi;Dikarya;Basidiomycota;Pucciniomycotina;Spiculogloeomycetes;Spiculogloeales;	2.08492e-08	0	0	0	0	0	2.08492e-08	0	0	0	0	0	0	0	1.43952e-08	0	0	0
cellular organisms;Eukaryota;Opisthokonta;Fungi;Dikarya;Ascomycota;saccharomyceta;Pezizomycotina;leotiomyceta;Lecanoromycetes;OSLEUM clade;Ostropomycetidae;Trapeliales;	1.86543e-08	0	0	0	0	0	5.21231e-09	0	0	0	0	0	1.20097e-08	0	0	1.86543e-08	0	0
cellular organisms;Eukaryota;Rhodophyta;Rhodellophyceae;Glaucosphaerales;	1.86543e-08	0	0	0	0	0	5.21231e-09	0	0	0	0	0	0	0	1.43952e-08	1.86543e-08	0	0
cellular organisms;Eukaryota;Sar;Alveolata;Ciliophora;Intramacronucleata;Oligohymenophorea;Peritrichia;Mobilida;	1.86543e-08	0	0	0	0	0	0	0	0	0	0	0	1.20097e-08	0	1.43952e-08	1.86543e-08	0	0
cellular organisms;Eukaryota;Sar;Stramenopiles;Oomycota;Olpidiopsidales;	1.86543e-08	0	0	0	0	0	1.04246e-08	0	0	0	0	8.82824e-09	0	0	0	1.86543e-08	0	0
cellular organisms;Eukaryota;Opisthokonta;Fungi;Dikarya;Basidiomycota;Agaricomycotina;Tremellomycetes;Holtermanniales;	1.57887e-08	0	0	0	0	1.57887e-08	1.04246e-08	0	0	0	0	8.82824e-09	0	1.13956e-08	0	0	0	0
cellular organisms;Eukaryota;Sar;Stramenopiles;Ochrophyta;Chrysophyceae;Hibberdiales;	1.56369e-08	0	0	0	0	0	1.56369e-08	0	0	0	0	0	0	0	0	0	0	0
cellular organisms;Eukaryota;Opisthokonta;Fungi;Dikarya;Ascomycota;saccharomyceta;Pezizomycotina;leotiomyceta;Lichinomycetes;Lichinales;	1.56015e-08	0	0	0	0	0	5.21231e-09	0	0	0	1.56015e-08	0	0	0	0	0	0	0
cellular organisms;Eukaryota;Opisthokonta;Fungi;Dikarya;Ascomycota;saccharomyceta;Pezizomycotina;leotiomyceta;sordariomyceta;Sordariomycetes;Hypocreomycetidae;Falcocladiales;	1.56015e-08	0	0	0	0	5.26289e-09	0	0	0	0	1.56015e-08	0	0	0	1.43952e-08	0	0	0
cellular organisms;Eukaryota;Opisthokonta;Fungi;Dikarya;Ascomycota;saccharomyceta;Pezizomycotina;leotiomyceta;Xylobotryomycetes;Xylobotryales;	1.56015e-08	0	0	0	0	0	0	0	0	0	1.56015e-08	0	0	0	0	0	0	0
cellular organisms;Eukaryota;Opisthokonta;Fungi;Dikarya;Ascomycota;saccharomyceta;Pezizomycotina;leotiomyceta;Eurotiomycetes;Chaetothyriomycetidae;Pyrenulales;	1.43952e-08	0	0	0	0	0	0	0	0	0	0	8.82824e-09	0	0	1.43952e-08	0	0	0
cellular organisms;Eukaryota;Opisthokonta;Fungi;Dikarya;Basidiomycota;Agaricomycotina;Agaricomycetes;Phallomycetidae;Hysterangiales;	1.43952e-08	0	0	0	0	0	0	0	0	0	0	8.82824e-09	0	0	1.43952e-08	0	0	0
cellular organisms;Eukaryota;Sar;Rhizaria;Cercozoa;Thecofilosea;Ventricleftida;	1.43952e-08	0	0	0	0	0	0	0	0	0	0	0	0	0	1.43952e-08	0	0	0
cellular organisms;Eukaryota;Sar;Stramenopiles;Ochrophyta;PX clade;Phaeophyceae;Syringodermatales;	1.43952e-08	0	0	0	0	0	1.04246e-08	0	0	0	0	0	0	1.13956e-08	1.43952e-08	0	0	0
cellular organisms;Eukaryota;Opisthokonta;Fungi;Dikarya;Ascomycota;saccharomyceta;Pezizomycotina;leotiomyceta;Lecanoromycetes;OSLEUM clade;Ostropomycetidae;Baeomycetales;	1.20097e-08	0	0	0	0	0	0	0	0	0	0	0	1.20097e-08	0	0	0	0	0
cellular organisms;Eukaryota;Opisthokonta;Fungi;Fungi incertae sedis;Mucoromycota;Glomeromycotina;Glomeromycetes;Archaeosporales;	1.20097e-08	0	0	0	0	0	0	0	0	0	7.80074e-09	0	1.20097e-08	0	0	0	0	0
cellular organisms;Eukaryota;Rhodophyta;Florideophyceae;Rhodachlyales;	1.20097e-08	0	0	0	0	0	0	0	0	0	0	0	1.20097e-08	0	0	0	0	0
cellular organisms;Eukaryota;Sar;Alveolata;Ciliophora;Intramacronucleata;Oligohymenophorea;Scuticociliatia;Thigmotrichida;	1.20097e-08	0	0	0	0	0	0	0	0	0	0	0	1.20097e-08	0	0	9.32714e-09	0	0
cellular organisms;Eukaryota;Sar;Alveolata;Ciliophora;Postciliodesmatophora;Heterotrichea;Licnophorida;	1.20097e-08	0	0	0	0	0	0	0	0	0	0	0	1.20097e-08	0	0	0	0	0
cellular organisms;Eukaryota;Sar;Rhizaria;Retaria;Acantharea;Chaunacanthida;	1.20097e-08	0	0	0	0	0	1.04246e-08	0	0	0	0	8.82824e-09	1.20097e-08	0	0	0	0	0
cellular organisms;Eukaryota;Sar;Rhizaria;Retaria;Foraminifera;Textulariida;	1.20097e-08	0	0	0	0	0	0	0	0	0	0	0	1.20097e-08	0	0	0	0	0
cellular organisms;Eukaryota;Sar;Alveolata;Ciliophora;Intramacronucleata;Colpodea;Cyrtolophosidida;	1.13956e-08	0	0	0	0	0	0	0	0	0	0	0	0	1.13956e-08	0	0	0	0
cellular organisms;Eukaryota;Sar;Stramenopiles;Ochrophyta;Bacillariophyta;Coscinodiscophyceae;Corethrophycidae;Corethrales;	1.13956e-08	0	0	0	0	0	0	0	0	0	0	0	0	1.13956e-08	0	0	0	0
cellular organisms;Eukaryota;Sar;Stramenopiles;Ochrophyta;Bacillariophyta;Fragilariophyceae;Fragilariophycidae;Striatellales;	1.13956e-08	0	0	0	0	0	0	0	0	0	0	0	0	1.13956e-08	0	0	0	0
cellular organisms;Eukaryota;Sar;Stramenopiles;Ochrophyta;PX clade;Phaeophyceae;Scytothamnales;	1.13956e-08	0	0	0	0	5.26289e-09	0	0	0	0	0	0	0	1.13956e-08	0	0	0	0
cellular organisms;Eukaryota;Opisthokonta;Fungi;Dikarya;Ascomycota;saccharomyceta;Pezizomycotina;leotiomyceta;sordariomyceta;Sordariomycetes;Sordariomycetidae;Calosphaeriales;	1.08667e-08	0	0	0	0	5.26289e-09	0	0	0	1.08667e-08	0	0	0	0	0	0	0	0
cellular organisms;Eukaryota;Sar;Stramenopiles;Ochrophyta;PX clade;Xanthophyceae;Botrydiales;	1.08667e-08	0	0	0	0	0	0	0	0	1.08667e-08	0	0	0	0	0	0	0	0
cellular organisms;Eukaryota;Viridiplantae;Chlorophyta;core chlorophytes;Chlorophyceae;Phaeophilales;	1.05276e-08	0	0	0	0	0	1.04246e-08	0	0	0	0	0	0	0	0	0	0	1.05276e-08
cellular organisms;Eukaryota;Opisthokonta;Fungi;Dikarya;Ascomycota;saccharomyceta;Pezizomycotina;leotiomyceta;dothideomyceta;Dothideomycetes;Dothideomycetes incertae sedis;Asterinales;	1.04246e-08	0	0	0	0	0	1.04246e-08	0	0	0	0	0	0	0	0	0	0	0
cellular organisms;Eukaryota;Sar;Stramenopiles;Oomycota;Anisolpidiales;	1.04246e-08	0	0	0	0	0	1.04246e-08	0	0	0	0	0	0	0	0	0	0	0
cellular organisms;Eukaryota;Metamonada;Parabasalia;Honigbergiellida;	9.32714e-09	0	0	0	0	0	5.21231e-09	0	0	0	0	0	0	0	0	9.32714e-09	0	0
cellular organisms;Eukaryota;Opisthokonta;Fungi;Dikarya;Ascomycota;saccharomyceta;Pezizomycotina;leotiomyceta;dothideomyceta;Dothideomycetes;Dothideomycetes incertae sedis;Monoblastiales;	9.32714e-09	0	0	0	0	5.26289e-09	0	0	0	0	0	0	0	0	0	9.32714e-09	0	0
cellular organisms;Eukaryota;Opisthokonta;Fungi;Dikarya;Ascomycota;saccharomyceta;Pezizomycotina;leotiomyceta;dothideomyceta;Dothideomycetes;Dothideomycetes incertae sedis;Valsariales;	9.32714e-09	0	0	0	0	5.26289e-09	0	0	0	0	0	0	0	0	0	9.32714e-09	0	0
cellular organisms;Eukaryota;Opisthokonta;Fungi;Dikarya;Ascomycota;saccharomyceta;Pezizomycotina;leotiomyceta;Lecanoromycetes;OSLEUM clade;Lecanoromycetidae;Rhizocarpales;	9.32714e-09	0	0	0	0	0	0	0	0	0	0	0	0	0	0	9.32714e-09	0	0
cellular organisms;Eukaryota;Opisthokonta;Fungi;Dikarya;Dikarya incertae sedis;Entorrhizomycetes;Entorrhizales;	9.32714e-09	0	0	0	0	5.26289e-09	0	0	0	0	0	0	0	0	0	9.32714e-09	0	0
cellular organisms;Eukaryota;Opisthokonta;Fungi;Fungi incertae sedis;Zoopagomycota;Kickxellomycotina;Asellariomycetes;Asellariales;	9.32714e-09	0	0	0	0	0	0	0	0	0	0	0	0	0	0	9.32714e-09	0	0
cellular organisms;Eukaryota;Opisthokonta;Fungi;Fungi incertae sedis;Zoopagomycota;Kickxellomycotina;Kickxellomycotina incertae sedis;Barbatosporales;	9.32714e-09	0	0	0	0	0	0	0	0	0	0	0	0	0	0	9.32714e-09	0	0
cellular organisms;Eukaryota;Opisthokonta;Fungi;Fungi incertae sedis;Zoopagomycota;Kickxellomycotina;Kickxellomycotina incertae sedis;Orphellales;	9.32714e-09	0	0	0	0	0	5.21231e-09	0	0	0	0	0	0	0	0	9.32714e-09	0	0
cellular organisms;Eukaryota;Viridiplantae;Chlorophyta;Pedinophyceae;Scourfieldiales;	9.32714e-09	0	0	0	0	0	0	0	0	0	0	0	0	0	0	9.32714e-09	0	0
cellular organisms;Eukaryota;Sar;Alveolata;Ciliophora;Intramacronucleata;Litostomatea;Haptoria;Pleurostomatida;	8.82824e-09	0	0	0	0	0	0	2.14309e-09	0	0	0	8.82824e-09	0	0	0	0	0	0
cellular organisms;Eukaryota;Sar;Stramenopiles;Oomycota;Rhipidiales;	8.82824e-09	0	0	0	0	0	0	0	0	0	0	8.82824e-09	0	0	0	0	0	0
cellular organisms;Eukaryota;Opisthokonta;Fungi;Dikarya;Ascomycota;saccharomyceta;Pezizomycotina;leotiomyceta;Coniocybomycetes;Coniocybales;	7.80074e-09	0	0	0	0	0	5.21231e-09	0	0	0	7.80074e-09	0	0	0	0	0	0	0
cellular organisms;Eukaryota;Opisthokonta;Fungi;Dikarya;Basidiomycota;Wallemiomycotina;Geminibasidiomycetes;Geminibasidiales;	7.80074e-09	0	0	0	0	0	0	0	0	0	7.80074e-09	0	0	0	0	0	0	0
cellular organisms;Eukaryota;Rhodophyta;Florideophyceae;Nemaliophycidae;Corynodactylales;	7.80074e-09	0	0	0	0	0	0	0	0	0	7.80074e-09	0	0	0	0	0	0	0
cellular organisms;Eukaryota;Opisthokonta;Fungi;Dikarya;Ascomycota;saccharomyceta;Pezizomycotina;leotiomyceta;sordariomyceta;Sordariomycetes;Hypocreomycetidae;Savoryellales;	5.26289e-09	0	0	0	0	5.26289e-09	0	0	0	0	0	0	0	0	0	0	0	0
cellular organisms;Eukaryota;Opisthokonta;Fungi;Dikarya;Ascomycota;saccharomyceta;Pezizomycotina;leotiomyceta;sordariomyceta;Sordariomycetes;Sordariomycetes incertae sedis;Trichosphaeriales;	5.26289e-09	0	0	0	0	5.26289e-09	0	0	0	0	0	0	0	0	0	0	0	0
cellular organisms;Eukaryota;Opisthokonta;Fungi;Dikarya;Basidiomycota;Pucciniomycotina;Microbotryomycetes;Heterogastridiales;	5.26289e-09	0	0	0	0	5.26289e-09	0	0	0	0	0	0	0	0	0	0	0	0
cellular organisms;Eukaryota;Rhodophyta;Florideophyceae;Nemaliophycidae;Balliales;	5.26289e-09	0	0	0	0	5.26289e-09	0	2.14309e-09	0	0	0	0	0	0	0	0	0	0
cellular organisms;Eukaryota;Sar;Stramenopiles;Ochrophyta;Bacillariophyta;Fragilariophyceae;Fragilariophycidae;Rhabdonematales;	5.26289e-09	0	0	0	0	5.26289e-09	5.21231e-09	0	0	0	0	0	0	0	0	0	0	0
cellular organisms;Eukaryota;Sar;Stramenopiles;Ochrophyta;Phaeothamniophyceae;Phaeothamniales;	5.26289e-09	0	0	0	0	5.26289e-09	0	0	0	0	0	0	0	0	0	0	0	0
cellular organisms;Eukaryota;Sar;Stramenopiles;Ochrophyta;Phaeothamniophyceae;Pleurochloridellales;	5.26289e-09	0	0	0	0	5.26289e-09	0	0	0	0	0	0	0	0	0	0	0	0
cellular organisms;Eukaryota;Opisthokonta;Fungi;Dikarya;Ascomycota;saccharomyceta;Pezizomycotina;leotiomyceta;sordariomyceta;Sordariomycetes;Hypocreomycetidae;Conioscyphales;	5.21231e-09	0	0	0	0	0	5.21231e-09	0	0	0	0	0	0	0	0	0	0	0
cellular organisms;Eukaryota;Opisthokonta;Fungi;Dikarya;Basidiomycota;Ustilaginomycotina;Ustilaginomycetes;Urocystidales;	5.21231e-09	0	0	0	0	0	5.21231e-09	0	0	0	0	0	0	0	0	0	0	0
cellular organisms;Eukaryota;Opisthokonta;Fungi;Fungi incertae sedis;Mucoromycota;Mucoromycota incertae sedis;Calcarisporiellales;	5.21231e-09	0	0	0	0	0	5.21231e-09	0	0	0	0	0	0	0	0	0	0	0
cellular organisms;Eukaryota;Sar;Stramenopiles;Ochrophyta;PX clade;Phaeophyceae;Ascoseirales;	5.21231e-09	0	0	0	0	0	5.21231e-09	2.14309e-09	0	0	0	0	0	0	0	0	0	0
cellular organisms;Eukaryota;Opisthokonta;Fungi;Dikarya;Ascomycota;saccharomyceta;Pezizomycotina;leotiomyceta;sordariomyceta;Leotiomycetes;Rhytismatales;	2.14309e-09	0	0	0	0	0	0	2.14309e-09	0	0	0	0	0	0	0	0	0	0

## Sheet: family
		249333654	226322926	24450248	21961756	190009558	191853524	466616084	42094984	92024658	128192890	113272920	83265800	87752788	69467768	107214044	111279596	189976644
		Mark2				CALY		SOM1					SOM2		PoCH		Mark3
taxon_name	Max	LC18r003_02.kaiju.out	LC18r003_02.notrrna.kaiju.out	LC18d003_01.kaiju.out	LC18d004_01.kaiju.out	LC18d007_01.kaiju.out	LC18d008_01.kaiju.out	LC18r009_02.kaiju.out	LC18r009_02.notrrna.kaiju.out	LC18d009_01.kaiju.out	LC18d010_01.kaiju.out	LC18d011_01.kaiju.out	LC18d016_01.kaiju.out	LC18d017_01.kaiju.out	LC18d018_01.kaiju.out	LC18d019_01.kaiju.out	LC18d001.kaiju.out	LC18d002_01.kaiju.out
cellular organisms;Bacteria;Proteobacteria;Betaproteobacteria;Burkholderiales;Comamonadaceae;	0.182811	0.166544	0.182811	0.00286287	0.00204783	0.00104933	0.000821507	0.0139214	0.0327999	0.00200591	0.000324371	0.000841137	0.000872975	0.00981585	0.00106295	0.0015447	0.000217973	0.000173769
cellular organisms;Bacteria;Proteobacteria;Gammaproteobacteria;Thiotrichales;Piscirickettsiaceae;	0.111892	0.00019666	0.000214225	0.00150469	0.00150648	0.00239304	0.00138755	0.0144009	0.0339205	0.111892	0.0173696	0.0426398	0.0270004	0.0328487	0.0340117	0.0121999	0.00108087	0.000436696
cellular organisms;Bacteria;Proteobacteria;Gammaproteobacteria;Alteromonadales;Alteromonadaceae;	0.0850937	0.00113022	0.00122106	0.0809613	0.0850937	0.00162401	0.00290755	0.00162935	0.00375413	0.0171499	0.00277396	0.0135789	0.00903056	0.00355087	0.00986065	0.00541879	0.000535354	0.000307411
cellular organisms;Archaea;Euryarchaeota;Stenosarchaea group;Methanomicrobia;Methanosarcinales;Methanosarcinaceae;	0.055301	0.00183202	6.1969e-05	0.000141021	8.95648e-05	0.000901092	0.000723823	0.055301	0.000628982	0.00397991	0.00242556	0.00228146	0.00073508	0.00116165	0.000257098	0.000214748	0.0167727	0.0134032
cellular organisms;Bacteria;Proteobacteria;Alphaproteobacteria;Rhodobacterales;Rhodobacteraceae;	0.0381306	0.00132072	0.001422	0.00363354	0.00392268	0.00433733	0.00428819	0.00176128	0.00352885	0.0371564	0.00618456	0.00772962	0.0106186	0.0181094	0.0381306	0.005556	0.000635058	0.000522301
cellular organisms;Bacteria;Proteobacteria;Betaproteobacteria;Burkholderiales;Burkholderiaceae;	0.0248993	0.0188246	0.0203901	0.00686553	0.00366095	0.00232383	0.00178532	0.00186429	0.00391871	0.00206276	0.000444174	0.00100665	0.00162459	0.0248993	0.00173011	0.00175201	0.000300459	0.000218837
cellular organisms;Bacteria;FCB group;Bacteroidetes/Chlorobi group;Bacteroidetes;Flavobacteriia;Flavobacteriales;Flavobacteriaceae;	0.0235374	0.00103182	0.0010916	0.00280545	0.00323125	0.00292341	0.00239658	0.000497797	0.00113063	0.0235374	0.0025226	0.00315759	0.00558651	0.0124883	0.0175954	0.00329983	0.0021523	0.00206742
cellular organisms;Bacteria;Proteobacteria;Alphaproteobacteria;Pelagibacterales;Pelagibacteraceae;	0.0234729	0.000200639	0.000221038	0.0234729	0.00726964	0.0135152	0.00996209	0.00117009	0.00276097	0.00872191	0.00195529	0.0059528	0.0150303	0.0133829	0.00324718	0.0218879	0.000181722	0.000156772
cellular organisms;Bacteria;Proteobacteria;delta/epsilon subdivisions;Epsilonproteobacteria;Campylobacterales;Campylobacteraceae;	0.0166328	0.000475231	0.000470527	0.000490629	0.00051954	0.000760535	0.000579791	0.00141596	0.00326885	0.0166328	0.00276136	0.00889847	0.00417122	0.00410272	0.00576942	0.00111401	0.000615171	0.000556058
Viruses	0.0143298	0.000458193	0.000491218	0.0143298	0.0036223	0.00970394	0.00414742	0.000221578	0.000397458	0.000985681	0.000403486	0.0010695	0.00346328	0.0027805	0.00200969	0.00257732	0.00026827	0.000187865
cellular organisms;Eukaryota;Sar;Alveolata;Ciliophora;Intramacronucleata;Spirotrichea;Stichotrichia;Sporadotrichida;Oxytrichidae;	0.0131044	0.00141488	5.92958e-06	9.63998e-05	0.000179175	0.00013393	0.0001047	0.0131044	3.26405e-05	3.36649e-05	0.000119788	0.00015249	0.000258942	0.000132224	0.000138798	6.82653e-05	3.58556e-06	1.9634e-06
cellular organisms;Bacteria;Proteobacteria;Alphaproteobacteria;Rhizobiales;Bradyrhizobiaceae;	0.00989806	0.00902426	0.00989806	0.000912997	0.000585063	0.000551409	0.00052881	0.0010099	0.00238157	0.000629386	0.000157021	0.000458238	0.00052754	0.00110637	0.000619712	0.000628891	8.80754e-05	6.08443e-05
cellular organisms;Eukaryota;Opisthokonta;Fungi;Dikarya;Basidiomycota;Agaricomycotina;Agaricomycetes;Agaricomycetidae;Agaricales;Pleurotaceae;	0.00921183	0.000259684	2.82782e-06	7.77088e-06	1.0154e-05	5.66814e-06	8.53776e-06	0.00921183	2.043e-06	2.46673e-06	5.8568e-05	2.16557e-05	1.32107e-05	7.30461e-06	2.9179e-05	2.09954e-05	3.32496e-07	3.68466e-07
cellular organisms;Bacteria;FCB group;Bacteroidetes/Chlorobi group;Bacteroidetes;Flavobacteriia;Flavobacteriales;Crocinitomicaceae;	0.00759041	2.97874e-05	6.54375e-06	0.000308259	0.000269924	0.000209737	0.000190192	0.00759041	4.75591e-05	0.00027083	7.69933e-05	0.000144271	0.000306777	0.000401913	0.000620187	0.00020904	8.87045e-05	6.50659e-05
cellular organisms;Eukaryota;Opisthokonta;Fungi;Dikarya;Basidiomycota;Agaricomycotina;Tremellomycetes;Tremellales;Tremellaceae;	0.00723805	0.000120782	3.50826e-06	4.86703e-06	6.14705e-06	8.11012e-06	9.04336e-06	0.00723805	6.65162e-07	2.68406e-06	7.12598e-05	2.94069e-05	1.27904e-05	6.43854e-06	3.10936e-05	2.53138e-05	1.27607e-06	1.38438e-06
cellular organisms;Bacteria;Terrabacteria group;Actinobacteria;Actinobacteria;Propionibacteriales;Propionibacteriaceae;	0.00706022	0.00649306	0.00706022	0.000511733	0.000416542	0.000178512	0.000194377	0.000595646	0.00139254	9.60829e-05	3.99866e-05	9.52125e-05	0.000177144	0.000212928	0.000125353	0.000139282	8.49122e-05	7.88992e-05
cellular organisms;Bacteria;FCB group;Bacteroidetes/Chlorobi group;Bacteroidetes;Saprospiria;Saprospirales;Saprospiraceae;	0.00704012	1.60428e-08	1.76739e-08	3.32103e-05	5.71448e-05	5.22026e-05	5.07366e-05	0.000146039	0.000347832	0.00704012	0.000759793	0.00224428	0.000888216	0.000995478	0.00341658	0.00039464	3.81561e-05	1.98288e-05
cellular organisms;Eukaryota;Opisthokonta;Fungi;Dikarya;Basidiomycota;Agaricomycotina;Agaricomycetes;Agaricomycetes incertae sedis;Polyporales;Grifolaceae;	0.00700542	0.000112207	8.52764e-07	2.24947e-06	3.36949e-06	3.09458e-06	4.04475e-06	0.00700542	1.04526e-06	1.13013e-06	2.74586e-06	3.27528e-06	4.08331e-06	4.33035e-06	3.21012e-06	6.99535e-06	8.98637e-08	1.1054e-07
cellular organisms;Eukaryota;Sar;Stramenopiles;Oomycota;Peronosporales;Peronosporaceae;	0.0066709	0.00116889	3.81711e-05	9.20236e-05	0.000112559	6.376e-05	9.22839e-05	0.0066709	2.66303e-05	4.42381e-05	0.000109132	8.60135e-05	0.000118764	7.78551e-05	0.000117421	9.00535e-05	2.81184e-05	2.3745e-05
cellular organisms;Bacteria;Proteobacteria;Gammaproteobacteria;Oceanospirillales;Oceanospirillaceae;	0.00629448	0.000148532	0.000163611	0.00108207	0.000698214	0.000434094	0.000401932	0.00264559	0.00629448	0.00325448	0.000549945	0.00139222	0.00131385	0.00151364	0.00159329	0.000663906	0.000142093	0.000105323
cellular organisms;Bacteria;Proteobacteria;Gammaproteobacteria;Pseudomonadales;Moraxellaceae;	0.00589229	0.00589229	0.00557693	0.000462286	0.000468861	0.000549336	0.000327343	0.00466089	0.00125773	0.00134701	0.000415366	0.000673347	0.000571507	0.000817649	0.000810074	0.000429198	0.000203946	0.000211105
cellular organisms;Bacteria;Terrabacteria group;Firmicutes;Clostridia;Clostridiales;Peptococcaceae;	0.00583782	0.000192441	0.000210849	0.000711731	0.000342095	0.00460949	0.0034032	0.000322494	0.000760376	0.00583782	0.00173913	0.00319807	0.00229253	0.00296476	0.000378132	0.000404658	0.00204914	0.00242878
cellular organisms;Bacteria;Proteobacteria;Alphaproteobacteria;Rhizobiales;Methylobacteriaceae;	0.00579925	0.00528055	0.00579925	0.000914796	0.00212451	0.000649688	0.000430313	0.00043857	0.001022	0.000321664	0.000100583	0.000225817	0.000270075	0.000751748	0.000434273	0.000282435	4.91015e-05	3.76941e-05
cellular organisms;Bacteria;Terrabacteria group;Firmicutes;Bacilli;Bacillales;Bacillaceae;	0.0055699	0.00331778	0.00188853	0.0010114	0.000949332	0.00277584	0.00231576	0.0055699	0.00129327	0.00249297	0.000834921	0.00168781	0.00144257	0.00165561	0.00105779	0.00102419	0.00204859	0.0018788
cellular organisms;Eukaryota;Sar;Alveolata;Apicomplexa;Aconoidasida;Haemosporida;Plasmodiidae;	0.00554509	0.0030068	0.00216543	0.000154763	0.000169385	0.000252682	0.000117428	0.00554509	0.000441692	3.71966e-05	0.000205659	0.000124946	0.000147528	0.000106162	0.00014424	0.00012074	4.67741e-05	5.58279e-05
cellular organisms;Bacteria;Proteobacteria;Gammaproteobacteria;Enterobacterales;Enterobacteriaceae;	0.00534004	0.00534004	0.00479407	0.000550056	0.000527781	0.00058686	0.000407196	0.00259477	0.0019495	0.00119295	0.000758318	0.00092527	0.000663754	0.00081308	0.000867381	0.000579672	0.000265386	0.000206546
cellular organisms;Bacteria;Proteobacteria;Gammaproteobacteria;Methylococcales;Methylococcaceae;	0.00470929	0.000244087	0.000266076	0.000429934	0.000435166	0.000667287	0.000554058	0.000266851	0.000553273	0.00329465	0.000596578	0.00148859	0.00133068	0.00181171	0.00470929	0.000666209	0.000250756	0.000184786
cellular organisms;Bacteria;Proteobacteria;Gammaproteobacteria;Vibrionales;Vibrionaceae;	0.00458246	0.00041858	0.000245326	0.00135185	0.00142343	0.000616301	0.000577097	0.00144975	0.00154356	0.00458246	0.000859728	0.00208598	0.00301557	0.00314478	0.00225244	0.000985673	0.000327913	0.000289736
cellular organisms;Eukaryota;Opisthokonta;Fungi;Dikarya;Ascomycota;saccharomyceta;Pezizomycotina;leotiomyceta;Eurotiomycetes;Eurotiomycetidae;Eurotiales;Aspergillaceae;	0.0045691	0.000956999	0.000222103	0.000157217	0.00019024	0.000136177	0.000173059	0.0045691	7.06497e-05	7.8479e-05	0.000166093	0.000147061	0.000184554	0.000144622	0.000170324	0.000183884	6.67957e-05	6.04495e-05
cellular organisms;Bacteria;Proteobacteria;Gammaproteobacteria;Thiotrichales;Thiotrichaceae;	0.00451336	9.50534e-05	0.000104704	0.000448993	0.000614933	0.000909581	0.00060099	0.000459961	0.00107766	0.00273982	0.000658258	0.00125096	0.00193516	0.00419516	0.00451336	0.000741526	0.00024735	0.000179564
cellular organisms;Bacteria;Terrabacteria group;Firmicutes;Clostridia;Clostridiales;Clostridiaceae;	0.00446475	0.000318529	0.000247518	0.000569728	0.000467267	0.00236665	0.00195955	0.00125364	0.000995772	0.00446475	0.00188152	0.00282788	0.00135607	0.00155155	0.000672096	0.00056252	0.00305506	0.00267856
cellular organisms;Bacteria;Terrabacteria group;Actinobacteria;Actinobacteria;Pseudonocardiales;Pseudonocardiaceae;	0.00416945	0.000836229	0.000883693	0.000362369	0.000555056	0.000625358	0.000693555	0.00416945	0.00206839	0.000292921	0.000475229	0.00050577	0.000544197	0.000576495	0.00060405	0.000664642	0.000269987	0.000197277
cellular organisms;Eukaryota;Discoba;Euglenozoa;Kinetoplastea;Metakinetoplastina;Trypanosomatida;Trypanosomatidae;	0.00414107	0.00167695	6.81637e-05	9.59908e-05	0.000131365	8.47431e-05	0.000117439	0.00414107	6.05535e-05	4.48249e-05	0.000155297	0.000133545	0.000145846	9.38888e-05	0.00013078	0.000116692	1.62563e-05	1.48966e-05
cellular organisms;Bacteria;Aquificae;Aquificae;Aquificales;Hydrogenothermaceae;	0.00413819	6.87833e-06	1.58623e-06	3.20651e-05	2.50435e-05	0.000150803	0.000115661	0.000802561	0.000348688	0.00102677	0.000179066	0.000644479	0.00016015	0.000257804	0.00413819	0.000710672	0.000141868	0.000163657
cellular organisms;Bacteria;Proteobacteria;Betaproteobacteria;Burkholderiales;Oxalobacteraceae;	0.0039553	0.00360543	0.0039553	0.000440159	0.000462896	0.000382623	0.00040348	0.000362137	0.000852287	0.000712885	0.00016327	0.000430015	0.000445993	0.000592141	0.000583105	0.000352417	9.65316e-05	7.79359e-05
cellular organisms;Bacteria;Terrabacteria group;Actinobacteria;Actinobacteria;Corynebacteriales;Nocardiaceae;	0.00375258	0.00345686	0.00375258	0.000224906	0.000320922	0.000319	0.000366957	0.000381802	0.000842903	0.000448119	0.000125959	0.000311019	0.000342193	0.000371304	0.000320163	0.000356259	7.83252e-05	7.00823e-05
cellular organisms;Eukaryota;Sar;Stramenopiles;Ochrophyta;Bacillariophyta;Coscinodiscophyceae;Thalassiosirophycidae;Thalassiosirales;Thalassiosiraceae;	0.00355949	0.000299903	1.4413e-05	4.07358e-05	7.79992e-05	3.55561e-05	6.1745e-05	0.00355949	9.85866e-06	1.89949e-05	7.07138e-05	5.04887e-05	7.47606e-05	4.16511e-05	6.56132e-05	4.53299e-05	1.90601e-05	1.68073e-05
cellular organisms;Eukaryota;Metamonada;Preaxostyla;Oxymonadida;Streblomastigidae;	0.00346229	0.00079903	3.13711e-06	1.25561e-05	1.52993e-05	9.96266e-06	1.37136e-05	0.00346229	3.4921e-06	6.58519e-06	0.000283424	0.000101975	3.63535e-05	1.35152e-05	0.000115478	5.23719e-05	1.63013e-05	9.15376e-06
cellular organisms;Bacteria;Proteobacteria;Alphaproteobacteria;Sphingomonadales;Sphingomonadaceae;	0.00337906	0.00308819	0.00337906	0.00111344	0.000795975	0.000823416	0.000733012	0.00035032	0.000770472	0.000706169	0.000199995	0.000635289	0.000694799	0.00260033	0.000875845	0.000928507	0.00012483	9.75646e-05
cellular organisms;Bacteria;Terrabacteria group;Firmicutes;Clostridia;Clostridiales;Peptostreptococcaceae;	0.00336186	0.000677642	0.000159573	7.92221e-05	7.28084e-05	0.00027166	0.000217145	0.00336186	0.000111225	0.000264103	0.000110053	0.000189719	0.000138857	0.000159927	8.56512e-05	7.7723e-05	0.000272125	0.00028194
cellular organisms;Bacteria;Nitrospirae;Nitrospira;Nitrospirales;Nitrospiraceae;	0.00332737	5.32379e-05	5.78377e-05	0.000293126	0.000304029	0.00332737	0.00239594	0.000102688	0.000234707	0.000421735	0.0005794	0.000664236	0.000344043	0.000374803	0.000353574	0.000306061	0.00285769	0.00237461
cellular organisms;Bacteria;Proteobacteria;Gammaproteobacteria;Pseudomonadales;Pseudomonadaceae;	0.00331244	0.00299319	0.00325402	0.00114531	0.00213867	0.000841689	0.00133059	0.000567827	0.00121126	0.00234172	0.000558541	0.00329951	0.00173232	0.00212372	0.00331244	0.00278679	0.000261351	0.000231755
cellular organisms;Bacteria;Proteobacteria;Alphaproteobacteria;Rhodospirillales;Rhodospirillaceae;	0.00330667	0.000849051	0.00079064	0.00330667	0.0023601	0.00322122	0.0026557	0.00101392	0.00146134	0.0023036	0.000556536	0.00228092	0.00273928	0.00298054	0.00244549	0.00292297	0.000253766	0.00018797
cellular organisms;Eukaryota;Sar;Alveolata;Perkinsozoa;Perkinsea;Perkinsida;Perkinsidae;	0.00304294	0.00054113	1.42496e-05	1.98362e-05	3.41503e-05	1.63202e-05	2.55664e-05	0.00304294	1.21155e-05	6.24833e-06	1.9377e-05	1.91308e-05	3.53567e-05	2.13327e-05	2.19238e-05	1.73485e-05	1.29404e-06	9.15902e-07
cellular organisms;Bacteria;Proteobacteria;Gammaproteobacteria;Chromatiales;Chromatiaceae;	0.00301823	0.000174429	0.000189579	0.000266337	0.00030626	0.000416453	0.000383006	0.000249501	0.000586459	0.00301823	0.000493257	0.00123418	0.000886006	0.00126593	0.00175575	0.000539323	0.000133421	9.78173e-05
cellular organisms;Bacteria;Proteobacteria;delta/epsilon subdivisions;Epsilonproteobacteria;Campylobacterales;Helicobacteraceae;	0.0029912	6.33488e-05	5.98614e-05	0.00023509	0.000297927	0.000444678	0.000362975	0.000303691	0.000683431	0.0029912	0.000610939	0.00182904	0.00104622	0.00111912	0.00187272	0.000385696	0.000694647	0.000562917
cellular organisms;Eukaryota;Opisthokonta;Fungi;Fungi incertae sedis;Chytridiomycota;Chytridiomycota incertae sedis;Chytridiomycetes;Chytridiales;Chytriomycetaceae;	0.00298613	0.000165549	3.19013e-06	2.79343e-05	2.44971e-05	1.40256e-05	2.16102e-05	0.00298613	4.89369e-06	1.02364e-05	0.000193029	9.10191e-05	4.14816e-05	1.80621e-05	0.000113045	5.49648e-05	3.14523e-06	4.19525e-06
cellular organisms;Bacteria;Terrabacteria group;Actinobacteria;Actinobacteria;Corynebacteriales;Mycobacteriaceae;	0.0027334	0.00264466	0.0027334	0.000387931	0.000518356	0.000546488	0.000565056	0.000530959	0.000913054	0.000397046	0.000157684	0.00038899	0.000504889	0.000550752	0.000461336	0.000538474	0.000122305	0.000127195
cellular organisms;Bacteria;PVC group;Planctomycetes;Candidatus Brocadiae;Candidatus Brocadiales;Candidatus Brocadiaceae;	0.00260727	1.52366e-05	1.47577e-05	0.000136113	0.000138422	0.00110475	0.000834819	3.48573e-05	8.18862e-05	0.000244456	0.000136786	0.000219779	0.000159141	0.000185008	0.000131284	0.000105322	0.00260727	0.00190057
cellular organisms;Bacteria;Terrabacteria group;Actinobacteria;Actinobacteria;Corynebacteriales;Corynebacteriaceae;	0.00247453	0.00233272	0.00247453	0.000211491	0.000156317	0.000224141	0.000174008	0.000441734	0.000694762	0.000150362	5.65398e-05	0.000121662	0.000144177	0.000188815	0.000120344	0.000122484	0.000137375	0.000124447
cellular organisms;Bacteria;Proteobacteria;delta/epsilon subdivisions;Deltaproteobacteria;Desulfobacterales;Desulfobulbaceae;	0.00241798	7.89143e-05	8.5758e-05	0.000204415	0.00028841	0.0006348	0.000555392	0.00018392	0.000428958	0.00241798	0.00114847	0.00106185	0.000747017	0.000969314	0.00207597	0.000372684	0.000526512	0.000439317
cellular organisms;Bacteria;Proteobacteria;delta/epsilon subdivisions;Deltaproteobacteria;Desulfobacterales;Desulfobacteraceae;	0.00240139	0.000235953	0.000186415	0.00045701	0.000558152	0.00240139	0.0019957	0.000407883	0.000920608	0.00152046	0.000581967	0.00109755	0.000810489	0.000971365	0.00095997	0.000525948	0.00172861	0.00144592
cellular organisms;Eukaryota;Opisthokonta;Fungi;Fungi incertae sedis;Mucoromycota;Glomeromycotina;Glomeromycetes;Glomerales;Glomeraceae;	0.00236821	0.000547551	5.04589e-06	3.88544e-05	4.86755e-05	2.58355e-05	3.82792e-05	0.00236821	8.07697e-06	3.15024e-05	6.88884e-05	4.90497e-05	4.97323e-05	3.86768e-05	4.72305e-05	4.32033e-05	1.47556e-05	1.99761e-05
cellular organisms;Bacteria;Terrabacteria group;Actinobacteria;Actinobacteria;Micrococcales;Microbacteriaceae;	0.00232651	0.00232651	0.00211618	0.000338688	0.000417453	0.000479018	0.000520433	0.0013491	0.000945505	0.00037177	0.00017185	0.000363282	0.000436302	0.000469011	0.000463352	0.000417977	0.000218782	0.000173421
cellular organisms;Bacteria;Proteobacteria;Alphaproteobacteria;Rhizobiales;Methylocystaceae;	0.00227448	0.000349756	0.000339285	9.68906e-05	9.78064e-05	0.000138056	0.000116651	0.00227448	9.4168e-05	0.000172671	9.15573e-05	0.000131938	0.00013296	0.0001673	0.000202684	0.000130524	4.11576e-05	4.65005e-05
cellular organisms;Bacteria;Proteobacteria;Gammaproteobacteria;Xanthomonadales;Xanthomonadaceae;	0.00225148	0.00225148	0.00216625	0.000357297	0.000435484	0.000560067	0.000545703	0.000609017	0.00111156	0.000946083	0.000231768	0.000544552	0.000579001	0.000720216	0.000739465	0.000452758	0.000123401	9.25377e-05
cellular organisms;Bacteria;Terrabacteria group;Firmicutes;Bacilli;Bacillales;Staphylococcaceae;	0.00223964	0.0021126	0.00223964	0.000193945	0.000110647	0.000265408	0.000151459	0.00111066	0.000482005	0.00017705	8.09795e-05	0.000128071	0.000121875	0.000151095	0.000101543	9.69742e-05	0.00017022	0.000168358
cellular organisms;Eukaryota;Sar;Alveolata;Apicomplexa;Aconoidasida;Piroplasmida;Babesiidae;	0.00213851	0.000108914	2.13412e-06	1.16154e-05	1.70296e-05	9.04691e-06	1.44954e-05	0.00213851	4.98872e-06	5.43333e-06	9.94595e-06	1.04615e-05	2.23381e-05	1.48371e-05	1.42656e-05	1.28994e-05	1.16823e-06	9.47485e-07
cellular organisms;Eukaryota;Opisthokonta;Fungi;Fungi incertae sedis;Chytridiomycota;Chytridiomycota incertae sedis;Neocallimastigomycetes;Neocallimastigales;Neocallimastigaceae;	0.00208651	0.000527205	3.00853e-05	3.77092e-05	4.28472e-05	2.78512e-05	3.79196e-05	0.00208651	1.76981e-05	1.7843e-05	5.00652e-05	3.7264e-05	4.5673e-05	3.12697e-05	3.38574e-05	3.23185e-05	1.71011e-05	1.52914e-05
cellular organisms;Bacteria;Proteobacteria;Gammaproteobacteria;Chromatiales;Ectothiorhodospiraceae;	0.00204995	0.000125944	0.000136385	0.000801505	0.000470682	0.000616774	0.000548554	0.000506601	0.00119867	0.00204995	0.000371417	0.00101762	0.000980643	0.00149138	0.00135935	0.000616216	0.000221307	0.000162309
cellular organisms;Bacteria;Terrabacteria group;Cyanobacteria/Melainabacteria group;Cyanobacteria;Nostocales;Aphanizomenonaceae;	0.00202726	4.94157e-05	4.91333e-06	3.93043e-05	3.69734e-05	7.16385e-05	6.84376e-05	0.00202726	1.64628e-05	8.09348e-05	0.000114265	8.48217e-05	5.48244e-05	5.34684e-05	8.49027e-05	5.32579e-05	0.00010931	5.57911e-05
cellular organisms;Bacteria;Proteobacteria;Betaproteobacteria;Burkholderiales;Alcaligenaceae;	0.0019434	0.00191931	0.0019434	0.000305927	0.00042105	0.000364982	0.000382782	0.000275273	0.000499418	0.000699247	0.000163223	0.000449278	0.000449584	0.000594511	0.000509315	0.000386367	8.48314e-05	5.9481e-05
cellular organisms;Archaea;Euryarchaeota;Methanomada group;Methanococci;Methanococcales;Methanococcaceae;	0.00181632	0.000191434	1.21685e-05	1.66051e-05	9.56208e-06	8.96113e-05	6.95478e-05	0.00181632	2.41121e-05	0.000296584	0.000173613	0.000161398	6.02168e-05	9.0584e-05	1.94623e-05	1.88875e-05	0.00151966	0.00155485
cellular organisms;Eukaryota;Opisthokonta;Fungi;Dikarya;Basidiomycota;Ustilaginomycotina;Ustilaginomycetes;Ustilaginales;Ustilaginaceae;	0.00177669	0.000155859	2.85344e-05	2.33535e-05	4.08893e-05	2.49724e-05	3.61474e-05	0.00177669	2.13565e-05	9.75825e-06	4.84816e-05	2.59992e-05	3.84672e-05	2.64949e-05	3.79601e-05	2.97722e-05	2.02193e-06	1.79496e-06
cellular organisms;Bacteria;Proteobacteria;Gammaproteobacteria;Alteromonadales;Pseudoalteromonadaceae;	0.00172862	0.000182186	0.000164248	0.00103156	0.00147916	0.000348977	0.000425262	0.000624089	0.00117394	0.00172862	0.000232829	0.000610331	0.000725256	0.00131313	0.000714533	0.00037316	0.000146145	0.000131869
cellular organisms;Eukaryota;Rhodophyta;Florideophyceae;Rhodymeniophycidae;Gigartinales;Gigartinaceae;	0.00161105	0.000270986	6.76909e-06	7.44369e-06	8.33267e-06	5.5313e-06	8.0895e-06	0.00161105	1.78168e-06	3.44473e-06	3.92377e-05	2.1638e-05	1.33788e-05	7.5895e-06	1.46687e-05	1.11179e-05	1.43782e-06	1.0475e-06
cellular organisms;Bacteria;Terrabacteria group;Cyanobacteria/Melainabacteria group;Cyanobacteria;Synechococcales;Prochloraceae;	0.00160996	5.14531e-05	5.66757e-05	0.00160996	0.000529466	0.000522684	0.000389558	0.000161246	0.000374605	0.000163391	7.31866e-05	0.000197841	0.000629754	0.000610579	0.000131428	0.000546113	4.62619e-05	3.82258e-05
cellular organisms;Bacteria;Terrabacteria group;Actinobacteria;Actinobacteria;Streptomycetales;Streptomycetaceae;	0.00159966	0.00152072	0.00143521	0.000872711	0.00150389	0.00131425	0.00159966	0.000578998	0.000971612	0.000787735	0.000460408	0.000968961	0.00141041	0.00129241	0.00132844	0.00133614	0.000247907	0.000180591
cellular organisms;Bacteria;Terrabacteria group;Firmicutes;Bacilli;Lactobacillales;Enterococcaceae;	0.00157783	0.00155268	0.00157783	0.000118731	8.71515e-05	0.000282644	0.000148874	0.000628215	0.000381447	0.00015096	8.86633e-05	0.000119305	0.000106178	0.000126104	0.000104307	9.26371e-05	0.000161305	0.00014127
cellular organisms;Bacteria;Terrabacteria group;Cyanobacteria/Melainabacteria group;Cyanobacteria;Nostocales;Nostocaceae;	0.00157251	0.00142842	0.00157251	6.76476e-05	8.76068e-05	0.000159471	0.000149437	0.000119565	0.000282456	0.000129433	5.33883e-05	9.8629e-05	0.000104497	0.00011341	0.000108338	8.80015e-05	0.000270688	0.000156172
cellular organisms;Bacteria;Terrabacteria group;Firmicutes;Bacilli;Bacillales;Paenibacillaceae;	0.00155147	0.000313604	0.000329264	0.000540935	0.000686967	0.00154003	0.00141031	0.000244199	0.000399929	0.00127735	0.000445883	0.000989477	0.000896623	0.00097304	0.00069664	0.000640093	0.00155147	0.00100743
cellular organisms;Bacteria;Proteobacteria;Alphaproteobacteria;Caulobacterales;Caulobacteraceae;	0.00155147	0.00141074	0.00155147	0.000705392	0.00024315	0.000284586	0.000241549	0.00015564	0.000363297	0.000286423	6.84359e-05	0.000188783	0.000232953	0.000394848	0.000288206	0.000298319	3.99175e-05	3.30462e-05
cellular organisms;Bacteria;Nitrospinae/Tectomicrobia group;Nitrospinae;Nitrospinia;Nitrospinales;Nitrospinaceae;	0.00150712	2.09759e-05	2.31086e-05	0.0010833	0.00150712	0.000777092	0.000951809	0.00032007	0.000762704	0.00060599	0.000121559	0.000845339	0.000707493	0.000802151	0.000371597	0.000705076	5.03327e-05	4.5574e-05
cellular organisms;Eukaryota;Opisthokonta;Fungi;Fungi incertae sedis;Mucoromycota;Glomeromycotina;Glomeromycetes;Diversisporales;Diversisporaceae;	0.00149233	0.000492689	3.11502e-06	1.46829e-05	1.88054e-05	8.29958e-06	1.72371e-05	0.00149233	2.20929e-06	5.49853e-06	1.18181e-05	1.06115e-05	1.81587e-05	1.07005e-05	1.38481e-05	1.24797e-05	3.65745e-06	3.13196e-06
cellular organisms;Bacteria;Terrabacteria group;Firmicutes;Bacilli;Lactobacillales;Streptococcaceae;	0.00147302	0.00147302	0.000980197	0.000165233	0.000145844	0.000227973	0.000165361	0.00104447	0.000197981	0.000175301	7.80386e-05	0.000130623	0.000132287	0.000161066	0.000116212	0.000103298	0.000190484	0.000167826
cellular organisms;Bacteria;Proteobacteria;Gammaproteobacteria;Oceanospirillales;Halomonadaceae;	0.00144106	0.000312834	0.000308793	0.000505557	0.0011688	0.000434441	0.000774768	0.000335471	0.00044238	0.00121247	0.000274025	0.000634397	0.00144106	0.000892405	0.00142804	0.000976309	8.34025e-05	8.52421e-05
cellular organisms;Bacteria;Proteobacteria;Gammaproteobacteria;Cellvibrionales;Spongiibacteraceae;	0.00138111	2.32339e-05	2.55873e-05	0.000100981	0.000111649	0.000116005	0.000118001	0.000596649	0.00138111	0.00046594	9.82582e-05	0.000256619	0.00026407	0.000361755	0.000379946	0.000164549	3.27014e-05	1.99498e-05
cellular organisms;Bacteria;Proteobacteria;delta/epsilon subdivisions;Deltaproteobacteria;Desulfovibrionales;Desulfovibrionaceae;	0.0013355	0.000210541	0.000191408	0.000232268	0.000284768	0.000613653	0.000553448	0.0013355	0.000280532	0.000622344	0.000199613	0.000503916	0.000504505	0.000590397	0.000399322	0.000292033	0.000322152	0.000276671
cellular organisms;Eukaryota;Sar;Stramenopiles;Oomycota;Saprolegniales;Saprolegniaceae;	0.00129357	0.000336902	3.81225e-05	9.21463e-05	0.000122713	6.3581e-05	9.6016e-05	0.00129357	3.59425e-05	6.02339e-05	0.000140944	0.000118669	0.000141835	9.13019e-05	0.000120084	9.71141e-05	3.81382e-05	2.52031e-05
cellular organisms;Eukaryota;Sar;Stramenopiles;Ochrophyta;PX clade;Phaeophyceae;Ectocarpales;Ectocarpaceae;	0.00128287	0.000271821	1.64146e-05	3.72593e-05	5.50502e-05	3.36562e-05	4.66971e-05	0.00128287	2.17128e-05	1.55936e-05	2.47128e-05	3.01484e-05	5.63977e-05	3.76626e-05	3.97882e-05	3.72433e-05	4.82568e-06	3.22145e-06
cellular organisms;Bacteria;Proteobacteria;Alphaproteobacteria;Rhizobiales;Phyllobacteriaceae;	0.00127847	0.000889723	0.000977705	0.000532837	0.000538072	0.00057975	0.000593729	0.000232759	0.000535551	0.00127847	0.00028979	0.000748979	0.000700047	0.000972607	0.00107929	0.000591191	0.000180707	0.000173516
cellular organisms;Bacteria;Proteobacteria;Acidithiobacillia;Acidithiobacillales;Acidithiobacillaceae;	0.00127296	5.90253e-05	6.50266e-05	0.000833202	0.000589388	0.00104874	0.00100087	7.71619e-05	0.000176197	0.000584017	0.000143908	0.000806062	0.00127296	0.00117666	0.000430487	0.00112825	2.12797e-05	1.61441e-05
cellular organisms;Bacteria;Terrabacteria group;Actinobacteria;Actinobacteria;Micrococcales;Micrococcaceae;	0.00125271	0.00118269	0.00125271	0.000205356	0.000237185	0.000248651	0.000273818	0.000298029	0.000343248	0.000187602	7.91932e-05	0.000187238	0.000230515	0.000259228	0.000214186	0.000239493	6.37673e-05	5.75439e-05
cellular organisms;Eukaryota;Cryptophyceae;Pyrenomonadales;Geminigeraceae;	0.00125032	0.000257935	6.69397e-06	3.24741e-05	5.05879e-05	2.87722e-05	4.05101e-05	0.00125032	1.5465e-05	1.6213e-05	2.79735e-05	3.14815e-05	5.47764e-05	3.31727e-05	3.6247e-05	3.09661e-05	9.98386e-06	9.65908e-06
cellular organisms;Bacteria;Terrabacteria group;Actinobacteria;Actinobacteria;Micrococcales;Intrasporangiaceae;	0.00123721	0.00112978	0.00123721	8.57251e-05	0.000118023	0.000121931	0.000141222	0.000202798	0.000480461	9.98971e-05	3.70613e-05	0.000102628	0.000120554	0.000138947	0.00011568	0.000130897	1.55914e-05	1.32858e-05
cellular organisms;Bacteria;Terrabacteria group;Firmicutes;Clostridia;Thermoanaerobacterales;Thermoanaerobacteraceae;	0.00122128	8.26643e-05	8.95844e-05	0.000207196	0.000113834	0.00122128	0.000938023	0.000115047	0.000269058	0.000956863	0.000351704	0.000672323	0.000475393	0.000604459	9.35542e-05	0.000116543	0.000597342	0.000595984
cellular organisms;Bacteria;Proteobacteria;Gammaproteobacteria;Cellvibrionales;Cellvibrionaceae;	0.00117949	7.26456e-05	8.00228e-05	0.000170837	0.000189329	0.000198374	0.000195566	0.00015064	0.000354579	0.00117949	0.000213982	0.000544314	0.000486166	0.000679067	0.000735219	0.000294243	7.52429e-05	6.55396e-05
cellular organisms;Archaea;TACK group;Crenarchaeota;Thermoprotei;Acidilobales;Acidilobaceae;	0.00117826	0.00117826	7.98417e-06	2.37216e-06	2.09455e-06	6.62598e-06	5.40517e-06	8.50592e-06	4.98872e-07	3.31433e-06	1.31053e-06	2.24237e-06	2.38994e-06	2.49565e-06	1.46831e-06	1.73485e-06	7.52159e-06	5.76387e-06
cellular organisms;Bacteria;Proteobacteria;Alphaproteobacteria;Rhizobiales;Rhizobiaceae;	0.0011575	0.000734807	0.000747896	0.000418278	0.000455246	0.000526147	0.000535596	0.000264517	0.000542202	0.0011575	0.000254889	0.000608857	0.000583169	0.000732057	0.000865337	0.000507667	0.000110469	8.91689e-05
cellular organisms;Eukaryota;Sar;Alveolata;Ciliophora;Intramacronucleata;Spirotrichea;Stichotrichia;Sporadotrichida;Halteriidae;	0.00115443	0.000348421	3.57012e-06	2.72799e-05	6.30642e-05	4.48188e-05	3.72993e-05	0.00115443	6.67538e-06	1.54306e-05	3.00095e-05	5.09213e-05	8.49568e-05	4.64373e-05	4.20771e-05	2.20307e-05	2.28254e-06	1.45807e-06
cellular organisms;Archaea;Euryarchaeota;Stenosarchaea group;Methanomicrobia;Methanosarcinales;Candidatus Methanoperedenaceae;	0.00108866	1.14545e-05	1.26191e-05	2.91204e-05	1.33414e-05	0.00018497	0.000147237	2.43434e-05	5.6135e-05	0.000257485	0.000159783	0.000171974	5.99406e-05	8.68235e-05	2.13048e-05	2.05384e-05	0.00108866	0.000781407
cellular organisms;Archaea;Euryarchaeota;Methanomada group;Methanobacteria;Methanobacteriales;Methanobacteriaceae;	0.00107423	4.50481e-05	2.74563e-05	6.81793e-05	4.17544e-05	0.000329389	0.000259907	3.74612e-05	8.04846e-05	0.000256562	0.000148292	0.000184404	9.34597e-05	0.000120361	4.94762e-05	5.19895e-05	0.00107423	0.00092005
cellular organisms;Bacteria;Proteobacteria;Gammaproteobacteria;Legionellales;Legionellaceae;	0.00106974	0.000294802	0.000310729	0.000177544	0.000187781	0.000252561	0.000231536	0.000279459	0.000497494	0.00106974	0.000194441	0.000473494	0.000370068	0.00044516	0.000447387	0.00026962	0.000200666	0.000130616
cellular organisms;Archaea;Euryarchaeota;Stenosarchaea group;Methanomicrobia;Methanosarcinales;Methanotrichaceae;	0.0010494	2.48101e-05	2.50394e-05	4.40486e-05	2.54078e-05	0.00029799	0.000236936	8.32419e-05	0.000152845	0.000234926	0.000142122	0.000170809	7.00408e-05	8.9114e-05	2.81713e-05	2.64984e-05	0.0010494	0.000758956
cellular organisms;Bacteria;Proteobacteria;Betaproteobacteria;Nitrosomonadales;Nitrosomonadaceae;	0.00102198	0.000212438	0.000225938	0.000131901	0.0001463	0.000209574	0.000198688	6.88617e-05	0.000158926	0.00102198	0.000186469	0.000418644	0.000412726	0.000587639	0.000798442	0.000227097	8.98907e-05	7.0914e-05
cellular organisms;Bacteria;Terrabacteria group;Firmicutes;Clostridia;Clostridiales;Lachnospiraceae;	0.000985401	0.000127885	0.000104824	0.000408912	0.000309219	0.000907623	0.000733878	0.000130619	0.00017059	0.000704268	0.000279618	0.000528476	0.000477075	0.00052036	0.00032369	0.000321833	0.000985401	0.000941426
cellular organisms;Bacteria;Proteobacteria;Gammaproteobacteria;Cellvibrionales;Halieaceae;	0.000947149	4.55334e-05	5.0154e-05	0.000765718	0.000590572	0.000419032	0.000426972	9.02219e-05	0.000212519	0.000692336	0.000149766	0.000473388	0.000827038	0.000947149	0.000727301	0.000564366	3.91986e-05	2.63559e-05
cellular organisms;Bacteria;PVC group;Planctomycetes;Planctomycetia;Planctomycetales;Planctomycetaceae;	0.00094433	0.000262022	0.000279631	0.000570342	0.00084852	0.000753731	0.00094433	0.000109355	0.000256658	0.000347548	0.000125467	0.000520972	0.000797734	0.000837478	0.000734974	0.000906178	0.000162051	0.000131011
cellular organisms;Eukaryota;Opisthokonta;Fungi;Dikarya;Basidiomycota;Pucciniomycotina;Pucciniomycetes;Pucciniales;Melampsoraceae;	0.000943225	0.00017481	3.7557e-07	5.27602e-06	1.13379e-05	4.49451e-06	9.34046e-06	0.000943225	1.63915e-06	1.97773e-06	4.27481e-06	4.32584e-06	9.81195e-06	5.31037e-06	6.01718e-06	5.65224e-06	2.60605e-07	3.00037e-07
cellular organisms;Bacteria;Proteobacteria;Gammaproteobacteria;Oceanospirillales;Oleiphilaceae;	0.000937629	2.13369e-06	2.35062e-06	5.02244e-05	6.03322e-05	4.90502e-05	4.76144e-05	5.81184e-05	0.000137451	0.000937629	0.000139579	0.000352185	0.000254198	0.000313118	0.000259286	9.56405e-05	1.43512e-05	7.09561e-06
cellular organisms;Bacteria;Terrabacteria group;Actinobacteria;Actinobacteria;Propionibacteriales;Nocardioidaceae;	0.000934214	0.000849023	0.000934214	0.000213536	0.000297836	0.000340588	0.00037881	0.000151718	0.000361421	0.000173986	0.000104647	0.000224476	0.000280283	0.000317608	0.000254708	0.000320387	7.08845e-05	6.00653e-05
cellular organisms;Archaea;Euryarchaeota;Methanomada group;Methanococci;Methanococcales;Methanocaldococcaceae;	0.000914984	0.000114694	9.53947e-06	1.63189e-05	8.15053e-06	9.9895e-05	7.59694e-05	3.23006e-05	2.14752e-05	0.000205912	0.000115888	0.000118086	4.90237e-05	7.03339e-05	1.96206e-05	1.40653e-05	0.000914984	0.000904495
cellular organisms;Bacteria;FCB group;Bacteroidetes/Chlorobi group;Bacteroidetes;Chitinophagia;Chitinophagales;Chitinophagaceae;	0.000913129	0.000687071	0.000751395	0.000316275	0.000389814	0.000453651	0.000461686	0.000239372	0.000262573	0.000844567	0.000205019	0.000447362	0.000545218	0.000719669	0.000913129	0.000406794	0.000327401	0.000291446
cellular organisms;Bacteria;Proteobacteria;Gammaproteobacteria;Alteromonadales;Colwelliaceae;	0.000908398	3.60481e-05	3.96955e-05	0.000207523	0.000230127	0.000170776	0.000172277	9.20757e-05	0.000198432	0.000908398	0.000180174	0.000462246	0.000555294	0.000613485	0.000601876	0.000228263	3.66824e-05	2.86404e-05
cellular organisms;Eukaryota;Opisthokonta;Fungi;Dikarya;Ascomycota;saccharomyceta;Pezizomycotina;leotiomyceta;dothideomyceta;Dothideomycetes;Pleosporomycetidae;Aulographales;Aulographaceae;	0.000893038	0.000182354	3.09293e-08	4.13084e-06	4.91764e-06	3.8998e-06	5.17582e-06	0.000893038	6.65162e-07	1.5648e-06	3.56494e-06	3.27528e-06	4.40757e-06	3.61242e-06	2.89343e-06	3.65624e-06	2.87564e-07	2.42135e-07
cellular organisms;Eukaryota;Haptista;Haptophyta;Prymnesiophyceae;Isochrysidales;Noelaerhabdaceae;	0.000885472	0.000885472	4.00136e-05	7.39052e-05	0.000118524	4.64977e-05	8.87708e-05	0.000666522	1.94322e-05	1.78322e-05	3.08519e-05	5.19718e-05	0.00012585	7.26245e-05	8.61407e-05	6.53179e-05	1.96802e-06	1.37912e-06
cellular organisms;Eukaryota;Viridiplantae;Chlorophyta;core chlorophytes;Trebouxiophyceae;Chlorellales;Chlorellaceae;	0.000885347	0.000179703	6.85746e-06	4.58482e-05	5.40485e-05	3.81086e-05	5.38692e-05	0.000885347	2.33282e-05	5.5007e-05	4.08681e-05	5.17423e-05	6.77949e-05	4.99129e-05	5.63859e-05	4.22333e-05	6.33539e-06	5.57963e-06
cellular organisms;Bacteria;FCB group;Bacteroidetes/Chlorobi group;Bacteroidetes;Cytophagia;Cytophagales;Cytophagaceae;	0.000873355	0.00019952	0.000175241	0.000278402	0.000377156	0.000429684	0.000446992	0.000286145	0.000123388	0.00052449	0.000201852	0.000360351	0.000465257	0.000580905	0.000873355	0.000416167	0.000279422	0.000239924
cellular organisms;Eukaryota;Opisthokonta;Fungi;Dikarya;Basidiomycota;Agaricomycotina;Agaricomycetes;Agaricomycetes incertae sedis;Polyporales;Gelatoporiaceae;	0.000870874	0.000223568	4.26824e-06	4.37623e-06	6.78452e-06	6.34705e-06	7.9175e-06	0.000870874	2.4706e-06	2.68406e-06	4.82086e-06	4.63482e-06	7.30192e-06	7.98835e-06	5.84444e-06	8.97271e-06	1.52768e-07	1.05276e-07
cellular organisms;Bacteria;Proteobacteria;Gammaproteobacteria;Alteromonadales;Shewanellaceae;	0.000864018	0.000118821	0.000121923	0.000192023	0.000208453	0.000153987	0.000150766	7.60261e-05	0.000171873	0.000864018	0.000166757	0.000406531	0.000358911	0.000456065	0.000492084	0.000210047	9.01513e-05	6.29972e-05
cellular organisms;Bacteria;FCB group;Bacteroidetes/Chlorobi group;Bacteroidetes;Sphingobacteriia;Sphingobacteriales;Sphingobacteriaceae;	0.000846436	0.00040159	0.000433359	0.000305191	0.000371418	0.000459198	0.000467669	9.3158e-05	0.000186721	0.000737183	0.000204255	0.000395214	0.000494801	0.000653415	0.000846436	0.000386423	0.000349237	0.000345806
cellular organisms;Bacteria;Terrabacteria group;Firmicutes;Bacilli;Lactobacillales;Leuconostocaceae;	0.000780905	0.00011572	8.96065e-05	2.74435e-05	2.38141e-05	4.82028e-05	4.16307e-05	0.000780905	3.40896e-05	4.7835e-05	1.71382e-05	3.51717e-05	3.15616e-05	3.8221e-05	2.36225e-05	2.79254e-05	4.18316e-05	4.3837e-05
cellular organisms;Bacteria;Terrabacteria group;Firmicutes;Bacilli;Lactobacillales;Lactobacillaceae;	0.000778054	0.000778054	0.000729829	0.000164661	0.000159823	0.000385354	0.000293787	0.000654309	0.000214871	0.000259626	0.000108579	0.000217086	0.000195795	0.00022046	0.000150228	0.000147956	0.000271362	0.000212263
cellular organisms;Bacteria;Proteobacteria;Gammaproteobacteria;Pasteurellales;Pasteurellaceae;	0.000763067	0.000364708	0.000295971	0.000185642	0.000169112	0.000189522	0.000158501	0.000283989	0.000336738	0.000763067	0.000159174	0.000359698	0.000296917	0.000354576	0.000422325	0.000197502	0.000166607	0.000136143
cellular organisms;Archaea;TACK group;Thaumarchaeota;Nitrosopumilales;Nitrosopumilaceae;	0.000762951	0.000101811	5.91412e-05	0.000460486	0.000189147	0.000402506	0.00031043	0.000762951	0.000275116	0.000172639	5.48392e-05	0.000141755	0.000358454	0.000328377	0.000228854	0.000467924	3.93693e-05	3.22671e-05
cellular organisms;Bacteria;Proteobacteria;Alphaproteobacteria;Rhizobiales;Cohaesibacteraceae;	0.000746615	2.46738e-05	2.71736e-05	3.83636e-05	4.20731e-05	5.43762e-05	5.25192e-05	1.77791e-05	4.22853e-05	0.000746615	0.000206704	0.000213687	0.000297589	0.000420465	0.000616271	9.86345e-05	1.36144e-05	9.08533e-06
cellular organisms;Bacteria;Terrabacteria group;Firmicutes;Clostridia;Clostridiales;Syntrophomonadaceae;	0.000741005	1.75387e-05	1.93219e-05	5.58277e-05	3.71555e-05	0.000741005	0.000648474	2.68379e-05	6.15275e-05	0.000218355	0.000100669	0.000174534	0.000110622	0.00013195	2.68902e-05	3.65064e-05	0.000235551	0.000207894
cellular organisms;Bacteria;Proteobacteria;Alphaproteobacteria;Rhodobacterales;Hyphomonadaceae;	0.000740444	3.24906e-05	3.48882e-05	0.000229568	0.000216649	0.000286533	0.000262638	6.33412e-05	0.00011923	0.000495161	0.000112666	0.000261554	0.000354515	0.000463085	0.000740444	0.000259565	6.48636e-05	5.4054e-05
cellular organisms;Bacteria;PVC group;Planctomycetes;Planctomycetia;Pirellulales;Pirellulaceae;	0.000738588	6.91323e-05	7.49416e-05	0.000376438	0.000629959	0.00053671	0.000701045	5.06948e-05	0.00011923	0.000458029	0.000126551	0.000467393	0.000676724	0.000712353	0.000637749	0.000738588	6.03794e-05	4.94482e-05
cellular organisms;Bacteria;Terrabacteria group;Actinobacteria;Actinobacteria;Geodermatophilales;Geodermatophilaceae;	0.000737203	0.000678156	0.000737203	8.91606e-05	0.000125719	0.000137446	0.000155332	7.72219e-05	0.000181494	7.12309e-05	3.51736e-05	9.18666e-05	0.000121923	0.000141295	0.000108943	0.00014805	1.94645e-05	1.55967e-05
cellular organisms;Eukaryota;Sar;Stramenopiles;Ochrophyta;Bacillariophyta;Bacillariophyceae;Bacillariophycidae;Bacillariales;Bacillariaceae;	0.000736704	0.000267886	1.7126e-05	2.59711e-05	4.1208e-05	2.18252e-05	3.41406e-05	0.000736704	1.012e-05	1.01495e-05	1.82303e-05	2.27415e-05	4.62014e-05	2.90475e-05	3.09928e-05	2.95017e-05	8.02483e-06	4.51108e-06
cellular organisms;Eukaryota;Opisthokonta;Fungi;Dikarya;Basidiomycota;Ustilaginomycotina;Malasseziomycetes;Malasseziales;Malasseziaceae;	0.000725587	0.000664122	0.000725587	3.8609e-05	3.92045e-05	1.53519e-05	1.68149e-05	4.74287e-05	0.000110346	6.23746e-06	1.0258e-05	1.02496e-05	1.82908e-05	1.58969e-05	1.16889e-05	1.16962e-05	9.13914e-06	1.14856e-05
cellular organisms;Bacteria;Proteobacteria;Alphaproteobacteria;Rhodospirillales;Acetobacteraceae;	0.000713936	0.000693565	0.000713936	0.000469688	0.000455064	0.000540468	0.000543456	0.000218769	0.0004401	0.000677395	0.000180338	0.000512832	0.000558885	0.000680149	0.000649985	0.000571418	0.000114828	8.04731e-05
cellular organisms;Bacteria;Terrabacteria group;Actinobacteria;Actinobacteria;Bifidobacteriales;Bifidobacteriaceae;	0.000710959	0.000148207	0.000133888	5.51324e-05	6.52498e-05	0.000710959	9.01365e-05	5.01719e-05	6.12662e-05	0.000354003	7.78826e-05	0.000155386	0.000115317	0.000125728	0.000129254	8.75165e-05	8.25938e-05	4.77111e-05
cellular organisms;Bacteria;Proteobacteria;Alphaproteobacteria;Rhizobiales;Hyphomicrobiaceae;	0.000707508	0.000216665	0.000238655	0.000328381	0.000330119	0.000397938	0.000391622	9.60468e-05	0.000223708	0.000554547	0.000130077	0.000373125	0.000435881	0.000553008	0.000707508	0.000413379	9.45277e-05	7.72621e-05
cellular organisms;Bacteria;FCB group;Bacteroidetes/Chlorobi group;Bacteroidetes;Cytophagia;Cytophagales;Flammeovirgaceae;	0.000699951	1.23529e-05	1.25926e-05	0.000246419	0.000266144	0.000266781	0.000272828	2.18188e-05	5.0101e-05	0.000407173	9.26728e-05	0.000225455	0.00032538	0.000433889	0.000699951	0.000272828	8.83091e-05	7.53093e-05
cellular organisms;Bacteria;Proteobacteria;Gammaproteobacteria;Oceanospirillales;Endozoicomonadaceae;	0.000696379	6.46523e-06	7.12257e-06	7.97538e-05	9.257e-05	6.69282e-05	6.29856e-05	2.42683e-05	5.18827e-05	0.000696379	0.000118727	0.000258341	0.000266052	0.000282623	0.000222448	9.76178e-05	2.64289e-05	2.43556e-05
cellular organisms;Bacteria;FCB group;Bacteroidetes/Chlorobi group;Bacteroidetes;Saprospiria;Saprospirales;Lewinellaceae;	0.000692407	9.68983e-06	1.0675e-05	6.06538e-05	0.000108962	0.000109658	0.000114468	2.03422e-05	4.82718e-05	0.00013228	3.11874e-05	8.10344e-05	0.000160222	0.000273382	0.000692407	9.80935e-05	2.14325e-05	1.70495e-05
cellular organisms;Bacteria;Proteobacteria;Betaproteobacteria;Rhodocyclales;Zoogloeaceae;	0.000675402	0.000613736	0.000675402	9.43958e-05	9.57574e-05	0.000111794	0.000110605	0.000144483	0.000340967	0.000366521	7.47857e-05	0.000193506	0.000171763	0.000233805	0.000293892	0.000122577	2.14774e-05	1.56651e-05
cellular organisms;Archaea;Euryarchaeota;Thermococci;Thermococcales;Thermococcaceae;	0.000665201	0.000665201	3.21046e-05	3.91407e-05	2.20383e-05	0.000194264	0.000152747	0.000242268	4.90082e-05	9.12581e-05	4.41444e-05	6.85777e-05	4.65617e-05	5.0403e-05	2.011e-05	2.42599e-05	0.00025276	0.000244956
cellular organisms;Eukaryota;Opisthokonta;Fungi;Fungi incertae sedis;Chytridiomycota;Chytridiomycota incertae sedis;Chytridiomycetes;Synchytriales;Synchytriaceae;	0.000642743	3.81296e-05	4.68357e-06	1.82411e-05	1.47529e-05	1.24731e-05	1.58975e-05	0.000642743	1.1379e-05	1.61587e-05	2.83869e-05	2.09317e-05	2.0969e-05	1.27289e-05	1.5446e-05	1.42798e-05	9.94792e-06	8.87478e-06
cellular organisms;Bacteria;FCB group;Bacteroidetes/Chlorobi group;Bacteroidetes;Cytophagia;Cytophagales;Cyclobacteriaceae;	0.000638677	8.35387e-05	9.20322e-05	0.000150387	0.000204219	0.000202411	0.000214153	3.03097e-05	6.94857e-05	0.000638677	9.78915e-05	0.000204206	0.000266664	0.000393207	0.000548153	0.000216501	0.000101537	9.9128e-05
cellular organisms;Bacteria;Proteobacteria;Gammaproteobacteria;Alteromonadales;Psychromonadaceae;	0.00062305	6.09224e-06	3.15478e-06	4.56028e-05	5.57788e-05	6.54072e-05	5.66057e-05	5.35429e-05	7.42606e-05	0.00062305	0.000106238	0.000296805	0.000233697	0.000311352	0.000284261	0.000104399	2.9044e-05	2.04183e-05
cellular organisms;Bacteria;Proteobacteria;delta/epsilon subdivisions;Deltaproteobacteria;Syntrophobacterales;Syntrophaceae;	0.000606527	3.2262e-05	3.55333e-05	7.7218e-05	8.7789e-05	0.000606527	0.000471589	7.56061e-05	0.000179594	0.00015285	6.13997e-05	0.000146902	0.000107139	0.000117637	7.74604e-05	7.03546e-05	0.000395122	0.000395407
cellular organisms;Bacteria;FCB group;Bacteroidetes/Chlorobi group;Bacteroidetes;Bacteroidia;Bacteroidales;Bacteroidaceae;	0.000597055	0.000597055	0.000331875	0.000116972	0.000124762	0.000195069	0.000181477	0.000281313	8.82766e-05	0.000230014	7.57452e-05	0.000147334	0.000166767	0.000196791	0.000213883	0.000129013	0.000128568	0.000110866
cellular organisms;Eukaryota;Opisthokonta;Fungi;Dikarya;Ascomycota;saccharomyceta;Pezizomycotina;leotiomyceta;dothideomyceta;Dothideomycetes;Dothideomycetes incertae sedis;Pseudoperisporiaceae;	0.000584048	5.79144e-05	1.32554e-06	1.34968e-06	3.82483e-06	2.15252e-06	5.60845e-06	0.000584048	2.35182e-06	1.03233e-06	3.96278e-06	2.05698e-06	3.38674e-06	3.69219e-06	3.67077e-06	3.60027e-06	1.43782e-07	9.47485e-08
cellular organisms;Bacteria;FCB group;Gemmatimonadetes;Gemmatimonadetes;Gemmatimonadales;Gemmatimonadaceae;	0.000580631	3.1532e-05	3.4738e-05	0.000244824	0.000420686	0.000376271	0.000466538	1.95428e-05	4.63476e-05	0.000100919	4.46125e-05	0.000246299	0.000295283	0.000580631	0.000186201	0.000373048	3.42291e-05	2.6219e-05
cellular organisms;Bacteria;Proteobacteria;Gammaproteobacteria;Thiotrichales;Francisellaceae;	0.000574047	0.000101651	0.000111973	4.37623e-05	3.52886e-05	5.49499e-05	4.67388e-05	0.000183226	0.000426369	0.000573249	0.000143799	0.000574047	0.000301108	0.000417856	0.000132896	0.00014056	7.01297e-05	6.23814e-05
cellular organisms;Bacteria;Terrabacteria group;Chloroflexi;Anaerolineae;Anaerolineales;Anaerolineaceae;	0.000570213	0.000130524	0.00014117	0.000117954	0.000127631	0.000570213	0.000512615	0.000106117	0.000242951	0.000352525	0.000260397	0.000448669	0.000185274	0.000220996	0.000106812	0.000136652	0.000388265	0.000217042
cellular organisms;Bacteria;Spirochaetes;Spirochaetia;Spirochaetales;Spirochaetaceae;	0.000568065	4.71737e-05	5.14928e-05	0.000161348	0.000197115	0.000430684	0.000404845	7.15963e-05	0.000168357	0.000568065	0.000162138	0.000418617	0.00029419	0.000324081	0.000237391	0.000215037	0.000366338	0.00030279
cellular organisms;Eukaryota;Opisthokonta;Fungi;Dikarya;Ascomycota;saccharomyceta;Pezizomycotina;leotiomyceta;dothideomyceta;Dothideomycetes;Pleosporomycetidae;Pleosporales;Pleomassariaceae;	0.000566896	1.36684e-05	4.30359e-06	8.71157e-06	1.80769e-05	9.5311e-06	1.63041e-05	0.000566896	1.97173e-06	4.70526e-06	2.45255e-05	1.87423e-05	1.96239e-05	1.01079e-05	1.93327e-05	1.7563e-05	8.35733e-07	1.02118e-06
cellular organisms;Bacteria;PVC group;Chlamydiae;Chlamydiia;Chlamydiales;Chlamydiaceae;	0.000559732	0.000559732	0.000535735	3.50917e-05	3.16915e-05	0.000119231	3.90767e-05	0.000311307	0.000115168	2.54932e-05	1.61007e-05	2.44189e-05	3.02045e-05	2.9264e-05	3.55273e-05	2.74125e-05	2.92776e-05	2.77929e-05
cellular organisms;Bacteria;Proteobacteria;Gammaproteobacteria;Oceanospirillales;Alcanivoracaceae;	0.00055433	8.50427e-05	9.36891e-05	0.000332348	0.000399194	0.000176317	0.000198412	0.000114297	0.000272812	0.00055433	0.000109101	0.000326353	0.000301048	0.000406118	0.000401092	0.00028361	5.1456e-05	3.33778e-05
cellular organisms;Eukaryota;Opisthokonta;Fungi;Fungi incertae sedis;Mucoromycota;Mucoromycotina;Mucoromycetes;Mucorales;Mucorineae;Mucoraceae;	0.000540142	3.94612e-05	4.72776e-07	1.11246e-05	1.28405e-05	9.29953e-06	1.16704e-05	0.000540142	3.11201e-06	6.78079e-06	2.263e-05	1.50698e-05	1.41475e-05	9.49258e-06	1.1401e-05	1.23491e-05	7.09025e-06	4.82165e-06
cellular organisms;Bacteria;PVC group;Verrucomicrobia;Opitutae;Puniceicoccales;Puniceicoccaceae;	0.000539667	4.19398e-05	4.61906e-05	0.000539667	0.000419138	0.000356261	0.000358169	3.57146e-05	8.35967e-05	0.00013542	4.7959e-05	0.000256972	0.000505502	0.000334588	0.000260639	0.000411131	2.50181e-05	2.18606e-05
cellular organisms;Archaea;Euryarchaeota;Stenosarchaea group;Methanomicrobia;Methanomicrobiales;Methanomicrobiaceae;	0.000539317	7.11095e-06	7.83394e-06	3.05927e-05	2.59542e-05	0.00015786	0.000127107	3.60489e-05	8.66612e-05	0.000167944	9.47478e-05	0.000115023	5.43561e-05	6.94337e-05	2.51771e-05	2.71699e-05	0.000539317	0.000405597
cellular organisms;Bacteria;Terrabacteria group;Cyanobacteria/Melainabacteria group;Cyanobacteria;Synechococcales;Synechococcaceae;	0.000538522	4.43502e-05	4.87268e-05	0.000538522	0.000281171	0.000334736	0.000318738	5.34851e-05	0.000125953	0.000267765	7.72118e-05	0.000170111	0.000281448	0.000448316	0.000231215	0.000347893	0.000174569	0.000151492
cellular organisms;Bacteria;Proteobacteria;Gammaproteobacteria;Xanthomonadales;Rhodanobacteraceae;	0.000536238	0.00048713	0.000536238	0.000201961	0.000249661	0.000193474	0.000207273	9.80078e-05	0.000232023	0.000388776	8.64166e-05	0.00023085	0.000251196	0.000344604	0.000345729	0.000204096	3.60713e-05	4.14367e-05
cellular organisms;Eukaryota;Sar;Alveolata;Ciliophora;Intramacronucleata;Oligohymenophorea;Hymenostomatida;Tetrahymenina;Tetrahymenidae;	0.000527011	0.000109885	6.03562e-06	3.10835e-05	7.52217e-05	3.0288e-05	3.8003e-05	0.000527011	3.33294e-05	1.95817e-05	4.45579e-05	4.20665e-05	9.73989e-05	6.35991e-05	6.14961e-05	3.313e-05	5.54459e-06	3.57412e-06
cellular organisms;Bacteria;FCB group;Bacteroidetes/Chlorobi group;Balneolaeota;Balneolia;Balneolales;Balneolaceae;	0.000523305	4.07887e-06	4.49358e-06	0.000113373	0.000156226	0.00018919	0.000201497	2.86488e-05	6.80841e-05	0.000523305	0.000100099	0.0003028	0.000255987	0.000292014	0.000320782	0.000184882	0.000120426	0.000105081
cellular organisms;Bacteria;PVC group;Verrucomicrobia;Verrucomicrobiae;Verrucomicrobiales;Verrucomicrobia subdivision 3;	0.000522636	1.18396e-05	1.30256e-05	0.000237462	0.000522636	0.000372502	0.00052121	9.52175e-06	2.31144e-05	0.000148297	4.72803e-05	0.000357764	0.000435269	0.000361174	0.000247957	0.000461684	1.07836e-05	9.14323e-06
cellular organisms;Bacteria;FCB group;Bacteroidetes/Chlorobi group;Bacteroidetes;Bacteroidia;Bacteroidales;Prevotellaceae;	0.000521532	0.000151672	0.000165206	9.22281e-05	0.00011857	0.000521532	0.000138767	0.000116891	7.99383e-05	0.000250933	0.000117807	0.000141464	0.00014754	0.000184917	0.000240284	0.000110583	0.000153227	0.000144491
cellular organisms;Bacteria;Proteobacteria;delta/epsilon subdivisions;Deltaproteobacteria;Desulfuromonadales;Geobacteraceae;	0.000520911	3.81096e-05	4.19798e-05	0.000144988	0.000184093	0.000520911	0.000446513	0.000101105	0.000238841	0.000364631	0.000111543	0.00024471	0.000217064	0.000254567	0.000221455	0.000166424	0.000394565	0.000341805
cellular organisms;Bacteria;Proteobacteria;Gammaproteobacteria;Methylococcales;Crenotrichaceae;	0.000515623	1.57339e-05	1.32642e-05	1.91409e-05	2.17651e-05	3.08511e-05	2.5754e-05	2.50484e-05	4.2119e-05	0.000515623	8.06129e-05	0.000194998	9.75671e-05	0.000132759	0.00029025	5.97963e-05	2.00576e-05	1.25121e-05
cellular organisms;Bacteria;Proteobacteria;Gammaproteobacteria;Alteromonadales;Idiomarinaceae;	0.000512852	5.97673e-05	6.30913e-05	0.000151819	0.000148576	0.000110189	0.000103709	3.92893e-05	9.43818e-05	0.000512852	9.47946e-05	0.000245116	0.000281904	0.000257223	0.000283829	0.000150755	3.92435e-05	2.7177e-05
cellular organisms;Bacteria;Proteobacteria;Betaproteobacteria;Neisseriales;Chromobacteriaceae;	0.000511464	0.000468717	0.000511464	9.86493e-05	0.000104136	0.000142567	0.000136427	7.20142e-05	0.00016344	0.000434981	8.30545e-05	0.000213193	0.000199073	0.000258636	0.000269794	0.000139581	4.32784e-05	3.74414e-05
cellular organisms;Bacteria;Proteobacteria;Betaproteobacteria;Neisseriales;Neisseriaceae;	0.000509885	0.000335947	0.000361373	0.000102944	0.000109736	0.000146819	0.000135927	0.000114115	0.000197292	0.000509885	0.000103368	0.000249636	0.000222552	0.000284321	0.000276142	0.000154028	0.00014504	0.000122594
cellular organisms;Bacteria;PVC group;Verrucomicrobia;Verrucomicrobiae;Verrucomicrobiales;Verrucomicrobiaceae;	0.00050243	7.96242e-05	8.75651e-05	0.000289609	0.000422826	0.000402443	0.00050243	2.33125e-05	5.43295e-05	0.000181604	6.57291e-05	0.000323158	0.000420028	0.000381196	0.000300931	0.000424963	6.27339e-05	4.61425e-05
cellular organisms;Eukaryota;Opisthokonta;Fungi;Dikarya;Ascomycota;saccharomyceta;Saccharomycotina;Saccharomycetes;Saccharomycetales;Dipodascaceae;	0.000501965	2.48542e-05	6.61444e-06	1.26788e-05	1.621e-05	1.13415e-05	1.4803e-05	0.000501965	5.48759e-06	1.03016e-05	0.000101394	5.65713e-05	2.4704e-05	2.15834e-05	6.21151e-05	5.115e-05	1.67147e-06	1.08434e-06
cellular organisms;Eukaryota;Opisthokonta;Fungi;Fungi incertae sedis;Chytridiomycota;Chytridiomycota incertae sedis;Chytridiomycetes;Spizellomycetales;Spizellomycetaceae;	0.000500008	0.000115837	1.41391e-07	1.19017e-05	1.0837e-05	6.16811e-06	9.83563e-06	0.000500008	4.75116e-06	9.19319e-06	1.4369e-05	1.1459e-05	1.34509e-05	8.71767e-06	1.1329e-05	9.15925e-06	4.49319e-07	4.89534e-07
cellular organisms;Bacteria;Proteobacteria;Alphaproteobacteria;Rhizobiales;Beijerinckiaceae;	0.000498692	9.65534e-05	0.000106021	6.93653e-05	6.92112e-05	8.97744e-05	8.74886e-05	3.07383e-05	6.70626e-05	0.000498692	8.5933e-05	0.000223451	0.00017551	0.000215423	0.000192622	0.000109389	2.25109e-05	1.76706e-05
cellular organisms;Archaea;Euryarchaeota;Diaforarchaea group;Thermoplasmata;Thermoplasmatales;Thermoplasmataceae;	0.000482666	0.000482666	1.76739e-08	2.98565e-06	2.50435e-06	8.4101e-06	6.42678e-06	3.13384e-05	1.16403e-06	6.83512e-06	3.94718e-06	5.72952e-06	4.04728e-06	4.11383e-06	1.71302e-06	2.86343e-06	2.08843e-05	1.34806e-05
cellular organisms;Eukaryota;Sar;Alveolata;Dinophyceae;Suessiales;Symbiodiniaceae;	0.000481792	0.000142488	9.92918e-05	0.000144129	0.000481792	0.000176039	0.000338863	0.000198459	6.10286e-05	5.44202e-05	0.000168777	0.000141172	0.000381934	0.000163983	0.000257933	0.000178969	1.95633e-05	1.61809e-05
cellular organisms;Eukaryota;Opisthokonta;Fungi;Fungi incertae sedis;Mucoromycota;Mucoromycotina;Mucoromycetes;Mucorales;Phycomycetaceae;	0.000479981	2.54077e-05	1.626e-06	1.02248e-05	1.49806e-05	6.35231e-06	1.0091e-05	0.000479981	1.49662e-06	3.49906e-06	2.38625e-05	1.57054e-05	1.38833e-05	8.46697e-06	1.85266e-05	1.26569e-05	1.30302e-06	1.08961e-06
cellular organisms;Bacteria;Terrabacteria group;Actinobacteria;Actinobacteria;Micrococcales;Dermabacteraceae;	0.000472166	0.00042859	0.000472166	2.2781e-05	2.49525e-05	2.82565e-05	3.24623e-05	5.10227e-05	0.000121463	2.26244e-05	9.82894e-06	2.40834e-05	2.8367e-05	3.06087e-05	2.43134e-05	2.68435e-05	9.3009e-06	8.13258e-06
cellular organisms;Bacteria;Terrabacteria group;Actinobacteria;Actinobacteria;Corynebacteriales;Gordoniaceae;	0.000463634	0.00042085	0.000463634	4.17174e-05	6.21535e-05	6.41652e-05	7.11115e-05	3.55324e-05	8.16012e-05	3.94785e-05	1.89636e-05	4.55625e-05	5.74546e-05	6.45564e-05	5.07717e-05	6.52806e-05	9.62441e-06	7.42723e-06
cellular organisms;Bacteria;FCB group;Bacteroidetes/Chlorobi group;Bacteroidetes;Flavobacteriia;Flavobacteriales;Cryomorphaceae;	0.000450343	4.70454e-06	5.18286e-06	0.000450343	0.000251528	0.000237041	0.000229759	1.10498e-05	2.59651e-05	0.00024613	5.56973e-05	0.000135566	0.000272825	0.000340388	0.000362485	0.000231649	4.8131e-05	4.20841e-05
cellular organisms;Bacteria;Proteobacteria;Gammaproteobacteria;Aeromonadales;Aeromonadaceae;	0.000447945	0.000147036	0.000161331	0.0001155	0.000120027	0.000103868	0.000104538	6.23232e-05	0.00013719	0.000447945	9.49117e-05	0.000212549	0.000188036	0.000229668	0.000249569	0.000129461	3.07514e-05	2.56979e-05
cellular organisms;Eukaryota;Opisthokonta;Fungi;Fungi incertae sedis;Microsporidia;Apansporoblastina;Enterocytozoonidae;	0.000440521	8.60293e-06	6.6277e-07	9.57046e-06	4.0525e-06	3.19984e-06	3.8102e-06	0.000440521	1.94798e-06	3.75986e-06	6.91224e-05	2.79149e-05	1.1157e-05	1.34469e-05	2.02972e-05	3.35684e-05	5.33791e-06	7.34827e-06
cellular organisms;Eukaryota;Opisthokonta;Fungi;Fungi incertae sedis;Mucoromycota;Glomeromycotina;Glomeromycetes;Diversisporales;Gigasporaceae;	0.000440058	4.86938e-05	1.14571e-05	1.12473e-05	9.92635e-06	8.62062e-06	9.5281e-06	0.000440058	1.30657e-06	3.91199e-06	1.27542e-05	9.49035e-06	1.1121e-05	7.863e-06	1.49854e-05	8.89809e-06	3.77428e-06	4.13209e-06
cellular organisms;Bacteria;Aquificae;Aquificae;Aquificales;Aquificaceae;	0.000439496	1.54452e-05	1.09976e-05	6.04902e-05	7.44931e-05	0.000172149	0.000128895	8.47678e-05	0.00010949	0.000239088	0.000100965	0.000152923	0.000201259	0.000439496	0.00030977	9.73753e-05	0.000123652	9.68172e-05
cellular organisms;Bacteria;Terrabacteria group;Firmicutes;Clostridia;Clostridiales;Ruminococcaceae;	0.00043602	9.82058e-05	9.43475e-05	0.000160735	0.000173301	0.00043602	0.000375078	7.00447e-05	0.000132272	0.000359588	0.000140796	0.000275017	0.000239762	0.000268185	0.000175779	0.00016149	0.000362483	0.000334862
cellular organisms;Eukaryota;Opisthokonta;Fungi;Dikarya;Ascomycota;saccharomyceta;Saccharomycotina;Saccharomycetes;Saccharomycetales;Metschnikowiaceae;	0.000432079	0.000276517	4.77813e-05	1.37422e-05	1.60279e-05	1.28046e-05	1.56109e-05	0.000432079	2.3637e-05	1.04646e-05	1.79963e-05	1.60674e-05	1.91555e-05	1.54069e-05	1.61802e-05	1.53804e-05	2.48293e-05	1.8576e-05
cellular organisms;Bacteria;Proteobacteria;Gammaproteobacteria;Oceanospirillales;Kangiellaceae;	0.00042268	5.0667e-05	2.60292e-05	7.02651e-05	7.52672e-05	0.00010179	9.0887e-05	0.000169186	9.24813e-05	0.00042268	8.22589e-05	0.000202661	0.000186451	0.000244767	0.00027895	0.000105639	2.99875e-05	2.8693e-05
cellular organisms;Eukaryota;Opisthokonta;Fungi;Dikarya;Ascomycota;saccharomyceta;Saccharomycotina;Saccharomycetes;Saccharomycetales;Pichiaceae;	0.000415221	0.000100893	2.07977e-05	1.77912e-05	2.18562e-05	2.07305e-05	2.33355e-05	0.000415221	1.38734e-05	1.72671e-05	2.63275e-05	2.40393e-05	2.62413e-05	1.93384e-05	1.85122e-05	2.07622e-05	2.31219e-05	1.7718e-05
cellular organisms;Bacteria;FCB group;Bacteroidetes/Chlorobi group;Bacteroidetes;Cytophagia;Cytophagales;Hymenobacteraceae;	0.000410996	0.000174946	0.000189641	0.000142616	0.00018851	0.000214116	0.000226204	0.00016017	8.49507e-05	0.000317893	8.41388e-05	0.000187556	0.000238874	0.000301358	0.000410996	0.000199433	0.000165439	0.000127279
cellular organisms;Archaea;TACK group;Crenarchaeota;Thermoprotei;Sulfolobales;Sulfolobaceae;	0.000402376	0.000402376	2.39525e-05	2.06542e-05	1.51172e-05	5.01448e-05	4.14431e-05	5.56775e-06	1.18066e-05	2.71992e-05	1.50788e-05	2.5028e-05	2.18697e-05	2.40676e-05	1.20056e-05	1.99601e-05	7.55844e-05	6.13181e-05
cellular organisms;Bacteria;Thermodesulfobacteria;Thermodesulfobacteria;Thermodesulfobacteriales;Thermodesulfobacteriaceae;	0.000401659	2.59772e-05	2.34311e-05	6.20853e-05	5.16352e-05	0.000401659	0.000301152	5.17706e-05	9.9513e-05	0.000211998	8.48097e-05	0.000168814	0.000118188	0.000145898	6.78444e-05	5.04505e-05	0.000275873	0.000269859
cellular organisms;Bacteria;Terrabacteria group;Actinobacteria;Actinobacteria;Micromonosporales;Micromonosporaceae;	0.000398372	0.000257996	0.000280701	0.000222943	0.000356256	0.000343962	0.000398372	0.000143722	0.000316689	0.000187308	0.000122901	0.000244039	0.000331517	0.000342359	0.000318234	0.000348359	6.29765e-05	4.37475e-05
cellular organisms;Bacteria;Terrabacteria group;Actinobacteria;Actinobacteria;Actinomycetales;Actinomycetaceae;	0.000397606	0.00035274	0.000320259	0.000201757	0.000230628	0.00027916	0.000304868	5.83349e-05	0.000117306	0.000178083	7.60729e-05	0.000201849	0.000232881	0.000380592	0.00018361	0.000397606	7.72648e-05	7.01034e-05
cellular organisms;Bacteria;Proteobacteria;Gammaproteobacteria;Chromatiales;Halothiobacillaceae;	0.000394568	8.78341e-06	9.67202e-06	2.51122e-05	2.6956e-05	4.20032e-05	3.45576e-05	6.76445e-05	0.000161183	0.000394568	6.29052e-05	0.000175002	0.000128108	0.000180154	0.00016625	6.13446e-05	2.92147e-05	3.63624e-05
cellular organisms;Bacteria;Proteobacteria;Betaproteobacteria;Nitrosomonadales;Methylophilaceae;	0.000391232	0.000118063	0.000115675	8.59705e-05	7.79537e-05	0.000121241	9.79706e-05	5.27864e-05	9.59734e-05	0.000391232	7.56126e-05	0.000193709	0.000170898	0.000232665	0.000302745	0.000160343	6.002e-05	6.35341e-05
cellular organisms;Eukaryota;Opisthokonta;Fungi;Dikarya;Ascomycota;saccharomyceta;Pezizomycotina;leotiomyceta;dothideomyceta;Dothideomycetes;Dothideomycetidae;Dothideales;Saccotheciaceae;	0.000382321	2.92981e-05	3.0293e-05	1.08792e-05	1.2203e-05	8.64693e-06	1.12273e-05	0.000382321	1.07376e-05	4.98779e-06	8.15178e-06	9.37559e-06	1.28384e-05	1.03245e-05	1.20488e-05	1.20786e-05	2.52517e-06	2.19501e-06
cellular organisms;Bacteria;Terrabacteria group;Firmicutes;Negativicutes;Selenomonadales;Sporomusaceae;	0.000381086	0.000350951	5.88407e-05	7.77906e-05	6.91657e-05	0.000381086	0.000315616	0.000171259	9.82777e-05	0.000329651	0.000111816	0.000215577	0.000162047	0.00019482	6.15825e-05	6.63812e-05	0.000198168	0.000196945
cellular organisms;Bacteria;Terrabacteria group;Cyanobacteria/Melainabacteria group;Cyanobacteria;Synechococcales;Leptolyngbyaceae;	0.000370742	3.10588e-05	3.41901e-05	8.049e-05	0.000108234	0.000174786	0.000171871	3.18806e-05	7.70638e-05	0.000202402	6.06976e-05	0.000137456	0.000135194	0.000150935	0.000170597	0.000106003	0.000370742	0.000298763
cellular organisms;Bacteria;Proteobacteria;delta/epsilon subdivisions;Deltaproteobacteria;Desulfuromonadales;Desulfuromonadaceae;	0.000367391	4.5028e-05	4.86871e-05	0.000104662	0.000132549	0.000336083	0.000299791	8.3004e-05	0.000201806	0.000367391	9.91007e-05	0.000240534	0.000213377	0.000248516	0.000230826	0.000143843	0.000158592	0.000130542
cellular organisms;Bacteria;Proteobacteria;Gammaproteobacteria;Enterobacterales;Yersiniaceae;	0.000366623	0.000359518	0.000325398	0.000102944	0.00014671	9.77582e-05	0.000111418	0.000202809	0.000366623	0.000238903	6.22421e-05	0.000130993	0.000141787	0.000158593	0.000173131	9.13127e-05	3.66464e-05	2.99984e-05
cellular organisms;Bacteria;FCB group;Bacteroidetes/Chlorobi group;Bacteroidetes;Saprospiria;Saprospirales;Haliscomenobacteraceae;	0.000359145	7.94117e-07	8.74856e-07	2.35989e-05	4.42588e-05	4.46346e-05	4.50708e-05	4.57978e-06	1.11652e-05	6.11901e-05	1.57887e-05	3.32118e-05	7.09175e-05	0.000137067	0.000359145	3.78495e-05	2.1136e-05	1.80496e-05
cellular organisms;Bacteria;Proteobacteria;Gammaproteobacteria;Nevskiales;Sinobacteraceae;	0.000357013	0.000227687	0.000250836	0.000122371	0.000100721	0.000194753	0.000114108	0.000139243	0.000332439	0.000357013	6.7219e-05	0.000180661	0.000169493	0.000231411	0.000222924	0.000136885	1.86198e-05	1.25226e-05
cellular organisms;Bacteria;Fusobacteria;Fusobacteriia;Fusobacteriales;Leptotrichiaceae;	0.000354714	2.91096e-05	2.77789e-05	3.39465e-05	3.53342e-05	0.000354714	5.89981e-05	9.89679e-06	1.54413e-05	7.02746e-05	2.60779e-05	4.83346e-05	3.91277e-05	4.49444e-05	3.30657e-05	2.73378e-05	0.000129512	0.000124931
cellular organisms;Bacteria;Proteobacteria;Zetaproteobacteria;Mariprofundales;Mariprofundaceae;	0.00035271	5.12165e-06	5.64238e-06	1.91818e-05	2.04446e-05	3.6635e-05	3.34109e-05	1.33943e-05	3.2688e-05	0.00035271	5.17189e-05	0.000133739	0.000103728	0.000124144	0.000112167	4.16736e-05	1.64001e-05	1.13909e-05
cellular organisms;Bacteria;Proteobacteria;Gammaproteobacteria;Enterobacterales;Erwiniaceae;	0.000352655	0.000137539	0.000134949	0.000116359	0.000122577	0.000154255	0.00014596	6.11273e-05	0.000131108	0.000352655	9.57775e-05	0.000198185	0.000182128	0.000217908	0.000194349	0.000137836	0.000160389	0.000144949
cellular organisms;Archaea;Euryarchaeota;Archaeoglobi;Archaeoglobales;Archaeoglobaceae;	0.000347593	1.5385e-05	1.69492e-05	3.46827e-05	1.27494e-05	0.000177786	0.000133889	1.06469e-05	2.65827e-05	0.000116849	6.77417e-05	8.45127e-05	4.37995e-05	5.83457e-05	1.04221e-05	1.40094e-05	0.000347593	0.000300084
cellular organisms;Bacteria;Terrabacteria group;Firmicutes;Clostridia;Clostridiales;Hungateiclostridiaceae;	0.00034493	1.3123e-05	1.44484e-05	5.53778e-05	5.03603e-05	0.00034493	0.00024133	2.19517e-05	4.6205e-05	0.000263299	9.97169e-05	0.000183301	0.000130498	0.000165351	5.56949e-05	5.48156e-05	0.00020825	0.000201504
cellular organisms;Bacteria;Proteobacteria;delta/epsilon subdivisions;Deltaproteobacteria;Syntrophobacterales;Syntrophobacteraceae;	0.00034342	1.80802e-05	1.99184e-05	5.50097e-05	5.96036e-05	0.00034342	0.000280672	5.70812e-05	0.000136121	0.000134475	5.52683e-05	0.000117804	9.01451e-05	9.86293e-05	7.86552e-05	5.39482e-05	0.000148356	0.000130453
cellular organisms;Bacteria;Proteobacteria;Gammaproteobacteria;Enterobacterales;Morganellaceae;	0.000342354	6.25226e-05	5.91367e-05	0.000147974	0.000125901	7.93276e-05	7.75748e-05	9.70884e-05	0.000140302	0.000342354	8.22511e-05	0.000167171	0.000146315	0.000172314	0.000200078	9.16484e-05	4.681e-05	4.10629e-05
cellular organisms;Archaea;TACK group;Crenarchaeota;Thermoprotei;Desulfurococcales;Desulfurococcaceae;	0.000340772	0.000340772	1.98477e-05	1.64007e-05	9.65314e-06	6.00865e-05	4.62749e-05	0.000177377	8.93456e-05	2.03967e-05	1.03204e-05	1.92985e-05	1.62131e-05	1.61476e-05	7.41351e-06	1.24517e-05	1.9761e-05	1.22173e-05
cellular organisms;Bacteria;Proteobacteria;Gammaproteobacteria;Cellvibrionales;Porticoccaceae;	0.000339019	2.3655e-05	2.60601e-05	0.000286868	0.000152857	0.00017186	0.000138809	0.000142753	0.000339019	0.000321577	6.05806e-05	0.000202776	0.000243641	0.000270248	0.00022789	0.000188567	1.67865e-05	1.17225e-05
cellular organisms;Eukaryota;Sar;Alveolata;Apicomplexa;Conoidasida;Coccidia;Eucoccidiorida;Eimeriorina;Cryptosporidiidae;	0.000334489	6.43956e-05	4.34777e-06	1.04293e-05	1.48895e-05	7.77329e-06	1.14619e-05	0.000334489	3.84844e-06	4.88999e-06	9.19708e-06	9.79934e-06	1.81707e-05	1.06093e-05	1.05229e-05	9.00069e-06	2.5072e-06	1.42123e-06
cellular organisms;Eukaryota;Opisthokonta;Fungi;Dikarya;Ascomycota;saccharomyceta;Pezizomycotina;leotiomyceta;sordariomyceta;Sordariomycetes;Sordariomycetidae;Sordariales;Sordariaceae;	0.000329217	6.44678e-05	3.24315e-06	5.80771e-06	1.13834e-05	8.10486e-06	1.068e-05	0.000329217	3.37332e-06	2.7384e-06	5.2811e-06	6.43578e-06	9.78793e-06	6.35877e-06	7.83097e-06	8.08663e-06	4.31346e-07	3.05301e-07
cellular organisms;Bacteria;Proteobacteria;delta/epsilon subdivisions;Epsilonproteobacteria;Campylobacterales;Hydrogenimonaceae;	0.000326978	4.01069e-09	4.41847e-09	1.43148e-05	1.47529e-05	4.09137e-05	2.92567e-05	1.53295e-05	3.65602e-05	0.000326978	6.43249e-05	0.000163358	9.52852e-05	0.000102766	0.000177694	3.76723e-05	3.92525e-05	3.21566e-05
cellular organisms;Bacteria;Terrabacteria group;Cyanobacteria/Melainabacteria group;Cyanobacteria;Oscillatoriophycideae;Chroococcales;Microcystaceae;	0.000323384	1.2e-05	6.48631e-06	2.52349e-05	3.22379e-05	7.90644e-05	7.01733e-05	7.99801e-06	1.33983e-05	5.16492e-05	3.26071e-05	4.66219e-05	3.79147e-05	3.95885e-05	3.51962e-05	2.53605e-05	0.000323384	0.000156298
cellular organisms;Bacteria;Fusobacteria;Fusobacteriia;Fusobacteriales;Fusobacteriaceae;	0.00032324	4.2381e-05	3.94746e-05	4.86703e-05	4.36213e-05	0.000113752	9.84188e-05	2.66729e-05	5.35456e-05	0.000144103	4.97844e-05	8.97214e-05	7.30312e-05	8.39859e-05	5.54214e-05	4.72046e-05	0.00032324	0.000239787
cellular organisms;Eukaryota;Viridiplantae;Chlorophyta;core chlorophytes;Chlorophyceae;Chlamydomonadales;Volvocaceae;	0.000321296	0.000218101	2.55034e-05	3.66458e-05	0.000108598	4.35189e-05	8.74156e-05	0.000321296	9.25288e-05	2.29069e-05	4.86376e-05	4.24197e-05	8.42363e-05	4.4067e-05	7.35305e-05	4.06663e-05	1.04242e-05	1.0496e-05
cellular organisms;Bacteria;Proteobacteria;Betaproteobacteria;Rhodocyclales;Rhodocyclaceae;	0.000316499	0.000293326	0.000316499	8.10217e-05	0.00010878	0.000123752	0.00011685	6.38212e-05	0.000149685	0.000280414	5.80999e-05	0.000151766	0.000143312	0.000201885	0.000195141	0.000110797	3.31507e-05	2.89299e-05
cellular organisms;Bacteria;FCB group;Bacteroidetes/Chlorobi group;Bacteroidetes;Bacteroidia;Marinilabiliales;Prolixibacteraceae;	0.000315415	1.98008e-05	2.1814e-05	7.52549e-05	0.000103817	0.000129209	0.000128218	2.66365e-05	6.34755e-05	0.000315415	6.04324e-05	0.000124699	0.000183881	0.000237098	0.000297649	0.00010854	0.000112878	0.000108655
cellular organisms;Bacteria;FCB group;Bacteroidetes/Chlorobi group;Chlorobi;Chlorobia;Chlorobiales;Chlorobiaceae;	0.000314905	1.78556e-05	1.96489e-05	0.000103353	0.000147484	0.000254314	0.000242826	3.3848e-05	7.53296e-05	0.000314905	8.72201e-05	0.000208523	0.000183857	0.000211925	0.000179925	0.000136447	0.000208637	0.00018736
cellular organisms;Archaea;Euryarchaeota;Stenosarchaea group;Methanomicrobia;Methanocellales;Methanocellaceae;	0.000312088	9.20453e-06	1.01404e-05	1.02657e-05	7.28539e-06	6.20653e-05	5.05542e-05	7.40652e-06	1.80307e-05	8.87806e-05	5.2343e-05	5.45673e-05	2.16055e-05	2.98224e-05	8.60831e-06	9.51368e-06	0.000312088	0.0002581
cellular organisms;Eukaryota;Opisthokonta;Fungi;Dikarya;Ascomycota;saccharomyceta;Pezizomycotina;leotiomyceta;sordariomyceta;Sordariomycetes;Hypocreomycetidae;Hypocreales;Nectriaceae;	0.000309385	5.59491e-05	4.78873e-05	5.39872e-05	7.31727e-05	5.56656e-05	7.47654e-05	3.37129e-05	2.36133e-05	2.83511e-05	5.40202e-05	5.06652e-05	7.2839e-05	5.44256e-05	6.58867e-05	5.57483e-05	0.000236953	0.000309385
cellular organisms;Eukaryota;Metamonada;Parabasalia;Tritrichomonadida;Tritrichomonadidae;	0.000308527	7.21924e-08	7.95324e-08	9.61135e-06	1.44342e-05	7.73645e-06	1.00389e-05	5.18842e-06	2.51811e-06	6.23746e-06	0.000308527	0.000213237	3.46961e-05	1.34127e-05	0.000153798	6.74165e-05	8.55503e-06	6.35868e-06
cellular organisms;Archaea;Euryarchaeota;Candidatus Methanoliparia;Candidatus Methanoliparales;Candidatus Methanollivieraceae;	0.000307585	3.25628e-05	3.58735e-05	2.20448e-05	5.50958e-06	0.000207111	0.000158444	3.57467e-05	8.57347e-05	7.00899e-05	4.60478e-05	6.02439e-05	2.28065e-05	3.08936e-05	4.7504e-06	5.69888e-06	0.000290538	0.000307585
cellular organisms;Bacteria;Calditrichaeota;Calditrichae;Calditrichales;Calditrichaceae;	0.000303506	8.42245e-08	9.27878e-08	6.40075e-05	9.99009e-05	0.00014935	0.000154795	1.75005e-05	4.0765e-05	0.000303506	6.29286e-05	0.000174411	0.000171967	0.000233463	0.000134149	0.000106516	6.17094e-05	4.46529e-05
[truncated: 1,368 more rows]

## Sheet: genus
		111279596	189976644	69467768	107214044	249333654	24450248	21961756	466616084	92024658	128192890	113272920	83265800	87752788	190009558	191853524
[truncated: 97 more rows]
