# Supplementary material for: Metabolic Strategies Shared by Basement Residents of the Lost City Hydrothermal Field
Source: Appl Environ Microbiol. 2022 Aug 11;88(17):e00929-22. doi: 10.1128/aem.00929-22 (PMC9469722; doi:10.1128/aem.00929-22)
Supplement: Supplemental file 5 — Table S4. Download aem.00929-22-s0005.xlsx, XLSX file, 0.1 MB [file aem.00929-22-s0005.xlsx]

## Sheet: manually refined MAGs
			GTDB-TK			anvi'o						Prokka					Mark3		PoCH		Mark2			SOM1				SOM2		CALY
MAG original ID	MAG name in the manuscript	GenBank Accession	Classification	closest_placement_reference	closest_placement_ani	total_length	num_contigs	N50	GC_content	percent_completion	percent_redundancy	CDS	rRNA	tRNA	GhostKoala_Annotations	Max Coverage	LC18d001_01_mapped_to_LC2018_all_fluids.derep.sorted.cov	LC18d002_01_mapped_to_LC2018_all_fluids.derep.sorted.cov	LC18d018_01_mapped_to_LC2018_all_fluids.derep.sorted.cov	LC18d019_01_mapped_to_LC2018_all_fluids.derep.sorted.cov	LC18r003_02_notrrna_mapped_to_LC2018_all_fluids.cov	LC18d003_01_mapped_to_LC2018_all_fluids.derep.sorted.cov	LC18d004_01_mapped_to_LC2018_all_fluids.derep.sorted.cov	LC18r009_02_notrrna_mapped_to_LC2018_all_fluids.cov	LC18d009_01_mapped_to_LC2018_all_fluids.derep.sorted.cov	LC18d010_01_mapped_to_LC2018_all_fluids.derep.sorted.cov	LC18d011_01_mapped_to_LC2018_all_fluids.derep.sorted.cov	LC18d016_01_mapped_to_LC2018_all_fluids.derep.sorted.cov	LC18d017_01_mapped_to_LC2018_all_fluids.derep.sorted.cov	LC18d007_01_mapped_to_LC2018_all_fluids.derep.sorted.cov	LC18d008_01_mapped_to_LC2018_all_fluids.derep.sorted.cov
LCMS_allcontigs2_metaspades_Bin_1_1_1	Methanosarcinaceae MAG-1276	JAJOKH000000000	d__Archaea;p__Halobacteriota;c__Methanosarcinia;o__Methanosarcinales;f__Methanosarcinaceae;g__JAAXQB01;s__JAAXQB01 sp012329085	GCA_012329085.1	99.02	1383011	531	2871	29.4196	84.2105	1.31579	1276	0	20	795	6734.42	5637.7	6734.42	65.5761	47.6124	2.11001	21.0924	10.6714	107.657	1411.27	851.251	780.622	212.38	367.401	220.457	163.625
LCMS_allcontigs2_metaspades_Bin_2_1	Methanocellales MAG-838	JAJOKI000000000	d__Archaea;p__Halobacteriota;c__Methanocellia;o__Methanocellales;f__;g__;s__	N/A	N/A	730501	121	8277	46.4556	84.2105	1.31579	838	0	15	571	7.4842	0.0018137	0	0	0.0013058	0	0.061501	0.00723345	0	0	0.0161944	0.00844146	0.00679996	0	7.4842	4.93848
JACGMN01.1	ANME-1 MAG-1099	JACGMN01	d__Archaea;p__Halobacteriota;c__Syntropharchaeia;o__ANME-1;f__ANME-1;g__JACGMN01;s__JACGMN01 sp014061035	GCA_014061035.1	100	1073849	152	9246	44.413	88.1579	3.94737	1099	4	41	723	167.576	27.0252	16.8535	0.0432783	0.184168	150.65	19.1555	2.51766	0.396705	3.17351	2.36504	4.3819	0.643821	0.983539	167.576	120.041
UBA7950_metaspades_Bin_2	Bipolaricaulota MAG-1207	JAJOKJ000000000	d__Bacteria;p__Bipolaricaulota;c__Bipolaricaulia;o__UBA7950;f__UBA7950;g__UBA7950;s__UBA7950 sp003535305	GCA_003535305.1	99.11	1263862	241	7676	49.9805	85.9155	0	1207	3	40	712	342.916	134.966	104.877	2.58822	4.02984	7.3468	22.1837	9.76055	283.97	278.045	151.798	328.543	56.6315	71.5182	342.916	340.574
UBA7950_metaspades_Bin_1	Bipolaricaulota MAG-1260	JAJOKK000000000	d__Bacteria;p__Bipolaricaulota;c__Bipolaricaulia;o__UBA7950;f__UBA9294;g__;s__	GCA_003545155.1	77.07	1407224	238	7254	57.3895	88.7324	1.40845	1260	3	45	743	40.9198	29.7449	26.5308	0.130651	0.57829	2.60725	1.50402	0.4167	39.1284	40.9198	14.1619	15.9531	6.98656	4.57989	39.1792	34.147
UBA3574_metaspades_Bin_1	Bipolaricaulota MAG-1503	JAJOKL000000000	d__Bacteria;p__Bipolaricaulota;c__Bipolaricaulia;o__Bipolaricaulales;f__Bipolaricaulaceae;g__UBA3574;s__	GCA_002375935.1	81.15	1464205	178	11402	65.6638	91.5493	1.40845	1503	3	45	885	69.2463	0.0846143	0.0388711	0.503417	2.15313	49.464	1.71035	0.399477	37.6839	19.4497	6.08157	61.5036	69.2463	54.4744	2.75264	2.08102
Thermodesulfo_metaspades_Bin_1	Thermodesulfovibrionales MAG-1293	JAJOKM000000000	d__Bacteria;p__Nitrospirota;c__Thermodesulfovibrionia;o__Thermodesulfovibrionales;f__UBA9935;g__;s__	N/A	N/A	1346242	181	10840	43.3033	91.5493	0	1293	2	38	890	1690.95	649.145	758.028	1.21685	1.11582	2.26439	34.0168	15.5167	18.5487	7.42052	31.5452	26.3057	5.71389	9.37818	1690.95	1059.47
Desulfotomaculum_metaspades_Bin_2_1	Desulfotomaculum MAG-1144	JAJOKN000000000	d__Bacteria;p__Firmicutes_B;c__Desulfotomaculia;o__Desulfotomaculales;f__Desulfotomaculaceae;g__;s__	N/A	N/A	1193247	141	13371	37.531	94.3662	0	1144	0	27	848	341.247	70.4422	165.781	12.0298	14.4004	9.63699	59.8113	11.5846	31.2571	341.247	143.88	301.674	189.396	272.88	316.514	191.569
Desulfotomaculum_metaspades_Bin_1_1	Desulfotomaculum MAG-1580	JAJOKO000000000	d__Bacteria;p__Firmicutes_B;c__Desulfotomaculia;o__Desulfotomaculales;f__Desulfotomaculaceae;g__;s__	N/A	N/A	1584027	171	13111	40.4757	94.3662	0	1580	0	23	1001	148.05	1.2274	1.31491	0.453588	0.993599	0	0.299715	0.0819003	1.98251	148.05	11.9349	7.52659	12.8119	14.0078	8.80277	4.38554
Natronincolaceae_metaspades_Bin_1_1	Natronincolaceae MAG-2163	JAJOKP000000000	d__Bacteria;p__Firmicutes_A;c__Clostridia;o__Peptostreptococcales;f__Natronincolaceae;g__GCA-2733545;s__	GCA_002733545.1	80.91	2223406	161	29326	34.2943	90.1408	2.8169	2163	1	7	1268	29.7261	0.710029	0.627322	1.19632	0.626935	0	0.314006	0.0444982	0.141088	29.7261	12.4196	15.744	3.83642	4.68017	0.6209	0.339768
Natronincolaceae_metaspades_Bin_2_1	Natronincolaceae MAG-1138	JAJOKQ000000000	d__Bacteria;p__Firmicutes_A;c__Clostridia;o__Peptostreptococcales;f__Natronincolaceae;g__GCA-2733545;s__	GCA_002733545.1	89.52	1209418	159	11245	33.6463	74.6479	0	1138	0	6	735	42.5013	0.682803	0.364197	2.80519	0.868492	0	1.27537	0.179196	0.503792	42.5013	18.4651	27.0919	5.57562	5.84504	0.938376	0.589522
Chloroflexi_metaspades_Bin_1_1_1_1	Dehalococcoidia MAG-844	JAJOKR000000000	d__Bacteria;p__Chloroflexota;c__Dehalococcoidia;o__SZUA-161;f__SpSt-899;g__;s__	N/A	N/A	788373	203	5302	54.8557	73.2394	0	844	1	31	504	1456.84	14.5577	9.74973	0.354744	1.35349	289.404	95.5352	15.7258	395.193	63.953	40.6195	157.213	37.916	34.9911	1456.84	1079.31
Chloroflexi_metaspades_Bin_3_3_1	Dehalococcoidia MAG-2875	JAJOKS000000000	d__Bacteria;p__Chloroflexota;c__Dehalococcoidia;o__SAR202;f__UBA11138;g__UBA1123;s__UBA1123 sp002710885	GCA_002710885.1	98.29	2963230	235	23532	53.042	87.3239	1.40845	2875	2	28	1295	43.6746	0.0155058	0.00674516	8.9417	23.2045	0.345737	12.4379	43.6746	3.65005	6.18842	1.72103	14.3384	17.0245	13.4544	23.0248	35.5397
Chloroflexi_metaspades_Bin_3_1_1	Dehalococcoidia MAG-2669	JAJOKT000000000	d__Bacteria;p__Chloroflexota;c__Dehalococcoidia;o__UBA3495;f__UBA3495;g__UBA9611;s__UBA9611 sp002816355	GCA_002816355.1	98.29	2757702	268	20514	56.6067	85.9155	4.22535	2669	2	24	1234	82.3902	0.070565	0.0680156	23.158	78.9879	8.41427	54.919	79.7939	82.3902	24.4566	6.34767	53.0784	46.5608	49.7122	74.0729	76.8925
NPL-UPA2_metaspades_Bin_5_1	NPL-UPA2 MAG-914	JAJOKU000000000	d__Bacteria;p__NPL-UPA2;c__NPL-UPA2;o__NPL-UPA2;f__;g__;s__	GCA_013151555.1	76.67	909787	167	6186	47.3437	61.9718	0	914	0	28	614	81.8716	0.716143	0.757815	0.00480545	0.0173148	0.12972	2.14588	0.25405	0.0160753	0.122805	0.194852	0.159714	0.110628	0.117768	81.8716	59.1386
NPL-UPA2_metaspades_Bin_5_2	NPL-UPA2 MAG-1083	JAJOKV000000000	d__Bacteria;p__NPL-UPA2;c__NPL-UPA2;o__NPL-UPA2;f__JAADIA01;g__;s__	GCA_013151555.1	78.76	1104239	301	4406	46.0909	54.9296	2.8169	1083	0	25	561	78.7761	4.01802	2.76849	0.00776003	0.0913571	0.367415	3.91458	0.432152	0.564316	1.48499	1.61726	1.90891	0.771378	0.919125	78.7761	54.5654
NPL-UPA2_metaspades_Bin_8_1_1	NPL-UPA2 MAG-718	JAJOKW000000000	d__Bacteria;p__NPL-UPA2;c__NPL-UPA2;o__NPL-UPA2;f__JAADIA01;g__;s__	GCA_013151555.1	77.43	764181	198	4858	45.3853	71.831	2.8169	718	1	15	499	35.3564	35.3564	31.7463	0.010838	0.143763	0.107036	2.2023	0.878432	2.43505	9.8389	9.29082	10.9608	2.78528	2.84973	13.1158	10.7442
Chloroflexi_metaspades_Bin_1_4	Paceibacteria MAG-302	JAJOKX000000000	d__Bacteria;p__Patescibacteria;c__Paceibacteria;o__Paceibacterales;f__;g__;s__	N/A	N/A	346541	81	5390	32.0384	54.9296	2.8169	302	1	27	185	208.84	185.843	208.84	0.536057	1.42519	0.00163598	10.9811	1.32397	1.57451	32.405	24.2084	22.557	11.0213	15.536	41.6446	29.6611
Patescibacteria_metaspades_Bin_5_7	Paceibacteria MAG-319	JAJOKY000000000	d__Bacteria;p__Patescibacteria;c__Paceibacteria;o__Paceibacterales;f__CSSED10-335;g__;s__	GCA_002069755.1	76.19	307478	43	8699	34.1809	63.3803	1.40845	319	0	16	189	15.8601	0.562464	0.49018	0.342225	0.493258	0	0.0751858	0.0272015	0.788556	15.8601	14.2345	7.48137	2.75831	3.78918	0.1251	0.0474325
Patescibacteria_metaspades_Bin_8_1	Paceibacteria MAG-494	JAJOKZ000000000	d__Bacteria;p__Patescibacteria;c__Paceibacteria;o__Paceibacterales;f__PEYH01;g__;s__	GCA_002774465.1	74.65	498896	54	11387	34.8083	76.0563	0	494	3	37	299	7.78138	0.738682	0.45952	0.0179472	0.208355	0.00421322	0.00509787	0.00346031	0.0443985	0.399605	0.338071	2.69503	2.69842	7.78138	0.0203043	0.0197022
Patescibacteria_metaspades_Bin_4_2	Paceibacteria MAG-584	JAJOLA000000000	d__Bacteria;p__Patescibacteria;c__Paceibacteria;o__UBA9983_A;f__GCA-2747955;g__GCA-2747955;s__	GCA_002747955.1	76.49	376701	74	5963	23.9897	59.1549	0	584	2	14	327	111.163	33.6408	111.163	0.59661	0.904249	0	0.717809	0.215658	0.0105145	81.876	14.1115	4.68044	6.61864	11.2839	3.07755	1.09778
Patescibacteria_metaspades_Bin_5_3	Paceibacteria MAG-485	JAJOLB000000000	d__Bacteria;p__Patescibacteria;c__Paceibacteria;o__UBA9983_A;f__UBA1006;g__UBA1006;s__	GCA_002698305.1	78.35	482997	52	13327	33.3176	73.2394	0	485	1	28	257	6.48873	0.0509925	0.00815262	3.69691	1.998	0	0.379532	0.200217	0.0771037	3.39102	1.90662	3.6781	5.44609	6.48873	0.580537	0.163055
Patescibacteria_metaspades_Bin_10_2	Paceibacteria MAG-712	JAJOLC000000000	d__Bacteria;p__Patescibacteria;c__Paceibacteria;o__UBA9983_A;f__UBA2163;g__OLB19;s__	GCA_002378195.1	77.54	722409	64	17710	41.4388	78.8732	0	712	1	28	340	9.34198	0.00895187	0.00499604	9.34198	0.217447	0	0.00408763	0.0127863	0.0418441	2.11753	0.129525	0.476107	0.224365	0.180327	0.00442313	0.00178195
Patescibacteria_metaspades_Bin_5_1	Paceibacteria MAG-855	JAJOLD000000000	d__Bacteria;p__Patescibacteria;c__Paceibacteria;o__UBA9983_A;f__UBA2163;g__1-14-0-10-47-16;s__	GCA_002773395.1	76.48	857174	24	71779	45.1605	85.9155	0	855	2	33	378	3.86372	0.0256005	0.00713	0.432496	0.575318	0	0.041872	0.0857234	0.422904	3.14538	0.645078	1.12254	3.86372	2.74271	0.0874555	0.04733
Patescibacteria_metaspades_Bin_9_3	Paceibacteria MAG-379	JAJOLE000000000	d__Bacteria;p__Patescibacteria;c__Paceibacteria;o__UBA9983_A;f__UBA2163;g__;s__	N/A	N/A	376488	76	5820	37.8518	60.5634	1.40845	379	1	15	209	3.29112	0.0173534	0.00702015	0.872395	0.523201	0	0.132454	0.0694116	0.0208379	3.29112	0.817205	2.63066	2.30038	1.92364	0.21211	0.118766
Patescibacteria_metaspades_Bin_6_3	Gracilibacteria MAG-435	JAJOLF000000000	d__Bacteria;p__Patescibacteria;c__Gracilibacteria;o__BD1-5;f__UBA6164;g__UBA6164;s__	GCA_002422305.1	79.6	397466	64	7573	22.3334	63.3803	1.40845	435	0	9	133	72.3366	0.442572	0.258288	31.3003	9.12549	0	1.51146	1.14744	0.386132	72.3366	12.6918	23.2983	19.0555	20.3076	0.329829	0.210075
Patescibacteria_metaspades_Bin_5_4	Gracilibacteria MAG-639	JAJOLG000000000	d__Bacteria;p__Patescibacteria;c__Gracilibacteria;o__GCA-2401425;f__;g__;s__	GCA_002401425.1	76.42	672893	77	12623	25.9724	74.6479	0	639	2	26	50	14.7773	0.085096	0.0212774	8.15087	1.589	0.0090513	0.359605	0.639274	0.139401	14.7773	3.53838	3.85369	5.25751	6.12913	0.0956866	0.0760019
Patescibacteria_metaspades_Bin_5_2	Gracilibacteria MAG-1076	JAJOLH000000000	d__Bacteria;p__Patescibacteria;c__Gracilibacteria;o__BD1-5;f__UBA6164;g__JAACSU01;s__	GCA_010119145.1	78.2	674459	79	10678	33.6956	83.0986	0	1076	1	25	385	9.6836	0.0908859	0.0245755	8.30389	2.12326	0	0.569924	0.487447	0.243222	9.6836	2.63219	5.84358	9.47433	9.16089	0.582233	0.408302
Patescibacteria_metaspades_Bin_8_2	Gracilibacteria MAG-956	JAJOLI000000000	d__Bacteria;p__Patescibacteria;c__Gracilibacteria;o__BD1-5;f__UBA6164;g__UBA6489;s__	GCA_002435385.1	76.08	667950	146	5363	28.7434	60.5634	0	956	0	8	266	10.5572	0.0590877	0.030556	3.41215	1.75905	0	0.574636	0.47551	0.158894	2.92721	1.85412	2.90372	6.98939	10.5572	1.09791	0.375644
WOR-3_metaspades_Bin_1	WOR-3 MAG-1066	JAJOLJ000000000	d__Bacteria;p__WOR-3;c__UBA3073;o__UBA3073;f__UBA3073;g__;s__	N/A	N/A	1244603	306	5312	41.2424	59.1549	0	1066	2	34	562	217.869	216.563	213.435	0.960141	2.49483	1.84598	4.2602	1.74679	21.4879	129.676	217.869	206.579	34.859	45.0775	11.0356	7.32537

## Sheet: automated MAGs
		GTDB-TK			CheckM					Mark3		PoCH		Mark2			SOM1				SOM2		CALY
Bin ID	Assembly	Classification	closest_placement_reference	closest_placement_ani	Marker lineage	Completeness	Contamination	Strain heterogeneity	Max Coverage	LC18d001_01_mapped_to_LC2018_all_fluids.derep.sorted.cov	LC18d002_01_mapped_to_LC2018_all_fluids.derep.sorted.cov	LC18d018_01_mapped_to_LC2018_all_fluids.derep.sorted.cov	LC18d019_01_mapped_to_LC2018_all_fluids.derep.sorted.cov	LC18r003_02_notrrna_mapped_to_LC2018_all_fluids.cov	LC18d003_01_mapped_to_LC2018_all_fluids.derep.sorted.cov	LC18d004_01_mapped_to_LC2018_all_fluids.derep.sorted.cov	LC18r009_02_notrrna_mapped_to_LC2018_all_fluids.cov	LC18d009_01_mapped_to_LC2018_all_fluids.derep.sorted.cov	LC18d010_01_mapped_to_LC2018_all_fluids.derep.sorted.cov	LC18d011_01_mapped_to_LC2018_all_fluids.derep.sorted.cov	LC18d016_01_mapped_to_LC2018_all_fluids.derep.sorted.cov	LC18d017_01_mapped_to_LC2018_all_fluids.derep.sorted.cov	LC18d007_01_mapped_to_LC2018_all_fluids.derep.sorted.cov	LC18d008_01_mapped_to_LC2018_all_fluids.derep.sorted.cov
BinSanityLC-kmean-bin_76-bin_2-refined_6	"All fluids" Megahit	d__Archaea;p__Halobacteriota;c__Methanocellia;o__Methanocellales;f__;g__;s__	N/A	N/A	p__Euryarchaeota (UID49)	85.78	1.99	20	0.454553	0.0092115	0.00531364	0.0111407	0.0126576	0	0.102769	0.0381276	0.00269375	0.00654183	0.00586407	0.0123277	0.0268203	0.0170594	0.454553	0.303503
BinSanityLC-kmean-bin_76-bin_6-refined_20	"All fluids" Megahit	d__Archaea;p__Nanoarchaeota;c__Nanoarchaeia;o__UBA583;f__UBA583;g__;s__	N/A	N/A	k__Archaea (UID2)	51.89	13.55	0	0.606653	0.00457121	0.00196202	0.606653	0.0859738	0	0.0295363	0.0269388	0.0499439	0.602506	0.175503	0.339469	0.238234	0.303924	0.0145102	0.00683662
BinSanityLC-kmean-bin_76-bin_4-refined_40	"All fluids" Megahit	d__Archaea;p__Thermoplasmatota;c__Poseidoniia_A;o__Poseidoniales;f__Thalassarchaeaceae;g__;s__	N/A	N/A	k__Archaea (UID2)	81.78	42.06	53.12	0.462534	4.06665e-05	5.99655e-05	0.219476	0.24931	0.130094	0.138148	0.308725	0.462534	0.0841986	0.0360744	0.268204	0.211679	0.126717	0.172329	0.17637
BinSanityLC-kmean-bin_76-bin_4-refined_0	"All fluids" Megahit	d__Archaea;p__Thermoplasmatota;c__Poseidoniia_B;o__MGIII;f__CG-Epi1;g__UBA102;s__	N/A	N/A	k__Bacteria (UID203)	98.11	281.1	2.6	0.514801	0.00108195	0.000745945	0.0849593	0.200502	0.046015	0.514801	0.374713	0.0362057	0.0545627	0.0252978	0.0883755	0.250552	0.20627	0.230944	0.196526
BinSanityLC-kmean-bin_26-bin_0-refined_0	"All fluids" Megahit	d__Archaea;p__Thermoproteota;c__Bathyarchaeia;o__;f__;g__;s__	N/A	N/A	k__Archaea (UID2)	68.78	0.93	0	49.1349	0.000709657	0.000364721	0.000396177	0.00805459	49.1349	1.45237	0.340184	0.0127681	0.00134465	0.0133987	0.00666654	0.0917798	0.0648176	4.16821	3.22465
BinSanityLC-kmean-bin_24-bin_2-refined_19	"All fluids" Megahit	d__Archaea;p__Thermoproteota;c__Nitrososphaeria;o__Nitrososphaerales;f__Nitrosopumilaceae;g__Nitrosopelagicus;s__	N/A	N/A	k__Archaea (UID2)	50.49	11.5	3.33	1.00705	0.000339042	0.000479794	0.179503	0.568969	0.0224371	1.00705	0.564305	0.0642616	0.262022	0.0886307	0.243432	0.545951	0.461806	0.635995	0.495548
BinSanityLC-kmean-bin_76-bin_3-refined_66	"All fluids" Megahit	d__Archaea;p__Thermoproteota;c__Nitrososphaeria;o__Nitrososphaerales;f__UBA57;g__UBA57;s__	GCA_002713205.1	87.72	k__Archaea (UID2)	50.32	11.17	7.14	0.200236	0.00127884	0.00161907	0.114988	0.141263	0.00154874	0.200236	0.123046	0.0128357	0.0815728	0.0251144	0.0778203	0.139252	0.115532	0.118634	0.0976055
BinSanityLC-kmean-bin_76-bin_4-refined_56	"All fluids" Megahit	d__Archaea;p__Thermoproteota;c__Nitrososphaeria;o__Nitrososphaerales;f__UBA57;g__UBA57;s__UBA57 sp002693165	GCA_002693165.1	98.13	k__Archaea (UID2)	93.2	92.15	3.02	0.305557	0.000218432	0.000637435	0.0824299	0.234469	0.00183735	0.305557	0.266341	0.0541706	0.119271	0.034466	0.120314	0.22509	0.175907	0.221976	0.205501
BinSanityLC-kmean-bin_76-bin_2-refined_0	"All fluids" Megahit	d__Bacteria;p__Acidobacteriota;c__UBA890;o__UBA890;f__UBA890;g__;s__	N/A	N/A	k__Bacteria (UID3187)	59.82	15.85	0	0.45128	0.00115286	0.00047785	0.0638561	0.170098	0.0445769	0.299018	0.45128	0.0356386	0.0509216	0.0218845	0.0651569	0.144661	0.279305	0.449824	0.290001
BinSanityLC-kmean-bin_76-bin_3-refined_74	"All fluids" Megahit	d__Bacteria;p__Acidobacteriota;c__Vicinamibacteria;o__;f__;g__;s__	N/A	N/A	k__Bacteria (UID2565)	54.46	10.75	0	0.236008	0.000225117	0.000162573	0.0736861	0.13287	0.00212708	0.107265	0.236008	0.0263076	0.0419567	0.0209889	0.0727247	0.11482	0.168577	0.107071	0.145366
BinSanityLC-kmean-bin_76-bin_4-refined_42	"All fluids" Megahit	d__Bacteria;p__Acidobacteriota;c__Vicinamibacteria;o__Vicinamibacterales;f__;g__;s__	N/A	N/A	k__Bacteria (UID203)	64.66	21.58	15.87	0.456737	0.000379938	0.000343424	0.0435624	0.121741	0	0.0967161	0.456737	0.0342051	0.0439173	0.0134654	0.0344079	0.112788	0.229556	0.202548	0.23647
BinSanityLC-kmean-bin_24-bin_0-refined_8	"All fluids" Megahit	d__Bacteria;p__Acidobacteriota;c__Vicinamibacteria;o__Vicinamibacterales;f__UBA823;g__UBA11600;s__UBA11600 sp002714165	GCA_002720285.1	95.01	k__Bacteria (UID3187)	76.87	4.97	22.22	1.54344	0.00156412	0.000997496	0.345442	0.853165	0.000977821	0.546617	1.54344	0.0279525	0.18311	0.0774352	0.253892	0.696114	1.15066	0.756125	1.13742
BinSanityLC-kmean-bin_76-bin_2-refined_7	"All fluids" Megahit	d__Bacteria;p__Acidobacteriota;c__Vicinamibacteria;o__Vicinamibacterales;f__UBA8438;g__;s__	N/A	N/A	k__Bacteria (UID203)	91.38	38.64	13.43	5.4191	0.000863405	0.00125827	0.121384	0.210114	5.4191	0.159759	0.835444	0.20628	0.0548611	0.016499	0.0494115	0.201795	0.350937	0.444257	0.434239
BinSanityLC-kmean-bin_24-bin_2-refined_12	"All fluids" Megahit	d__Bacteria;p__Acidobacteriota;c__Vicinamibacteria;o__Vicinamibacterales;f__UBA8438;g__;s__	GCA_012271165.1	75.68	k__Bacteria (UID3187)	79.01	15.87	3.23	0.761917	0.0122311	0.0161338	0.206573	0.31611	0.120365	0.207762	0.761917	0.0679327	0.110526	0.0437286	0.11222	0.378454	0.481013	0.499872	0.703169
BinSanityLC-kmean-bin_76-bin_3-refined_57	"All fluids" Megahit	d__Bacteria;p__Acidobacteriota;c__Vicinamibacteria;o__Vicinamibacterales;f__UBA8438;g__;s__	N/A	N/A	k__Bacteria (UID3187)	76.75	8.36	0	0.272279	0.000179725	0.000323954	0.110281	0.115089	0.226011	0.0948746	0.272279	0.0255652	0.0347923	0.0168581	0.0674633	0.0778197	0.2135	0.15241	0.129189
BinSanityLC-kmean-bin_76-bin_4-refined_21	"All fluids" Megahit	d__Bacteria;p__Acidobacteriota;c__Vicinamibacteria;o__Vicinamibacterales;f__UBA8438;g__;s__	N/A	N/A	k__Bacteria (UID3187)	69.35	21.54	2.86	0.400745	0.000207861	0.000191776	0.0580512	0.147852	0.00895967	0.0966342	0.400745	0.0207531	0.0410674	0.0109651	0.0345107	0.10541	0.305679	0.19803	0.287504
BinSanityLC-kmean-bin_76-bin_4-refined_47	"All fluids" Megahit	d__Bacteria;p__Acidobacteriota;c__Vicinamibacteria;o__Vicinamibacterales;f__UBA8438;g__DTWD01;s__	GCA_012963185.1	90.73	k__Bacteria (UID203)	83.86	28.04	32.73	0.37309	0.000341903	0.000239558	0.0510073	0.17365	0.00202633	0.113501	0.37309	0.0122457	0.0525259	0.0144157	0.0528187	0.118532	0.345143	0.205173	0.273462
BinSanityLC-kmean-bin_76-bin_0-refined_23	"All fluids" Megahit	d__Bacteria;p__Acidobacteriota;c__Vicinamibacteria;o__Vicinamibacterales;f__UBA8438;g__DTWD01;s__	GCA_012963185.1	85.04	k__Bacteria (UID203)	56.74	24.61	16.13	0.494535	0.000508964	0.000339534	0.222011	0.401067	0.0135294	0.279615	0.494535	0.101227	0.133392	0.0547157	0.267676	0.368959	0.379426	0.308159	0.354728
BinSanityLC-kmean-bin_76-bin_0-refined_1	"All fluids" Megahit	d__Bacteria;p__Actinobacteriota;c__Acidimicrobiia;o__Acidimicrobiales;f__MedAcidi-G1;g__S20-B6;s__S20-B6 sp002699725	GCA_002699725.1	98.75	k__Bacteria (UID1453)	76.23	5.41	37.5	5.35149	0.000769454	0.000310757	0.125784	0.481032	5.35149	0.27253	0.547529	0.371025	0.0803811	0.137315	0.147717	0.19366	0.483308	0.352687	0.35588
BinSanityLC-kmean-bin_76-bin_4-refined_45	"All fluids" Megahit	d__Bacteria;p__Actinobacteriota;c__Acidimicrobiia;o__Acidimicrobiales;f__TK06;g__UBA2110;s__	GCA_002705305.1	98.84	k__Bacteria (UID3187)	69.28	39.43	1.49	0.422221	0.00174595	0.00118803	0.106596	0.291581	0.422221	0.224098	0.342008	0.174757	0.0772697	0.0507382	0.145462	0.181572	0.289019	0.206764	0.231529
BinSanityLC-kmean-bin_76-bin_0-refined_6	"All fluids" Megahit	d__Bacteria;p__Actinobacteriota;c__Acidimicrobiia;o__Acidimicrobiales;f__TK06;g__UBA2110;s__	GCA_002705305.1	98.8	k__Bacteria (UID203)	56.03	19.64	0	0.471524	0.000468396	0.000315002	0.175445	0.396748	0.0329737	0.259195	0.471524	0.0323662	0.095671	0.0601193	0.170741	0.281904	0.438229	0.29122	0.381084
BinSanityLC-kmean-bin_76-bin_2-refined_15	"All fluids" Megahit	d__Bacteria;p__Actinobacteriota;c__Actinomycetia;o__Actinomycetales;f__Bifidobacteriaceae;g__Bifidobacterium;s__Bifidobacterium vaginale	GCF_001042655.1	97.85	f__Bifidobacteriaceae (UID1458)	73.74	13.03	54.39	0.723455	1.27646e-05	0.000132629	0.000870601	0.000372698	0.00161596	0.0050773	0.00512299	7.50686e-05	0.000232671	4.74016e-05	0.000220762	0.000581774	0.00112034	0.723455	0.00192294
BinSanityLC-kmean-bin_76-bin_3-refined_55	"All fluids" Megahit	d__Bacteria;p__Actinobacteriota;c__Actinomycetia;o__Propionibacteriales;f__Propionibacteriaceae;g__Cutibacterium;s__Cutibacterium acnes	GCF_003030305.1	99.27	k__Bacteria (UID203)	96.55	16.03	0	67.3848	0.00771639	0.0376969	0.0999545	0.0818929	67.3848	0.861196	0.816994	2.15223	0.0226726	0.00634655	0.0218273	0.158673	0.200779	0.0988224	0.131389
BinSanityLC-kmean-bin_93-bin_1-refined_0	"All fluids" Megahit	d__Bacteria;p__Aquificota;c__Aquificae;o__Hydrogenothermales;f__Hydrogenothermaceae;g__Hydrogenothermus;s__Hydrogenothermus sp003978675	GCA_003978675.1	96.1	k__Bacteria (UID3060)	96.57	3.05	20	8.09687	0.000632254	0.00100947	8.09687	0.825498	0	0.00343734	0.00469268	0.593359	1.3444	0.226374	0.793446	0.150691	0.259259	0.00391831	0.00259243
BinSanityLC-kmean-bin_76-bin_6-refined_10	"All fluids" Megahit	d__Bacteria;p__Bacteroidota;c__Bacteroidia;o__Bacteroidales;f__UBA7960;g__SKVR01;s__	GCA_007132585.1	85.83	k__Bacteria (UID2569)	51.25	5.91	5.26	0.613839	0.00372791	0.00259754	0.15096	0.026269	0	0.00554793	0.00299586	0.400551	0.613839	0.189698	0.164677	0.113949	0.245144	0.00432758	0.00284245
BinSanityLC-kmean-bin_76-bin_5-refined_2	"All fluids" Megahit	d__Bacteria;p__Bacteroidota;c__Bacteroidia;o__Chitinophagales;f__Saprospiraceae;g__HyVt-613;s__	GCA_011371135.1	76.64	p__Bacteroidetes (UID2591)	76.94	1.6	14.29	1.36508	0.00606992	0.00151349	1.02569	0.106321	0	0.0323573	0.120607	0.0415217	0.276149	0.0910571	0.199535	0.738379	1.36508	0.108773	0.0580702
BinSanityLC-kmean-bin_76-bin_3-refined_31	"All fluids" Megahit	d__Bacteria;p__Bacteroidota;c__Bacteroidia;o__Chitinophagales;f__Saprospiraceae;g__HyVt-613;s__	GCA_011371135.1	76.37	k__Bacteria (UID203)	55.85	10.05	7.69	0.310561	0.0031056	0.00123416	0.28234	0.0601029	0	0.0900859	0.115478	0.00880186	0.0847828	0.0218948	0.0621609	0.220468	0.310561	0.0781944	0.0617928
BinSanityLC-kmean-bin_55-bin_1-refined_2	"All fluids" Megahit	d__Bacteria;p__Bacteroidota;c__Bacteroidia;o__Chitinophagales;f__Saprospiraceae;g__Saprospira;s__	GCF_000275825.1	94.52	p__Bacteroidetes (UID2591)	87.56	0.5	100	3.01703	0.00258357	0.00151909	1.72166	0.129327	0	0.0020555	0.0026106	0.222354	3.01703	0.372866	0.938497	0.352964	0.342567	0.00349831	0.00323532
BinSanityLC-kmean-bin_93-bin_0-refined_18	"All fluids" Megahit	d__Bacteria;p__Bacteroidota;c__Bacteroidia;o__Chitinophagales;f__UBA8649;g__;s__	N/A	N/A	p__Bacteroidetes (UID2591)	96.06	1.23	0	3.29706	0.0039514	0.00184018	3.29706	0.103305	0	0.0115893	0.0155928	0.0581581	0.664429	0.0695003	0.0628853	0.130672	0.25453	0.0412484	0.0109485
BinSanityLC-kmean-bin_55-bin_4-refined_3	"All fluids" Megahit	d__Bacteria;p__Bacteroidota;c__Bacteroidia;o__Flavobacteriales;f__Flavobacteriaceae;g__;s__	N/A	N/A	k__Bacteria (UID203)	95.98	65.28	1.39	2.32124	0.0563621	0.0763843	1.59398	0.251282	0.00238797	0.0420918	0.0540699	0.0800715	2.32124	0.59991	0.485573	0.644159	0.956192	0.0365216	0.0168428
BinSanityLC-kmean-bin_55-bin_4-refined_7	"All fluids" Megahit	d__Bacteria;p__Bacteroidota;c__Bacteroidia;o__Flavobacteriales;f__Flavobacteriaceae;g__;s__	N/A	N/A	f__Flavobacteriaceae (UID2845)	75.52	2.82	0	2.15258	0.0102967	0.00480178	1.64168	0.189387	0	0.0652096	0.172534	0.16354	2.15258	0.404359	0.219208	0.623988	1.78253	0.24937	0.0511169
BinSanityLC-kmean-bin_69-bin_1	"All fluids" Megahit	d__Bacteria;p__Bacteroidota;c__Bacteroidia;o__Flavobacteriales;f__Flavobacteriaceae;g__Aureibaculum;s__Aureibaculum sp003511845	GCA_003511845.1	99.19	f__Flavobacteriaceae (UID2845)	81.01	4.09	4.55	15.2789	0.0418648	0.0368307	8.4321	0.558253	0	0.407279	1.03398	0.157729	15.2789	0.937078	0.46275	1.16994	4.21166	0.25697	0.0891037
BinSanityLC-kmean-bin_93-bin_0-refined_19	"All fluids" Megahit	d__Bacteria;p__Bacteroidota;c__Bacteroidia;o__Flavobacteriales;f__Flavobacteriaceae;g__QNYL01;s__	GCA_003973375.1	75.86	k__Bacteria (UID203)	98.28	26.54	0	2.64339	0.0102462	0.0117113	2.64339	0.100312	0.0186769	0.0664819	0.0700311	0.0368445	0.625901	0.0734012	0.125826	0.251907	0.233318	0.0358516	0.0245889
BinSanityLC-kmean-bin_76-bin_5-refined_7	"All fluids" Megahit	d__Bacteria;p__Bacteroidota;c__Bacteroidia;o__Flavobacteriales;f__Flavobacteriaceae;g__RZ26;s__	N/A	N/A	k__Bacteria (UID203)	55.17	0.86	100	1.20468	0.0103913	0.00472238	1.20468	0.0971984	0	0.0540645	0.0706788	0.0357043	0.629018	0.0908912	0.0941026	0.255342	0.99682	0.0678606	0.0374449
BinSanityLC-kmean-bin_55-bin_5-refined_1	"All fluids" Megahit	d__Bacteria;p__Bipolaricaulota;c__Bipolaricaulia;o__Bipolaricaulales;f__Bipolaricaulaceae;g__UBA3574;s__	GCA_002375935.1	81.13	k__Bacteria (UID203)	58.62	0	0	11.8773	0.00259066	0.00135674	0.0362086	0.0907882	11.8773	0.0801454	0.0206684	4.6436	0.987347	0.341462	2.94489	3.59155	2.4999	0.10844	0.0852001
BinSanityLC-kmean-bin_98-bin_1	"All fluids" Megahit	d__Bacteria;p__Bipolaricaulota;c__Bipolaricaulia;o__UBA7950;f__UBA7950;g__UBA7950;s__UBA7950 sp003535305	GCA_003535305.1	98.76	k__Bacteria (UID203)	51.13	0	0	22.3645	3.95991	3.55996	0.1374	0.152238	1.295	0.926423	0.505633	22.3645	11.393	6.92958	12.6152	2.58767	2.88108	10.5605	11.145
BinSanityLC-kmean-bin_61-bin_1-refined_0	"All fluids" Megahit	d__Bacteria;p__Bipolaricaulota;c__Bipolaricaulia;o__UBA7950;f__UBA9294;g__;s__	GCA_003545155.1	77.46	k__Bacteria (UID203)	70.69	0	0	2.35484	0.737656	0.765985	0.00299336	0.017199	0.194282	0.0446331	0.0147996	2.35484	1.51491	0.555031	0.470485	0.25677	0.139498	1.02491	0.947308
BinSanityLC-kmean-bin_55-bin_2-refined_1	"All fluids" Megahit	d__Bacteria;p__Campylobacterota;c__Campylobacteria;o__Campylobacterales;f__Arcobacteraceae;g__CAIJNA01;s__	GCA_903821805.1	77.22	k__Bacteria (UID3060)	87.8	10.16	3.33	1.64257	0.00469896	0.000992368	0.51667	0.278044	0	0.0622218	0.116888	0.374208	0.635176	1.12305	1.42766	0.988754	1.64257	0.275504	0.0750454
BinSanityLC-kmean-bin_32-bin_1-refined_0	"All fluids" Megahit	d__Bacteria;p__Campylobacterota;c__Campylobacteria;o__Campylobacterales;f__Sulfurospirillaceae;g__Sulfurospirillum_A;s__	GCF_000597725.1	77.62	p__Proteobacteria (UID3061)	90.41	0	0	9.07008	0.0212574	0.00966426	0.466714	0.0401541	0.0762068	0.0514694	0.0568084	0.360567	9.07008	0.710883	1.90084	0.308458	0.324733	0.104507	0.139695
BinSanityLC-kmean-bin_55-bin_1-refined_0	"All fluids" Megahit	d__Bacteria;p__Campylobacterota;c__Campylobacteria;o__Campylobacterales;f__Sulfurospirillaceae;g__Sulfurospirillum_A;s__	GCF_000597725.1	77.02	p__Proteobacteria (UID3061)	71.47	0.96	0	3.37481	0.0274449	0.0112329	3.37481	0.109286	0.0836841	0.101349	0.121885	0.459644	3.00025	0.73987	1.56863	0.575199	0.565637	0.0119307	0.0830712
BinSanityLC-kmean-bin_79-bin_1-refined_0	"All fluids" Megahit	d__Bacteria;p__Campylobacterota;c__Campylobacteria;o__Campylobacterales;f__Sulfurospirillaceae;g__Sulfurospirillum_A;s__	GCF_000597725.1	77.96	p__Proteobacteria (UID3061)	53.94	2.45	36.36	24.0544	0.0781439	0.0438552	8.10052	1.09553	0.256504	0.356052	0.428782	4.69793	24.0544	4.14545	14.2323	6.15744	4.87074	0.0827119	0.0731381
BinSanityLC-kmean-bin_53-bin_1	"All fluids" Megahit	d__Bacteria;p__Campylobacterota;c__Campylobacteria;o__Campylobacterales;f__Sulfurovaceae;g__Sulfurovum;s__	GCA_002733355.1	83.03	k__Bacteria (UID3060)	99.59	3.99	7.14	34.9798	0.0111254	0.0170442	34.9798	0.334305	0	0.25047	0.0139819	0.0150537	0.179357	0.0336119	0.0352065	0.102638	0.126778	0.0144796	0.00905706
BinSanityLC-kmean-bin_76-bin_4-refined_37	"All fluids" Megahit	d__Bacteria;p__Campylobacterota;c__Campylobacteria;o__Campylobacterales;f__Sulfurovaceae;g__Sulfurovum;s__	GCF_000296775.1	81.56	k__Bacteria (UID203)	54.31	12.93	15.38	1.0942	0.00100546	0.000701097	0.0529904	0.0559803	0.0200948	0.370908	1.0942	0.0398599	0.0339007	0.00812982	0.0369652	0.101548	0.0786201	0.289267	0.220893
BinSanityLC-kmean-bin_55-bin_2-refined_5	"All fluids" Megahit	d__Bacteria;p__Campylobacterota;c__Campylobacteria;o__Campylobacterales;f__Sulfurovaceae;g__UBA1140;s__	N/A	N/A	k__Bacteria (UID3060)	89.79	48.42	51.81	1.52482	0.00566179	0.00200064	0.942433	0.30725	0	0.0705614	0.127541	0.365742	0.818394	0.516958	0.693112	0.97979	1.52482	0.371081	0.135263
BinSanityLC-kmean-bin_76-bin_4-refined_35	"All fluids" Megahit	d__Bacteria;p__Chloroflexota;c__Anaerolineae;o__Anaerolineales;f__UBA11657;g__;s__	N/A	N/A	k__Bacteria (UID1452)	73.39	5.43	20	0.570416	0.000558202	0.000314553	0.137303	0.273262	0.0275615	0.140144	0.570416	0.022162	0.105565	0.0544707	0.0914778	0.211618	0.192779	0.102687	0.32821
BinSanityLC-kmean-bin_76-bin_4-refined_55	"All fluids" Megahit	d__Bacteria;p__Chloroflexota;c__Dehalococcoidia;o__GCA-2717565;f__GCA-2717565;g__GCA-2717565;s__	GCA_002717565.1	77.55	k__Bacteria (UID203)	52.81	43.68	3.9	0.346334	0.0191777	0.0131498	0.113495	0.192654	0.0245779	0.171165	0.346334	0.103236	0.073981	0.0335667	0.161277	0.191865	0.14898	0.184063	0.24542
BinSanityLC-kmean-bin_24-bin_2-refined_0	"All fluids" Megahit	d__Bacteria;p__Chloroflexota;c__Dehalococcoidia;o__SAR202;f__GCA-002694895;g__GCA-002694895;s__	N/A	N/A	k__Bacteria (UID203)	77.05	17.71	7.14	0.718953	0.00354176	0.00344629	0.250445	0.59412	0.0113137	0.666861	0.718953	0.0427605	0.272598	0.0795416	0.37721	0.582235	0.387439	0.492734	0.524287
BinSanityLC-kmean-bin_24-bin_0-refined_6	"All fluids" Megahit	d__Bacteria;p__Chloroflexota;c__Dehalococcoidia;o__SAR202;f__UBA11138;g__UBA1123;s__UBA1123 sp002710885	GCA_002710885.1	98.16	k__Bacteria (UID1452)	79.44	4.43	36.36	2.04592	0.000599615	0.000326967	0.474495	0.809381	0.135904	0.480259	2.04592	0.379493	0.258231	0.0786229	0.599914	0.691498	0.545127	0.695548	1.16977
BinSanityLC-kmean-bin_76-bin_4-refined_18	"All fluids" Megahit	d__Bacteria;p__Chloroflexota;c__Dehalococcoidia;o__SAR202;f__UBA826;g__;s__	N/A	N/A	k__Bacteria (UID1452)	76.87	29.51	1.69	0.366391	0.000767966	0.000469189	0.0997964	0.179929	0.00449313	0.186955	0.366391	0.0455807	0.0723415	0.0257431	0.144858	0.188841	0.141999	0.196943	0.235999
BinSanityLC-kmean-bin_24-bin_2-refined_3	"All fluids" Megahit	d__Bacteria;p__Chloroflexota;c__Dehalococcoidia;o__SAR202;f__UBA826;g__GCA-002712965;s__	GCA_002696685.1	98.6	k__Bacteria (UID203)	65.52	23.9	7.69	0.847854	0.00201471	0.0015796	0.21268	0.416556	0.0745776	0.531907	0.847854	0.65138	0.178151	0.0549459	0.355091	0.412933	0.318344	0.590768	0.574417
BinSanityLC-kmean-bin_76-bin_0-refined_11	"All fluids" Megahit	d__Bacteria;p__Chloroflexota;c__Dehalococcoidia;o__SAR202;f__UBA826;g__UBA11795;s__	GCA_002708065.1	94.25	k__Bacteria (UID203)	90.31	69.53	48.61	0.56642	0.000310441	0.000242067	0.238586	0.409911	0.0150174	0.261918	0.56642	0.166363	0.1393	0.0501085	0.323561	0.346949	0.240818	0.258104	0.365998
BinSanityLC-kmean-bin_76-bin_0-refined_14	"All fluids" Megahit	d__Bacteria;p__Chloroflexota;c__Dehalococcoidia;o__SAR202;f__UBA826;g__UBA11996;s__UBA11996 sp002435305	GCA_002435305.1	98.2	k__Bacteria (UID203)	92.98	83.01	38.05	0.524164	0.000426938	0.000304121	0.199627	0.409712	0.0135401	0.321463	0.524164	0.125631	0.164826	0.0523115	0.335492	0.384512	0.240143	0.301594	0.344568
BinSanityLC-kmean-bin_76-bin_3-refined_46	"All fluids" Megahit	d__Bacteria;p__Chloroflexota;c__Dehalococcoidia;o__SAR202;f__VXLM01;g__;s__	GCA_009841605.1	77.86	k__Bacteria (UID203)	76.25	52.35	0	0.242083	0.00592848	0.00228054	0.0703108	0.135243	0.0183725	0.109821	0.242083	0.0636013	0.0453769	0.0178297	0.103076	0.106791	0.0876591	0.110861	0.143258
BinSanityLC-kmean-bin_76-bin_3-refined_32	"All fluids" Megahit	d__Bacteria;p__Chloroflexota;c__Dehalococcoidia;o__SAR202;f__VXLM01;g__;s__	GCA_009841605.1	76.56	k__Bacteria (UID203)	71.79	82.84	1.39	0.204825	0.00162325	0.000853535	0.0813713	0.132534	0.0296762	0.137492	0.204825	0.0644366	0.0452878	0.0189282	0.106317	0.114108	0.0990018	0.104752	0.128259
BinSanityLC-kmean-bin_76-bin_4-refined_32	"All fluids" Megahit	d__Bacteria;p__Chloroflexota;c__Dehalococcoidia;o__UBA1151;f__TMED-70;g__GCA-2718455;s__	GCA_002718455.1	92.53	k__Bacteria (UID203)	96.55	156.25	0.26	0.428473	0.0020442	0.00188347	0.111635	0.21745	0.0173481	0.428473	0.390054	0.0711492	0.0880246	0.037494	0.121323	0.294586	0.187531	0.206592	0.213053
BinSanityLC-kmean-bin_76-bin_4-refined_20	"All fluids" Megahit	d__Bacteria;p__Chloroflexota;c__Dehalococcoidia;o__UBA2963;f__UBA2963;g__;s__	N/A	N/A	k__Bacteria (UID1452)	60.1	15.49	4	2.37986	0.000365305	0.000673748	0.111956	0.175731	2.37986	0.171772	0.491168	0.181662	0.0580853	0.025093	0.160306	0.119989	0.142968	0.200709	0.302184
BinSanityLC-kmean-bin_76-bin_4-refined_13	"All fluids" Megahit	d__Bacteria;p__Chloroflexota;c__Dehalococcoidia;o__UBA2985;f__UBA2985;g__;s__	N/A	N/A	k__Bacteria (UID1452)	82.83	6.02	16.67	0.51054	0.00132389	0.000656294	0.0680647	0.139255	0.0232279	0.15026	0.51054	0.105173	0.0484227	0.0189426	0.10536	0.1278	0.11214	0.203869	0.279279
BinSanityLC-kmean-bin_76-bin_4-refined_34	"All fluids" Megahit	d__Bacteria;p__Chloroflexota;c__Dehalococcoidia;o__UBA2985;f__UBA2985;g__VFHP01;s__	GCA_009391535.1	90.37	k__Bacteria (UID203)	73.28	15.91	2.7	0.414621	0.00142229	0.00093095	0.0789592	0.140491	0.00652499	0.238921	0.414621	0.0189352	0.0475447	0.017832	0.098375	0.153809	0.121848	0.215086	0.253337
BinSanityLC-kmean-bin_24-bin_0-refined_2	"All fluids" Megahit	d__Bacteria;p__Chloroflexota;c__Dehalococcoidia;o__UBA3495;f__UBA3495;g__UBA9611;s__UBA9611 sp002697005	GCA_002697005.1	98.79	k__Bacteria (UID1452)	66.74	2.88	60	1.5758	0.000300332	0.000429211	0.651494	1.46792	0.458541	0.801841	1.09114	1.5758	0.402798	0.187011	1.14235	0.824134	0.723645	0.495708	0.895246
BinSanityLC-kmean-bin_76-bin_4-refined_12	"All fluids" Megahit	d__Bacteria;p__Chloroflexota;c__Dehalococcoidia;o__UBA3495;f__UBA3495;g__UBA9611;s__UBA9611 sp002698265	GCA_002698265.1	98.39	k__Bacteria (UID203)	82.41	12.85	24.24	0.369919	0.000311453	0.000351185	0.127295	0.164399	0.118014	0.233508	0.369919	0.363835	0.099422	0.0250638	0.176869	0.23789	0.176973	0.287473	0.25351
BinSanityLC-kmean-bin_46-bin_3-refined_4	"All fluids" Megahit	d__Bacteria;p__Chloroflexota;c__Dehalococcoidia;o__UBA3495;f__UBA3495;g__UBA9611;s__UBA9611 sp009391975	N/A	N/A	k__Bacteria (UID203)	51.44	5.04	27.78	4.58519	0.000787215	0.00131505	0.857927	2.06468	1.15988	1.68148	2.90386	4.58519	0.756363	0.219632	1.5312	1.47092	1.4671	1.78479	1.97232
BinSanityLC-kmean-bin_76-bin_4-refined_38	"All fluids" Megahit	d__Bacteria;p__Chloroflexota;c__Dehalococcoidia;o__UBA6952;f__QGNO01;g__QGNO01;s__	GCA_003228195.2	88.72	k__Bacteria (UID203)	94.83	82.24	0	0.448826	0.00155521	0.000732683	0.133094	0.197846	0.059279	0.287077	0.448826	0.102605	0.0751876	0.0535862	0.191454	0.226518	0.149159	0.19622	0.252887
BinSanityLC-kmean-bin_76-bin_4-refined_9	"All fluids" Megahit	d__Bacteria;p__Chloroflexota;c__Dehalococcoidia;o__UBA6952;f__UBA6952;g__;s__	N/A	N/A	k__Bacteria (UID203)	61.39	28.95	30.43	0.337953	0.000863831	0.000467278	0.0930272	0.197702	0.02889	0.181791	0.337953	0.179604	0.0759892	0.0277769	0.149653	0.172804	0.151705	0.218258	0.27228
BinSanityLC-kmean-bin_76-bin_4-refined_31	"All fluids" Megahit	d__Bacteria;p__Chloroflexota;c__UBA11872;o__UBA11872;f__UBA11872;g__;s__	N/A	N/A	k__Bacteria (UID1452)	87.65	13.46	0	0.503251	0.00037462	0.000231787	0.11534	0.196758	0.0185561	0.114864	0.503251	0.0268207	0.072569	0.0135017	0.0717574	0.151779	0.294865	0.180073	0.365867
BinSanityLC-kmean-bin_76-bin_3-refined_10	"All fluids" Megahit	d__Bacteria;p__Chloroflexota;c__UBA11872;o__UBA11872;f__UBA11872;g__;s__	N/A	N/A	k__Bacteria (UID1452)	59.17	6.1	0	0.233915	0.000293524	0.000369891	0.0972151	0.153786	0.162531	0.205525	0.233915	0.0112932	0.0416522	0.0112408	0.0441708	0.10178	0.23379	0.0758618	0.152724
BinSanityLC-kmean-bin_24-bin_2-refined_11	"All fluids" Megahit	d__Bacteria;p__Desulfobacterota_B;c__Binatia;o__Bin18;f__Bin18;g__Bin18;s__	N/A	N/A	k__Bacteria (UID203)	87.3	13.64	5	0.915493	0.00388687	0.0036665	0.177144	0.289565	0.045658	0.302579	0.915493	0.12932	0.10128	0.0568907	0.199732	0.327887	0.626668	0.552172	0.680092
BinSanityLC-kmean-bin_55-bin_4-refined_5	"All fluids" Megahit	d__Bacteria;p__Desulfobacterota;c__Desulfobulbia;o__Desulfobulbales;f__Desulfobulbaceae;g__;s__	N/A	N/A	c__Deltaproteobacteria (UID3217)	92.99	1.14	40	3.06237	0.0376775	0.0141494	2.07275	0.153887	0.0110644	0.0453826	0.0867859	0.597396	3.06237	1.67198	0.74144	0.626295	0.661352	0.00669417	0.00859513
BinSanityLC-kmean-bin_13-bin_2	"All fluids" Megahit	d__Bacteria;p__Desulfobacterota;c__Desulfobulbia;o__Desulfobulbales;f__Desulfobulbaceae;g__;s__	N/A	N/A	c__Deltaproteobacteria (UID3217)	88.49	2.27	0	1.93548	0.000813474	0.000704189	0.382948	0.178514	0	0.000298423	0.000454035	0.0247204	0.0782454	1.93548	0.675527	0.121982	0.0262131	0.00122742	0.00105639
BinSanityLC-kmean-bin_55-bin_1-refined_4	"All fluids" Megahit	d__Bacteria;p__Firmicutes_A;c__Clostridia;o__Peptostreptococcales;f__Natronincolaceae;g__GCA-2733545;s__	GCA_002733545.1	86.42	k__Bacteria (UID203)	98.28	79.31	34.26	1.9226	0.0327643	0.0294008	0.159004	0.0518713	0.0843911	0.0308222	0.0113872	0.385376	1.9226	0.887849	1.03855	0.302884	0.303366	0.0341924	0.0205999
BinSanityLC-kmean-bin_32-bin_1-refined_1	"All fluids" Megahit	d__Bacteria;p__Firmicutes_B;c__Desulfotomaculia;o__Desulfotomaculales;f__Desulfotomaculaceae;g__;s__	N/A	N/A	p__Firmicutes (UID1022)	89.26	1.9	0	8.29586	0.0195866	0.0248071	0.0522005	0.0526289	0.0468729	0.0113074	0.00838801	3.17366	8.29586	0.752867	0.407577	0.750601	0.736766	0.300085	0.148437
BinSanityLC-kmean-bin_76-bin_6-refined_16	"All fluids" Megahit	d__Bacteria;p__Firmicutes_B;c__Desulfotomaculia;o__Desulfotomaculales;f__Desulfotomaculaceae;g__Desulfohalotomaculum;s__	GCF_000711975.1	75.89	p__Firmicutes (UID1022)	61.24	0.47	0	0.693767	0.00383985	0.00136763	0.0349111	0.00852374	0	0.00207382	0.0266875	0.0898523	0.693767	0.298426	0.189953	0.0925894	0.0858221	0.00783439	0.00412725
BinSanityLC-kmean-bin_26-bin_1-refined_1	"All fluids" Megahit	d__Bacteria;p__Firmicutes_D;c__Dethiobacteria;o__PWVN01;f__PWVN01;g__;s__	N/A	N/A	p__Firmicutes (UID241)	79.14	28.56	40	2.76899	0.0283804	0.0153124	0.00193598	0.00466401	0.0409736	0.0389595	0.0111307	0.269373	0.152458	0.227889	0.1881	0.0779272	0.100844	2.76899	2.59632
BinSanityLC-kmean-bin_26-bin_0-refined_1	"All fluids" Megahit	d__Bacteria;p__Firmicutes_D;c__Dethiobacteria;o__PWVN01;f__PWVN01;g__;s__	N/A	N/A	p__Firmicutes (UID241)	52.54	0.99	0	3.40313	0.0564121	0.029651	0.0104741	0.0137409	0.18478	0.109436	0.115089	0.0349556	0.097416	0.0911411	0.113874	0.0800497	0.0787843	3.40313	3.35882
BinSanityLC-kmean-bin_76-bin_6-refined_8	"All fluids" Megahit	d__Bacteria;p__Firmicutes;c__Bacilli;o__Acholeplasmatales;f__Acholeplasmataceae;g__UBA2284;s__	GCA_003249785.1	77.44	k__Bacteria (UID203)	98.28	81.9	0	0.768056	0.0161318	0.011354	0.162733	0.0401442	0	0.0192945	0.0176167	0.0727007	0.768056	0.35383	0.350824	0.172132	0.244647	0.0288838	0.0166982
BinSanityLC-kmean-bin_24-bin_2-refined_5	"All fluids" Megahit	d__Bacteria;p__Gemmatimonadota;c__Gemmatimonadetes;o__Longimicrobiales;f__UBA6960;g__UBA1138;s__	GCA_002724575.1	88.86	k__Bacteria (UID2495)	72.3	16.67	15.15	0.919135	0.0110937	0.0066631	0.271591	0.490405	0.182516	0.450541	0.919135	0.220388	0.122978	0.0642131	0.365781	0.459385	0.816697	0.552324	0.73292
BinSanityLC-kmean-bin_76-bin_4-refined_19	"All fluids" Megahit	d__Bacteria;p__Gemmatimonadota;c__Gemmatimonadetes;o__Longimicrobiales;f__UBA6960;g__UBA822;s__	GCA_002731735.1	96.81	k__Bacteria (UID203)	63.17	10.92	0	0.342496	0.000592506	0.000562	0.0905038	0.123769	0.0905462	0.178795	0.342496	0.0349309	0.0419667	0.016892	0.11707	0.122703	0.15283	0.181871	0.226481
BinSanityLC-kmean-bin_76-bin_4-refined_26	"All fluids" Megahit	d__Bacteria;p__Latescibacterota;c__JAAXHH01;o__JAAXHH01;f__JAAXHH01;g__;s__	N/A	N/A	k__Bacteria (UID2495)	85.45	2.3	0	0.407397	0.00136967	0.00106235	0.0662546	0.0741582	0.00602825	0.0623628	0.265799	0.0245026	0.0334512	0.0159525	0.0800593	0.0644582	0.0988	0.23528	0.407397
BinSanityLC-kmean-bin_76-bin_4-refined_54	"All fluids" Megahit	d__Bacteria;p__Marinisomatota;c__Marinisomatia;o__Marinisomatales;f__TCS55;g__UBA2126;s__	GCA_002713385.1	96.3	k__Bacteria (UID2495)	57.33	4.4	60	0.393867	0.00125271	0.000588025	0.134338	0.199412	0.0176698	0.188955	0.393867	0.0271403	0.0820599	0.0192108	0.18363	0.213511	0.20259	0.205036	0.238085
BinSanityLC-kmean-bin_76-bin_4-refined_7	"All fluids" Megahit	d__Bacteria;p__Marinisomatota;c__Marinisomatia;o__Marinisomatales;f__UBA1611;g__TMED80;s__	GCA_002713885.1	81.63	k__Bacteria (UID2495)	89.56	59.5	0	0.357799	0.00125313	0.000861054	0.085947	0.19866	0.0114825	0.267779	0.357799	0.0375209	0.0804856	0.0275085	0.140778	0.205171	0.17932	0.206247	0.224917
BinSanityLC-kmean-bin_76-bin_4-refined_43	"All fluids" Megahit	d__Bacteria;p__Marinisomatota;c__Marinisomatia;o__Marinisomatales;f__UBA8229;g__AB-629-J13;s__	GCA_002346675.1	76.61	k__Bacteria (UID2495)	81.71	6.59	0	0.458541	0.000335191	8.70711e-05	0.158885	0.180985	0	0.202543	0.458541	0.035706	0.0664728	0.0191974	0.126425	0.321812	0.209805	0.199692	0.180738
BinSanityLC-kmean-bin_26-bin_1-refined_0	"All fluids" Megahit	d__Bacteria;p__NPL-UPA2;c__NPL-UPA2;o__NPL-UPA2;f__;g__;s__	GCA_013151555.1	78.59	k__Bacteria (UID2565)	50.93	2.35	0	4.20225	0.0281132	0.0217772	0.000450505	0.00099497	4.20225	0.142166	0.017773	0.297046	0.00478059	0.0106824	0.0129733	0.00865034	0.00625761	3.02499	2.341
BinSanityLC-kmean-bin_24-bin_3-refined_2	"All fluids" Megahit	d__Bacteria;p__NPL-UPA2;c__NPL-UPA2;o__NPL-UPA2;f__JAADIA01;g__;s__	GCA_013151555.1	77.86	k__Bacteria (UID203)	67.95	13.17	16	1.28991	0.233056	0.240194	0.00026567	0.00199265	0.0704823	0.0773442	0.0236942	0.00269646	0.00844433	0.0134961	0.0140907	0.0217905	0.020218	1.28991	1.07182
BinSanityLC-kmean-bin_61-bin_1-refined_1	"All fluids" Megahit	d__Bacteria;p__NPL-UPA2;c__NPL-UPA2;o__NPL-UPA2;f__JAADIA01;g__;s__	GCA_013151555.1	77.67	k__Bacteria (UID2565)	66.44	5.38	0	0.860503	0.860503	0.856904	0.000617787	0.00438866	0.00163567	0.0837527	0.0406091	0.223037	0.417769	0.440932	0.441849	0.12138	0.109008	0.315368	0.291447
BinSanityLC-kmean-bin_76-bin_3-refined_14	"All fluids" Megahit	d__Bacteria;p__Patescibacteria;c__;o__;f__;g__;s__	N/A	N/A	k__Bacteria (UID203)	57.84	28.68	0	0.604466	0.00521219	0.00259224	0.217462	0.0690756	0	0.553727	0.604466	0.0382181	0.0881242	0.0372126	0.158392	0.260444	0.163388	0.0794153	0.0827101
BinSanityLC-kmean-bin_55-bin_2-refined_7	"All fluids" Megahit	d__Bacteria;p__Patescibacteria;c__Gracilibacteria;o__BD1-5;f__UBA6164;g__JAACSU01;s__	GCA_010119145.1	77.99	k__Bacteria (UID203)	71.55	3.45	100	1.17833	0.00818836	0.00240121	1.17833	0.211873	0.0880327	0.0748391	0.0669155	0.5095	1.00442	0.328397	0.631562	1.11426	0.939383	0.051921	0.0400899
low_completion-refined_16	"All fluids" Megahit	d__Bacteria;p__Patescibacteria;c__Gracilibacteria;o__BD1-5;f__UBA6164;g__UBA6164;s__	GCA_002422305.1	79.74	k__Bacteria (UID203)	54	0.16	100	9.68769	0.0566667	0.0625936	5.02378	1.00936	0	0.181507	0.199593	0.0866639	9.68769	1.88808	2.96578	2.56351	2.41355	0.0441026	0.0269042
BinSanityLC-kmean-bin_76-bin_5-refined_4	"All fluids" Megahit	d__Bacteria;p__Patescibacteria;c__Paceibacteria;o__Paceibacterales;f__PEYH01;g__;s__	GCA_002774465.1	74.65	k__Bacteria (UID203)	72.54	0	0	1.34569	0.000710974	0.000339198	0.00447794	0.0330177	0	0.00114195	0.000958941	0.00915999	0.0734593	0.0674942	0.462342	0.518625	1.34569	0.0024278	0.00161387
low_completion-refined_23	"All fluids" Megahit	d__Bacteria;p__Patescibacteria;c__Paceibacteria;o__Paceibacterales;f__RBG-13-42-11;g__;s__	GCA_001821455.1	75.29	k__Bacteria (UID203)	59.46	33.67	18.33	2.42465	2.19232	2.42465	0.0178298	0.0165835	0.0970462	0.165951	0.0334821	0.502981	0.386893	0.318887	0.25959	0.136403	0.167695	0.475574	0.347787
low_completion-refined_32	"All fluids" Megahit	d__Bacteria;p__Patescibacteria;c__Paceibacteria;o__UBA9983_A;f__GCA-2747955;g__GCA-2747955;s__	GCA_002747955.1	75.09	k__Bacteria (UID203)	61	1.72	0	9.83301	3.08402	9.83301	0.10028	0.09473	0	0.0866983	0.0295641	0.0175435	9.29025	2.00681	0.674993	0.824052	1.22315	0.291239	0.126789
BinSanityLC-kmean-bin_76-bin_3-refined_79	"All fluids" Megahit	d__Bacteria;p__Patescibacteria;c__Paceibacteria;o__UBA9983_A;f__GCA-2747955;g__GCA-2747955;s__	GCA_002747955.1	75.41	k__Bacteria (UID203)	52.25	18.39	0	0.211782	0.018722	0.0553599	0.207445	0.106819	0	0.211782	0.0892762	0.0025766	0.166077	0.056764	0.085252	0.153096	0.140088	0.103851	0.063178
BinSanityLC-kmean-bin_55-bin_2-refined_8	"All fluids" Megahit	d__Bacteria;p__Patescibacteria;c__Paceibacteria;o__UBA9983_A;f__UBA1006;g__UBA1006;s__	GCA_002698305.1	83.04	k__Bacteria (UID203)	60.99	3.45	0	1.1808	0.00831988	0.00432605	0.874525	0.287511	0.0553891	0.0627377	0.0645858	0.134422	0.81652	0.37291	0.51651	0.917229	1.1808	0.0969879	0.0303994
BinSanityLC-kmean-bin_76-bin_6-refined_7	"All fluids" Megahit	d__Bacteria;p__Patescibacteria;c__Paceibacteria;o__UBA9983_A;f__UBA2163;g__;s__	N/A	N/A	k__Bacteria (UID203)	55.99	3.45	0	0.378531	0.00172172	0.000466959	0.128881	0.0562459	0	0.0165763	0.0197188	0.190607	0.378531	0.188101	0.312367	0.261947	0.220312	0.0234283	0.00970728
BinSanityLC-kmean-bin_55-bin_2-refined_9	"All fluids" Megahit	d__Bacteria;p__Patescibacteria;c__Paceibacteria;o__UBA9983_A;f__UBA2163;g__1-14-0-10-47-16;s__	GCA_002773395.1	77.09	k__Bacteria (UID203)	82.18	2.51	0	1.75799	0.00486447	0.00112783	0.283385	0.217725	0	0.00622286	0.0416501	0.275399	1.24717	0.27139	0.399921	1.75799	0.887232	0.0178187	0.00884606
BinSanityLC-kmean-bin_93-bin_0-refined_10	"All fluids" Megahit	d__Bacteria;p__Patescibacteria;c__Paceibacteria;o__UBA9983_A;f__UBA2163;g__OLB19;s__	GCA_002378195.1	77.27	k__Bacteria (UID203)	72.7	2.07	0	2.51112	0.00123147	0.000560444	2.51112	0.0371521	0.000317869	0.00603862	0.0118752	0.0216231	0.239928	0.0266937	0.0575709	0.041572	0.0482016	0.0080629	0.00483655
BinSanityLC-kmean-bin_76-bin_4-refined_46	"All fluids" Megahit	d__Bacteria;p__Planctomycetota;c__Planctomycetes;o__;f__;g__;s__	N/A	N/A	k__Bacteria (UID2565)	64.81	15.77	0	0.314796	0.00164544	0.001092	0.122011	0.203095	0.0254584	0.13306	0.314796	0.0911978	0.0804916	0.0313994	0.228366	0.194022	0.141803	0.139309	0.194099
BinSanityLC-kmean-bin_93-bin_0-refined_13	"All fluids" Megahit	d__Bacteria;p__Planctomycetota;c__UBA1135;o__UBA1135;f__UBA1135;g__GCA-2746235;s__	GCA_002746235.1	77.58	k__Bacteria (UID2565)	89.39	0.1	100	3.25081	8.21151e-05	2.81546e-05	3.25081	0.0450605	0	0.000503786	0.00484853	0.0020866	0.0357277	0.00801246	0.0237805	0.0181801	0.0197829	0.00193408	0.00179693
BinSanityLC-kmean-bin_76-bin_4-refined_6	"All fluids" Megahit	d__Bacteria;p__Planctomycetota;c__UBA8108;o__UBA1146;f__UBA1146;g__UBA1146;s__UBA1146 sp002711105	GCA_002711105.1	99.71	k__Bacteria (UID2565)	97.66	5.68	0	0.311285	0.000648082	0.000430422	0.106646	0.175777	0.0183046	0.112266	0.311285	0.0291908	0.0657334	0.0246511	0.168215	0.268416	0.112341	0.210384	0.217758
BinSanityLC-kmean-bin_76-bin_0-refined_9	"All fluids" Megahit	d__Bacteria;p__Planctomycetota;c__UBA8108;o__UBA8108;f__UBA8108;g__UBA8108;s__UBA8108 sp002695115	GCA_002695115.1	99.16	k__Bacteria (UID203)	100	76.95	47.44	0.515674	0.000243469	0.000297915	0.253066	0.361169	0.110621	0.217769	0.515674	0.0496671	0.116566	0.0473289	0.377312	0.327739	0.244972	0.319274	0.410808
BinSanityLC-kmean-bin_76-bin_4-refined_44	"All fluids" Megahit	d__Bacteria;p__Poribacteria;c__WGA-4E;o__WGA-4E;f__UBA9662;g__GCA-2699335;s__GCA-2699335 sp002699335	GCA_002699335.1	98.77	k__Bacteria (UID2565)	92.59	8.36	0	0.382502	0.000491258	0.000193614	0.217105	0.23939	0.006252	0.147136	0.270295	0.116517	0.114768	0.0241634	0.229536	0.382502	0.240595	0.180799	0.204201
BinSanityLC-kmean-bin_76-bin_3-refined_50	"All fluids" Megahit	d__Bacteria;p__Proteobacteria;c__Alphaproteobacteria;o__HIMB59;f__HIMB59;g__;s__	N/A	N/A	k__Bacteria (UID203)	65.3	50.77	0	0.617379	0.00488379	0.00730126	0.158481	0.122881	0	0.617379	0.140406	0.00651982	0.0985688	0.0319738	0.0757334	0.178964	0.163428	0.110512	0.0631366
BinSanityLC-kmean-bin_93-bin_0-refined_8	"All fluids" Megahit	d__Bacteria;p__Proteobacteria;c__Alphaproteobacteria;o__Micavibrionales;f__Micavibrionaceae;g__;s__	N/A	N/A	k__Bacteria (UID203)	97.41	31.27	2.02	1.75862	0.000849522	0.000576017	1.75862	0.0663013	0	0.0128449	0.0105814	0.0667316	0.312713	0.053654	0.17148	0.154894	0.140848	0.0205735	0.0111359
BinSanityLC-kmean-bin_24-bin_2-refined_16	"All fluids" Megahit	d__Bacteria;p__Proteobacteria;c__Alphaproteobacteria;o__Pelagibacterales;f__Pelagibacteraceae;g__;s__	N/A	N/A	k__Bacteria (UID2495)	60.51	27.22	11.11	2.09622	0.000385114	0.00061426	0.186335	0.737055	0.0527625	2.09622	0.575531	0.113633	0.377006	0.107912	0.26102	0.847081	0.586909	0.688313	0.38975
BinSanityLC-kmean-bin_76-bin_6-refined_17	"All fluids" Megahit	d__Bacteria;p__Proteobacteria;c__Alphaproteobacteria;o__Rhizobiales;f__Cohaesibacteraceae;g__Cohaesibacter;s__	N/A	N/A	o__Rhizobiales (UID3447)	85.03	2.78	50	0.766837	0.00116204	0.000842962	0.0997608	0.0274852	0	0.00179781	0.00437555	0.0238024	0.766837	0.271648	0.184176	0.185737	0.290386	0.00429863	0.00252289
BinSanityLC-kmean-bin_76-bin_6-refined_12	"All fluids" Megahit	d__Bacteria;p__Proteobacteria;c__Alphaproteobacteria;o__Rhizobiales;f__Rhizobiaceae;g__Chelativorans;s__	N/A	N/A	o__Rhizobiales (UID3450)	68.86	0.31	33.33	0.562989	1.23215e-05	0.000214591	0.0310211	0.0135863	0.0216008	0.000615974	0.00111571	0.00744905	0.562989	0.125343	0.300501	0.10491	0.168081	0.000246306	0.000166195
BinSanityLC-kmean-bin_76-bin_3-refined_45	"All fluids" Megahit	d__Bacteria;p__Proteobacteria;c__Alphaproteobacteria;o__Rhodobacterales;f__Rhodobacteraceae;g__;s__	N/A	N/A	k__Bacteria (UID203)	50.63	0	0	0.494929	0.00083398	0.000761522	0.494929	0.0291898	0	0.0129948	0.0174395	0.0141171	0.0422121	0.231117	0.0790095	0.123119	0.153602	0.0522123	0.022355
BinSanityLC-kmean-bin_55-bin_4-refined_9	"All fluids" Megahit	d__Bacteria;p__Proteobacteria;c__Alphaproteobacteria;o__Rhodobacterales;f__Rhodobacteraceae;g__Marinosulfonomonas;s__	GCA_003535335.1	80.5	f__Rhodobacteraceae (UID3356)	88.37	16.43	36.36	3.26277	0.0102409	0.00797961	1.41762	0.113369	0.016681	0.143912	0.349788	0.119414	3.26277	0.749438	0.394348	0.803271	1.1685	0.676061	0.899611
BinSanityLC-kmean-bin_93-bin_0-refined_16	"All fluids" Megahit	d__Bacteria;p__Proteobacteria;c__Alphaproteobacteria;o__Rhodobacterales;f__Rhodobacteraceae;g__Rhodobacter_B;s__	GCF_001078595.1	79	f__Rhodobacteraceae (UID3356)	93.69	1.36	23.08	1.65009	0.000113742	0.000271006	1.65009	0.0813189	0.00215153	0.00109809	0.00515409	0.0310438	0.476122	0.07963	0.107006	0.507347	0.888734	0.00633356	0.0046488
BinSanityLC-kmean-bin_32-bin_0-refined_0	"All fluids" Megahit	d__Bacteria;p__Proteobacteria;c__Alphaproteobacteria;o__Rhodobacterales;f__Rhodobacteraceae;g__UBA7951;s__UBA7951 sp003511785	GCA_003511785.1	99.67	f__Rhodobacteraceae (UID3360)	98.56	0.16	0	6.19663	0.00117454	0.00178575	6.19663	0.233227	0.00564059	0.00835922	0.0175605	0.558915	3.99149	0.818412	1.16535	0.805498	0.568685	0.000666168	0.00118754
BinSanityLC-kmean-bin_76-bin_4-refined_48	"All fluids" Megahit	d__Bacteria;p__Proteobacteria;c__Alphaproteobacteria;o__UBA8558;f__UBA8558;g__UBA8558;s__	GCA_002712065.1	97.52	k__Bacteria (UID2495)	86.41	34	7.02	0.309961	0.00543985	0.00422764	0.0897429	0.189259	0.0589413	0.309961	0.263564	0.125023	0.121354	0.0331501	0.145083	0.189757	0.162592	0.214403	0.198466
BinSanityLC-kmean-bin_76-bin_5-refined_6	"All fluids" Megahit	d__Bacteria;p__Proteobacteria;c__Gammaproteobacteria;o__Burkholderiales;f__Burkholderiaceae;g__Comamonas;s__Comamonas testosteroni_B	GCF_000739375.1	98.63	f__Comamonadaceae (UID4119)	91.18	16.58	33.6	6.33831	4.24304e-05	0.000154093	0.000685083	0.127153	6.33831	0.310842	0.00582951	0.166426	0.181316	1.09024e-05	2.17593e-05	0.00176117	1.8238	0.00172681	0.000729823
BinSanityLC-kmean-bin_76-bin_5-refined_10	"All fluids" Megahit	d__Bacteria;p__Proteobacteria;c__Gammaproteobacteria;o__Burkholderiales;f__Burkholderiaceae;g__Comamonas;s__Comamonas tsuruhatensis	GCF_001571325.1	98.57	f__Comamonadaceae (UID4119)	74.33	0.62	66.67	37.6327	7.92537e-05	0.000168145	0.00108688	0.230268	37.6327	0.135389	0.0135609	1.11706	0.0077812	5.65681e-05	0.000100562	0.00639722	2.05901	0.00278042	0.00197467
BinSanityLC-kmean-bin_76-bin_3-refined_56	"All fluids" Megahit	d__Bacteria;p__Proteobacteria;c__Gammaproteobacteria;o__Burkholderiales;f__Burkholderiaceae;g__Cupriavidus;s__Cupriavidus metallidurans	GCF_000196015.1	97.58	f__Burkholderiaceae (UID4003)	63.55	1.1	16.67	1.67985	0.000224401	0.00041428	0.023674	0.0459315	0.612494	1.67985	0.455331	0.0143999	0.0186524	0.00560612	0.00480142	0.0200368	0.302803	0.115106	0.0906079
BinSanityLC-kmean-bin_55-bin_3	"All fluids" Megahit	d__Bacteria;p__Proteobacteria;c__Gammaproteobacteria;o__Burkholderiales;f__Burkholderiaceae;g__Ralstonia;s__Ralstonia sp001078575	GCF_001078575.1	99.97	f__Burkholderiaceae (UID4003)	99.94	2.14	0	34.177	0.00128886	0.00162792	0.0418863	0.206272	34.177	0.785058	0.18209	0.960607	0.239904	0.0121668	0.00745301	0.0530755	8.70723	0.38546	0.135427
BinSanityLC-kmean-bin_0-bin_0	"All fluids" Megahit	d__Bacteria;p__Proteobacteria;c__Gammaproteobacteria;o__Enterobacterales;f__Alteromonadaceae;g__Alteromonas;s__Alteromonas macleodii	GCF_000172635.2	97.35	k__Bacteria (UID203)	55.33	1.72	100	20.0208	0.00999659	0.00259825	0.0829415	0.0512777	0.214533	20.0208	4.26616	0.0243847	0.0381579	0.0347229	0.0452665	0.654626	0.070762	0.0737217	0.15705
BinSanityLC-kmean-bin_37-bin_0	"All fluids" Megahit	d__Bacteria;p__Proteobacteria;c__Gammaproteobacteria;o__Enterobacterales;f__Alteromonadaceae;g__Alteromonas;s__Alteromonas mediterranea	GCF_000020585.3	98.24	k__Bacteria (UID203)	62.93	0	0	70.7734	0.0729549	0.0369203	5.7382	2.30343	4.17573	39.0158	70.7734	1.92577	9.05614	1.59654	7.32175	0.54006	1.09936	0.525022	1.04152
BinSanityLC-kmean-bin_76-bin_1	"All fluids" Megahit	d__Bacteria;p__Proteobacteria;c__Gammaproteobacteria;o__Enterobacterales;f__Alteromonadaceae;g__Alteromonas;s__Alteromonas sp000753865	GCF_000753865.1	95.42	c__Gammaproteobacteria (UID4761)	88.72	1.57	30	2.69958	0.000170005	0.00011279	0.0412325	0.0048641	0.123271	0.0513364	0.0359153	0.0167398	0.00374754	0.00582691	0.0101125	2.69958	0.017209	0.00395757	0.00660351
BinSanityLC-kmean-bin_76-bin_3-refined_24	"All fluids" Megahit	d__Bacteria;p__Proteobacteria;c__Gammaproteobacteria;o__GCA-002705445;f__GCA-002716945;g__GCA-2701705;s__	GCA_002701705.1	98.02	k__Bacteria (UID2495)	55.23	35.71	0	0.469282	0.00156815	0.0022902	0.107367	0.107154	0.0207547	0.469282	0.148356	0.0247462	0.0845488	0.0329736	0.081375	0.166335	0.166956	0.117577	0.0761922
BinSanityLC-kmean-bin_32-bin_3	"All fluids" Megahit	d__Bacteria;p__Proteobacteria;c__Gammaproteobacteria;o__Granulosicoccales;f__Granulosicoccaceae;g__UBA7957;s__UBA7957 sp003511825	GCA_003511825.1	99.78	k__Bacteria (UID203)	100	22.83	0	5.2992	0.00991406	0.0067125	0.524923	0.13763	0.00279124	0.023679	0.0409852	0.298807	5.2992	0.588121	0.564493	0.587701	1.22378	0.0238344	0.0166913
BinSanityLC-kmean-bin_93-bin_0-refined_15	"All fluids" Megahit	d__Bacteria;p__Proteobacteria;c__Gammaproteobacteria;o__Methylococcales;f__Methylomonadaceae;g__;s__	N/A	N/A	c__Gammaproteobacteria (UID4274)	69.74	10.24	10.45	2.34221	0.00417194	0.0022807	2.34221	0.0394689	0.0168513	0.0197254	0.0227681	0.0290121	0.047108	0.0215601	0.0435159	0.0731172	0.122958	0.0289936	0.0195158
BinSanityLC-kmean-bin_76-bin_3-refined_33	"All fluids" Megahit	d__Bacteria;p__Proteobacteria;c__Gammaproteobacteria;o__Methylococcales;f__Methylomonadaceae;g__;s__	N/A	N/A	c__Gammaproteobacteria (UID4274)	56.83	12.14	1.05	0.408378	0.00704966	0.0047318	0.408378	0.0702708	0.00640227	0.077233	0.104376	0.110728	0.145836	0.0720174	0.176109	0.208625	0.370425	0.117966	0.0690837
BinSanityLC-kmean-bin_93-bin_0-refined_4	"All fluids" Megahit	d__Bacteria;p__Proteobacteria;c__Gammaproteobacteria;o__Methylococcales;f__Methylomonadaceae;g__QPIN01;s__	GCA_013139755.1	77.33	k__Bacteria (UID203)	70.69	17.24	9.09	2.85418	0.00186703	0.000756453	2.85418	0.0311713	0	0.0150651	0.0204068	0.0200795	0.0566448	0.00994055	0.0207116	0.0370243	0.0688589	0.0491652	0.0204142
BinSanityLC-kmean-bin_76-bin_3-refined_0	"All fluids" Megahit	d__Bacteria;p__Proteobacteria;c__Gammaproteobacteria;o__Nitrococcales;f__Nitrococcaceae;g__;s__	GCF_000374645.1	78.33	c__Gammaproteobacteria (UID4267)	94.26	3	0	1.65585	0.0152815	0.0372463	0.079695	0.105189	0.408447	1.65585	0.464622	0.00972741	0.0254622	0.00479959	0.013389	0.0885425	0.285409	0.134411	0.0989719
BinSanityLC-kmean-bin_93-bin_0-refined_12	"All fluids" Megahit	d__Bacteria;p__Proteobacteria;c__Gammaproteobacteria;o__Nitrosococcales;f__Methylophagaceae;g__GCA-002733105;s__	N/A	N/A	c__Gammaproteobacteria (UID4267)	72.84	9.13	26.92	2.92484	0.00907923	0.0034983	2.92484	0.0884973	0	0.0194245	0.0226282	0.0566949	0.215496	0.0469315	0.0497068	0.110879	0.281723	0.0452544	0.0315153
BinSanityLC-kmean-bin_93-bin_0-refined_3	"All fluids" Megahit	d__Bacteria;p__Proteobacteria;c__Gammaproteobacteria;o__Nitrosococcales;f__Methylophagaceae;g__UBA652;s__UBA652 sp002299915	GCA_002299915.1	99.62	c__Gammaproteobacteria (UID4267)	93.41	12.44	11.11	2.98092	0.00535629	0.00213382	2.98092	0.176745	0	0.0219087	0.0309441	0.0823602	0.922893	0.21612	0.115401	0.309233	0.961164	0.0820714	0.0623256
BinSanityLC-kmean-bin_76-bin_3-refined_20	"All fluids" Megahit	d__Bacteria;p__Proteobacteria;c__Gammaproteobacteria;o__PS1;f__Thioglobaceae;g__;s__	N/A	N/A	k__Bacteria (UID203)	64.29	0	0	0.240849	0.00158553	0.000239307	0.0244661	0.0321914	0	0.0716925	0.180889	0.0388409	0.0863632	0.0594436	0.158099	0.193546	0.178425	0.240849	0.0886578
BinSanityLC-kmean-bin_93-bin_0-refined_11	"All fluids" Megahit	d__Bacteria;p__Proteobacteria;c__Gammaproteobacteria;o__Pseudomonadales;f__DT-91;g__;s__	N/A	N/A	k__Bacteria (UID203)	67.24	0	0	2.85121	0.00836955	0.0039123	2.85121	0.205942	0.0361672	0.0814202	0.0625571	0.735385	0.19035	0.322906	0.522092	0.97446	1.7301	0.0143116	0.0140059
BinSanityLC-kmean-bin_76-bin_0-refined_7	"All fluids" Megahit	d__Bacteria;p__Proteobacteria;c__Gammaproteobacteria;o__Pseudomonadales;f__Halomonadaceae;g__Halomonas;s__Halomonas aquamarina	GCF_900110265.1	98.02	c__Gammaproteobacteria (UID4444)	70.11	1.19	77.78	1.46951	0.000187694	0.00027472	0.851565	0.463974	0.122591	0.097878	1.46951	0.070081	0.0483023	0.0683842	0.0496153	1.01993	0.0745532	0.037076	0.521909
BinSanityLC-kmean-bin_76-bin_0-refined_18	"All fluids" Megahit	d__Bacteria;p__Proteobacteria;c__Gammaproteobacteria;o__Pseudomonadales;f__HTCC2089;g__UBA11889;s__	N/A	N/A	c__Gammaproteobacteria (UID4201)	69.14	25.05	2.67	0.458451	0.000433147	0.000280437	0.1955	0.387931	0.00689363	0.251211	0.458451	0.071726	0.103918	0.0509646	0.287396	0.416334	0.426432	0.292733	0.323762
BinSanityLC-kmean-bin_76-bin_3-refined_4	"All fluids" Megahit	d__Bacteria;p__Proteobacteria;c__Gammaproteobacteria;o__Pseudomonadales;f__Pseudohongiellaceae;g__UBA9145;s__	GCA_002694855.1	98.51	k__Bacteria (UID203)	79.31	11.19	0	0.18532	0.00364732	0.00199824	0.141722	0.127998	0.0179915	0.180265	0.174267	0.0513518	0.0750615	0.0406663	0.140919	0.18532	0.148709	0.12604	0.114733
BinSanityLC-kmean-bin_76-bin_0-refined_24	"All fluids" Megahit	d__Bacteria;p__Proteobacteria;c__Gammaproteobacteria;o__Pseudomonadales;f__Pseudomonadaceae;g__Pseudomonas_D;s__	GCF_008641105.1	81.96	c__Gammaproteobacteria (UID4444)	100	5.1	0	1.50935	7.50342e-05	4.41077e-05	1.40042	1.12172	0.100121	0.0618015	0.519461	0.00699501	0.0203751	0.00409731	1.50935	0.0345401	0.0325068	0.00980933	0.296758
BinSanityLC-kmean-bin_76-bin_3-refined_52	"All fluids" Megahit	d__Bacteria;p__Proteobacteria;c__Gammaproteobacteria;o__SAR86;f__;g__;s__	N/A	N/A	p__Proteobacteria (UID3214)	62.91	28.15	0	0.398915	0.00208342	0.00147088	0.0808106	0.120712	0.0100549	0.398915	0.194221	0.02003	0.0506879	0.0221456	0.0688288	0.176886	0.12707	0.129304	0.106481
BinSanityLC-kmean-bin_24-bin_2-refined_13	"All fluids" Megahit	d__Bacteria;p__Proteobacteria;c__Gammaproteobacteria;o__SAR86;f__AG-339-G14;g__AG-339-G14;s__	GCA_003282105.1	95.48	k__Bacteria (UID203)	84.21	44.55	0	1.11568	0.0420741	0.0496669	0.201335	0.285081	0.0702019	1.11568	0.429424	0.0671401	0.083697	0.0698058	0.169864	0.927514	0.402757	0.661174	0.457654
BinSanityLC-kmean-bin_76-bin_3-refined_27	"All fluids" Megahit	d__Bacteria;p__Proteobacteria;c__Gammaproteobacteria;o__SAR86;f__AG-339-G14;g__AG-339-G14;s__	GCA_902614235.1	97.62	k__Bacteria (UID203)	79.55	100.37	1.79	0.287277	0.0303452	0.0339175	0.103624	0.0814103	0.00389914	0.287277	0.105263	0.020937	0.0852808	0.0796923	0.0695405	0.218227	0.147718	0.145018	0.0897861
BinSanityLC-kmean-bin_76-bin_3-refined_8	"All fluids" Megahit	d__Bacteria;p__Proteobacteria;c__Gammaproteobacteria;o__SAR86;f__SAR86;g__;s__	N/A	N/A	k__Bacteria (UID203)	68.97	58.52	0.32	0.293533	0.00551549	0.00608329	0.0906636	0.116417	0.0201379	0.293533	0.133363	0.0115964	0.0887369	0.0492801	0.128527	0.168613	0.112264	0.118496	0.0962826
BinSanityLC-kmean-bin_76-bin_3-refined_62	"All fluids" Megahit	d__Bacteria;p__Proteobacteria;c__Gammaproteobacteria;o__SZUA-229;f__SZUA-229;g__GCA-2746365;s__	N/A	N/A	k__Bacteria (UID203)	81.43	35.92	48.65	0.710726	0.0211055	0.0214823	0.710726	0.0179245	0.0079449	0.0385557	0.0489608	0.0145754	0.162848	0.0256105	0.0927186	0.0714971	0.126197	0.113329	0.0492597
BinSanityLC-kmean-bin_93-bin_1-refined_2	"All fluids" Megahit	d__Bacteria;p__Proteobacteria;c__Gammaproteobacteria;o__SZUA-229;f__SZUA-229;g__GCA-2746365;s__	GCA_013138755.1	76.6	c__Gammaproteobacteria (UID4267)	67	4.48	52.63	6.59597	0.00553819	0.00343936	6.59597	0.0377027	0.0277721	0.0107203	0.0115832	0.046717	0.0412022	0.0330591	0.0183592	0.103999	0.131413	0.00463435	0.00521804
BinSanityLC-kmean-bin_93-bin_0-refined_9	"All fluids" Megahit	d__Bacteria;p__Proteobacteria;c__Gammaproteobacteria;o__SZUA-229;f__SZUA-229;g__GCA-2746365;s__	GCA_013138755.1	76.5	k__Bacteria (UID203)	50.66	4.08	0	3.10121	0.00432147	0.00186458	3.10121	0.0539613	0.000173679	0.0045452	0.00671989	0.0113623	0.0391723	0.0828709	0.0232438	0.122057	0.247878	0.00487631	0.00335519
BinSanityLC-kmean-bin_24-bin_2-refined_2	"All fluids" Megahit	d__Bacteria;p__Proteobacteria;c__Gammaproteobacteria;o__Thiomicrospirales;f__Thiomicrospiraceae;g__AkT22;s__	GCF_011398155.1	76.6	p__Proteobacteria (UID3880)	93.24	2.29	16.67	0.823911	0.0231755	0.00728486	0.0510307	0.0549818	0.823911	0.456018	0.484237	0.210937	0.246038	0.151817	0.228385	0.206416	0.233505	0.668331	0.6469
BinSanityLC-kmean-bin_55-bin_2-refined_6	"All fluids" Megahit	d__Bacteria;p__Proteobacteria;c__Gammaproteobacteria;o__Thiomicrospirales;f__Thiomicrospiraceae;g__Hydrogenovibrio;s__	GCA_002299585.1	78.31	p__Proteobacteria (UID3880)	92.44	2.13	50	1.66518	0.00501494	0.00210215	1.66518	0.176716	0	0.112955	0.138595	0.163622	1.29843	0.296083	0.537438	0.393787	1.4158	0.579499	0.170887
BinSanityLC-kmean-bin_32-bin_0-refined_1	"All fluids" Megahit	d__Bacteria;p__Proteobacteria;c__Gammaproteobacteria;o__Thiomicrospirales;f__Thiomicrospiraceae;g__Hydrogenovibrio;s__	GCA_002299585.1	77.12	p__Proteobacteria (UID3880)	78.96	3.43	0	8.27756	0.0351505	0.0133401	8.27756	0.676865	0.00454015	0.192135	0.117194	1.60677	4.10402	0.485083	1.53154	1.54691	1.8781	0.10853	0.0619308
BinSanityLC-kmean-bin_55-bin_2-refined_0	"All fluids" Megahit	d__Bacteria;p__Proteobacteria;c__Gammaproteobacteria;o__Thiomicrospirales;f__Thiomicrospiraceae;g__Hydrogenovibrio;s__	GCA_002299585.1	77.6	p__Proteobacteria (UID3880)	56.27	3.66	0	1.5491	0.0072041	0.00270264	1.5491	0.307279	0	0.0348541	0.051985	0.377998	0.731964	0.249636	0.541701	0.703605	1.35218	0.0731171	0.0385026
BinSanityLC-kmean-bin_40-bin_0	"All fluids" Megahit	d__Bacteria;p__Proteobacteria;c__Gammaproteobacteria;o__Thiomicrospirales;f__Thiomicrospiraceae;g__Hydrogenovibrio;s__	N/A	N/A	p__Proteobacteria (UID3880)	55.22	1.57	40	12.7771	0.0441164	0.0157149	3.34544	0.961199	0.147274	0.0811742	0.0906245	5.44545	12.7771	2.14488	8.60249	7.13153	8.46646	0.0682305	0.0420263
BinSanityLC-kmean-bin_55-bin_0-refined_1	"All fluids" Megahit	d__Bacteria;p__Proteobacteria;c__Gammaproteobacteria;o__Thiomicrospirales;f__Thiomicrospiraceae;g__Hydrogenovibrio;s__Hydrogenovibrio sp002299585	GCA_002299585.1	99.8	p__Proteobacteria (UID3880)	94.88	3.52	6.67	2.81707	0.0228097	0.0107665	2.48887	0.298424	0	0.132905	0.248722	0.565729	1.84202	0.478266	0.45814	0.60936	2.81707	1.39421	0.267071
BinSanityLC-kmean-bin_9-bin_1	"All fluids" Megahit	d__Bacteria;p__Proteobacteria;c__Gammaproteobacteria;o__Thiomicrospirales;f__Thiomicrospiraceae;g__Sulfurivirga;s__	GCF_900141795.1	77.64	p__Proteobacteria (UID3880)	87.4	1.37	25	22.8426	0.00345793	0.00676053	22.8426	2.29147	0	0.0138816	0.0111736	2.58431	15.8673	1.82482	7.07148	3.19022	3.18026	0.00406338	0.00296645
BinSanityLC-kmean-bin_93-bin_0-refined_7	"All fluids" Megahit	d__Bacteria;p__Proteobacteria;c__Gammaproteobacteria;o__Thiomicrospirales;f__Thiomicrospiraceae;g__Thiomicrorhabdus;s__	GCA_002299245.1	78.7	k__Bacteria (UID203)	62.41	0	0	3.21813	0.00553993	0.00138824	3.21813	0.14191	0	0.0140114	0.0193088	0.163807	0.584398	0.229765	0.525928	1.0467	1.27374	0.014517	0.012616
BinSanityLC-kmean-bin_23-bin_1-refined_0	"All fluids" Megahit	d__Bacteria;p__Proteobacteria;c__Gammaproteobacteria;o__Thiomicrospirales;f__Thiomicrospiraceae;g__Thiomicrorhabdus;s__Thiomicrorhabdus sp002299245	GCA_002299245.1	99.63	k__Bacteria (UID203)	92.95	5.25	39.13	39.1388	0.054888	0.0233871	4.69269	1.69112	0.0269606	0.0621077	0.121477	11.8695	39.1388	6.41051	11.0842	10.7575	10.0973	0.068088	0.0545754
BinSanityLC-kmean-bin_55-bin_2-refined_4	"All fluids" Megahit	d__Bacteria;p__Proteobacteria;c__Gammaproteobacteria;o__Thiotrichales;f__Thiotrichaceae;g__Cocleimonas;s__	GCF_004339015.1	76.86	c__Gammaproteobacteria (UID4274)	73.85	18.9	14.49	1.98659	0.012161	0.0038267	1.08116	0.174977	0	0.134993	0.15692	0.173545	0.648827	0.245085	0.442378	0.884529	1.98659	0.173084	0.0793201
BinSanityLC-kmean-bin_76-bin_5-refined_1	"All fluids" Megahit	d__Bacteria;p__Proteobacteria;c__Gammaproteobacteria;o__Thiotrichales;f__Thiotrichaceae;g__Cocleimonas;s__	GCF_004339015.1	76.7	c__Gammaproteobacteria (UID4274)	66.12	11.75	15.94	0.881912	0.0065608	0.00179242	0.819011	0.105278	0	0.0483786	0.0784967	0.103052	0.282903	0.117826	0.134465	0.350546	0.881912	0.113462	0.0514091
BinSanityLC-kmean-bin_76-bin_3-refined_78	"All fluids" Megahit	d__Bacteria;p__Proteobacteria;c__Gammaproteobacteria;o__Thiotrichales;f__Thiotrichaceae;g__HyVt-477;s__	GCA_902727985.1	76.61	k__Bacteria (UID203)	88.68	17.08	2.94	0.463952	0.000682197	0.000310016	0.142539	0.0700092	0	0.103958	0.15134	0.0943343	0.0589853	0.0501194	0.0756611	0.463952	0.392036	0.0573647	0.0284044
BinSanityLC-kmean-bin_76-bin_5-refined_0	"All fluids" Megahit	d__Bacteria;p__Proteobacteria;c__Gammaproteobacteria;o__Thiotrichales;f__Thiotrichaceae;g__HyVt-477;s__	GCA_011375245.1	76.49	c__Gammaproteobacteria (UID4274)	87.89	4.61	3.03	0.899444	0.00311404	0.000880665	0.531065	0.123717	0.00220087	0.0245141	0.0502887	0.899444	0.156084	0.0812748	0.118961	0.291828	0.859257	0.0426614	0.0238998
BinSanityLC-kmean-bin_93-bin_0-refined_14	"All fluids" Megahit	d__Bacteria;p__Proteobacteria;c__Gammaproteobacteria;o__Thiotrichales;f__UWMA-0217;g__HyVt-560;s__	GCA_011330835.1	76.37	c__Gammaproteobacteria (UID4267)	93.92	2.73	0	1.82118	0.0108921	0.00260606	1.82118	0.114856	0.00491198	0.048475	0.112229	0.283826	0.0609742	0.0608548	0.0932741	0.233371	0.645398	0.0125179	0.0133658
BinSanityLC-kmean-bin_55-bin_0-refined_2	"All fluids" Megahit	d__Bacteria;p__Proteobacteria;c__Gammaproteobacteria;o__Thiotrichales;f__UWMA-0217;g__HyVt-560;s__	GCA_011330835.1	76.09	c__Gammaproteobacteria (UID4267)	68.25	5.79	21.62	3.79646	0.016345	0.00595459	1.5877	0.350997	0.0150408	0.185557	0.454978	2.43916	1.00572	0.378402	0.529836	1.716	3.79646	0.36521	0.248436
BinSanityLC-kmean-bin_24-bin_2-refined_7	"All fluids" Megahit	d__Bacteria;p__SAR324;c__SAR324;o__SAR324;f__NAC60-12;g__UBA8110;s__UBA8110 sp002726945	GCA_002726945.1	98.87	k__Bacteria (UID3187)	83.78	1.71	40	1.70646	0.00116133	0.000612859	0.677172	0.211573	0.025767	0.199192	1.70646	0.0547571	0.106454	0.0415075	0.211097	0.951622	0.465843	0.371302	0.811849
BinSanityLC-kmean-bin_76-bin_3-refined_12	"All fluids" Megahit	d__Bacteria;p__UBP7_A;c__;o__;f__;g__;s__	N/A	N/A	k__Bacteria (UID203)	56.9	31.87	0	0.211789	0.00273646	0.0018549	0.126152	0.0990309	0.0272662	0.119547	0.211789	0.0402509	0.0486485	0.0199548	0.103112	0.151681	0.112206	0.106973	0.128508
low_completion-refined_37	"All fluids" Megahit	d__Bacteria;p__WOR-3;c__UBA3073;o__UBA3073;f__UBA3073;g__;s__	N/A	N/A	k__Bacteria (UID203)	81.35	0.86	100	7.94904	4.35627	4.74535	0.031652	0.0613146	0.00026616	0.113106	0.0548091	1.17029	4.02475	7.94904	6.2201	1.08943	1.24279	0.169276	0.111008
bin.015	CALY Metaspades Kbase	d__Archaea;p__Crenarchaeota;c__Bathyarchaeia;o__;f__;g__;s__	nd	nd	k__Archaea	82.24	3.74	nd
bin.065	CALY Metaspades Kbase	d__Archaea;p__Crenarchaeota;c__Nitrososphaeria;o__Nitrososphaerales;f__UBA57;g__UBA57;s__	nd	nd	k__Archaea	55.66	11.99	nd
bin.024	CALY Metaspades Kbase	d__Archaea;p__Thermoplasmatota;c__Poseidoniia;o__Poseidoniales;f__Thalassoarchaeaceae;g__Thalassarchaeum;s__Thalassarchaeum sp002507125	nd	nd	p__Euryarchaeota	54.76	0.8	nd
bin.023	CALY Metaspades Kbase	d__Bacteria;p__Actinobacteriota;c__Acidimicrobiia;o__Microtrichales;f__MedAcidi-G1;g__;s__	nd	nd	k__Bacteria	82.31	2.99	nd
bin.053	CALY Metaspades Kbase	d__Bacteria;p__Actinobacteriota;c__Acidimicrobiia;o__Microtrichales;f__MedAcidi-G1;g__S20-B6;s__S20-B6 sp002699725	nd	nd	k__Bacteria	77.37	21.77	nd
bin.014	CALY Metaspades Kbase	d__Bacteria;p__Actinobacteriota;c__Acidimicrobiia;o__Microtrichales;f__MedAcidi-G1;g__UBA9410;s__	nd	nd	k__Bacteria	79.24	2.35	nd
bin.006	CALY Metaspades Kbase	d__Bacteria;p__Bipolaricaulota;c__Bipolaricaulia;o__UBA7950;f__UBA7950;g__UBA7950;s__UBA7950 sp003535305	nd	nd	k__Bacteria	74.58	1.69	nd
bin.034	CALY Metaspades Kbase	d__Bacteria;p__Bipolaricaulota;c__Bipolaricaulia;o__UBA7950;f__UBA7950;g__UBA9294;s__	nd	nd	k__Bacteria	85.59	0	nd
bin.031	CALY Metaspades Kbase	d__Bacteria;p__Chloroflexota;c__Dehalococcoidia;o__UBA3495;f__UBA3495;g__UBA11650;s__UBA11650 sp002708395	nd	nd	k__Bacteria	89.77	2.2	nd
bin.022	CALY Metaspades Kbase	d__Bacteria;p__Chloroflexota;c__Dehalococcoidia;o__UBA3495;f__UBA3495;g__UBA9611;s__UBA9611 sp002816355	nd	nd	k__Bacteria	89.68	2.97	nd
bin.076	CALY Metaspades Kbase	d__Bacteria;p__Firmicutes_B;c__Desulfotomaculia;o__Desulfotomaculales;f__Desulfotomaculaceae_C;g__;s__	nd	nd	p__Firmicutes	78.28	36.64	nd
bin.005	CALY Metaspades Kbase	d__Bacteria;p__Firmicutes_B;c__Desulfotomaculia;o__Desulfotomaculales;f__Desulfotomaculaceae_C;g__;s__	nd	nd	p__Firmicutes	75.7	0.21	nd
bin.017	CALY Metaspades Kbase	d__Bacteria;p__GCA-001730085;c__;o__;f__;g__;s__	nd	nd	k__Bacteria	67.11	3.3	nd
bin.012	CALY Metaspades Kbase	d__Bacteria;p__Marinisomatota;c__Marinisomatia;o__Marinisomatales;f__TCS55;g__TCS55;s__TCS55 sp002716525	nd	nd	k__Bacteria	81.32	13.19	nd
bin.018	CALY Metaspades Kbase	d__Bacteria;p__Marinisomatota;c__Marinisomatia;o__Marinisomatales;f__UBA1611;g__GCA-002717915;s__	nd	nd	k__Bacteria	71.43	3.3	nd
bin.051	CALY Metaspades Kbase	d__Bacteria;p__Marinisomatota;c__Marinisomatia;o__Marinisomatales;f__UBA8229;g__UBA8229;s__	nd	nd	k__Bacteria	58.26	10.99	nd
bin.001	CALY Metaspades Kbase	d__Bacteria;p__Nitrospirota;c__Thermodesulfovibrionia;o__Thermodesulfovibrionales;f__UBA9935;g__UBA665;s__	nd	nd	k__Bacteria	80.85	0.91	nd
bin.038	CALY Metaspades Kbase	d__Bacteria;p__Proteobacteria;c__Alphaproteobacteria;o__Rhodobacterales;f__Rhodobacteraceae;g__Marinosulfonomonas;s__	nd	nd	f__Rhodobacteraceae	88.21	0.61	nd
bin.039	CALY Metaspades Kbase	d__Bacteria;p__Proteobacteria;c__Gammaproteobacteria;o__Enterobacterales;f__Alteromonadaceae;g__Alteromonas;s__Alteromonas mediterranea	nd	nd	c__Gammaproteobacteria	99.76	2.67	nd
bin.027	CALY Metaspades Kbase	d__Bacteria;p__Proteobacteria;c__Gammaproteobacteria;o__SAR86;f__SAR86;g__AEGEAN-183;s__	nd	nd	c__Gammaproteobacteria	56.99	4.51	nd
bin.036	CALY Metaspades Kbase	d__Bacteria;p__Proteobacteria;c__Gammaproteobacteria;o__Thiomicrospirales;f__Thiomicrospiraceae;g__Hydrogenovibrio;s__	nd	nd	p__Proteobacteria	65.55	0	nd
bin.011	CALY Metaspades Kbase	d__Bacteria;p__Proteobacteria;c__Gammaproteobacteria;o__UBA10353;f__LS-SOB;g__REDSEA-S09-B13;s__	nd	nd	p__Proteobacteria	66.77	7.32	nd
bin.013	CALY Metaspades Kbase	d__Bacteria;p__SAR324;c__SAR324;o__SAR324;f__NAC60-12;g__Arctic96AD-7;s__	nd	nd	k__Bacteria	76.44	0.42	nd
bin.025	CALY Metaspades Kbase	d__Bacteria;p__SAR324;c__SAR324;o__SAR324;f__NAC60-12;g__Arctic96AD-7;s__	nd	nd	k__Bacteria	75.81	0	nd
bin.004	CALY Metaspades Kbase	d__Bacteria;p__SAR324;c__SAR324;o__SAR324;f__NAC60-12;g__Arctic96AD-7;s__Arctic96AD-7 sp002082305	nd	nd	k__Bacteria	80.22	0.05	nd
bin.049	CALY Metaspades Kbase	d__Bacteria;p__SAR324;c__SAR324;o__SAR324;f__NAC60-12;g__UBA8110;s__UBA8110 sp002726945	nd	nd	k__Bacteria	87.48	0	nd
bin.073	CALY Metaspades Kbase	d__Bacteria;p__TA06_A;c__DG-26_A;o__;f__;g__;s__	nd	nd	k__Bacteria	82.06	2.2	nd
bin.002	IMAX Metaspades Kbase	d__Bacteria;p__Actinobacteriota;c__Acidimicrobiia;o__Microtrichales;f__MedAcidi-G1;g__UBA9410;s__	nd	nd	k__Bacteria	56.62	8.94	nd
bin.006	IMAX Metaspades Kbase	d__Bacteria;p__Marinisomatota;c__Marinisomatia;o__Marinisomatales;f__TCS55;g__;s__	nd	nd	k__Bacteria	65.8	0	nd
bin.015	IMAX Metaspades Kbase	d__Bacteria;p__Proteobacteria;c__Gammaproteobacteria;o__Enterobacterales;f__Alteromonadaceae;g__Alteromonas;s__Alteromonas mediterranea	nd	nd	c__Gammaproteobacteria	98.51	0.51	nd
bin.012	IMAX Metaspades Kbase	d__Bacteria;p__Proteobacteria;c__Gammaproteobacteria;o__Thiomicrospirales;f__Thiomicrospiraceae;g__Hydrogenovibrio;s__	nd	nd	p__Proteobacteria	54.62	1.22	nd
bin.017	IMAX Metaspades Kbase	d__Bacteria;p__SAR324;c__SAR324;o__SAR324;f__NAC60-12;g__Arctic96AD-7;s__	nd	nd	k__Bacteria	86.21	21.08	nd
bin.016	IMAX Metaspades Kbase	d__Bacteria;p__SAR324;c__SAR324;o__SAR324;f__NAC60-12;g__Arctic96AD-7;s__Arctic96AD-7 sp002082305	nd	nd	k__Bacteria	84.21	0	nd
bin.022	PoCH Metaspades Kbase	d__Archaea;p__Halobacterota;c__Methanosarcinia;o__Methanosarcinales;f__Methanosarcinaceae;g__;s__	nd	nd	p__Euryarchaeota	79.69	0	nd
bin.051	PoCH Metaspades Kbase	d__Bacteria;p__Acidobacteriota;c__Vicinamibacteria;o__Vicinamibacterales;f__UBA823;g__UBA11600;s__UBA11600 sp002714165	nd	nd	k__Bacteria	56.39	1.71	nd
bin.039	PoCH Metaspades Kbase	d__Bacteria;p__Actinobacteriota;c__Acidimicrobiia;o__Microtrichales;f__MedAcidi-G1;g__;s__	nd	nd	k__Bacteria	79.91	2.99	nd
bin.063	PoCH Metaspades Kbase	d__Bacteria;p__Bacteroidota;c__Bacteroidia;o__Chitinophagales;f__Saprospiraceae;g__Saprospira;s__	nd	nd	p__Bacteroidetes	68.84	0	nd
bin.006	PoCH Metaspades Kbase	d__Bacteria;p__Bacteroidota;c__Bacteroidia;o__Flavobacteriales;f__Flavobacteriaceae;g__UBA7949;s__UBA7949 sp003511845	nd	nd	f__Flavobacteriaceae	92.23	3.78	nd
bin.034	PoCH Metaspades Kbase	d__Bacteria;p__Campylobacterota;c__Campylobacteria;o__Campylobacterales;f__Sulfurospirillaceae;g__Sulfurospirillum_A;s__	nd	nd	p__Proteobacteria	93.95	1.15	nd
bin.014	PoCH Metaspades Kbase	d__Bacteria;p__Campylobacterota;c__Campylobacteria;o__Campylobacterales;f__Sulfurospirillaceae;g__Sulfurospirillum_A;s__	nd	nd	p__Proteobacteria	91.22	0.38	nd
bin.072	PoCH Metaspades Kbase	d__Bacteria;p__Campylobacterota;c__Campylobacteria;o__Campylobacterales;f__Sulfurovaceae;g__Sulfurovum;s__	nd	nd	k__Bacteria	99.18	1.43	nd
bin.029	PoCH Metaspades Kbase	d__Bacteria;p__Chloroflexota;c__Dehalococcoidia;o__SAR202;f__UBA11138;g__UBA1123;s__UBA1123 sp002710885	nd	nd	k__Bacteria	66.26	3.08	nd
bin.061	PoCH Metaspades Kbase	d__Bacteria;p__Chloroflexota;c__Dehalococcoidia;o__UBA3495;f__UBA3495;g__UBA11650;s__	nd	nd	k__Bacteria	77.89	4.21	nd
bin.058	PoCH Metaspades Kbase	d__Bacteria;p__Chloroflexota;c__Dehalococcoidia;o__UBA3495;f__UBA3495;g__UBA9611;s__UBA9611 sp002697005	nd	nd	k__Bacteria	83.84	17.44	nd
bin.074	PoCH Metaspades Kbase	d__Bacteria;p__Chloroflexota;c__Dehalococcoidia;o__UBA3495;f__UBA3495;g__UBA9611;s__UBA9611 sp002816355	nd	nd	k__Bacteria	84.23	1.98	nd
bin.078	PoCH Metaspades Kbase	d__Bacteria;p__Desulfobacterota;c__Desulfobulbia;o__Desulfobulbales;f__Desulfobulbaceae;g__;s__	nd	nd	c__Deltaproteobacteria	91.38	1.41	nd
bin.059	PoCH Metaspades Kbase	d__Bacteria;p__Firmicutes_B;c__Desulfotomaculia;o__Desulfotomaculales;f__Desulfotomaculaceae_C;g__;s__	nd	nd	p__Firmicutes	63.52	1.58	nd
bin.008	PoCH Metaspades Kbase	d__Bacteria;p__Marinisomatota;c__Marinisomatia;o__Marinisomatales;f__TCS55;g__TCS55;s__TCS55 sp002716525	nd	nd	k__Bacteria	81.87	26.37	nd
bin.076	PoCH Metaspades Kbase	d__Bacteria;p__Patescibacteria;c__Gracilibacteria;o__BD1-5;f__UBA6164;g__UBA6164;s__	nd	nd	k__Bacteria	65.24	0	nd
bin.046	PoCH Metaspades Kbase	d__Bacteria;p__Patescibacteria;c__Paceibacteria;o__UBA9983_A;f__UBA1539;g__;s__	nd	nd	k__Bacteria	77.01	1.72	nd
bin.035	PoCH Metaspades Kbase	d__Bacteria;p__Patescibacteria;c__Paceibacteria;o__UBA9983_A;f__UBA2163;g__OLB19;s__	nd	nd	k__Bacteria	60.8	0	nd
bin.037	PoCH Metaspades Kbase	d__Bacteria;p__Planctomycetota;c__UBA1135;o__UBA1135;f__UBA1135;g__GCA-2746235;s__	nd	nd	k__Bacteria	94.8	1.08	nd
bin.069	PoCH Metaspades Kbase	d__Bacteria;p__Proteobacteria;c__Alphaproteobacteria;o__Micavibrionales;f__Micavibrionaceae;g__GCA-2708415;s__	nd	nd	c__Alphaproteobacteria	63.75	5.98	nd
bin.020	PoCH Metaspades Kbase	d__Bacteria;p__Proteobacteria;c__Alphaproteobacteria;o__Rhodobacterales;f__Rhodobacteraceae;g__UBA7951;s__UBA7951 sp003511785	nd	nd	f__Rhodobacteraceae	98.37	0.27	nd
bin.010	PoCH Metaspades Kbase	d__Bacteria;p__Proteobacteria;c__Gammaproteobacteria;o__Enterobacterales;f__Alteromonadaceae;g__Alteromonas;s__Alteromonas mediterranea	nd	nd	c__Gammaproteobacteria	58.47	1.06	nd
bin.055	PoCH Metaspades Kbase	d__Bacteria;p__Proteobacteria;c__Gammaproteobacteria;o__Nitrosococcales;f__Methylophagaceae;g__UBA652;s__UBA652 sp002299915	nd	nd	c__Gammaproteobacteria	70.42	1.06	nd
bin.075	PoCH Metaspades Kbase	d__Bacteria;p__Proteobacteria;c__Gammaproteobacteria;o__Pseudomonadales;f__UBA5518;g__;s__	nd	nd	c__Gammaproteobacteria	97.87	1.08	nd
bin.026	PoCH Metaspades Kbase	d__Bacteria;p__Proteobacteria;c__Gammaproteobacteria;o__SAR86;f__SAR86;g__AEGEAN-183;s__	nd	nd	c__Gammaproteobacteria	51.22	2.16	nd
bin.002	PoCH Metaspades Kbase	d__Bacteria;p__Proteobacteria;c__Gammaproteobacteria;o__Thiomicrospirales;f__Sulfurivirgaceae;g__Sulfurivirga;s__	nd	nd	p__Proteobacteria	98.78	0	nd
bin.001	PoCH Metaspades Kbase	d__Bacteria;p__Proteobacteria;c__Gammaproteobacteria;o__Thiomicrospirales;f__Thiomicrospiraceae;g__Hydrogenovibrio;s__	nd	nd	p__Proteobacteria	88.04	1.39	nd
bin.021	PoCH Metaspades Kbase	d__Bacteria;p__Proteobacteria;c__Gammaproteobacteria;o__Thiomicrospirales;f__Thiomicrospiraceae;g__Hydrogenovibrio;s__	nd	nd	p__Proteobacteria	80.08	1.22	nd
bin.071	PoCH Metaspades Kbase	d__Bacteria;p__Proteobacteria;c__Gammaproteobacteria;o__Thiomicrospirales;f__Thiomicrospiraceae;g__Hydrogenovibrio;s__	nd	nd	p__Proteobacteria	76.81	0.61	nd
bin.049	PoCH Metaspades Kbase	d__Bacteria;p__SAR324;c__SAR324;o__SAR324;f__NAC60-12;g__Arctic96AD-7;s__	nd	nd	k__Bacteria	85.13	1.26	nd
bin.005	PoCH Metaspades Kbase	d__Bacteria;p__SAR324;c__SAR324;o__SAR324;f__NAC60-12;g__Arctic96AD-7;s__Arctic96AD-7 sp002082305	nd	nd	k__Bacteria	85.71	0.05	nd
low_completion-refined_4	PoNS Megahit	d__Bacteria;p__Firmicutes_B;c__Desulfotomaculia;o__Desulfotomaculales;f__Desulfotomaculaceae_C;g__;s__	nd	nd	p__Firmicutes (UID1022)	73.06	1.58	50
low_completion-refined_3	PoNS Megahit	d__Bacteria;p__Patescibacteria;c__Paceibacteria;o__UBA9983_A;f__GCA-2747955;g__;s__	nd	nd	k__Bacteria (UID203)	65.36	1.72	0
BinSanityLC-kmean-bin_68-bin_0-refined_1	PoNS Megahit	d__Bacteria;p__Proteobacteria;c__Gammaproteobacteria;o__Thiomicrospirales;f__Thiomicrospiraceae;g__Hydrogenovibrio;s__	nd	nd	p__Proteobacteria (UID3880)	69.49	3.41	66.67
bin.062	SOM1 Metaspades Kbase	d__Archaea;p__Halobacterota;c__Methanosarcinia;o__Methanosarcinales;f__Methanosarcinaceae;g__;s__	nd	nd	p__Euryarchaeota	56.87	0	nd
bin.046	SOM1 Metaspades Kbase	d__Archaea;p__Nanoarchaeota;c__Nanoarchaeia;o__UBA583;f__UBA583;g__;s__	nd	nd	k__Archaea	53.66	1.32	nd
bin.054	SOM1 Metaspades Kbase	d__Bacteria;p__Actinobacteriota;c__Acidimicrobiia;o__Microtrichales;f__MedAcidi-G1;g__;s__	nd	nd	k__Bacteria	75.88	3.85	nd
bin.037	SOM1 Metaspades Kbase	d__Bacteria;p__Actinobacteriota;c__Acidimicrobiia;o__Microtrichales;f__MedAcidi-G1;g__UBA9410;s__	nd	nd	k__Bacteria	80.17	1.28	nd
bin.078	SOM1 Metaspades Kbase	d__Bacteria;p__Aquificota;c__Aquificae;o__Hydrogenothermales;f__Hydrogenothermaceae;g__;s__	nd	nd	k__Bacteria	95.37	1.22	nd
bin.041	SOM1 Metaspades Kbase	d__Bacteria;p__Bacteroidota;c__Bacteroidia;o__Chitinophagales;f__Saprospiraceae;g__Saprospira;s__Saprospira grandis_B	nd	nd	p__Bacteroidetes	87.76	1.49	nd
bin.042	SOM1 Metaspades Kbase	d__Bacteria;p__Bacteroidota;c__Bacteroidia;o__Flavobacteriales;f__Flavobacteriaceae;g__CG1-02-35-72;s__	nd	nd	f__Flavobacteriaceae	84.05	3.44	nd
bin.063	SOM1 Metaspades Kbase	d__Bacteria;p__Bacteroidota;c__Bacteroidia;o__Flavobacteriales;f__Flavobacteriaceae;g__UBA7949;s__UBA7949 sp003511845	nd	nd	f__Flavobacteriaceae	89.78	1.29	nd
bin.032	SOM1 Metaspades Kbase	d__Bacteria;p__Bipolaricaulota;c__Bipolaricaulia;o__Bipolaricaulales;f__Bipolaricaulaceae;g__UBA3574;s__	nd	nd	k__Bacteria	77.97	0	nd
bin.008	SOM1 Metaspades Kbase	d__Bacteria;p__Bipolaricaulota;c__Bipolaricaulia;o__UBA7950;f__UBA7950;g__UBA7950;s__UBA7950 sp003535305	nd	nd	k__Bacteria	82.2	0	nd
bin.030	SOM1 Metaspades Kbase	d__Bacteria;p__Bipolaricaulota;c__Bipolaricaulia;o__UBA7950;f__UBA7950;g__UBA9294;s__	nd	nd	k__Bacteria	88.98	0	nd
bin.015	SOM1 Metaspades Kbase	d__Bacteria;p__Campylobacterota;c__Campylobacteria;o__Campylobacterales;f__Arcobacteraceae;g__;s__	nd	nd	k__Bacteria	98.78	0	nd
bin.021	SOM1 Metaspades Kbase	d__Bacteria;p__Campylobacterota;c__Campylobacteria;o__Campylobacterales;f__Sulfurospirillaceae;g__Sulfurospirillum_A;s__	nd	nd	p__Proteobacteria	89.37	3.08	nd
bin.100	SOM1 Metaspades Kbase	d__Bacteria;p__Campylobacterota;c__Campylobacteria;o__Campylobacterales;f__Sulfurospirillaceae;g__Sulfurospirillum_A;s__	nd	nd	p__Proteobacteria	84.29	0.58	nd
bin.107	SOM1 Metaspades Kbase	d__Bacteria;p__Chloroflexota;c__Dehalococcoidia;o__SZUA-161;f__;g__;s__	nd	nd	k__Bacteria	88.78	0.99	nd
bin.051	SOM1 Metaspades Kbase	d__Bacteria;p__Desulfobacterota;c__Desulfobulbia;o__Desulfobulbales;f__Desulfobulbaceae;g__;s__	nd	nd	c__Deltaproteobacteria	86.61	0.2	nd
bin.049	SOM1 Metaspades Kbase	d__Bacteria;p__Firmicutes_A;c__Clostridia;o__Peptostreptococcales;f__Natronincolaceae;g__GCA-2733545;s__	nd	nd	o__Clostridiales	78.49	0.35	nd
bin.014	SOM1 Metaspades Kbase	d__Bacteria;p__Firmicutes_B;c__Desulfotomaculia;o__Desulfotomaculales;f__Desulfotomaculaceae_C;g__;s__	nd	nd	p__Firmicutes	84.09	0	nd
bin.029	SOM1 Metaspades Kbase	d__Bacteria;p__Firmicutes_B;c__Desulfotomaculia;o__Desulfotomaculales;f__Desulfotomaculaceae_C;g__;s__	nd	nd	p__Firmicutes	68.56	1.13	nd
bin.007	SOM1 Metaspades Kbase	d__Bacteria;p__Firmicutes_D;c__Dethiobacteria;o__Dethiobacterales;f__;g__;s__	nd	nd	p__Firmicutes	66.5	1.16	nd
bin.084	SOM1 Metaspades Kbase	d__Bacteria;p__Firmicutes;c__Bacilli;o__Acholeplasmatales;f__Acholeplasmataceae;g__;s__	nd	nd	k__Bacteria	96.55	16.87	nd
bin.059	SOM1 Metaspades Kbase	d__Bacteria;p__Firmicutes;c__Bacilli;o__Mycoplasmatales;f__Hepatoplasmataceae;g__;s__	nd	nd	k__Bacteria	94.74	26.08	nd
bin.055	SOM1 Metaspades Kbase	d__Bacteria;p__GCA-001730085;c__;o__;f__;g__;s__	nd	nd	k__Bacteria	91.74	4.4	nd
bin.016	SOM1 Metaspades Kbase	d__Bacteria;p__Marinisomatota;c__Marinisomatia;o__Marinisomatales;f__TCS55;g__;s__	nd	nd	k__Bacteria	60.24	0	nd
bin.038	SOM1 Metaspades Kbase	d__Bacteria;p__Marinisomatota;c__Marinisomatia;o__Marinisomatales;f__TCS55;g__TCS55;s__TCS55 sp002716525	nd	nd	k__Bacteria	84.62	0	nd
bin.099	SOM1 Metaspades Kbase	d__Bacteria;p__Marinisomatota;c__Marinisomatia;o__Marinisomatales;f__UBA1611;g__GCA-002717915;s__GCA-002717915 sp002717915	nd	nd	k__Bacteria	96.7	3.85	nd
bin.045	SOM1 Metaspades Kbase	d__Bacteria;p__Nitrospirota;c__Thermodesulfovibrionia;o__Thermodesulfovibrionales;f__UBA9935;g__UBA665;s__	nd	nd	k__Bacteria	84.5	0.91	nd
bin.017	SOM1 Metaspades Kbase	d__Bacteria;p__Patescibacteria;c__Gracilibacteria;o__BD1-5;f__UBA6164;g__;s__	nd	nd	k__Bacteria	63	1.12	nd
bin.044	SOM1 Metaspades Kbase	d__Bacteria;p__Patescibacteria;c__Gracilibacteria;o__GCA-2401425;f__GCA-2401425;g__;s__	nd	nd	k__Bacteria	56.86	0	nd
bin.033	SOM1 Metaspades Kbase	d__Bacteria;p__Patescibacteria;c__Gracilibacteria;o__UBA4473;f__UBA4473;g__;s__	nd	nd	k__Bacteria	64.39	4.62	nd
bin.058	SOM1 Metaspades Kbase	d__Bacteria;p__Patescibacteria;c__Paceibacteria;o__Paceibacterales;f__;g__;s__	nd	nd	k__Bacteria	51.17	3.45	nd
bin.095	SOM1 Metaspades Kbase	d__Bacteria;p__Patescibacteria;c__Paceibacteria;o__Paceibacterales;f__GCA-002779355;g__;s__	nd	nd	k__Bacteria	59.21	0	nd
bin.068	SOM1 Metaspades Kbase	d__Bacteria;p__Patescibacteria;c__Paceibacteria;o__Paceibacterales;f__RBG-13-42-11;g__;s__	nd	nd	k__Bacteria	52.56	0	nd
bin.069	SOM1 Metaspades Kbase	d__Bacteria;p__Patescibacteria;c__Paceibacteria;o__UBA9983_A;f__GCA-2747955;g__;s__	nd	nd	k__Bacteria	62.77	1.72	nd
bin.091	SOM1 Metaspades Kbase	d__Bacteria;p__Patescibacteria;c__Paceibacteria;o__UBA9983_A;f__UBA1006;g__UBA1006;s__	nd	nd	k__Bacteria	72.54	2.74	nd
bin.025	SOM1 Metaspades Kbase	d__Bacteria;p__Patescibacteria;c__Paceibacteria;o__UBA9983_A;f__UBA1539;g__;s__	nd	nd	k__Bacteria	80.98	0	nd
bin.040	SOM1 Metaspades Kbase	d__Bacteria;p__Proteobacteria;c__Alphaproteobacteria;o__Rhodobacterales;f__Rhodobacteraceae;g__Marinosulfonomonas;s__Marinosulfonomonas sp003535335	nd	nd	f__Rhodobacteraceae	72.58	0.34	nd
bin.048	SOM1 Metaspades Kbase	d__Bacteria;p__Proteobacteria;c__Gammaproteobacteria;o__Pseudomonadales;f__UBA5518;g__;s__	nd	nd	c__Gammaproteobacteria	82.45	2.2	nd
bin.081	SOM1 Metaspades Kbase	d__Bacteria;p__Proteobacteria;c__Gammaproteobacteria;o__SAR86;f__SAR86;g__AEGEAN-183;s__	nd	nd	c__Gammaproteobacteria	55.58	0.29	nd
bin.043	SOM1 Metaspades Kbase	d__Bacteria;p__Proteobacteria;c__Gammaproteobacteria;o__Thiomicrospirales;f__Thiomicrospiraceae;g__Hydrogenovibrio;s__	nd	nd	p__Proteobacteria	82.73	0	nd
bin.001	SOM1 Metaspades Kbase	d__Bacteria;p__Proteobacteria;c__Gammaproteobacteria;o__Thiomicrospirales;f__Thiomicrospiraceae;g__Hydrogenovibrio;s__	nd	nd	p__Proteobacteria	79.88	0	nd
bin.009	SOM1 Metaspades Kbase	d__Bacteria;p__Proteobacteria;c__Gammaproteobacteria;o__Thiomicrospirales;f__Thiomicrospiraceae;g__Hydrogenovibrio;s__	nd	nd	p__Proteobacteria	76.03	0.61	nd
bin.004	SOM1 Metaspades Kbase	d__Bacteria;p__Proteobacteria;c__Gammaproteobacteria;o__Thiomicrospirales;f__Thiomicrospiraceae;g__Thiomicrorhabdus;s__Thiomicrorhabdus sp002299245	nd	nd	p__Proteobacteria	89.33	1.22	nd
bin.064	SOM1 Metaspades Kbase	d__Bacteria;p__Proteobacteria;c__Gammaproteobacteria;o__Thiotrichales;f__Thiotrichaceae;g__;s__	nd	nd	c__Gammaproteobacteria	66.51	3.12	nd
bin.094	SOM1 Metaspades Kbase	d__Bacteria;p__SAR324;c__SAR324;o__SAR324;f__NAC60-12;g__Arctic96AD-7;s__	nd	nd	k__Bacteria	79.97	0	nd
bin.089	SOM1 Metaspades Kbase	d__Bacteria;p__SAR324;c__SAR324;o__SAR324;f__NAC60-12;g__Arctic96AD-7;s__	nd	nd	k__Bacteria	76.78	0.84	nd
bin.067	SOM1 Metaspades Kbase	d__Bacteria;p__WOR-3_B;c__UBA3073;o__UBA3073;f__UBA3073;g__;s__	nd	nd	k__Bacteria	92.31	0	nd
bin.061	SOM2 Metaspades Kbase	d__Archaea;p__Halobacterota;c__Methanosarcinia;o__Methanosarcinales;f__Methanosarcinaceae;g__;s__	nd	nd	p__Euryarchaeota	73.86	0	nd
bin.078	SOM2 Metaspades Kbase	d__Archaea;p__Thermoplasmatota;c__Poseidoniia;o__Poseidoniales;f__Thalassoarchaeaceae;g__Thalassarchaeum;s__Thalassarchaeum sp002507125	nd	nd	p__Euryarchaeota	52.09	0.8	nd
bin.057	SOM2 Metaspades Kbase	d__Bacteria;p__Acidobacteriota;c__Vicinamibacteria;o__Vicinamibacterales;f__UBA823;g__UBA11600;s__UBA11600 sp002714165	nd	nd	k__Bacteria	68	4.27	nd
bin.025	SOM2 Metaspades Kbase	d__Bacteria;p__Actinobacteriota;c__Acidimicrobiia;o__Microtrichales;f__MedAcidi-G1;g__;s__	nd	nd	k__Bacteria	80.06	3.07	nd
bin.011	SOM2 Metaspades Kbase	d__Bacteria;p__Actinobacteriota;c__Acidimicrobiia;o__Microtrichales;f__MedAcidi-G1;g__UBA9410;s__	nd	nd	k__Bacteria	86.23	2.99	nd
bin.047	SOM2 Metaspades Kbase	d__Bacteria;p__Bacteroidota;c__Bacteroidia;o__Chitinophagales;f__Saprospiraceae;g__;s__	nd	nd	p__Bacteroidetes	89.25	2.93	nd
bin.022	SOM2 Metaspades Kbase	d__Bacteria;p__Bacteroidota;c__Bacteroidia;o__Flavobacteriales;f__Flavobacteriaceae;g__SZUA-7;s__	nd	nd	s__algicola	66.52	1.63	nd
bin.049	SOM2 Metaspades Kbase	d__Bacteria;p__Bacteroidota;c__Bacteroidia;o__Flavobacteriales;f__Flavobacteriaceae;g__UBA7949;s__UBA7949 sp003511845	nd	nd	f__Flavobacteriaceae	92.38	3.76	nd
bin.006	SOM2 Metaspades Kbase	d__Bacteria;p__Bipolaricaulota;c__Bipolaricaulia;o__Bipolaricaulales;f__Bipolaricaulaceae;g__UBA3574;s__	nd	nd	k__Bacteria	86.44	0	nd
bin.023	SOM2 Metaspades Kbase	d__Bacteria;p__Bipolaricaulota;c__Bipolaricaulia;o__UBA7950;f__UBA7950;g__UBA7950;s__UBA7950 sp003535305	nd	nd	k__Bacteria	86.44	0	nd
bin.055	SOM2 Metaspades Kbase	d__Bacteria;p__Campylobacterota;c__Campylobacteria;o__Campylobacterales;f__Arcobacteraceae;g__;s__	nd	nd	k__Bacteria	96.21	0	nd
bin.009	SOM2 Metaspades Kbase	d__Bacteria;p__Campylobacterota;c__Campylobacteria;o__Campylobacterales;f__Sulfurospirillaceae;g__Sulfurospirillum_A;s__	nd	nd	p__Proteobacteria	95.26	2.31	nd
bin.065	SOM2 Metaspades Kbase	d__Bacteria;p__Chloroflexota;c__Dehalococcoidia;o__UBA3495;f__UBA3495;g__UBA11650;s__	nd	nd	k__Bacteria	85.59	39.88	nd
bin.013	SOM2 Metaspades Kbase	d__Bacteria;p__Chloroflexota;c__Dehalococcoidia;o__UBA3495;f__UBA3495;g__UBA9611;s__UBA9611 sp002816355	nd	nd	k__Bacteria	91.75	0.2	nd
bin.066	SOM2 Metaspades Kbase	d__Bacteria;p__Firmicutes_B;c__Desulfotomaculia;o__Desulfotomaculales;f__Desulfotomaculaceae_C;g__;s__	nd	nd	p__Firmicutes	75.66	2.11	nd
bin.008	SOM2 Metaspades Kbase	d__Bacteria;p__Marinisomatota;c__Marinisomatia;o__Marinisomatales;f__UBA1611;g__GCA-002717915;s__GCA-002717915 sp002717915	nd	nd	k__Bacteria	89.01	3.3	nd
bin.033	SOM2 Metaspades Kbase	d__Bacteria;p__Marinisomatota;c__Marinisomatia;o__Marinisomatales;f__UBA1611;g__GCA-2722105;s__	nd	nd	k__Bacteria	56.68	5.49	nd
bin.005	SOM2 Metaspades Kbase	d__Bacteria;p__Marinisomatota;c__Marinisomatia;o__Marinisomatales;f__UBA1611;g__UBA1611;s__UBA1611 sp002321855	nd	nd	k__Bacteria	80.27	0	nd
bin.059	SOM2 Metaspades Kbase	d__Bacteria;p__Nitrospinota;c__Nitrospinia;o__Nitrospinales;f__Nitrospinaceae;g__UBA8687;s__	nd	nd	k__Bacteria	50.86	5.41	nd
bin.068	SOM2 Metaspades Kbase	d__Bacteria;p__Patescibacteria;c__Gracilibacteria;o__BD1-5;f__UBA6164;g__;s__	nd	nd	k__Bacteria	71.91	1.12	nd
bin.002	SOM2 Metaspades Kbase	d__Bacteria;p__Patescibacteria;c__Paceibacteria;o__Paceibacterales;f__GCA-002779355;g__;s__	nd	nd	k__Bacteria	74.27	0	nd
bin.029	SOM2 Metaspades Kbase	d__Bacteria;p__Patescibacteria;c__Paceibacteria;o__Paceibacterales;f__PEYH01;g__;s__	nd	nd	k__Bacteria	72.54	0	nd
bin.024	SOM2 Metaspades Kbase	d__Bacteria;p__Patescibacteria;c__Paceibacteria;o__UBA9983_A;f__UBA1006;g__UBA1006;s__	nd	nd	k__Bacteria	71.6	0	nd
bin.043	SOM2 Metaspades Kbase	d__Bacteria;p__Patescibacteria;c__Paceibacteria;o__UBA9983_A;f__UBA2163;g__1-14-0-10-47-16;s__	nd	nd	k__Bacteria	62.36	2.56	nd
bin.010	SOM2 Metaspades Kbase	d__Bacteria;p__Proteobacteria;c__Alphaproteobacteria;o__Rhodobacterales;f__Rhodobacteraceae;g__Marinosulfonomonas;s__Marinosulfonomonas sp003535335	nd	nd	f__Rhodobacteraceae	81.3	0.75	nd
bin.054	SOM2 Metaspades Kbase	d__Bacteria;p__Proteobacteria;c__Gammaproteobacteria;o__Burkholderiales;f__Burkholderiaceae;g__Comamonas_B;s__Comamonas_B testosteroni_B	nd	nd	f__Comamonadaceae	91.51	19.33	nd
bin.075	SOM2 Metaspades Kbase	d__Bacteria;p__Proteobacteria;c__Gammaproteobacteria;o__Burkholderiales;f__Burkholderiaceae;g__Ralstonia;s__Ralstonia sp001078575	nd	nd	f__Burkholderiaceae	98.57	0.59	nd
bin.077	SOM2 Metaspades Kbase	d__Bacteria;p__Proteobacteria;c__Gammaproteobacteria;o__Granulosicoccales;f__Granulosicoccaceae;g__UBA7957;s__UBA7957 sp003511825	nd	nd	c__Gammaproteobacteria	94.74	3.01	nd
bin.035	SOM2 Metaspades Kbase	d__Bacteria;p__Proteobacteria;c__Gammaproteobacteria;o__Pseudomonadales;f__UBA5518;g__;s__	nd	nd	c__Gammaproteobacteria	98.02	1.45	nd
bin.041	SOM2 Metaspades Kbase	d__Bacteria;p__Proteobacteria;c__Gammaproteobacteria;o__SAR86;f__SAR86;g__AEGEAN-183;s__	nd	nd	c__Gammaproteobacteria	60.17	0	nd
bin.001	SOM2 Metaspades Kbase	d__Bacteria;p__Proteobacteria;c__Gammaproteobacteria;o__Thiomicrospirales;f__Thiomicrospiraceae;g__Hydrogenovibrio;s__	nd	nd	p__Proteobacteria	86.99	1.34	nd
bin.058	SOM2 Metaspades Kbase	d__Bacteria;p__Proteobacteria;c__Gammaproteobacteria;o__Thiomicrospirales;f__Thiomicrospiraceae;g__Hydrogenovibrio;s__	nd	nd	p__Proteobacteria	66.14	0	nd
bin.019	SOM2 Metaspades Kbase	d__Bacteria;p__Proteobacteria;c__Gammaproteobacteria;o__Thiotrichales;f__;g__;s__	nd	nd	c__Gammaproteobacteria	85.13	1.51	nd
bin.076	SOM2 Metaspades Kbase	d__Bacteria;p__SAR324;c__SAR324;o__SAR324;f__NAC60-12;g__Arctic96AD-7;s__Arctic96AD-7 sp002082305	nd	nd	k__Bacteria	82.95	0	nd
bin.069	SOM2 Metaspades Kbase	d__Bacteria;p__SAR324;c__SAR324;o__SAR324;f__NAC60-12;g__UBA8110;s__UBA8110 sp002726945	nd	nd	k__Bacteria	65.12	1.43	nd
bin.045	SOM2 Metaspades Kbase	d__Bacteria;p__WOR-3_B;c__UBA3073;o__UBA3073;f__UBA3073;g__;s__	nd	nd	k__Bacteria	71.57	2.7	nd
