# Supplementary material for: Metabolic Strategies Shared by Basement Residents of the Lost City Hydrothermal Field
Source: Appl Environ Microbiol. 2022 Aug 11;88(17):e00929-22. doi: 10.1128/aem.00929-22 (PMC9469722; doi:10.1128/aem.00929-22)
Supplement: Supplemental file 6 — Table S5. Download aem.00929-22-s0006.xlsx, XLSX file, 0.08 MB [file aem.00929-22-s0006.xlsx]

## Sheet: key metabolic genes
		methanogenesis: Mcr	methanogenesis: Mcr	methanogenesis: Mcr	pmoA particulate methane monooxygenase	pmoB particulate methane monooxygenase	pmoC particulate methane monooxygenase	soxA	soxX	soxB	soxC	soxY	soxZ	dsrA	dsrB	napA	napB	narG	narH	nifD	nifH	nifK	nirB	nirD	nirK	norB	norC	nosZ	nrfA
MAG original ID	MAG name in the manuscript	K00399	K00401	K00402	K10944	K10945	K10946	K17222	K17223	K17224	K17225	K17226	K17227	K11180	K11181	K02567	K02568	K00370	K00371	K02586	K02588	K02591	K00362	K00363	K00368	K04561	K02305	K00376	K03385
JACGMN01.1	ANME-1 MAG-1099	yes	yes	yes	no	no	no	no	no	no	no	no	no	no	no	no	no	no	no	no	yes	yes	no	no	no	no	no	no	no
UBA7950_metaspades_Bin_2	Bipolaricaulota MAG-1207	no	no	no	no	no	no	no	no	no	no	no	no	no	no	no	no	no	no	no	no	no	no	no	no	no	no	no	no
UBA7950_metaspades_Bin_1	Bipolaricaulota MAG-1260	no	no	no	no	no	no	no	no	no	no	no	no	no	no	no	no	no	no	no	no	no	no	no	no	no	no	no	no
UBA3574_metaspades_Bin_1	Bipolaricaulota MAG-1503	no	no	no	no	no	no	no	no	no	no	no	no	no	no	no	no	no	no	no	no	no	no	no	no	no	no	no	no
Chloroflexi_metaspades_Bin_3_1_1	Dehalococcoidia MAG-2669	no	no	no	no	no	no	no	no	no	no	no	no	no	no	no	no	no	no	no	no	no	no	no	no	no	no	no	no
Chloroflexi_metaspades_Bin_3_3_1	Dehalococcoidia MAG-2875	no	no	no	no	no	no	no	no	no	no	no	no	no	no	no	no	no	no	no	no	no	no	no	no	no	no	no	no
Chloroflexi_metaspades_Bin_1_1_1_1	Dehalococcoidia MAG-844	no	no	no	no	no	no	no	no	no	no	no	no	no	no	no	no	no	no	no	no	no	no	no	no	no	no	no	no
Desulfotomaculum_metaspades_Bin_2_1	Desulfotomaculum MAG-1144	no	no	no	no	no	no	no	no	no	no	no	no	yes	yes	no	no	no	no	yes	yes	yes	no	no	no	no	no	no	no
Desulfotomaculum_metaspades_Bin_1_1	Desulfotomaculum MAG-1580	no	no	no	no	no	no	no	no	no	no	no	no	yes	yes	no	no	no	no	no	no	yes	no	no	no	no	no	no	no
Patescibacteria_metaspades_Bin_5_2	Gracilibacteria MAG-1076	no	no	no	no	no	no	no	no	no	no	no	no	no	no	no	no	no	no	no	no	no	no	no	no	no	no	no	no
Patescibacteria_metaspades_Bin_6_3	Gracilibacteria MAG-435	no	no	no	no	no	no	no	no	no	no	no	no	no	no	no	no	no	no	no	no	no	no	no	no	no	no	no	no
Patescibacteria_metaspades_Bin_5_4	Gracilibacteria MAG-639	no	no	no	no	no	no	no	no	no	no	no	no	no	no	no	no	no	no	no	no	no	no	no	no	no	no	no	no
Patescibacteria_metaspades_Bin_8_2	Gracilibacteria MAG-956	no	no	no	no	no	no	no	no	no	no	no	no	no	no	no	no	no	no	no	no	no	no	no	no	no	no	no	no
LCMS_allcontigs2_metaspades_Bin_2_1	Methanocellales MAG-838	no	no	no	no	no	no	no	no	no	no	no	no	no	no	no	no	no	no	no	no	no	no	no	no	no	no	no	no
LCMS_allcontigs2_metaspades_Bin_1_1_1	Methanosarcinaceae MAG-1276	yes	yes	yes	no	no	no	no	no	no	no	no	no	no	no	no	no	no	no	yes	yes	yes	no	no	no	no	no	no	no
Natronincolaceae_metaspades_Bin_2_1	Natronincolaceae MAG-1138	no	no	no	no	no	no	no	no	no	no	no	no	no	no	no	no	no	no	no	no	no	no	no	no	no	no	no	no
Natronincolaceae_metaspades_Bin_1_1	Natronincolaceae MAG-2163	no	no	no	no	no	no	no	no	no	no	no	no	no	no	no	no	no	no	no	no	no	no	no	no	no	no	no	no
NPL-UPA2_metaspades_Bin_5_2	NPL-UPA2 MAG-1083	no	no	no	no	no	no	no	no	no	no	no	no	no	no	no	no	no	no	no	no	no	no	no	no	no	no	no	no
NPL-UPA2_metaspades_Bin_8_1_1	NPL-UPA2 MAG-718	no	no	no	no	no	no	no	no	no	no	no	no	no	no	no	no	no	no	no	no	no	no	no	no	no	no	no	no
NPL-UPA2_metaspades_Bin_5_1	NPL-UPA2 MAG-914	no	no	no	no	no	no	no	no	no	no	no	no	no	no	no	no	no	no	no	no	no	no	no	no	no	no	no	no
Chloroflexi_metaspades_Bin_1_4	Paceibacteria MAG-302	no	no	no	no	no	no	no	no	no	no	no	no	no	no	no	no	no	no	no	no	no	no	no	no	no	no	no	no
Patescibacteria_metaspades_Bin_5_7	Paceibacteria MAG-319	no	no	no	no	no	no	no	no	no	no	no	no	no	no	no	no	no	no	no	no	no	no	no	no	no	no	no	no
Patescibacteria_metaspades_Bin_9_3	Paceibacteria MAG-379	no	no	no	no	no	no	no	no	no	no	no	no	no	no	no	no	no	no	no	no	no	no	no	no	no	no	no	no
Patescibacteria_metaspades_Bin_5_3	Paceibacteria MAG-485	no	no	no	no	no	no	no	no	no	no	no	no	no	no	no	no	no	no	no	no	no	no	no	no	no	no	no	no
Patescibacteria_metaspades_Bin_8_1	Paceibacteria MAG-494	no	no	no	no	no	no	no	no	no	no	no	no	no	no	no	no	no	no	no	no	no	no	no	no	no	no	no	no
Patescibacteria_metaspades_Bin_4_2	Paceibacteria MAG-584	no	no	no	no	no	no	no	no	no	no	no	no	no	no	no	no	no	no	no	no	no	no	no	no	no	no	no	no
Patescibacteria_metaspades_Bin_10_2	Paceibacteria MAG-712	no	no	no	no	no	no	no	no	no	no	no	no	no	no	no	no	no	no	no	no	no	no	no	no	no	no	no	no
Patescibacteria_metaspades_Bin_5_1	Paceibacteria MAG-855	no	no	no	no	no	no	no	no	no	no	no	no	no	no	no	no	no	no	no	no	no	no	no	no	no	no	no	no
Thermodesulfo_metaspades_Bin_1	Thermodesulfovibrionales MAG-1293	no	no	no	no	no	no	no	no	no	no	no	no	yes	yes	no	no	no	no	yes	yes	yes	no	no	no	no	no	no	no
WOR-3_metaspades_Bin_1	WOR-3 MAG-1066	no	no	no	no	no	no	no	no	no	no	no	no	no	no	no	no	no	no	no	no	no	no	no	no	no	no	no	no

## Sheet: energy conservation
		E1.6.2.2; cytochrome-b5 reductase [EC:1.6.2.2]	NADH-quinone oxidoreductase	NADH-quinone oxidoreductase	NADH-quinone oxidoreductase	NADH-quinone oxidoreductase	NADH-quinone oxidoreductase	NADH-quinone oxidoreductase	NADH-quinone oxidoreductase	NADH-quinone oxidoreductase	NADH-quinone oxidoreductase	NADH-quinone oxidoreductase	NADH-quinone oxidoreductase	NADH-quinone oxidoreductase	NADH-quinone oxidoreductase	NADH-quinone oxidoreductase	Cytochrome c oxidase, cbb3-type	Cytochrome c oxidase, cbb3-type	Cytochrome c oxidase, cbb3-type	Cytochrome c oxidase, cbb3-type	ubiquinol-cytochrome c reductase	ubiquinol-cytochrome c reductase	CYTB, petB; ubiquinol-cytochrome c reductase cytochrome b subunit	CYC1, CYT1, petC; ubiquinol-cytochrome c reductase cytochrome c1 subunit	QCR1, UQCRC1; ubiquinol-cytochrome c reductase core subunit 1	QCR2, UQCRC2; ubiquinol-cytochrome c reductase core subunit 2	QCR6, UQCRH; ubiquinol-cytochrome c reductase subunit 6	QCR7, UQCRB; ubiquinol-cytochrome c reductase subunit 7	QCR8, UQCRQ; ubiquinol-cytochrome c reductase subunit 8	QCR9, UCRC; ubiquinol-cytochrome c reductase subunit 9	QCR10, UQCR; ubiquinol-cytochrome c reductase subunit 10	cydX; cytochrome bd-I ubiquinol oxidase subunit X [EC:7.1.1.7]	Cytochrome bd complex	cydA; cytochrome bd ubiquinol oxidase subunit I [EC:7.1.1.7]	Cytochrome bd complex	cydB; cytochrome bd ubiquinol oxidase subunit II [EC:7.1.1.7]	V-type ATPase	F-type ATPase	F-type ATPase	F-type ATPase	F-type ATPase	F-type ATPase	F-type ATPase	F-type ATPase	F-type ATPase	A-type ATPase	A-type ATPase	A-type ATPase	A-type ATPase
MAG original ID	MAG name in the manuscript	K00326	K00330	K00331	K00332	K00333	K00334	K00335	K00336	K00337	K00338	K00339	K00340	K00341	K00342	K00343	K00404	K00405	K00406	K00407	K00410	K00411	K00412	K00413	K00414	K00415	K00416	K00417	K00418	K00419	K00420	K00424	K00425	K00425	K00426	K00426	K02107	K02108	K02109	K02110	K02111	K02112	K02113	K02114	K02115	K02117	K02118	K02119	K02120
JACGMN01.1	ANME-1 MAG-1099	no	no	no	yes	no	yes	yes	no	yes	no	no	no	yes	no	no	no	no	no	no	no	no	no	no	no	no	no	no	no	no	no	no	no	no	no	no	no	no	no	no	no	no	no	no	no	yes	yes	no	yes
UBA7950_metaspades_Bin_2	Bipolaricaulota MAG-1207	no	no	no	no	no	no	no	no	no	no	no	no	no	no	no	no	no	no	no	no	no	no	no	no	no	no	no	no	no	no	no	no	no	no	no	no	yes	yes	yes	yes	yes	yes	no	yes	no	no	no	no
UBA7950_metaspades_Bin_1	Bipolaricaulota MAG-1260	no	no	no	no	no	no	no	no	no	no	no	no	no	no	no	no	no	no	no	no	no	no	no	no	no	no	no	no	no	no	no	no	no	no	no	no	yes	no	yes	yes	no	yes	no	yes	no	no	no	no
UBA3574_metaspades_Bin_1	Bipolaricaulota MAG-1503	no	no	no	no	no	yes	no	no	no	no	no	no	no	no	no	no	no	no	no	no	no	no	no	no	no	no	no	no	no	no	no	no	no	no	no	no	yes	no	yes	yes	yes	yes	yes	yes	no	no	no	no
Chloroflexi_metaspades_Bin_3_1_1	Dehalococcoidia MAG-2669	no	yes	yes	yes	yes	yes	yes	no	yes	yes	yes	no	yes	yes	yes	no	no	no	no	no	no	no	no	no	no	no	no	no	no	no	no	no	no	no	no	no	yes	yes	yes	yes	yes	yes	yes	yes	no	no	no	no
Chloroflexi_metaspades_Bin_3_3_1	Dehalococcoidia MAG-2875	no	yes	yes	yes	yes	yes	no	no	yes	yes	no	no	yes	yes	yes	no	no	no	no	no	no	no	no	no	no	no	no	no	no	no	no	no	no	no	no	no	yes	yes	yes	yes	yes	yes	yes	yes	no	no	no	no
Chloroflexi_metaspades_Bin_1_1_1_1	Dehalococcoidia MAG-844	no	no	no	no	no	yes	yes	no	no	no	no	no	no	no	no	no	no	no	no	no	no	no	no	no	no	no	no	no	no	no	no	no	no	no	no	no	no	no	no	no	no	no	no	no	yes	no	no	yes
Desulfotomaculum_metaspades_Bin_2_1	Desulfotomaculum MAG-1144	no	no	no	no	no	yes	no	no	no	no	no	no	no	no	no	no	no	no	no	no	no	no	no	no	no	no	no	no	no	no	no	no	no	no	no	no	yes	yes	no	yes	yes	yes	yes	yes	no	no	no	no
Desulfotomaculum_metaspades_Bin_1_1	Desulfotomaculum MAG-1580	no	no	no	no	no	yes	no	no	no	no	no	no	no	no	no	no	no	no	no	no	no	no	no	no	no	no	no	no	no	no	no	no	no	no	no	no	yes	yes	yes	yes	yes	yes	yes	yes	no	no	no	no
Patescibacteria_metaspades_Bin_5_2	Gracilibacteria MAG-1076	no	no	no	no	no	no	no	no	no	no	no	yes	no	no	no	no	no	no	no	no	no	no	no	no	no	no	no	no	no	no	no	no	no	no	no	no	yes	no	yes	yes	yes	no	no	yes	no	no	no	no
Patescibacteria_metaspades_Bin_6_3	Gracilibacteria MAG-435	no	no	no	no	no	no	no	no	no	no	no	no	no	no	no	no	no	no	no	no	no	no	no	no	no	no	no	no	no	no	no	no	no	no	no	no	no	no	no	yes	no	no	no	no	no	no	no	no
Patescibacteria_metaspades_Bin_5_4	Gracilibacteria MAG-639	no	no	no	no	no	no	no	no	no	no	no	no	no	no	no	no	no	no	no	no	no	no	no	no	no	no	no	no	no	no	no	no	no	no	no	no	no	no	no	no	no	no	no	yes	no	no	no	no
Patescibacteria_metaspades_Bin_8_2	Gracilibacteria MAG-956	no	no	no	no	no	no	no	no	no	no	no	no	no	no	no	no	no	no	no	no	no	no	no	no	no	no	no	no	no	no	no	no	no	no	no	no	no	no	yes	yes	yes	no	no	yes	no	no	no	no
LCMS_allcontigs2_metaspades_Bin_2_1	Methanocellales MAG-838	no	no	no	no	no	no	no	no	no	no	no	no	no	no	no	no	no	no	no	no	no	no	no	no	no	no	no	no	no	no	no	no	no	no	no	no	no	no	no	no	no	no	no	no	yes	no	yes	no
LCMS_allcontigs2_metaspades_Bin_1_1_1	Methanosarcinaceae MAG-1276	no	no	no	no	no	no	no	no	yes	no	no	no	no	no	no	no	no	no	no	no	no	no	no	no	no	no	no	no	no	no	no	no	no	no	no	no	no	no	no	no	no	no	no	no	yes	yes	yes	yes
Natronincolaceae_metaspades_Bin_2_1	Natronincolaceae MAG-1138	no	no	no	no	no	no	no	yes	no	no	no	no	no	no	no	no	no	no	no	no	no	no	no	no	no	no	no	no	no	no	no	no	no	no	no	no	no	no	no	no	no	no	no	no	no	no	no	no
Natronincolaceae_metaspades_Bin_1_1	Natronincolaceae MAG-2163	no	no	no	no	no	no	no	yes	no	no	no	no	no	no	no	no	no	no	no	no	no	no	no	no	no	no	no	no	no	no	no	no	no	no	no	no	yes	yes	yes	yes	yes	yes	no	yes	no	no	no	no
NPL-UPA2_metaspades_Bin_5_2	NPL-UPA2 MAG-1083	no	no	no	no	no	yes	no	no	no	no	no	no	no	no	no	no	no	no	no	no	no	no	no	no	no	no	no	no	no	no	no	no	no	no	no	no	no	no	no	no	no	no	no	no	no	no	no	yes
NPL-UPA2_metaspades_Bin_8_1_1	NPL-UPA2 MAG-718	no	no	no	yes	no	no	no	no	yes	no	no	no	yes	no	no	no	no	no	no	no	no	no	no	no	no	no	no	no	no	no	no	no	no	no	no	no	no	no	no	no	no	no	no	no	no	no	no	yes
NPL-UPA2_metaspades_Bin_5_1	NPL-UPA2 MAG-914	no	no	no	yes	no	no	no	no	yes	no	no	no	no	no	no	no	no	no	no	no	no	no	no	no	no	no	no	no	no	no	no	no	no	no	no	no	no	no	no	no	no	no	no	no	yes	yes	yes	yes
Chloroflexi_metaspades_Bin_1_4	Paceibacteria MAG-302	no	no	no	no	no	no	no	no	no	no	no	no	no	no	no	no	no	no	no	no	no	no	no	no	no	no	no	no	no	no	no	no	no	no	no	no	no	no	no	no	no	no	no	no	no	no	no	no
Patescibacteria_metaspades_Bin_5_7	Paceibacteria MAG-319	no	no	no	no	no	no	no	no	no	no	no	no	no	no	no	no	no	no	no	no	no	no	no	no	no	no	no	no	no	no	no	no	no	no	no	no	no	no	no	no	no	no	no	no	no	no	no	no
Patescibacteria_metaspades_Bin_9_3	Paceibacteria MAG-379	no	no	no	no	no	no	no	no	no	no	no	no	no	no	no	no	no	no	no	no	no	no	no	no	no	no	no	no	no	no	no	no	no	no	no	no	yes	yes	yes	yes	no	no	no	no	no	no	no	no
Patescibacteria_metaspades_Bin_5_3	Paceibacteria MAG-485	no	no	no	no	no	no	no	no	no	no	no	no	no	no	no	no	no	no	no	no	no	no	no	no	no	no	no	no	no	no	no	no	no	no	no	no	yes	yes	yes	yes	yes	no	no	yes	no	no	no	no
Patescibacteria_metaspades_Bin_8_1	Paceibacteria MAG-494	no	no	no	no	no	no	no	no	no	no	no	no	no	no	no	no	no	no	no	no	no	no	no	no	no	no	no	no	no	no	no	no	no	no	no	no	no	no	no	no	no	no	no	no	no	no	no	no
Patescibacteria_metaspades_Bin_4_2	Paceibacteria MAG-584	no	no	no	no	no	no	no	no	no	no	no	no	no	no	no	no	no	no	no	no	no	no	no	no	no	no	no	no	no	no	no	no	no	no	no	no	no	no	no	yes	yes	no	yes	yes	no	no	no	no
Patescibacteria_metaspades_Bin_10_2	Paceibacteria MAG-712	no	no	no	no	no	no	no	no	no	no	no	no	no	no	no	no	no	no	no	no	no	no	no	no	no	no	no	no	no	no	no	no	no	no	no	no	no	no	no	no	no	no	no	no	yes	yes	no	yes
Patescibacteria_metaspades_Bin_5_1	Paceibacteria MAG-855	no	no	no	no	no	no	no	no	no	no	no	no	no	no	no	no	no	no	no	no	no	no	no	no	no	no	no	no	no	no	no	no	no	no	no	no	yes	no	yes	yes	yes	no	yes	yes	no	no	no	no
Thermodesulfo_metaspades_Bin_1	Thermodesulfovibrionales MAG-1293	no	no	no	yes	no	yes	no	no	no	no	no	no	no	no	no	no	no	no	no	no	no	no	no	no	no	no	no	no	no	no	no	no	no	no	no	no	yes	no	yes	yes	yes	yes	yes	yes	no	no	no	no
WOR-3_metaspades_Bin_1	WOR-3 MAG-1066	no	no	no	no	no	no	no	no	no	no	no	no	no	no	no	no	no	no	no	no	no	no	no	no	no	no	no	no	no	no	no	no	no	no	no	no	no	no	no	no	no	no	no	no	yes	yes	yes	no
[truncated: 187 more columns]

## Sheet: acetogenesis
		K00198	K05299	K15022	K01938	K01491	K01500	K00297	K15023	K14138	K00197	K00194	K07321	K18016	K03388	K03389	K03390	K14126	K14127	K14128	K05922	K05927	K00437	K18008
MAG original ID	MAG name in the manuscript	acsA/cooS	fdhA	fdhB	fhs	folD	fchA	metF	acsE	acsB	cdhE	cdhD	cooC	mbhL	hdrA2	hdrB2	hdrC2	mvhA	mvhD	mvhG	hydB3	hydA3	hydB2	hydA2
JACGMN01.1	ANME-1 MAG-1099	no	no	no	no	no	no	no	no	no	yes	yes	yes	yes	yes	yes	yes	yes	yes	yes	no	no	no	no
UBA7950_metaspades_Bin_2	Bipolaricaulota MAG-1207	no	no	no	no	yes	yes	yes	yes	no	yes	yes	yes	no	no	no	no	no	no	no	no	no	no	no
UBA7950_metaspades_Bin_1	Bipolaricaulota MAG-1260	no	no	no	no	yes	yes	no	no	yes	yes	no	yes	no	no	no	no	no	no	no	no	no	no	no
UBA3574_metaspades_Bin_1	Bipolaricaulota MAG-1503	no	yes	no	no	yes	no	yes	yes	yes	yes	yes	yes	yes	yes	yes	yes	yes	yes	yes	no	no	no	no
Chloroflexi_metaspades_Bin_3_1_1	Dehalococcoidia MAG-2669	no	no	no	yes	no	no	yes	no	no	no	no	no	no	no	no	no	no	no	no	no	no	no	no
Chloroflexi_metaspades_Bin_3_3_1	Dehalococcoidia MAG-2875	no	yes	no	yes	yes	no	yes	no	no	no	no	no	no	no	no	no	no	no	no	no	no	no	no
Chloroflexi_metaspades_Bin_1_1_1_1	Dehalococcoidia MAG-844	no	no	no	no	no	yes	yes	yes	yes	yes	yes	yes	no	no	no	no	no	no	no	no	no	no	no
Desulfotomaculum_metaspades_Bin_2_1	Desulfotomaculum MAG-1144	yes	yes	no	yes	yes	yes	yes	no	no	no	no	no	no	no	no	no	no	no	no	no	no	no	no
Desulfotomaculum_metaspades_Bin_1_1	Desulfotomaculum MAG-1580	yes	yes	no	yes	no	no	yes	no	no	no	no	no	no	no	yes	yes	no	no	no	no	no	no	no
Patescibacteria_metaspades_Bin_5_2	Gracilibacteria MAG-1076	no	no	no	no	yes	no	no	no	no	no	no	no	no	no	no	no	no	no	no	no	no	no	no
Patescibacteria_metaspades_Bin_6_3	Gracilibacteria MAG-435	no	no	no	no	no	no	no	no	no	no	no	no	no	no	no	no	no	no	no	no	no	no	no
Patescibacteria_metaspades_Bin_5_4	Gracilibacteria MAG-639	no	no	no	no	no	no	no	no	no	no	no	no	no	no	no	no	no	no	no	no	no	no	no
Patescibacteria_metaspades_Bin_8_2	Gracilibacteria MAG-956	no	no	no	no	no	no	no	no	no	no	no	no	no	no	no	no	no	no	no	no	no	no	no
LCMS_allcontigs2_metaspades_Bin_2_1	Methanocellales MAG-838	no	no	no	no	yes	no	no	no	no	yes	yes	yes	no	no	no	no	no	no	no	no	no	no	no
LCMS_allcontigs2_metaspades_Bin_1_1_1	Methanosarcinaceae MAG-1276	no	no	no	no	no	no	no	no	no	yes	yes	yes	yes	yes	yes	yes	no	yes	no	no	no	no	no
Natronincolaceae_metaspades_Bin_2_1	Natronincolaceae MAG-1138	no	no	no	yes	yes	no	no	no	no	no	no	no	no	no	no	no	no	no	no	no	no	no	no
Natronincolaceae_metaspades_Bin_1_1	Natronincolaceae MAG-2163	yes	no	no	yes	no	yes	yes	no	no	no	no	yes	no	yes	yes	yes	no	yes	no	no	no	no	no
NPL-UPA2_metaspades_Bin_5_2	NPL-UPA2 MAG-1083	yes	no	no	no	yes	yes	yes	yes	yes	yes	yes	yes	no	no	no	no	no	no	no	no	no	no	no
NPL-UPA2_metaspades_Bin_8_1_1	NPL-UPA2 MAG-718	no	no	no	no	yes	yes	yes	yes	no	no	no	no	yes	no	no	no	no	no	no	no	no	no	no
NPL-UPA2_metaspades_Bin_5_1	NPL-UPA2 MAG-914	no	no	no	no	yes	no	yes	no	yes	no	yes	yes	yes	no	no	no	no	no	no	no	no	no	no
Chloroflexi_metaspades_Bin_1_4	Paceibacteria MAG-302	no	no	no	no	no	no	no	no	no	no	no	no	no	no	no	no	no	no	no	no	no	no	no
Patescibacteria_metaspades_Bin_5_7	Paceibacteria MAG-319	no	no	no	no	no	no	no	no	no	no	no	no	no	no	no	no	no	no	no	no	no	no	no
Patescibacteria_metaspades_Bin_9_3	Paceibacteria MAG-379	no	no	no	no	yes	no	no	no	no	no	no	no	no	no	no	no	no	no	no	no	no	no	no
Patescibacteria_metaspades_Bin_5_3	Paceibacteria MAG-485	no	no	no	no	no	no	no	no	no	no	no	no	no	no	no	no	no	no	no	no	no	no	no
Patescibacteria_metaspades_Bin_8_1	Paceibacteria MAG-494	no	no	no	no	no	no	no	no	no	no	no	no	no	no	no	no	no	no	no	no	no	no	no
Patescibacteria_metaspades_Bin_4_2	Paceibacteria MAG-584	no	no	no	no	no	no	no	no	no	no	no	no	no	no	no	no	no	no	no	no	no	no	no
Patescibacteria_metaspades_Bin_10_2	Paceibacteria MAG-712	no	no	no	no	yes	no	no	no	no	no	no	no	no	no	no	no	no	no	no	no	no	no	no
Patescibacteria_metaspades_Bin_5_1	Paceibacteria MAG-855	no	no	no	no	yes	no	no	no	no	no	no	no	no	no	no	no	no	no	no	no	no	no	no
Thermodesulfo_metaspades_Bin_1	Thermodesulfovibrionales MAG-1293	yes	yes	no	no	yes	no	yes	no	no	no	no	yes	no	no	no	no	no	no	no	no	no	no	no
WOR-3_metaspades_Bin_1	WOR-3 MAG-1066	no	no	no	no	no	no	yes	no	no	no	no	no	no	no	no	no	no	no	no	no	no	no	no

## Sheet: methanogenesis
		Fmd/Fwd	Fmd/Fwd	Fmd/Fwd	Fmd/Fwd	Fmd/Fwd	Fmd/Fwd	Fmd/Fwd	Fmd/Fwd	Ftr	Mch	Mtd	Hmd	Mer	Mtr	Mtr	Mtr	Mtr	Mtr	Mtr	Mtr	Mtr	Mcr	Mcr	Mcr	Hdr	Hdr	Hdr	mvhD	phosphotransacetylase	acetate kinase	AMP-forming acetyl-CoA synthetase	Cdh/ACDS	Cdh/ACDS	Cdh/ACDS	Mta	Mta	Mta	Mtb/Mtm	Mtb/Mtm	Mtb/Mtm	echF	echE	echD	echC	echB	echA	mbhL	mbhK
MAG original ID	MAG name in the manuscript	K00200	K00201	K00202	K00203	K11261	K00204	K11260	K00205	K00672	K01499	K00319	K13942	K00320	K00577	K00578	K00579	K00580	K00581	K00582	K00583	K00584	K00399	K00401	K00402	K03388	K03389	K03390	K14127	K00625	K00925	K01895	K00193	K00197	K00194	K14080	K14081	K04480	K14082	K14083	K14084	K14091	K14090	K14089	K14088	K14087	K14086	K18016	K18017
JACGMN01.1	ANME-1 MAG-1099	yes	yes	yes	yes	yes	no	yes	yes	yes	yes	yes	no	yes	no	no	no	no	no	no	no	yes	yes	yes	yes	yes	yes	yes	yes	no	no	yes	yes	yes	yes	no	no	no	no	no	no	no	no	no	yes	no	no	yes	yes
UBA7950_metaspades_Bin_2	Bipolaricaulota MAG-1207	no	no	no	no	no	no	no	no	no	no	no	no	no	no	no	no	no	no	no	no	no	no	no	no	no	no	no	no	no	no	yes	yes	yes	yes	no	no	no	no	no	no	no	no	no	no	no	no	no	no
UBA7950_metaspades_Bin_1	Bipolaricaulota MAG-1260	no	no	no	no	no	no	no	no	no	no	no	no	no	no	no	no	no	no	no	no	no	no	no	no	no	no	no	no	no	no	yes	no	yes	no	no	no	no	no	no	no	no	no	no	no	no	no	no	no
UBA3574_metaspades_Bin_1	Bipolaricaulota MAG-1503	no	no	no	no	no	no	no	no	no	no	no	no	no	no	no	no	no	no	no	no	no	no	no	no	yes	yes	yes	yes	no	no	yes	no	yes	yes	no	no	no	no	no	no	no	no	no	no	no	no	yes	no
Chloroflexi_metaspades_Bin_3_1_1	Dehalococcoidia MAG-2669	no	no	no	no	no	no	no	no	no	no	no	no	yes	no	no	no	no	no	no	no	no	no	no	no	no	no	no	no	no	no	yes	no	no	no	no	no	no	no	no	no	no	no	no	no	no	no	no	no
Chloroflexi_metaspades_Bin_3_3_1	Dehalococcoidia MAG-2875	no	no	no	no	no	no	no	no	no	no	no	no	no	no	no	no	no	no	no	no	no	no	no	no	no	no	no	no	no	no	yes	no	no	no	no	no	no	no	no	no	no	no	no	no	no	no	no	no
Chloroflexi_metaspades_Bin_1_1_1_1	Dehalococcoidia MAG-844	no	no	no	no	no	no	no	no	no	no	no	no	no	no	no	no	no	no	no	no	no	no	no	no	no	no	no	no	no	no	yes	yes	yes	yes	no	no	no	no	yes	no	no	no	no	no	no	no	no	no
Desulfotomaculum_metaspades_Bin_2_1	Desulfotomaculum MAG-1144	no	no	no	no	no	no	no	no	no	no	no	no	no	no	no	no	no	no	no	no	no	no	no	no	no	no	no	no	no	no	no	no	no	no	no	no	no	no	no	no	no	no	no	no	no	no	no	no
Desulfotomaculum_metaspades_Bin_1_1	Desulfotomaculum MAG-1580	no	no	no	no	no	no	no	no	no	no	no	no	no	no	no	no	no	no	no	no	no	no	no	no	no	yes	yes	no	no	no	yes	no	no	no	no	no	no	no	no	no	no	no	no	no	no	no	no	no
Patescibacteria_metaspades_Bin_5_2	Gracilibacteria MAG-1076	no	no	no	no	no	no	no	no	no	no	no	no	no	no	no	no	no	no	no	no	no	no	no	no	no	no	no	no	no	no	no	no	no	no	no	no	no	no	no	no	no	no	no	no	no	no	no	no
Patescibacteria_metaspades_Bin_6_3	Gracilibacteria MAG-435	no	no	no	no	no	no	no	no	no	no	no	no	no	no	no	no	no	no	no	no	no	no	no	no	no	no	no	no	no	no	no	no	no	no	no	no	no	no	no	no	no	no	no	no	no	no	no	no
Patescibacteria_metaspades_Bin_5_4	Gracilibacteria MAG-639	no	no	no	no	no	no	no	no	no	no	no	no	no	no	no	no	no	no	no	no	no	no	no	no	no	no	no	no	no	no	no	no	no	no	no	no	no	no	no	no	no	no	no	no	no	no	no	no
Patescibacteria_metaspades_Bin_8_2	Gracilibacteria MAG-956	no	no	no	no	no	no	no	no	no	no	no	no	no	no	no	no	no	no	no	no	no	no	no	no	no	no	no	no	no	no	no	no	no	no	no	no	no	no	no	no	no	no	no	no	no	no	no	no
LCMS_allcontigs2_metaspades_Bin_2_1	Methanocellales MAG-838	yes	yes	yes	yes	no	no	yes	yes	yes	no	yes	no	yes	no	no	no	no	no	no	no	no	no	no	no	no	no	no	no	no	no	yes	yes	yes	yes	no	no	no	no	no	no	no	no	no	no	no	no	no	no
LCMS_allcontigs2_metaspades_Bin_1_1_1	Methanosarcinaceae MAG-1276	yes	yes	yes	no	no	no	yes	yes	yes	yes	yes	no	yes	yes	no	yes	yes	yes	no	yes	yes	yes	yes	yes	yes	yes	yes	yes	no	no	yes	yes	yes	yes	yes	yes	no	no	no	no	no	yes	no	yes	no	no	yes	no
Natronincolaceae_metaspades_Bin_2_1	Natronincolaceae MAG-1138	no	no	no	no	no	no	no	no	no	no	no	no	no	no	no	no	no	no	no	no	no	no	no	no	no	no	no	no	no	yes	no	no	no	no	no	no	no	no	no	no	no	no	no	no	no	no	no	no
Natronincolaceae_metaspades_Bin_1_1	Natronincolaceae MAG-2163	no	no	no	no	no	no	no	no	no	no	no	no	no	no	no	no	no	no	no	no	no	no	no	no	yes	yes	yes	yes	no	no	no	no	no	no	no	no	no	no	no	no	no	no	no	no	no	no	no	no
NPL-UPA2_metaspades_Bin_5_2	NPL-UPA2 MAG-1083	no	no	no	no	no	no	no	no	no	no	no	no	no	yes	no	no	no	no	no	no	no	no	no	no	no	no	no	no	yes	yes	no	no	yes	yes	no	no	no	no	no	no	no	no	no	no	no	no	no	no
NPL-UPA2_metaspades_Bin_8_1_1	NPL-UPA2 MAG-718	no	no	no	no	no	no	no	no	no	no	no	no	no	no	no	no	no	no	no	no	no	no	no	no	no	no	no	no	no	no	no	no	no	no	no	no	no	no	no	no	no	no	no	no	no	no	yes	no
NPL-UPA2_metaspades_Bin_5_1	NPL-UPA2 MAG-914	no	no	no	no	no	no	no	no	no	no	no	no	no	no	no	no	no	no	no	no	no	no	no	no	no	no	no	no	no	no	no	no	no	yes	no	no	no	no	no	no	no	no	no	no	no	no	yes	no
Chloroflexi_metaspades_Bin_1_4	Paceibacteria MAG-302	no	no	no	no	no	no	no	no	no	no	no	no	no	no	no	no	no	no	no	no	no	no	no	no	no	no	no	no	no	no	no	no	no	no	no	no	no	no	no	no	no	no	no	no	no	no	no	no
Patescibacteria_metaspades_Bin_5_7	Paceibacteria MAG-319	no	no	no	no	no	no	no	no	no	no	no	no	no	no	no	no	no	no	no	no	no	no	no	no	no	no	no	no	no	no	no	no	no	no	no	no	no	no	no	no	no	no	no	no	no	no	no	no
Patescibacteria_metaspades_Bin_9_3	Paceibacteria MAG-379	no	no	no	no	no	no	no	no	no	no	no	no	no	no	no	no	no	no	no	no	no	no	no	no	no	no	no	no	no	yes	no	no	no	no	no	no	no	no	no	no	no	no	no	no	no	no	no	no
Patescibacteria_metaspades_Bin_5_3	Paceibacteria MAG-485	no	no	no	no	no	no	no	no	no	no	no	no	no	no	no	no	no	no	no	no	no	no	no	no	no	no	no	no	no	no	no	no	no	no	no	no	no	no	no	no	no	no	no	no	no	no	no	no
Patescibacteria_metaspades_Bin_8_1	Paceibacteria MAG-494	no	no	no	no	no	no	no	no	no	no	no	no	no	no	no	no	no	no	no	no	no	no	no	no	no	no	no	no	no	no	no	no	no	no	no	no	no	no	no	no	no	no	no	no	no	no	no	no
Patescibacteria_metaspades_Bin_4_2	Paceibacteria MAG-584	no	no	no	no	no	no	no	no	no	no	no	no	no	no	no	no	no	no	no	no	no	no	no	no	no	no	no	no	no	yes	no	no	no	no	no	no	no	no	no	no	no	no	no	no	no	no	no	no
Patescibacteria_metaspades_Bin_10_2	Paceibacteria MAG-712	no	no	no	no	no	no	no	no	no	no	no	no	no	no	no	no	no	no	no	no	no	no	no	no	no	no	no	no	no	yes	no	no	no	no	no	no	no	no	no	no	no	no	no	no	no	no	no	no
Patescibacteria_metaspades_Bin_5_1	Paceibacteria MAG-855	no	no	no	no	no	no	no	no	no	no	no	no	no	no	no	no	no	no	no	no	no	no	no	no	no	no	no	no	no	yes	no	no	no	no	no	no	no	no	no	no	no	no	no	no	no	no	no	no
Thermodesulfo_metaspades_Bin_1	Thermodesulfovibrionales MAG-1293	no	no	no	no	no	no	no	no	no	no	no	no	no	no	no	no	no	no	no	no	no	no	no	no	no	no	no	no	no	no	yes	no	no	no	no	no	no	no	no	no	no	no	no	no	no	no	no	no
WOR-3_metaspades_Bin_1	WOR-3 MAG-1066	no	no	no	no	no	no	no	no	no	no	no	no	no	no	no	no	no	no	no	no	no	no	no	no	no	no	no	no	no	no	yes	no	no	no	no	no	no	no	no	no	no	no	no	no	no	no	no	no
[truncated: 1 more columns]

## Sheet: CODH ACS
		cooS	cooF	cooC	acsB	cdhA/acsA	cdhB	cdhC	cdhE/acsC	cdhD/acsD	acsE
MAG original ID	MAG name in the manuscript	K00198	K00196	K07321	K14138	K00192	K00195	K00193	K00197	K00194	K15023
JACGMN01.1	ANME-1 MAG-1099	no	yes	yes	no	yes	no	yes	yes	yes	no
UBA7950_metaspades_Bin_2	Bipolaricaulota MAG-1207	no	no	yes	no	yes	no	yes	yes	yes	yes
UBA7950_metaspades_Bin_1	Bipolaricaulota MAG-1260	no	no	yes	yes	no	no	no	yes	no	no
UBA3574_metaspades_Bin_1	Bipolaricaulota MAG-1503	no	no	yes	yes	no	no	no	yes	yes	yes
Chloroflexi_metaspades_Bin_3_1_1	Dehalococcoidia MAG-2669	no	no	no	no	no	no	no	no	no	no
Chloroflexi_metaspades_Bin_3_3_1	Dehalococcoidia MAG-2875	no	no	no	no	no	no	no	no	no	no
Chloroflexi_metaspades_Bin_1_1_1_1	Dehalococcoidia MAG-844	no	no	yes	yes	yes	yes	yes	yes	yes	yes
Desulfotomaculum_metaspades_Bin_2_1	Desulfotomaculum MAG-1144	yes	no	no	no	no	no	no	no	no	no
Desulfotomaculum_metaspades_Bin_1_1	Desulfotomaculum MAG-1580	yes	no	no	no	no	no	no	no	no	no
Patescibacteria_metaspades_Bin_5_2	Gracilibacteria MAG-1076	no	no	no	no	no	no	no	no	no	no
Patescibacteria_metaspades_Bin_6_3	Gracilibacteria MAG-435	no	no	no	no	no	no	no	no	no	no
Patescibacteria_metaspades_Bin_5_4	Gracilibacteria MAG-639	no	no	no	no	no	no	no	no	no	no
Patescibacteria_metaspades_Bin_8_2	Gracilibacteria MAG-956	no	no	no	no	no	no	no	no	no	no
LCMS_allcontigs2_metaspades_Bin_2_1	Methanocellales MAG-838	no	no	yes	no	yes	yes	yes	yes	yes	no
LCMS_allcontigs2_metaspades_Bin_1_1_1	Methanosarcinaceae MAG-1276	no	no	yes	no	yes	yes	yes	yes	yes	no
Natronincolaceae_metaspades_Bin_2_1	Natronincolaceae MAG-1138	no	no	no	no	no	no	no	no	no	no
Natronincolaceae_metaspades_Bin_1_1	Natronincolaceae MAG-2163	yes	no	yes	no	no	no	no	no	no	no
NPL-UPA2_metaspades_Bin_5_2	NPL-UPA2 MAG-1083	yes	no	yes	yes	no	no	no	yes	yes	yes
NPL-UPA2_metaspades_Bin_8_1_1	NPL-UPA2 MAG-718	no	no	no	no	no	no	no	no	no	yes
NPL-UPA2_metaspades_Bin_5_1	NPL-UPA2 MAG-914	no	no	yes	yes	no	no	no	no	yes	no
Chloroflexi_metaspades_Bin_1_4	Paceibacteria MAG-302	no	no	no	no	no	no	no	no	no	no
Patescibacteria_metaspades_Bin_5_7	Paceibacteria MAG-319	no	no	no	no	no	no	no	no	no	no
Patescibacteria_metaspades_Bin_9_3	Paceibacteria MAG-379	no	no	no	no	no	no	no	no	no	no
Patescibacteria_metaspades_Bin_5_3	Paceibacteria MAG-485	no	no	no	no	no	no	no	no	no	no
Patescibacteria_metaspades_Bin_8_1	Paceibacteria MAG-494	no	no	no	no	no	no	no	no	no	no
Patescibacteria_metaspades_Bin_4_2	Paceibacteria MAG-584	no	no	no	no	no	no	no	no	no	no
Patescibacteria_metaspades_Bin_10_2	Paceibacteria MAG-712	no	no	no	no	no	no	no	no	no	no
Patescibacteria_metaspades_Bin_5_1	Paceibacteria MAG-855	no	no	no	no	no	no	no	no	no	no
Thermodesulfo_metaspades_Bin_1	Thermodesulfovibrionales MAG-1293	yes	yes	yes	no	no	no	no	no	no	no
WOR-3_metaspades_Bin_1	WOR-3 MAG-1066	no	no	no	no	no	no	no	no	no	no

## Sheet: hydrogenases
		vhoG	vhoA	hydB3	hydA3	hydB2	hydA2	hyaC	hyaB	hyaA	hoxH	hoxY	hoxU	hoxF	mbhL	mbhK	mbhJ	hndD	hndC	hndB	hndA	mvhg	mvhD	mvhA	frhG	frhD	frhB	frhA	ehbQ	ehaR	echF	echE	echD	echC	echB	echA
MAG original ID	MAG name in the manuscript	K14070	K14068	K05922	K05927	K00437	K18008	K03620	K06281	K06282	K00436	K18007	K18006	K18005	K18016	K18017	K18023	K18332	K18331	K17992	K18330	K14128	K14127	K14126	K00443	K00442	K00441	K00440	K06862	K14109	K14091	K14090	K14089	K14088	K14087	K14086
JACGMN01.1	ANME-1 MAG-1099	no	no	no	no	no	no	no	no	no	no	no	no	no	yes	yes	yes	no	no	no	no	yes	yes	yes	no	no	yes	no	no	no	no	no	no	yes	no	no
UBA7950_metaspades_Bin_2	Bipolaricaulota MAG-1207	no	no	no	no	no	no	no	no	no	no	no	no	no	no	no	no	no	no	no	no	no	no	no	no	no	no	no	no	no	no	no	no	no	no	no
UBA7950_metaspades_Bin_1	Bipolaricaulota MAG-1260	no	no	no	no	no	no	no	no	no	no	no	no	no	no	no	no	no	no	no	no	no	no	no	no	no	no	no	no	no	no	no	no	no	no	no
UBA3574_metaspades_Bin_1	Bipolaricaulota MAG-1503	no	no	no	no	no	no	no	no	no	yes	yes	no	no	yes	no	no	no	yes	no	no	yes	yes	yes	no	no	yes	yes	no	no	no	no	no	no	no	no
Chloroflexi_metaspades_Bin_3_1_1	Dehalococcoidia MAG-2669	no	no	no	no	no	no	no	no	no	no	no	no	no	no	no	no	no	no	no	no	no	no	no	no	no	no	no	no	no	no	no	no	no	no	no
Chloroflexi_metaspades_Bin_3_3_1	Dehalococcoidia MAG-2875	no	no	no	no	no	no	no	no	no	no	no	no	no	no	no	no	no	yes	no	no	no	no	no	no	no	no	no	no	no	no	no	no	no	no	no
Chloroflexi_metaspades_Bin_1_1_1_1	Dehalococcoidia MAG-844	no	no	no	no	no	no	no	no	no	no	no	no	no	no	no	no	no	no	no	no	no	no	no	no	no	no	no	no	no	no	no	no	no	no	no
Desulfotomaculum_metaspades_Bin_2_1	Desulfotomaculum MAG-1144	no	no	no	no	no	no	no	no	no	no	no	no	no	no	no	no	no	yes	no	no	no	no	no	no	no	no	no	no	no	no	no	no	no	no	no
Desulfotomaculum_metaspades_Bin_1_1	Desulfotomaculum MAG-1580	no	no	no	no	no	no	no	no	no	no	no	no	no	no	no	no	no	yes	no	no	no	no	no	no	no	no	no	no	no	no	no	no	no	no	no
Patescibacteria_metaspades_Bin_5_2	Gracilibacteria MAG-1076	no	no	no	no	no	no	no	no	no	no	no	no	no	no	no	no	no	no	no	no	no	no	no	no	no	no	no	no	no	no	no	no	no	no	no
Patescibacteria_metaspades_Bin_6_3	Gracilibacteria MAG-435	no	no	no	no	no	no	no	no	no	no	no	no	no	no	no	no	no	no	no	no	no	no	no	no	no	no	no	no	no	no	no	no	no	no	no
Patescibacteria_metaspades_Bin_5_4	Gracilibacteria MAG-639	no	no	no	no	no	no	no	no	no	no	no	no	no	no	no	no	no	no	no	no	no	no	no	no	no	no	no	no	no	no	no	no	no	no	no
Patescibacteria_metaspades_Bin_8_2	Gracilibacteria MAG-956	no	no	no	no	no	no	no	no	no	no	no	no	no	no	no	no	no	no	no	no	no	no	no	no	no	no	no	no	no	no	no	no	no	no	no
LCMS_allcontigs2_metaspades_Bin_2_1	Methanocellales MAG-838	no	no	no	no	no	no	no	yes	yes	no	no	no	no	no	no	no	no	no	no	no	no	no	no	no	no	no	no	no	no	no	no	no	no	no	no
LCMS_allcontigs2_metaspades_Bin_1_1_1	Methanosarcinaceae MAG-1276	no	no	no	no	no	no	no	no	no	no	no	no	no	yes	no	yes	no	no	no	no	no	yes	no	no	no	yes	yes	no	no	no	yes	no	yes	no	no
Natronincolaceae_metaspades_Bin_2_1	Natronincolaceae MAG-1138	no	no	no	no	no	no	no	no	no	no	no	no	no	no	no	no	no	yes	no	no	no	no	no	no	no	no	no	no	no	no	no	no	no	no	no
Natronincolaceae_metaspades_Bin_1_1	Natronincolaceae MAG-2163	no	no	no	no	no	no	no	no	no	no	no	no	no	no	no	no	yes	yes	yes	no	no	yes	no	no	no	no	no	no	no	no	no	no	no	no	no
NPL-UPA2_metaspades_Bin_5_2	NPL-UPA2 MAG-1083	no	no	no	no	no	no	no	no	no	no	no	no	no	no	no	no	yes	no	no	no	no	no	no	no	no	yes	no	no	no	no	no	no	no	no	no
NPL-UPA2_metaspades_Bin_8_1_1	NPL-UPA2 MAG-718	no	no	no	no	no	no	no	no	no	no	no	no	no	yes	no	no	no	no	no	no	no	no	no	no	no	no	no	no	no	no	no	no	no	no	no
NPL-UPA2_metaspades_Bin_5_1	NPL-UPA2 MAG-914	no	no	no	no	no	no	no	no	no	no	no	no	no	yes	no	no	no	no	no	no	no	no	no	no	no	no	no	no	no	no	no	no	no	no	no
Chloroflexi_metaspades_Bin_1_4	Paceibacteria MAG-302	no	no	no	no	no	no	no	no	no	no	no	no	no	no	no	no	no	no	no	no	no	no	no	no	no	no	no	no	no	no	no	no	no	no	no
Patescibacteria_metaspades_Bin_5_7	Paceibacteria MAG-319	no	no	no	no	no	no	no	no	no	no	no	no	no	no	no	no	no	no	no	no	no	no	no	no	no	no	no	no	no	no	no	no	no	no	no
Patescibacteria_metaspades_Bin_9_3	Paceibacteria MAG-379	no	no	no	no	no	no	no	no	no	no	no	no	no	no	no	no	no	no	no	no	no	no	no	no	no	no	no	no	no	no	no	no	no	no	no
Patescibacteria_metaspades_Bin_5_3	Paceibacteria MAG-485	no	no	no	no	no	no	no	no	no	no	no	no	no	no	no	no	no	no	no	no	no	no	no	no	no	no	no	no	no	no	no	no	no	no	no
Patescibacteria_metaspades_Bin_8_1	Paceibacteria MAG-494	no	no	no	no	no	no	no	no	no	no	no	no	no	no	no	no	no	no	no	no	no	no	no	no	no	no	no	no	no	no	no	no	no	no	no
Patescibacteria_metaspades_Bin_4_2	Paceibacteria MAG-584	no	no	no	no	no	no	no	no	no	no	no	no	no	no	no	no	no	no	no	no	no	no	no	no	no	no	no	no	no	no	no	no	no	no	no
Patescibacteria_metaspades_Bin_10_2	Paceibacteria MAG-712	no	no	no	no	no	no	no	no	no	no	no	no	no	no	no	no	no	no	no	no	no	no	no	no	no	no	no	no	no	no	no	no	no	no	no
Patescibacteria_metaspades_Bin_5_1	Paceibacteria MAG-855	no	no	no	no	no	no	no	no	no	no	no	no	no	no	no	no	no	no	no	no	no	no	no	no	no	no	no	no	no	no	no	no	no	no	no
Thermodesulfo_metaspades_Bin_1	Thermodesulfovibrionales MAG-1293	no	no	no	no	no	no	no	yes	yes	no	no	no	no	no	no	yes	no	yes	no	no	no	no	no	no	no	no	no	no	no	no	no	no	no	no	no
WOR-3_metaspades_Bin_1	WOR-3 MAG-1066	no	no	no	no	no	no	no	no	no	no	no	no	no	no	no	no	no	no	no	no	no	no	no	no	no	no	no	no	no	no	no	no	no	no	no

## Sheet: formate acetate
												AMP-forming acetyl-CoA synthetase		F420 FDH	F420 FDH	NADP FDH	NADP FDH	Aerobic FDH	Aerobic FDH FeS subunit
		cdhC (K00193)	cdhD (K00194)	cdhE (K00197)	acsA/cooS (K00198)	acsB (K14138)	acsE (K15023)	cooC (K07321)	acdA (K01905)	actP (K14393)	aceP (K07034)	ACS	divergent FDH (manual)	fdhA	fdhB (K00125)	fdhA (K05299)	fdhB (K15022)	fdoG, fdhF, fdwA (K00123)	fdoH (K00124)	fdsD (K00126)	fdoI (K00127)	pflD (K00656)	focA (K06212)	fdhC (K21993)
MAG original ID	MAG name in the manuscript	K00193	K00194	K00197	K00198	K14138	K15023	K07321	K01905	K14393	K07034	K01895	manual	K22516	K00125	K05299	K15022	K00123	K00124	K00126	K00127	K00656	K06212	K21993
JACGMN01.1	ANME-1 MAG-1099	yes	yes	yes	no	no	no	yes	no	no	no	yes	yes	no	no	no	no	no	no	no	no	yes	no	no
UBA7950_metaspades_Bin_2	Bipolaricaulota MAG-1207	yes	yes	yes	no	no	yes	yes	no	no	no	yes	no	no	no	no	no	no	no	no	no	yes	no	no
UBA7950_metaspades_Bin_1	Bipolaricaulota MAG-1260	no	no	yes	no	yes	no	yes	no	no	no	yes	no	no	no	no	no	no	no	no	no	no	no	no
UBA3574_metaspades_Bin_1	Bipolaricaulota MAG-1503	no	yes	yes	no	yes	yes	yes	no	no	yes	yes	yes	no	no	yes	no	no	no	no	no	no	no	no
Chloroflexi_metaspades_Bin_3_1_1	Dehalococcoidia MAG-2669	no	no	no	no	no	no	no	no	no	no	yes	no	no	no	no	no	no	no	no	no	no	no	no
Chloroflexi_metaspades_Bin_3_3_1	Dehalococcoidia MAG-2875	no	no	no	no	no	no	no	no	no	no	yes	no	no	no	yes	no	no	no	no	no	no	no	no
Chloroflexi_metaspades_Bin_1_1_1_1	Dehalococcoidia MAG-844	yes	yes	yes	no	yes	yes	yes	no	no	no	yes	no	no	no	no	no	no	no	no	no	yes	no	no
Desulfotomaculum_metaspades_Bin_2_1	Desulfotomaculum MAG-1144	no	no	no	yes	no	no	no	no	yes	no	no	no	no	no	yes	no	no	yes	no	no	no	no	no
Desulfotomaculum_metaspades_Bin_1_1	Desulfotomaculum MAG-1580	no	no	no	yes	no	no	no	no	yes	no	yes	no	no	no	yes	no	no	yes	no	no	yes	no	no
Patescibacteria_metaspades_Bin_5_2	Gracilibacteria MAG-1076	no	no	no	no	no	no	no	no	no	no	no	no	no	no	no	no	no	no	no	no	no	no	no
Patescibacteria_metaspades_Bin_6_3	Gracilibacteria MAG-435	no	no	no	no	no	no	no	no	no	no	no	no	no	no	no	no	no	no	no	no	no	no	no
Patescibacteria_metaspades_Bin_5_4	Gracilibacteria MAG-639	no	no	no	no	no	no	no	no	no	no	no	no	no	no	no	no	no	no	no	no	no	no	no
Patescibacteria_metaspades_Bin_8_2	Gracilibacteria MAG-956	no	no	no	no	no	no	no	no	no	no	no	no	no	no	no	no	no	no	no	no	no	no	no
LCMS_allcontigs2_metaspades_Bin_2_1	Methanocellales MAG-838	yes	yes	yes	no	no	no	yes	no	yes	no	yes	no	no	no	no	no	no	no	no	no	no	no	no
LCMS_allcontigs2_metaspades_Bin_1_1_1	Methanosarcinaceae MAG-1276	yes	yes	yes	no	no	no	yes	no	no	no	yes	yes	yes	yes	no	no	no	no	no	no	no	no	no
Natronincolaceae_metaspades_Bin_2_1	Natronincolaceae MAG-1138	no	no	no	no	no	no	no	no	no	no	no	no	no	no	no	no	no	no	no	no	no	no	no
Natronincolaceae_metaspades_Bin_1_1	Natronincolaceae MAG-2163	no	no	no	yes	no	no	yes	no	no	no	no	no	no	yes	no	no	no	no	no	no	no	no	no
NPL-UPA2_metaspades_Bin_5_2	NPL-UPA2 MAG-1083	no	yes	yes	yes	yes	yes	yes	no	yes	no	no	no	no	no	no	no	no	no	no	no	no	no	no
NPL-UPA2_metaspades_Bin_8_1_1	NPL-UPA2 MAG-718	no	no	no	no	no	yes	no	no	no	no	no	no	no	no	no	no	no	no	no	no	yes	no	no
NPL-UPA2_metaspades_Bin_5_1	NPL-UPA2 MAG-914	no	yes	no	no	yes	no	yes	no	no	no	no	no	no	no	no	no	no	no	no	no	no	no	no
Chloroflexi_metaspades_Bin_1_4	Paceibacteria MAG-302	no	no	no	no	no	no	no	no	no	no	no	no	no	no	no	no	no	no	no	no	no	no	no
Patescibacteria_metaspades_Bin_5_7	Paceibacteria MAG-319	no	no	no	no	no	no	no	no	no	no	no	no	no	no	no	no	no	no	no	no	no	no	no
Patescibacteria_metaspades_Bin_9_3	Paceibacteria MAG-379	no	no	no	no	no	no	no	no	no	no	no	no	no	no	no	no	no	no	no	no	no	no	no
Patescibacteria_metaspades_Bin_5_3	Paceibacteria MAG-485	no	no	no	no	no	no	no	no	no	no	no	no	no	no	no	no	no	no	no	no	no	no	no
Patescibacteria_metaspades_Bin_8_1	Paceibacteria MAG-494	no	no	no	no	no	no	no	no	no	no	no	no	no	no	no	no	no	no	no	no	no	no	no
Patescibacteria_metaspades_Bin_4_2	Paceibacteria MAG-584	no	no	no	no	no	no	no	no	no	no	no	no	no	no	no	no	no	no	no	no	no	no	no
Patescibacteria_metaspades_Bin_10_2	Paceibacteria MAG-712	no	no	no	no	no	no	no	no	no	no	no	no	no	no	no	no	no	no	no	no	no	no	no
Patescibacteria_metaspades_Bin_5_1	Paceibacteria MAG-855	no	no	no	no	no	no	no	no	no	no	no	no	no	no	no	no	no	no	no	no	no	no	no
Thermodesulfo_metaspades_Bin_1	Thermodesulfovibrionales MAG-1293	no	no	no	yes	no	no	yes	no	no	no	yes	yes	no	no	yes	no	yes	no	no	no	no	no	no
WOR-3_metaspades_Bin_1	WOR-3 MAG-1066	no	no	no	no	no	no	no	no	yes	no	yes	no	no	no	no	no	yes	no	no	no	yes	no	no

## Sheet: glycine reductase
		trxA	trxB	grdA	grdB	grdC	grdE	selA	selB	selD
MAG original ID	MAG name in the manuscript	K03671	K00384	K10670	K10672	K21577	K10671	K01042	K03833	K01008
JACGMN01.1	ANME-1 MAG-1099	yes	yes	no	no	no	no	no	no	no
UBA7950_metaspades_Bin_2	Bipolaricaulota MAG-1207	yes	yes	yes	yes	yes	yes	yes	yes	yes
UBA7950_metaspades_Bin_1	Bipolaricaulota MAG-1260	no	yes	no	no	no	no	no	no	no
UBA3574_metaspades_Bin_1	Bipolaricaulota MAG-1503	no	yes	no	no	no	no	no	no	no
Chloroflexi_metaspades_Bin_3_1_1	Dehalococcoidia MAG-2669	yes	yes	yes	yes	yes	yes	yes	yes	yes
Chloroflexi_metaspades_Bin_3_3_1	Dehalococcoidia MAG-2875	yes	yes	yes	yes	yes	yes	yes	yes	yes
Chloroflexi_metaspades_Bin_1_1_1_1	Dehalococcoidia MAG-844	yes	yes	no	yes	no	yes	no	yes	yes
Desulfotomaculum_metaspades_Bin_2_1	Desulfotomaculum MAG-1144	yes	yes	no	no	no	no	yes	yes	yes
Desulfotomaculum_metaspades_Bin_1_1	Desulfotomaculum MAG-1580	yes	no	no	no	no	no	yes	yes	no
Patescibacteria_metaspades_Bin_5_2	Gracilibacteria MAG-1076	yes	no	no	no	no	no	no	no	no
Patescibacteria_metaspades_Bin_6_3	Gracilibacteria MAG-435	no	no	no	no	no	no	no	no	no
Patescibacteria_metaspades_Bin_5_4	Gracilibacteria MAG-639	no	no	no	no	no	no	no	no	no
Patescibacteria_metaspades_Bin_8_2	Gracilibacteria MAG-956	no	no	no	no	no	no	no	no	no
LCMS_allcontigs2_metaspades_Bin_2_1	Methanocellales MAG-838	no	yes	no	no	no	no	no	no	no
LCMS_allcontigs2_metaspades_Bin_1_1_1	Methanosarcinaceae MAG-1276	yes	yes	no	no	no	no	no	no	no
Natronincolaceae_metaspades_Bin_2_1	Natronincolaceae MAG-1138	yes	yes	yes	no	yes	yes	yes	yes	yes
Natronincolaceae_metaspades_Bin_1_1	Natronincolaceae MAG-2163	yes	yes	yes	yes	yes	yes	yes	yes	yes
NPL-UPA2_metaspades_Bin_5_2	NPL-UPA2 MAG-1083	yes	yes	no	no	no	no	no	no	no
NPL-UPA2_metaspades_Bin_8_1_1	NPL-UPA2 MAG-718	yes	yes	no	no	no	no	no	no	no
NPL-UPA2_metaspades_Bin_5_1	NPL-UPA2 MAG-914	no	yes	no	no	no	no	no	no	no
Chloroflexi_metaspades_Bin_1_4	Paceibacteria MAG-302	no	no	no	no	no	no	no	no	no
Patescibacteria_metaspades_Bin_5_7	Paceibacteria MAG-319	no	no	no	no	no	no	no	no	no
Patescibacteria_metaspades_Bin_9_3	Paceibacteria MAG-379	no	no	no	no	no	no	no	no	no
Patescibacteria_metaspades_Bin_5_3	Paceibacteria MAG-485	no	no	no	no	no	no	no	no	no
Patescibacteria_metaspades_Bin_8_1	Paceibacteria MAG-494	no	no	no	no	no	no	no	no	no
Patescibacteria_metaspades_Bin_4_2	Paceibacteria MAG-584	no	no	no	no	no	no	no	no	no
Patescibacteria_metaspades_Bin_10_2	Paceibacteria MAG-712	no	no	no	no	no	no	no	no	no
Patescibacteria_metaspades_Bin_5_1	Paceibacteria MAG-855	yes	no	no	no	no	no	no	no	no
Thermodesulfo_metaspades_Bin_1	Thermodesulfovibrionales MAG-1293	yes	yes	no	no	no	no	no	no	no
WOR-3_metaspades_Bin_1	WOR-3 MAG-1066	yes	yes	yes	yes	yes	yes	yes	yes	yes

## Sheet: simple carbon metabolism
		aceE	pdhA	pdhB	pdhC	pdhD	pdhX	porA	porB	porD	porC	porG	por	oadA	ldh	pta	pta	pta	ackA	pccA	pccB	pccA	accD6	pccB	pccX	K01964	K15036	K15037	MCEE	MUT	mcmA1	mcmA2	tpiA	gapA	gap2	pgk	gapor	gpmA	gpmI	gpmB	apgM	eno	pyk	PKLR
MAG original ID	MAG name in the manuscript	K00163	K00161	K00162	K00627	K00382	K13997	K00169	K00170	K00171	K00172	K00189	K03737	K01571	K00016	K00625	K13788	K15024	K00925	K01965	K01966	K11263	K18472	K19312	K22568	K01964	K15036	K15037	K05606	K01847	K01848	K01849	K01803	K00134	K00150	K00927	K11389	K01834	K15633	K15634	K15635	K01689	K00873	K12406
JACGMN01.1	ANME-1 MAG-1099	no	no	no	no	no	no	no	no	no	no	no	no	no	no	no	no	no	no	no	no	no	no	no	no	no	no	no	no	no	no	no	yes	yes	no	yes	no	no	no	no	yes	yes	no	no
UBA7950_metaspades_Bin_2	Bipolaricaulota MAG-1207	no	no	no	yes	yes	no	yes	yes	no	yes	no	no	yes	no	no	no	no	no	no	no	no	no	no	no	no	no	no	no	no	no	no	no	yes	no	yes	no	no	no	no	yes	yes	yes	no
UBA7950_metaspades_Bin_1	Bipolaricaulota MAG-1260	no	no	no	no	yes	no	no	no	no	no	no	yes	no	no	no	no	no	no	no	no	no	no	no	no	no	no	no	no	no	no	no	yes	yes	no	yes	no	no	no	no	no	yes	yes	no
UBA3574_metaspades_Bin_1	Bipolaricaulota MAG-1503	no	no	no	no	no	no	yes	yes	yes	yes	no	no	yes	no	no	no	no	no	no	no	no	no	no	no	no	no	no	no	no	no	no	yes	yes	no	yes	no	no	no	no	yes	yes	yes	no
Chloroflexi_metaspades_Bin_3_1_1	Dehalococcoidia MAG-2669	no	no	no	yes	yes	no	yes	no	yes	no	no	no	no	no	no	no	no	no	no	yes	no	no	no	no	no	no	no	yes	no	yes	yes	yes	yes	no	yes	no	no	no	no	yes	yes	yes	no
Chloroflexi_metaspades_Bin_3_3_1	Dehalococcoidia MAG-2875	yes	yes	yes	yes	yes	no	yes	yes	yes	no	no	no	no	no	no	no	no	no	no	yes	no	no	no	no	no	no	no	no	no	yes	no	yes	yes	no	yes	no	no	no	no	yes	yes	yes	no
Chloroflexi_metaspades_Bin_1_1_1_1	Dehalococcoidia MAG-844	no	no	no	no	no	no	yes	yes	no	yes	no	no	no	no	no	no	no	no	no	no	no	no	no	no	no	no	no	yes	no	yes	yes	no	yes	no	no	no	no	no	no	yes	no	yes	no
Desulfotomaculum_metaspades_Bin_2_1	Desulfotomaculum MAG-1144	no	no	no	no	no	no	yes	yes	no	no	no	no	yes	no	no	no	no	no	no	no	no	no	no	no	no	no	no	no	no	no	no	yes	yes	no	yes	no	no	yes	no	no	yes	yes	no
Desulfotomaculum_metaspades_Bin_1_1	Desulfotomaculum MAG-1580	no	no	no	no	no	no	yes	yes	yes	yes	no	no	no	no	no	no	no	no	no	no	no	no	no	no	no	no	no	no	no	no	no	yes	no	no	yes	no	no	yes	no	no	yes	yes	no
Patescibacteria_metaspades_Bin_5_2	Gracilibacteria MAG-1076	no	no	no	no	no	no	no	no	no	no	no	no	no	no	no	no	no	no	no	yes	no	no	no	no	no	no	no	no	no	no	no	no	no	no	no	no	no	no	no	no	no	no	no
Patescibacteria_metaspades_Bin_6_3	Gracilibacteria MAG-435	no	no	no	no	no	no	no	no	no	no	no	no	no	no	no	no	no	no	no	no	no	no	no	no	no	no	no	no	no	no	no	no	no	no	no	no	no	no	no	no	no	yes	no
Patescibacteria_metaspades_Bin_5_4	Gracilibacteria MAG-639	no	no	no	no	no	no	no	no	no	no	no	no	no	no	no	no	no	no	no	no	no	no	no	no	no	no	no	no	no	no	no	no	no	no	no	no	no	no	no	no	no	no	no
Patescibacteria_metaspades_Bin_8_2	Gracilibacteria MAG-956	no	no	no	no	no	no	no	no	no	no	no	no	no	no	no	no	no	no	no	no	no	no	no	no	no	no	no	no	no	no	no	no	no	no	no	no	no	no	no	no	yes	no	no
LCMS_allcontigs2_metaspades_Bin_2_1	Methanocellales MAG-838	no	no	no	no	no	no	no	yes	yes	yes	no	no	no	no	no	no	no	no	no	no	no	no	no	no	no	no	no	no	no	no	no	yes	no	yes	yes	no	no	no	no	yes	no	no	no
LCMS_allcontigs2_metaspades_Bin_1_1_1	Methanosarcinaceae MAG-1276	no	no	no	no	no	no	yes	yes	no	yes	no	no	no	no	no	no	no	no	no	no	no	no	no	no	no	no	no	no	no	no	no	yes	no	yes	yes	no	no	yes	no	yes	yes	no	no
Natronincolaceae_metaspades_Bin_2_1	Natronincolaceae MAG-1138	no	yes	no	no	no	no	no	no	no	no	no	yes	yes	no	no	no	yes	yes	no	no	no	no	no	no	no	no	no	yes	no	yes	yes	yes	yes	no	yes	no	no	yes	no	no	no	yes	no
Natronincolaceae_metaspades_Bin_1_1	Natronincolaceae MAG-2163	no	no	no	yes	yes	no	yes	yes	no	yes	no	yes	yes	no	no	no	no	no	no	no	no	no	no	no	no	no	no	yes	no	yes	yes	yes	yes	no	yes	no	no	no	no	no	no	yes	no
NPL-UPA2_metaspades_Bin_5_2	NPL-UPA2 MAG-1083	no	no	no	yes	yes	no	yes	no	no	no	no	no	no	no	yes	no	no	yes	no	no	no	no	no	no	no	no	no	no	no	no	no	yes	yes	no	yes	no	no	no	no	yes	yes	no	no
NPL-UPA2_metaspades_Bin_8_1_1	NPL-UPA2 MAG-718	no	no	no	no	yes	no	no	no	no	no	no	no	no	no	no	no	no	no	no	no	no	no	no	no	no	no	no	no	no	no	no	yes	no	no	yes	no	no	no	no	yes	yes	no	no
NPL-UPA2_metaspades_Bin_5_1	NPL-UPA2 MAG-914	no	no	no	yes	yes	no	no	no	no	yes	no	no	no	no	no	no	no	no	no	no	no	no	no	no	no	no	no	no	no	no	no	no	no	no	no	no	no	no	no	yes	yes	no	no
Chloroflexi_metaspades_Bin_1_4	Paceibacteria MAG-302	no	no	no	no	no	no	no	no	no	no	no	no	no	no	no	no	no	no	no	no	no	no	no	no	no	no	no	no	no	no	no	yes	yes	no	yes	no	no	no	no	no	no	no	no
Patescibacteria_metaspades_Bin_5_7	Paceibacteria MAG-319	no	no	no	no	no	no	no	no	no	no	no	no	no	no	no	no	no	no	no	no	no	no	no	no	no	no	no	no	no	no	no	yes	yes	no	yes	no	no	no	no	yes	yes	no	no
Patescibacteria_metaspades_Bin_9_3	Paceibacteria MAG-379	no	no	no	no	no	no	no	no	no	no	no	no	no	no	no	no	no	yes	no	no	no	no	no	no	no	no	no	no	no	no	no	yes	yes	no	yes	no	no	no	no	no	no	no	no
Patescibacteria_metaspades_Bin_5_3	Paceibacteria MAG-485	no	no	no	no	no	no	no	no	no	no	no	no	no	no	no	no	no	no	no	no	no	no	no	no	no	no	no	no	no	no	no	yes	yes	no	yes	no	no	yes	no	no	yes	yes	no
Patescibacteria_metaspades_Bin_8_1	Paceibacteria MAG-494	no	no	no	no	no	no	no	no	no	no	no	no	no	no	no	no	no	no	no	no	no	no	no	no	no	no	no	no	no	no	no	yes	yes	no	yes	no	no	no	no	yes	yes	no	no
Patescibacteria_metaspades_Bin_4_2	Paceibacteria MAG-584	no	no	no	no	no	no	no	no	no	no	no	no	no	no	no	no	no	yes	no	no	no	no	no	no	no	no	no	no	no	no	no	no	yes	no	yes	no	no	yes	no	no	yes	no	no
Patescibacteria_metaspades_Bin_10_2	Paceibacteria MAG-712	no	no	no	no	no	no	no	no	no	no	no	no	no	no	no	no	no	yes	no	no	no	no	no	no	no	no	no	no	no	no	no	yes	yes	no	yes	no	no	no	yes	no	no	yes	no
Patescibacteria_metaspades_Bin_5_1	Paceibacteria MAG-855	no	no	no	no	no	no	no	no	no	no	no	no	no	no	no	no	no	yes	no	no	no	no	no	no	no	no	no	no	no	no	no	yes	yes	no	yes	no	no	no	yes	no	no	yes	no
Thermodesulfo_metaspades_Bin_1	Thermodesulfovibrionales MAG-1293	no	no	no	no	yes	no	yes	yes	yes	yes	no	no	yes	yes	no	no	no	no	no	no	no	no	no	no	no	no	no	no	no	no	no	yes	yes	no	yes	no	no	no	no	yes	yes	yes	no
WOR-3_metaspades_Bin_1	WOR-3 MAG-1066	no	no	no	no	yes	no	no	no	no	no	no	no	yes	no	no	no	no	no	no	no	no	no	no	no	no	no	no	no	no	no	no	yes	yes	no	yes	no	no	no	no	no	yes	no	no

## Sheet: carbonic anhydrase
		CA	cynT	cah	E4.2.1.1	CA2	CA4	sbtA	cmpD	ccmK	ccmL
MAG original ID	MAG name in the manuscript	K01672	K01673	K01674	K01743	K18245	K18246	K07086	K11953	K08696	K08697
JACGMN01.1	ANME-1 MAG-1099	no	no	no	no	no	no	yes	no	no	no
UBA7950_metaspades_Bin_2	Bipolaricaulota MAG-1207	no	yes	no	no	no	no	no	no	no	no
UBA7950_metaspades_Bin_1	Bipolaricaulota MAG-1260	no	yes	no	no	no	no	no	no	no	no
UBA3574_metaspades_Bin_1	Bipolaricaulota MAG-1503	no	no	no	no	no	no	no	no	no	no
Chloroflexi_metaspades_Bin_3_1_1	Dehalococcoidia MAG-2669	no	no	no	no	no	no	no	no	no	no
Chloroflexi_metaspades_Bin_3_3_1	Dehalococcoidia MAG-2875	no	no	no	no	no	no	no	no	no	no
Chloroflexi_metaspades_Bin_1_1_1_1	Dehalococcoidia MAG-844	no	no	no	no	no	no	no	no	no	no
Desulfotomaculum_metaspades_Bin_2_1	Desulfotomaculum MAG-1144	no	no	no	no	no	no	yes	no	no	no
Desulfotomaculum_metaspades_Bin_1_1	Desulfotomaculum MAG-1580	no	no	no	no	no	no	yes	no	no	no
Patescibacteria_metaspades_Bin_5_2	Gracilibacteria MAG-1076	no	no	no	no	no	no	no	no	no	no
Patescibacteria_metaspades_Bin_6_3	Gracilibacteria MAG-435	no	no	no	no	no	no	no	no	no	no
Patescibacteria_metaspades_Bin_5_4	Gracilibacteria MAG-639	no	no	no	no	no	no	no	no	no	no
Patescibacteria_metaspades_Bin_8_2	Gracilibacteria MAG-956	no	no	no	no	no	no	no	no	no	no
LCMS_allcontigs2_metaspades_Bin_2_1	Methanocellales MAG-838	no	no	no	no	no	no	no	no	no	no
LCMS_allcontigs2_metaspades_Bin_1_1_1	Methanosarcinaceae MAG-1276	no	yes	no	no	no	no	yes	no	no	no
Natronincolaceae_metaspades_Bin_2_1	Natronincolaceae MAG-1138	no	no	no	no	no	no	no	no	no	no
Natronincolaceae_metaspades_Bin_1_1	Natronincolaceae MAG-2163	no	no	no	no	no	no	yes	no	no	no
NPL-UPA2_metaspades_Bin_5_2	NPL-UPA2 MAG-1083	no	no	no	no	no	no	no	no	no	no
NPL-UPA2_metaspades_Bin_8_1_1	NPL-UPA2 MAG-718	no	yes	no	no	no	no	no	no	no	no
NPL-UPA2_metaspades_Bin_5_1	NPL-UPA2 MAG-914	no	no	no	no	no	no	no	no	no	no
Chloroflexi_metaspades_Bin_1_4	Paceibacteria MAG-302	no	no	no	no	no	no	no	no	no	no
Patescibacteria_metaspades_Bin_5_7	Paceibacteria MAG-319	no	no	no	no	no	no	no	no	no	no
Patescibacteria_metaspades_Bin_9_3	Paceibacteria MAG-379	no	no	no	no	no	no	no	no	no	no
Patescibacteria_metaspades_Bin_5_3	Paceibacteria MAG-485	no	no	no	no	no	no	no	no	no	no
Patescibacteria_metaspades_Bin_8_1	Paceibacteria MAG-494	no	no	no	no	no	no	no	no	no	no
Patescibacteria_metaspades_Bin_4_2	Paceibacteria MAG-584	no	no	no	no	no	no	no	no	no	no
Patescibacteria_metaspades_Bin_10_2	Paceibacteria MAG-712	no	no	no	no	no	no	no	no	no	no
Patescibacteria_metaspades_Bin_5_1	Paceibacteria MAG-855	no	no	no	no	no	no	no	no	no	no
Thermodesulfo_metaspades_Bin_1	Thermodesulfovibrionales MAG-1293	no	no	no	no	no	no	yes	no	no	no
WOR-3_metaspades_Bin_1	WOR-3 MAG-1066	no	no	no	no	no	no	yes	no	no	no

[truncated: 4 more sheets: complex carbon degradation, organic sulfur metabolism, aerobic CODH, aerobic respiration]
