# Supplementary material for: Metabolic Strategies Shared by Basement Residents of the Lost City Hydrothermal Field
Source: Appl Environ Microbiol. 2022 Aug 11;88(17):e00929-22. doi: 10.1128/aem.00929-22 (PMC9469722; doi:10.1128/aem.00929-22)
Supplement: Supplemental file 7 — Table S6. Download aem.00929-22-s0007.xlsx, XLSX file, 0.2 MB [file aem.00929-22-s0007.xlsx]

## Sheet: KO transporters
ID	Description	ANME-1 MAG-1099	Bipolaricaulota MAG-1207	Bipolaricaulota MAG-1260	Bipolaricaulota MAG-1503	Dehalococcoidia MAG-2669	Dehalococcoidia MAG-2875	Dehalococcoidia MAG-844	Desulfotomaculum MAG-1144	Desulfotomaculum MAG-1580	Gracilibacteria MAG-1076	Gracilibacteria MAG-435	Gracilibacteria MAG-639	Gracilibacteria MAG-956	Methanocellales MAG-838	Methanosarcinaceae MAG-1276	Natronincolaceae MAG-1138	Natronincolaceae MAG-2163	NPL-UPA2 MAG-1083	NPL-UPA2 MAG-718	NPL-UPA2 MAG-914	Paceibacteria MAG-302	Paceibacteria MAG-319	Paceibacteria MAG-379	Paceibacteria MAG-485	Paceibacteria MAG-494	Paceibacteria MAG-584	Paceibacteria MAG-712	Paceibacteria MAG-855	Thermodesulfovibrionales MAG-1293	WOR-3 MAG-1066	LC18d001_01	LC18d002_01	LC18d003_01	LC18d003_02.notrrna	LC18d004_01	LC18d007_01	LC18d008_01	LC18d009_01	LC18d009_02.notrrna	LC18d010_01	LC18d011_01	LC18d016_01	LC18d017_01	LC18d018_01	LC18d019_01
ABC transporters, eukaryotic type
ABCB (MDR/TAP) subfamily
ABCB-BAC subgroup
KEGG_KO:K14698	irtA, ybtP; ATP-binding cassette, subfamily B, bacterial IrtA/YbtP [EC:7.-.-.-]			Y						Y						Y		Y
KEGG_KO:K14699	irtB; ATP-binding cassette, subfamily B, bacterial IrtB [EC:3.6.3.-]									Y						Y		Y														0	0	0	0	0	0	0.0698399	0	0	0	0	0.0771719	0	0	0.0594809
KEGG_KO:K11085	msbA; ATP-binding cassette, subfamily B, bacterial MsbA [EC:3.6.3.-]				Y																Y									Y	Y	630.971	474.118	708.605	264.23	820.313	731.025	749.39	943.005	62.9631	306.713	683.055	773.197	781.71	731.407	701.64
KEGG_KO:K18889	mdlA, smdA; ATP-binding cassette, subfamily B, multidrug efflux pump		Y	Y	Y	Y	Y										Y	Y													Y	6.41068	6.34144	18.148	0	42.7974	24.8975	37.5211	24.2269	5.81927	12.8114	27.2717	26.0069	26.7045	25.3312	19.2349
KEGG_KO:K18890	mdlB, smdB; ATP-binding cassette, subfamily B, multidrug efflux pump		Y	Y	Y	Y	Y										Y	Y													Y	8.01595	8.02974	17.111	0	42.9892	26.1615	39.6743	23.523	2.36427	12.5983	26.6442	25.5025	25.8118	21.7606	18.5243
KEGG_KO:K11004	hlyB, cyaB; ATP-binding cassette, subfamily B, bacterial HlyB/CyaB																															0.0293766	0.00918428	2.10871	0	0.994568	0.274348	0.462909	1.43005	0	0.388683	1.43061	0.991045	1.28831	4.32173	1.55235
KEGG_KO:K12530	rtxB, fitA; ATP-binding cassette, subfamily B, bacterial RtxB																															0	0	0	0	0	0	0.0191974	0	0	0	0	0.721237	0.185836	0	0
KEGG_KO:K12531	rtxE, fitC; ATP-binding cassette, subfamily B, bacterial RtxE																															0	0	0	0	0	0.043463	0	0	0	0	0	0.526723	0.346079	0	0.0253735
KEGG_KO:K20485	nisT, spaT; ATP-binding cassette, subfamily B, bacterial NisT																															0	0	0	0	0	0	0	0	0	0	0.0477457	0	0	0	0
KEGG_KO:K13409	raxB, cvaB; ATP-binding cassette, subfamily B, bacterial RaxB																															0.328596	0.224142	185.022	0	200.248	2.74686	5.41329	21.8127	2.92245	5.7158	27.5433	16.3194	5.29717	25.6918	11.3756
KEGG_KO:K18104	abcA, bmrA; ATP-binding cassette, subfamily B, bacterial AbcA/BmrA [EC:7.6.2.2]																															0	0	0.37414	0	0.441157	0.218421	0.224581	0.780043	0	0.309447	0.888398	0.496316	0.26088	0	0.994603
KEGG_KO:K18891	patA, rscA, lmrC, satA; ATP-binding cassette, subfamily B, multidrug efflux pump																															0	0	0	0	0	0	0	0	0	0.141	0	0	0.247647	0	0.0435762
KEGG_KO:K18892	patB, rscB, lmrC, satB; ATP-binding cassette, subfamily B, multidrug efflux pump																															0	0	0	0	0	0.0268039	0.0275598	0.036817	0	0	0.0726808	0.0609062	0.106714	0.0666684	0.187776
KEGG_KO:K18887	efrA; ATP-binding cassette, subfamily B, multidrug efflux pump		Y	Y																												0	0	0	0	0	1.23027	0.0383323	0	0	0	0	0	0	0	0
KEGG_KO:K18888	efrB; ATP-binding cassette, subfamily B, multidrug efflux pump		Y	Y																												0	0	0	0	0	1.05173	0	0	0	0	0	0	0.123154	0	0
KEGG_KO:K18893	vcaM; ATP-binding cassette, subfamily B, multidrug efflux pump																															0.467669	0.307044	143.105	97.1261	175.071	18.0078	25.3784	105.924	6.239	22.4345	55.0547	64.0758	78.8283	68.4666	29.1065
KEGG_KO:K06147	ABCB-BAC; ATP-binding cassette, subfamily B, bacterial			Y		Y	Y	Y																				Y				4970.46	4585.59	3176.49	4128.88	4405.53	4384.38	4792.99	4075.86	970.492	2173.22	3847.02	3544.47	3846.84	2750.05	2818.24
ABCC (CFTR/MRP) subfamily
ABCC1, 2, 3, 4, 5, 6, 10, 11, 12, 13 subgroups
KEGG_KO:K05674	ABCC10; ATP-binding cassette, subfamily C (CFTR/MRP), member 10						Y
ABCC-BAC subgroup
KEGG_KO:K12541	lapB; ATP-binding cassette, subfamily C, bacterial LapB																															1.4184	0.322507	89.5622	105.303	133.045	27.4398	22.0968	123.166	13.1883	42.5499	100.863	113.196	118.712	157.288	68.247
KEGG_KO:K12536	hasD, prtD, aprD; ATP-binding cassette, subfamily C, bacterial exporter for protease/lipase																															0.0625599	0	0	0	0	0.119846	0.123225	4.65041	0	1.27343	3.33095	4.62951	6.44141	1.71401	0.419792
KEGG_KO:K20344	blpA, lagD; ATP-binding cassette, subfamily C, bacteriocin exporter																	Y														0.641554	0.526509	1.64471	0	4.65435	2.49645	2.60634	18.8334	0	8.8693	8.74804	6.37083	5.12247	10.5081	3.63233
KEGG_KO:K16012	cydC; ATP-binding cassette, subfamily C, bacterial CydC																															0.461516	0.207414	33.3651	13.3517	36.063	2.63165	3.40896	41.916	6.15692	9.52157	18.2893	17.406	25.286	42.7956	7.48817
KEGG_KO:K16013	cydD; ATP-binding cassette, subfamily C, bacterial CydD																	Y														0.438971	0.176783	36.8661	58.6124	41.8863	2.97178	3.14351	42.9632	4.56582	10.3994	17.5464	19.1085	26.699	44.97	8.74944
KEGG_KO:K16014	cydCD; ATP-binding cassette, subfamily C, bacterial CydCD																															0.343501	0.1841	106.277	8.11846	238.998	117.602	178.55	34.6698	17.8937	12.4859	98.8395	115.669	99.789	50.1541	117.801
KEGG_KO:K06148	ABCC-BAC; ATP-binding cassette, subfamily C, bacterial																															10.4622	4.13166	27.1036	180.259	34.089	38.9772	23.3733	806.98	48.4831	202.277	389.078	299.26	295.136	539.7	155.927
Other subfamilies
Macrolide exporter
KEGG_KO:K18230	tylC, oleB, carA, srmB; macrolide transport system ATP-binding/permease protein																															0	0	0	0	0	0	0	0	0	0	0	0	0	0	0
KEGG_KO:K18231	msrA, vmlR; macrolide transport system ATP-binding/permease protein																															0	0	1.74156	0	2.05351	4.18304	1.64274	0.319205	1.07889	0.0411549	0.905835	2.17825	1.33	1.30054	1.78065
KEGG_KO:K19350	lsa; lincosamide and streptogramin A transport system ATP-binding/permease protein																															0	0	0	0	0	8.01168	0	0	0	0	0	0	0	0	0
KEGG_KO:K05685	macB; macrolide transport system ATP-binding/permease protein [EC:3.6.3.-]																			Y												6.10159	4.13312	83.8424	177.549	35.9045	12.7115	19.3296	130.383	33.0119	29.9461	59.2961	76.3608	79.7908	20.5934	23.8835
Other ABC transporters
KEGG_KO:K06160	pvdE; putative pyoverdin transport system ATP-binding/permease protein																															0	0	0.924762	55.3532	2.18081	1.6736	1.69304	1.26064	0.751918	0.305944	1.17112	4.53895	9.1349	18.5978	2.83657
KEGG_KO:K06159	yojI; multidrug/microcin transport system ATP-binding/permease protein																															0	0	0.135393	0	2.23503	0.110659	0.877725	0.347422	0	0.134379	1.67176	1.47277	0.409096	1.69074	3.04552
KEGG_KO:K02471	bacA; vitamin B12/bleomycin/antimicrobial peptide transport system ATP-binding/permease protein																															0	0.123494	39.696	393.492	19.1046	10.0264	6.80795	10.394	20.2003	9.78263	13.8502	14.6155	98.1009	13.8808	11.0993
KEGG_KO:K15738	uup; ABC transport system ATP-binding/permease protein			Y																												11.8019	7.7013	326.045	746.736	367.021	143.576	139.189	845.105	89.2677	207.054	429.616	428.994	495.419	645.028	283.036
KEGG_KO:K21397	K21397; ABC transport system ATP-binding/permease protein																															0.0567646	0	3.25973	0	7.13815	2.82733	5.59051	3.43544	1.51455	2.50351	3.61212	5.37436	4.65412	3.38093	4.47562
KEGG_KO:K02021	ABC.MR; putative ABC transport system ATP-binding protein																															0	0.0250824	2.63264	22.2393	1.64911	1.54653	1.18026	0.936787	1.78382	0.347028	1.38048	1.99718	1.9791	3.50019	2.27116
ABC transporters, prokaryotic type
Mineral and organic ion transporters
Sulfate/thiosulfate transporter
KEGG_KO:K02048	cysP; sulfate/thiosulfate transport system substrate-binding protein																															0.0407119	0.0190922	2.2544	7.73856	1.77214	0.506945	0.611456	10.003	0	1.29831	1.8108	2.87981	9.89744	7.73518	2.88553
KEGG_KO:K02046	cysU; sulfate/thiosulfate transport system permease protein																															0.057172	0.0893709	2.81411	0	4.14772	0.711906	1.06982	17.5637	0	2.83181	2.96983	5.28849	20.2217	13.4165	4.26797
KEGG_KO:K02047	cysW; sulfate/thiosulfate transport system permease protein																															0.0651168	0.0407161	3.20517	189.788	1.5747	0.779649	1.34675	17.7342	8.39744	3.5788	3.38253	4.18095	16.203	13.9622	4.58797
KEGG_KO:K02045	cysA; sulfate/thiosulfate transport system ATP-binding protein [EC:7.3.2.3]																															0.0351439	0.0439495	4.90124	185.066	7.81885	1.21185	2.42283	22.934	4.68843	3.52916	4.15317	7.80208	22.9846	17.7503	7.48742
Molybdate transporter
KEGG_KO:K02020	modA; molybdate transport system substrate-binding protein					Y			Y	Y						Y														Y		30.3056	30.9944	56.203	19.0088	62.4694	45.8389	43.8473	86.0008	11.7382	27.9183	56.064	53.1761	60.9738	66.3679	37.538
KEGG_KO:K02017,KEGG_KO:K02018																																0.108627	0.101883	4.0101	315.454	2.10151	0.520239	0.481419	0.0714585	14.0085	0	0.352667	0.70928	1.96767	0.388192	0.637798
KEGG_KO:K02018	modB; molybdate transport system permease protein					Y			Y	Y						Y														Y		107.675	123.082	69.4649	42.693	87.1218	75.2977	74.5013	152.421	5.1937	48.8585	94.125	87.6512	101.969	106.806	74.6415
KEGG_KO:K02017	modC; molybdate transport system ATP-binding protein [EC:7.3.2.5]																															355.193	429.447	247.522	222.158	232.505	280.387	244.584	517.696	28.7219	164.905	305.195	270.211	287.125	363.152	195.111
KEGG_KO:K05776	modF; molybdate transport system ATP-binding protein																															0.982643	0.221193	209.592	0	310.249	36.3688	84.273	29.8386	3.49576	9.54767	53.1878	44.7422	39.5714	33.0559	41.5408
Molybdate/tungstate transporter
KEGG_KO:K15495	wtpA; molybdate/tungstate transport system substrate-binding protein									Y																						0.169729	0.0212256	0.835438	0	0.985083	2.24353	2.44053	8.79832	0	3.77737	2.55684	2.06873	2.58904	31.7832	1.08198
KEGG_KO:K15496	wtpB; molybdate/tungstate transport system permease protein																															0	0	0.417126	0	0.491843	0.438329	0.500767	0.936562	0	0.276001	0.594282	0.553339	0.775609	39.1275	0.682385
KEGG_KO:K15497	wtpC; molybdate/tungstate transport system ATP-binding protein [EC:7.3.2.5 7.3.2.6]																															3.23756	4.73746	1.91668	0	1.29143	17.3917	18.671	8.51913	64.1188	7.38283	13.7402	3.34167	3.88211	28.7855	1.00785
Tungstate transporter
KEGG_KO:K05772	tupA, vupA; tungstate transport system substrate-binding protein	Y	Y	Y	Y			Y							Y	Y		Y														104.033	67.2186	77.4711	61.8697	76.4339	226.358	224.314	101.121	129.239	54.0327	91.202	76.4268	93.7799	92.1058	55.0916
KEGG_KO:K05773	tupB, vupB; tungstate transport system permease protein	Y	Y		Y			Y							Y	Y	Y	Y														61.8028	58.8967	27.5387	9.56561	28.7991	68.7098	69.3683	36.7521	14.9277	19.3876	32.7992	30.7908	32.3084	33.4659	22.1568
KEGG_KO:K06857	tupC, vupC; tungstate transport system ATP-binding protein [EC:7.3.2.6]	Y	Y		Y			Y							Y	Y		Y														124.375	139.234	37.7977	132.063	41.6295	146.072	135.706	55.3894	23.6408	29.4069	52.0423	46.2284	54.4487	51.2655	33.4226
Nitrate/nitrite transporter
KEGG_KO:K15576	nrtA, nasF, cynA; nitrate/nitrite transport system substrate-binding protein																															0.0670347	0.0419153	40.1448	47.5467	40.6081	0.850769	1.9971	7.41945	10.806	1.60331	7.5084	4.86946	9.52242	7.94532	5.56651
KEGG_KO:K15577	nrtB, nasE, cynB; nitrate/nitrite transport system permease protein																															0.097372	0.0521868	39.5979	39.9551	38.6174	1.05259	1.67136	7.94279	2.72173	1.56676	7.04513	5.05606	8.48746	5.26929	4.59707
KEGG_KO:K15578	nrtC, nasD; nitrate/nitrite transport system ATP-binding protein [EC:3.6.3.-]																															0.0873096	0.0233969	29.0595	19.1424	32.093	0.64514	1.27753	6.38352	5.99023	1.3033	5.34523	4.15351	8.08601	7.6963	3.28505
Bicarbonate transporter
KEGG_KO:K11953	cmpD; bicarbonate transport system ATP-binding protein [EC:3.6.3.-]																															0	0	0.236204	0	0	0	0.08507	0.113645	0	0	0.112174	0.0626673	0.0549	0.0685962	0.0483014
Taurine transporter
KEGG_KO:K15551	tauA; taurine transport system substrate-binding protein																															0.305404	0.190963	150.325	130.079	89.3645	83.9928	102.679	43.2952	380.606	13.7802	59.5906	113.334	118.503	29.8317	169.647
KEGG_KO:K15552	tauC; taurine transport system permease protein																															1.20586	1.09672	689.77	55.5662	420.977	408.144	432.502	200.765	4.87482	64.7114	240.733	496.995	468.212	124.839	780.103
KEGG_KO:K10831	tauB; taurine transport system ATP-binding protein [EC:7.6.2.7]																															0.503113	0.511202	153.744	0	95.5081	96.0197	102.63	48.6519	1.67796	15.6176	63.7845	125.655	127.708	34.3107	198.024
Sulfonate transporter
KEGG_KO:K15553	ssuA; sulfonate transport system substrate-binding protein															Y																0	0.0709311	14.8898	46.586	17.5569	7.13517	3.72406	3.68147	13.1157	0.307881	1.62048	2.13981	77.9398	2.07199	5.96278
KEGG_KO:K15554	ssuC; sulfonate transport system permease protein															Y																0	0	1.69985	20.9087	0.66811	1.30992	0.367325	0.490709	6.26569	0.0374914	0.179391	0.420922	9.69287	0.230372	0.811072
KEGG_KO:K15555	ssuB; sulfonate transport system ATP-binding protein [EC:7.6.2.14]															Y																0	0	1.61801	92.7993	1.43088	1.03905	0.550361	0.648729	2.48502	0.022304	0.170755	0.500821	10.9373	0.156629	1.13046
Iron(III) transporter
KEGG_KO:K02012	afuA, fbpA; iron(III) transport system substrate-binding protein					Y												Y														3.46376	1.84543	210.005	170.262	314.235	154.187	207.424	393.102	380.425	100.962	258.977	261.988	304.314	360.75	224.69
KEGG_KO:K02011	afuB, fbpB; iron(III) transport system permease protein					Y												Y														5.3318	2.58969	402.448	183.826	700.406	272.361	410.099	704.057	73.2466	174.328	444.996	449.941	485.897	610.348	400.702
KEGG_KO:K02010	afuC, fbpC; iron(III) transport system ATP-binding protein [EC:7.2.2.7]					Y											Y	Y														6.54736	2.78899	402.17	378.833	623.832	288.562	399.025	660.545	133.567	161.262	431.616	447.996	474.319	553.165	416.69
Thiamine transporter
KEGG_KO:K02064	thiB, tbpA; thiamine transport system substrate-binding protein				Y	Y																										0.717781	0.264007	76.8957	12.7816	147.848	71.7047	110.32	69.5495	38.3026	27.388	86.6888	98.0544	111.18	121.414	100.863
KEGG_KO:K02063	thiP; thiamine transport system permease protein				Y	Y																										1.46613	0.779227	172.596	0	390.713	167.536	275.429	173.894	13.6914	72.8185	202.011	235.179	248.662	326.764	252.224
KEGG_KO:K02062	thiQ; thiamine transport system ATP-binding protein [EC:7.6.2.15]																															0.212615	0.199415	7.67453	11.2261	9.04921	8.26828	9.82064	18.4622	3.02551	6.92457	17.4225	17.6773	21.243	28.2141	18.2974
Spermidine/putrescine transporter
KEGG_KO:K11069	potD; spermidine/putrescine transport system substrate-binding protein																															1.04864	0.431375	127.455	21.9531	176.444	123.466	151.653	87.4269	95.963	31.1568	102.243	161.868	156.117	120.97	157.629
KEGG_KO:K11070	potC; spermidine/putrescine transport system permease protein																															0.824065	0.538691	88.4988	0	136.96	82.3054	111.372	79.245	0.666276	24.9579	80.4567	115.849	126.631	102.268	123.789
KEGG_KO:K11070,KEGG_KO:K11071																																0	0	0	0	0.228877	0	0	0.0311304	0	0	0.0307274	0.0514989	0	0	0.0396932
KEGG_KO:K11071	potB; spermidine/putrescine transport system permease protein																															0.437399	0.223769	59.8587	0	74.427	50.7895	67.299	38.1381	0.353647	13.2742	48.5143	67.9383	71.6487	55.7506	68.1399
KEGG_KO:K11072	potA; spermidine/putrescine transport system ATP-binding protein [EC:7.6.2.11]																															0.29783	0.15643	39.5813	2.59995	50.013	34.3814	43.9746	28.5891	0.635719	9.34426	30.0755	45.2723	50.678	40.019	47.9643
Putrescine transporter
KEGG_KO:K11073	potF; putrescine transport system substrate-binding protein																															0.827234	0.459779	61.831	0	47.1223	34.1597	39.2871	137.981	3.26988	32.4301	72.8122	87.0232	103.577	150.877	98.2209
KEGG_KO:K11074	potI; putrescine transport system permease protein																															0.172548	0.161836	14.863	0	16.2734	9.46196	9.17651	32.2363	0	9.83439	16.8058	25.162	24.264	36.7918	23.591
KEGG_KO:K11075	potH; putrescine transport system permease protein																															0.12224	0.0764339	10.0281	0	9.45948	6.35197	7.73499	26.4561	0	6.63531	10.5169	16.4955	19.4621	27.4481	15.4824
KEGG_KO:K11076	potG; putrescine transport system ATP-binding protein [EC:7.6.2.16]																															0.600449	0.337903	99.0099	0	119.068	73.4452	100.531	88.8742	1.60208	24.3633	80.6278	117.358	109.109	102.712	101.837
Putative spermidine/putrescine transporter
KEGG_KO:K02055	ABC.SP.S; putative spermidine/putrescine transport system substrate-binding protein																	Y														1.95929	0.845494	272.115	690.065	310.98	155.291	198.453	85.902	783.902	30.1457	122.06	170.517	184.846	78.3675	195.544
KEGG_KO:K02053	ABC.SP.P; putative spermidine/putrescine transport system permease protein																	Y														2.08082	1.12367	133.976	0	152.484	122.395	148.855	67.0729	8.41196	24.3012	86.9217	134.015	147.221	67.9763	149.783
KEGG_KO:K02053,KEGG_KO:K02054																																0	0	0	0	0	0.0891838	0.0611326	0	0	0	0.120914	0	0.355068	0	0.260326
KEGG_KO:K02054	ABC.SP.P1; putative spermidine/putrescine transport system permease protein																	Y														1.03628	0.502502	129.08	87.3966	136.04	100.982	123.241	46.7452	10.1569	17.5065	70.7481	118.343	117.668	47.8152	140.883
KEGG_KO:K02052	ABC.SP.A; putative spermidine/putrescine transport system ATP-binding protein																	Y														0.883063	0.55216	162.771	132.301	188.189	113.475	152.685	64.1179	24.543	22.2816	88.732	143.008	156.959	65.4816	161.796
Mannopine transporter
KEGG_KO:K11078	attB; mannopine transport system permease protein																															0	0	0.433099	0	0.340451	0.016856	0.086657	0.023153	0	0	0	0	0.067109	0	0
KEGG_KO:K11079	attA2; mannopine transport system permease protein																															0	0	0	0	0	0.0692253	0.0711775	0	0	0	0	0.0524333	0.0459345	0.057394	0
KEGG_KO:K11080	attA1; mannopine transport system ATP-binding protein																															0	0	1.62697	0	3.35718	0.474907	1.07426	0.195695	0	0.201847	0.321937	0.539563	0.661762	0.472488	0.998095
2-Aminoethylphosphonate transporter
KEGG_KO:K11081	phnS; 2-aminoethylphosphonate transport system substrate-binding protein																															0	0	0	0	0.704775	0.0348941	0.0717562	0	0	0	0	0.0792895	0.208386	0.0867909	0
KEGG_KO:K11083	phnU; 2-aminoethylphosphonate transport system permease protein																															0	0	0	0	0.380207	0.0376489	0.116132	0	0	0	0	0.0855491	0.149892	0.280928	0
KEGG_KO:K11084	phnT; 2-aminoethylphosphonate transport system ATP-binding protein																															0	0	0	0	0.334538	0.04969	0.0510913	0	0	0	0.0224564	0.0752733	0.0659436	0.0823948	0.0580176
Glycine betaine/proline transporter
KEGG_KO:K02001,KEGG_KO:K02002																																0	0	0	0	0	0.238061	0.207117	0.0251534	1.87037	0.0778322	0.0993111	0.416111	0.328083	0.0910957	0.256577
KEGG_KO:K02002	proX; glycine betaine/proline transport system substrate-binding protein						Y																									2.94942	2.15158	530.76	1436.71	502.567	364.836	435.007	220.092	2215.21	73.994	278.33	481.458	489.413	218.821	712.108
KEGG_KO:K02001	proW; glycine betaine/proline transport system permease protein																															2.80182	2.47329	1400.74	427.567	1084.89	940.326	1041.92	542.532	167.102	183.398	678.269	1192.01	1081.67	489.836	1724.84
KEGG_KO:K02000	proV; glycine betaine/proline transport system ATP-binding protein [EC:7.6.2.9]																															0.672319	0.611471	275.271	132.098	269.3	199.106	237.648	141.97	26.6357	44.1248	147.435	270.113	244.675	130.834	373.525
Osmoprotectant transporter
KEGG_KO:K05845	opuC; osmoprotectant transport system substrate-binding protein							Y																								3.96355	4.59218	21.9958	687.331	12.404	114.397	102.812	5.3681	308.964	3.7176	12.641	4.05962	6.55721	3.33277	3.81345
KEGG_KO:K05845,KEGG_KO:K05846																																0.20755	0.129776	20.432	79.1114	21.2237	18.2329	21.6088	3.43284	2.9007	1.81061	9.39512	19.8763	33.299	8.61792	20.9404
KEGG_KO:K05846	opuBD; osmoprotectant transport system permease protein							Y																								1.06875	0.701129	7.18656	24.4222	4.23691	43.3644	36.9433	1.89019	30.8529	1.49787	6.18874	2.55493	1.97101	1.25223	1.08749
KEGG_KO:K05847	opuA; osmoprotectant transport system ATP-binding protein [EC:7.6.2.9]							Y																								1.10666	0.710672	7.72911	64.3279	7.66696	38.8336	34.3173	2.22335	8.91134	1.33942	6.03992	5.0777	6.47291	2.45839	5.19315
Putative hydroxymethylpyrimidine transporter
KEGG_KO:K15598	thiY; putative hydroxymethylpyrimidine transport system substrate-binding protein						Y																									0.17529	0.182675	23.9669	0	35.3249	23.3382	28.8878	32.2489	23.9045	7.84982	23.6365	39.233	31.9192	34.8012	41.3644
KEGG_KO:K15599	thiX; putative hydroxymethylpyrimidine transport system permease protein																															0.0684753	0.10704	15.1671	0	15.2344	11.5764	13.5214	22.838	3.95852	6.41168	12.405	20.3435	21.8696	27.2439	20.1599
KEGG_KO:K15600	thiZ; putative hydroxymethylpyrimidine transport system ATP-binding protein																															0.0881841	0.137849	8.68116	0	3.83855	7.39085	7.12161	22.102	1.17643	5.80391	7.50101	16.6982	17.7392	26.3665	11.3909
Putative thiamine transporter
KEGG_KO:K05777	ABC.VB1X.S; putative thiamine transport system substrate-binding protein																															0.0779279	0	76.0757	0	80.1543	2.66227	5.03978	7.72373	0	2.85526	9.07428	7.91516	5.10153	8.66399	4.96769
KEGG_KO:K05778	ABC.VB1X.P; putative thiamine transport system permease protein																															0.247903	0.0930051	202.964	0	203.829	7.02862	12.647	22.4397	0	6.12269	24.0809	21.7983	12.9516	22.3251	14.0565
KEGG_KO:K05779	ABC.VB1X.A; putative thiamine transport system ATP-binding protein																															0	0	55.3502	0	60.7807	3.40398	5.83329	7.04728	0	2.30645	6.42097	7.95902	3.82999	7.60767	4.40646
NitT/TauT family transporter
KEGG_KO:K02050,KEGG_KO:K02051																																0	0	0.753071	0	1.03596	0.747385	0.949277	0.161033	0	0.103809	0.894086	0.799189	0.437584	0.583199	1.15497
KEGG_KO:K02051	ABC.SN.S; NitT/TauT family transport system substrate-binding protein	Y		Y		Y	Y		Y	Y						Y	Y															226.351	208.487	249.138	680.476	265.396	306.631	315.922	578.642	577.701	209.644	395.173	393.269	476.698	403.798	316.289
KEGG_KO:K02050	ABC.SN.P; NitT/TauT family transport system permease protein	Y	Y	Y	Y		Y		Y	Y						Y	Y															110.937	124.815	150.594	162.476	210.659	180.286	206.557	335.273	161.763	119.161	245.556	230.969	303.489	255.116	196.248
KEGG_KO:K02049	ABC.SN.A; NitT/TauT family transport system ATP-binding protein	Y	Y	Y	Y		Y		Y	Y						Y	Y															92.667	86.7415	84.7263	182.478	108.309	116.453	123.819	174.271	115.783	66.8559	132.277	134.4	176.915	127.884	111.467
Saccharide, polyol, and lipid transporters
Maltose/maltodextrin transporter
KEGG_KO:K10108	malE; maltose/maltodextrin transport system substrate-binding protein																															1.23986	0.877486	2.79432	20.5267	1.58152	4.88087	6.50797	6.14852	249.137	4.27101	9.35995	6.58329	4.10467	1.00626	0.868544
KEGG_KO:K10109	malF; maltose/maltodextrin transport system permease protein																															0.0218445	0.0819533	2.50886	0	1.90173	0.292932	0.86055	0.402362	0	0.177862	0.737571	2.13951	1.41616	2.49805	0.952782
KEGG_KO:K10110	malG; maltose/maltodextrin transport system permease protein																															0	0.0354095	5.11029	0	3.83451	0.271215	1.28277	0.819571	0	0.53794	0.73542	2.2186	0.647873	2.4285	2.09001
KEGG_KO:K10111	malK, mtlK, thuK; multiple sugar transport system ATP-binding protein [EC:3.6.3.-]																															0.595462	0.670193	72.623	0	174.335	63.4622	116.429	48.1027	4.23672	14.3834	57.4297	74.4783	77.7365	63.6497	65.4628
KEGG_KO:K10112	msmX, msmK, malK, sugC, ggtA, msiK; multiple sugar transport system ATP-binding protein		Y	Y	Y												Y	Y			Y										Y	8.97023	7.49985	70.3241	113.015	97.7672	144.748	150.23	48.5088	48.6359	24.9474	65.3471	79.8519	71.1687	43.1751	63.1677
Maltose transporter
KEGG_KO:K25086	musE; maltose transport system substrate-binding protein																	Y
KEGG_KO:K25087	musF; maltose transport system permease protein																	Y
KEGG_KO:K25088	musG; maltose transport system permease protein																	Y
KEGG_KO:K10112	msmX, msmK, malK, sugC, ggtA, msiK; multiple sugar transport system ATP-binding protein		Y	Y	Y												Y	Y			Y										Y	8.97023	7.49985	70.3241	113.015	97.7672	144.748	150.23	48.5088	48.6359	24.9474	65.3471	79.8519	71.1687	43.1751	63.1677
Arabinogalactan oligomer/maltooligosaccharide transport system
KEGG_KO:K15770	cycB, ganO; arabinogalactan oligomer / maltooligosaccharide transport system substrate-binding protein				Y													Y														4.29055	3.46166	4.16321	222.807	5.80147	31.1541	21.9912	7.041	16.0022	6.57367	5.69169	3.61486	5.1021	1.64869	1.08352
KEGG_KO:K15770,KEGG_KO:K15771																																0.00872822	0	1.86168	0	4.22144	1.93959	2.44988	0.666041	0	0.189511	2.0516	3.70442	2.84586	1.60116	3.49947
KEGG_KO:K15771	ganP; arabinogalactan oligomer / maltooligosaccharide transport system permease protein		Y		Y													Y														2.69694	2.50608	4.60931	70.1448	3.98562	21.9577	13.6494	5.07601	6.66276	5.23558	4.32929	3.9948	2.14265	0.892395	1.94795
KEGG_KO:K15772	ganQ; arabinogalactan oligomer / maltooligosaccharide transport system permease protein		Y		Y													Y														2.05265	1.63482	2.16369	5.24747	2.44033	9.23748	8.09757	5.29561	2.95764	3.09673	7.72889	5.56578	3.41097	1.20208	1.78905
KEGG_KO:K10111	malK, mtlK, thuK; multiple sugar transport system ATP-binding protein [EC:3.6.3.-]																															0.595462	0.670193	72.623	0	174.335	63.4622	116.429	48.1027	4.23672	14.3834	57.4297	74.4783	77.7365	63.6497	65.4628
KEGG_KO:K10112	msmX, msmK, malK, sugC, ggtA, msiK; multiple sugar transport system ATP-binding protein		Y	Y	Y												Y	Y			Y										Y	8.97023	7.49985	70.3241	113.015	97.7672	144.748	150.23	48.5088	48.6359	24.9474	65.3471	79.8519	71.1687	43.1751	63.1677
Raffinose/stachyose/melibiose transporter
KEGG_KO:K10117	msmE; raffinose/stachyose/melibiose transport system substrate-binding protein																															1.1759	1.21601	5.49117	0	5.0748	7.19985	5.14016	4.9745	7.56206	2.92141	4.47548	5.4337	5.67432	5.30127	5.00747
KEGG_KO:K10118	msmF; raffinose/stachyose/melibiose transport system permease protein																															4.99183	4.96456	9.35104	0	18.6302	17.2808	13.6261	11.8941	0.699152	6.13398	11.9443	17.6231	16.9377	15.6383	14.3085
KEGG_KO:K10119	msmG; raffinose/stachyose/melibiose transport system permease protein																															2.65736	2.78459	6.61517	27.2232	4.96369	6.21414	4.60252	4.316	1.62992	2.33775	3.64134	5.34498	5.38138	4.45349	4.79606
KEGG_KO:K10112	msmX, msmK, malK, sugC, ggtA, msiK; multiple sugar transport system ATP-binding protein		Y	Y	Y												Y	Y			Y										Y	8.97023	7.49985	70.3241	113.015	97.7672	144.748	150.23	48.5088	48.6359	24.9474	65.3471	79.8519	71.1687	43.1751	63.1677
Alpha-glucoside transporter
KEGG_KO:K10232	aglE, ggtB; alpha-glucoside transport system substrate-binding protein																															0.101693	0.0317932	42.1298	64.7911	153.947	49.5799	96.4477	17.7947	17.6365	6.21002	35.7229	44.8205	32.9634	28.8308	32.2427
KEGG_KO:K10233	aglF, ggtC; alpha-glucoside transport system permease protein																															0.199982	0.234458	13.9449	0	47.3939	15.6594	30.134	5.95288	0	2.64597	9.64153	16.2679	9.43752	8.75462	10.8193
KEGG_KO:K10234	aglG, ggtD; alpha-glucoside transport system permease protein																															0.0740637	0.077184	15.5948	0	47.284	17.83	33.6993	4.93713	0.439137	2.27815	10.7083	15.314	11.8154	7.88147	12.6731
KEGG_KO:K10235	aglK; alpha-glucoside transport system ATP-binding protein																															0	0.0653476	2.28629	0	4.3807	3.16997	3.22505	3.02501	0	1.51277	2.48821	5.45918	5.31394	6.88861	3.33111
KEGG_KO:K10112	msmX, msmK, malK, sugC, ggtA, msiK; multiple sugar transport system ATP-binding protein		Y	Y	Y												Y	Y			Y										Y	8.97023	7.49985	70.3241	113.015	97.7672	144.748	150.23	48.5088	48.6359	24.9474	65.3471	79.8519	71.1687	43.1751	63.1677
Glucose/mannose transporter
KEGG_KO:K17315	gtsA, glcE; glucose/mannose transport system substrate-binding protein																															1.15902	1.60471	62.7087	267.711	112.113	52.3627	81.0988	32.422	243.221	12.1706	52.2143	59.2213	52.039	25.0487	58.4224
KEGG_KO:K17316	gtsB, glcF; glucose/mannose transport system permease protein																															0.841979	0.716897	26.3065	195.862	40.5494	20.6426	29.2348	11.879	2.54923	5.1295	19.1233	25.617	21.0415	8.92007	24.4628
KEGG_KO:K17317	gtsC, glcG; glucose/mannose transport system permease protein				Y																											0.931798	1.13099	36.6469	235.192	57.2613	29.0069	43.8062	16.9829	12.9183	7.10338	28.4722	32.0315	29.9426	12.0791	34.3893
KEGG_KO:K10112	msmX, msmK, malK, sugC, ggtA, msiK; multiple sugar transport system ATP-binding protein		Y	Y	Y												Y	Y			Y										Y	8.97023	7.49985	70.3241	113.015	97.7672	144.748	150.23	48.5088	48.6359	24.9474	65.3471	79.8519	71.1687	43.1751	63.1677
Trehalose/maltose transporter
KEGG_KO:K10236	thuE; trehalose/maltose transport system substrate-binding protein				Y																											0.0450903	0.028194	4.80876	0	6.9786	15.4187	19.3173	2.43228	0	2.38636	2.51791	6.77162	2.40732	2.47076	3.70645
KEGG_KO:K10237	thuF, sugA; trehalose/maltose transport system permease protein																															0.198487	0.0992878	2.60531	0	0.767994	8.09913	9.34404	4.23053	9.88568	2.26256	4.27887	2.50565	1.89232	0.756609	0.799139
KEGG_KO:K10238	thuG, sugB; trehalose/maltose transport system permease protein																															0.0567646	0.0177468	0.698513	0	1.64726	4.86627	5.05941	0.709493	0	0.385155	1.03203	1.23548	0.974117	0.540948	0.761808
KEGG_KO:K10111	malK, mtlK, thuK; multiple sugar transport system ATP-binding protein [EC:3.6.3.-]																															0.595462	0.670193	72.623	0	174.335	63.4622	116.429	48.1027	4.23672	14.3834	57.4297	74.4783	77.7365	63.6497	65.4628
KEGG_KO:K10112	msmX, msmK, malK, sugC, ggtA, msiK; multiple sugar transport system ATP-binding protein		Y	Y	Y												Y	Y			Y										Y	8.97023	7.49985	70.3241	113.015	97.7672	144.748	150.23	48.5088	48.6359	24.9474	65.3471	79.8519	71.1687	43.1751	63.1677
Trehalose transporter
KEGG_KO:K17312	K17312, treT; trehalose transport system permease protein																															0	0.0103196	0	0	0	0	0.0325083	0.238853	0	0.134379	0.171462	0	0.0629379	0	0
N-Acetylglucosamine transporter
KEGG_KO:K10200	ABC.NGC.S; N-acetylglucosamine transport system substrate-binding protein																															0.0122052	0.00763168	1.00127	70.8885	1.18062	0.783281	0.420716	0.112407	1.84536	0.0662514	0.317004	0.478166	0.302539	0.261702	0.327601
KEGG_KO:K10201	ABC.NGC.P; N-acetylglucosamine transport system permease protein																															0	0.0169228	0.555066	23.4358	0.130898	0.479586	0.279874	0.0534118	1.56458	0.0367272	0.246028	0.441794	0.283826	0.161197	0.249712
KEGG_KO:K10202	ABC.NGC.P1; N-acetylglucosamine transport system permease protein																															0	0.0334541	1.02414	49.8449	0.517536	0.922453	0.87821	0.258104	0.793067	0.145209	0.741127	1.39739	1.12217	0.63733	1.19672
Cellobiose transporter
KEGG_KO:K10240	cebE; cellobiose transport system substrate-binding protein																															0.00914926	0.0228833	0.450343	30.9174	0.442508	0.043818	0.0901073	0	1.79017	0	0	0.0796537	0.104672	0.0217974	0.0613938
KEGG_KO:K10241	cebF; cellobiose transport system permease protein																															1.30352	0.849024	2.6734	0	1.05075	17.1159	16.1543	0.500209	0	1.17928	2.04547	0.236427	0.310684	0.129397	0.364456
KEGG_KO:K10242	cebG; cellobiose transport system permease protein																															0	0.0359202	0.353455	7.78524	0.138922	0.192588	0.46676	0.0566858	1.40503	0.0389785	0.130555	0.156292	0.164304	0.0684313	0.120463
KEGG_KO:K10112	msmX, msmK, malK, sugC, ggtA, msiK; multiple sugar transport system ATP-binding protein		Y	Y	Y												Y	Y			Y										Y	8.97023	7.49985	70.3241	113.015	97.7672	144.748	150.23	48.5088	48.6359	24.9474	65.3471	79.8519	71.1687	43.1751	63.1677
N,N'-Diacetylchitobiose transporter
KEGG_KO:K17329	dasA; N,N'-diacetylchitobiose transport system substrate-binding protein																															0	0	0	0	0	0.434954	0	0	0	0	0	0	0	0	0
KEGG_KO:K17330	dasB; N,N'-diacetylchitobiose transport system permease protein																															0	0	0.453294	0	1.06898	0.70127	0.476163	0.127221	0	0.0187457	0.394661	0.210461	0.316072	0.0658206	0.231735
KEGG_KO:K17331	dasC; N,N'-diacetylchitobiose transport system permease protein																															0	0	0	0	0	0.30645	0.0136997	0	0	0	0	0.0302758	0.0265233	0	0.0466707
KEGG_KO:K10112	msmX, msmK, malK, sugC, ggtA, msiK; multiple sugar transport system ATP-binding protein		Y	Y	Y												Y	Y			Y										Y	8.97023	7.49985	70.3241	113.015	97.7672	144.748	150.23	48.5088	48.6359	24.9474	65.3471	79.8519	71.1687	43.1751	63.1677
Putative chitobiose transporter
KEGG_KO:K17244	chiE; putative chitobiose transport system substrate-binding protein				Y																											0.00919149	0.0287362	0.603229	69.1087	0.71128	0.360966	0.579349	0.906973	26.3225	0.611182	1.88596	2.84076	2.1732	0.153286	0.493417
KEGG_KO:K17245	chiF; putative chitobiose transport system permease protein				Y																											0.0194503	0.00810788	0.106375	0	0.0627146	0.111782	0.140476	0.571513	0.518958	0.404716	0.816703	1.34056	1.06315	0.108124	0.174021
KEGG_KO:K17246	chiG; putative chitobiose transport system permease protein				Y																											0	0	0.517281	0	0.609937	1.66092	1.08676	0.912557	0.841196	0.385054	2.94789	6.79337	5.22999	0.525783	1.69246
L-Arabinose transporter
KEGG_KO:K10537	araF; L-arabinose transport system substrate-binding protein																															0.305671	0.0347507	1.59575	0	0.268798	0.718655	0.301042	0.402162	2.71856	0	0	0.302406	11.1798	0.132407	0.326315
KEGG_KO:K10538	araH; L-arabinose transport system permease protein																															1.08627	0.509414	3.34175	0	1.31344	1.82084	0.936092	0.714585	0	0	0.176334	1.7732	41.1657	0.323493	2.05006
KEGG_KO:K10539	araG; L-arabinose transport system ATP-binding protein [EC:7.5.2.12]																															0.528511	0.215521	2.0736	121.49	0.666825	0.748344	0.746817	0.181395	0	0.0311828	0.0298411	0.45012	13.9768	0.273725	0.539675
Lactose/L-arabinose transporter
KEGG_KO:K10188	lacE, araN; lactose/L-arabinose transport system substrate-binding protein																															0	0	0.343344	0	0.202422	0.420929	0.618285	0	0	0.0283976	0.0815272	0.227732	0.239407	0	0.105316
KEGG_KO:K10189	lacF, araP; lactose/L-arabinose transport system permease protein																															0.0228469	0	0.187428	0	0	0.262606	0.517523	0.030059	0	0.0310039	0.0593398	0.0497265	0.130689	0	0.26829
KEGG_KO:K10190	lacG, araQ; lactose/L-arabinose transport system permease protein																															0	0	0.491763	0	0.386565	0.306228	0.413258	0.0525781	0	0.0271155	0.311385	0.391409	0.304796	0.476044	0.167601
KEGG_KO:K10191	lacK; lactose/L-arabinose transport system ATP-binding protein																															0	0	1.2932	0	0.914905	0.694567	0.714154	0.871077	0	0.34227	0.614143	1.23516	1.14218	0.676007	0.581783
L-Arabinose/D-xylose transporter
KEGG_KO:K10112	msmX, msmK, malK, sugC, ggtA, msiK; multiple sugar transport system ATP-binding protein		Y	Y	Y												Y	Y			Y										Y	8.97023	7.49985	70.3241	113.015	97.7672	144.748	150.23	48.5088	48.6359	24.9474	65.3471	79.8519	71.1687	43.1751	63.1677
Oligogalacturonide transporter
KEGG_KO:K10192	togB; oligogalacturonide transport system substrate-binding protein																															0	0	0	0	0	0.0131858	0.0271153	0.163004	0	0.0373618	0.160894	0.179771	0.0787449	0	0.0461868
KEGG_KO:K10193	togM; oligogalacturonide transport system permease protein																															0	0	0	0	0	0.0404426	0.124749	0.611058	0	0.114594	0.767643	0.275692	0.322029	0	0.0708306
KEGG_KO:K10194	togN; oligogalacturonide transport system permease protein																															0	0	0	0	0	0	0	0.510418	0	0.210585	0.403048	0.506629	0.29589	0.184853	0
KEGG_KO:K10195	togA; oligogalacturonide transport system ATP-binding protein																															0	0	0	0	0	0.0101375	0	0.222793	0	0.0287246	0.109955	0.138212	0.121082	0.0252147	0
Alpha-1,4-digalacturonate transporter
KEGG_KO:K17241	aguE; alpha-1,4-digalacturonate transport system substrate-binding protein																															0.0495807	0.0620034	13.0157	0	16.7859	7.50353	11.2797	2.28311	3.52767	1.07652	7.59771	10.4675	7.37392	1.88995	9.39873
KEGG_KO:K17242	aguF; alpha-1,4-digalacturonate transport system permease protein																															0	0.0331326	4.12964	0	3.84423	3.22294	3.31383	1.39431	0	0.467396	2.16761	3.17158	1.7176	1.07305	3.02232
KEGG_KO:K17243	aguG; alpha-1,4-digalacturonate transport system permease protein																															0.0562303	0.0263697	3.92099	0	3.80744	2.693	3.04584	0.887766	0	0.400607	1.93511	1.77459	1.47423	0.703312	2.38183
Putative aldouronate transporter
KEGG_KO:K17318	K17318, lplA; putative aldouronate transport system substrate-binding protein																															0.0592999	0.0185395	4.86475	0	6.30974	4.85642	4.35096	0.93623	0	0.804717	2.34878	4.38827	4.0705	2.04852	5.12318
KEGG_KO:K17319	lplB; putative aldouronate transport system permease protein																															0.0348366	0	1.14315	0	3.03279	1.80188	2.02424	0.366667	0	0.236371	1.26672	1.74391	1.12921	0.829953	2.10386
KEGG_KO:K17320	lplC; putative aldouronate transport system permease protein																															0	0	1.9347	0	1.14062	1.80715	1.74198	0.46542	0	0.693406	1.93967	1.88208	1.12419	0.936428	1.71438
Methyl-galactoside transporter
KEGG_KO:K10540	mglB; methyl-galactoside transport system substrate-binding protein																															0	0	0	0	0	0.502965	0	0.245638	0	0.12668	0.151537	0.0253974	0.111248	0.0278002	0
KEGG_KO:K10541	mglC; methyl-galactoside transport system permease protein																															0	0	0	0	0.383997	1.67306	0	0	0	0	0	0	0	0	0.26638
KEGG_KO:K10542	mglA; methyl-galactoside transport system ATP-binding protein [EC:7.5.2.11]																															0	0	0	0	0	1.42292	0.0636109	0	0	0	0	0.281156	0.123154	0	0.216703
D-Xylose transporter
KEGG_KO:K10543	xylF; D-xylose transport system substrate-binding protein																															0.243856	0.304956	9.00227	374.682	4.71768	3.85401	5.40368	8.02085	16.266	2.31643	7.12531	8.094	35.2215	19.0267	5.21581
KEGG_KO:K10544	xylH; D-xylose transport system permease protein																															0.0300981	0.0376393	1.23457	73.5265	5.82282	2.10454	2.46032	3.80152	0	1.47038	2.73606	4.58561	19.5123	10.254	3.5344
KEGG_KO:K10545	xylG; D-xylose transport system ATP-binding protein [EC:7.5.2.10]																															0.0298723	0.0186785	6.61667	37.4339	12.1362	6.43796	8.35529	3.96952	0.797033	1.37828	5.58625	7.477	24.5492	8.68256	7.01578
Multiple sugar transporter
KEGG_KO:K10546	ABC.GGU.S, chvE; putative multiple sugar transport system substrate-binding protein																															0.032887	0.027418	0.359724	0	0.318118	1.27053	0.107963	0.504798	0.389985	0.208267	0.441319	0.0715787	0.27173	0.130584	0.01839
KEGG_KO:K10547	ABC.GGU.P, gguB; putative multiple sugar transport system permease protein																Y															0.0404022	0.00631565	0	0	0.488517	0.928778	0.0696333	0.558137	0	0.383788	0.393509	0.219839	0.308146	0.0721912	0.0508328
KEGG_KO:K10548	ABC.GGU.A, gguA; putative multiple sugar transport system ATP-binding protein [EC:7.5.2.-]																															0.0157326	0.0245932	0.0645324	0	0.380458	0.941841	0.116208	0.558872	0	0.384293	0.265603	0.15409	0.389975	0.168668	0.118766
D-Allose transporter
KEGG_KO:K10549	alsB; D-allose transport system substrate-binding protein																															0.0189365	0	0.310696	0	2.01492	0.544148	0.428945	0.124571	0	0	0.245917	0.206077	0.36107	0.812065	0.158836
KEGG_KO:K10550	alsC; D-allose transport system permease protein																															0	0	0	0	0	0.198136	0	0	0	0	0	0	0	0	0
KEGG_KO:K10551	alsA; D-allose transport system ATP-binding protein [EC:7.5.2.8]																															0	0	0	0	0	0.34283	0	0	0	0	0	0	0	0	0.0461868
Fructose transporter
KEGG_KO:K10552	frcB; fructose transport system substrate-binding protein																															0.116575	0.145784	7.65071	54.9864	4.51056	1.45159	0.68886	2.9908	7.77593	1.10737	1.66528	2.66413	5.33468	9.85944	1.17337
KEGG_KO:K10553	frcC; fructose transport system permease protein																															0.0592999	0.129776	2.18914	0	0.573613	0.454402	0.379614	8.07498	0	1.44849	0.847101	2.7104	4.86199	9.60687	1.69115
KEGG_KO:K10554	frcA; fructose transport system ATP-binding protein																															0	0.058676	3.07931	0	3.32831	1.55799	1.66354	2.79848	0	1.06119	1.3405	2.38283	2.86285	4.17323	2.04649
Rhamnose transporter
KEGG_KO:K10559	rhaS; rhamnose transport system substrate-binding protein																															0.0176759	0.0110524	2.32011	0	5.12942	2.3026	3.27276	1.39534	1.25765	0.287841	1.81342	2.38525	1.55036	0.842231	2.28324
KEGG_KO:K10559,KEGG_KO:K10561																																0	0	0	0	0	0.0275789	0.113427	0.0378816	0	0	0.186956	0.313337	0.2196	0	0.144904
KEGG_KO:K10560	rhaP; rhamnose transport system permease protein																															0	0	9.03454	0	9.58753	5.3798	7.53804	2.9703	0	0.821961	4.93409	5.87254	3.77975	3.41084	4.8958
KEGG_KO:K10561	rhaQ; rhamnose transport system permease protein																															0.0345845	0.0108125	2.26975	0	3.51265	1.85509	2.48644	0.659776	2.46069	0.351991	1.66177	2.2582	1.08807	0.782751	1.59548
KEGG_KO:K10561,KEGG_KO:K10562																																0	0	0	0	0.205177	0.0812681	0.0626699	0.0186046	0	0	0.0367275	0.107721	0.0808882	0.0673785	0.166054
KEGG_KO:K10562	rhaT; rhamnose transport system ATP-binding protein [EC:7.5.2.-]																															0.0287234	0.0269402	2.00291	0	3.05628	2.42111	3.3239	1.2093	0	0.311828	2.59244	2.81325	2.10857	1.47127	2.6261
Ribose transporter
KEGG_KO:K10439	rbsB; ribose transport system substrate-binding protein																	Y														1.48974	0.329906	123.995	105.971	134.497	101.699	128.256	40.6701	350.832	16.1308	74.1205	114.498	102.023	51.9807	133.131
KEGG_KO:K10439,KEGG_KO:K10440																																0	0	0.19071	0	1.34922	0.200403	0.36632	0.0305853	0	0.0315468	0.120758	0.151791	0.132978	0.27692	0
KEGG_KO:K10440	rbsC; ribose transport system permease protein																	Y														0.907514	0.520161	202.254	257.421	163.865	138.212	159.39	74.1268	13.1157	25.1949	111.862	170.609	144.632	68.7362	224.936
KEGG_KO:K10441	rbsA; ribose transport system ATP-binding protein [EC:7.5.2.7]																	Y														2.08972	0.703586	240.007	331.58	183.482	168.599	187.127	81.4947	19.0621	30.2487	121.425	207.472	174.606	83.615	265.62
Erythritol transporter
KEGG_KO:K17202	K17202, eryG; erythritol transport system substrate-binding protein																															0.0124339	0.0310985	1.22403	0	0.120274	0.131007	0.122456	0	0	0.0843655	0	0.378873	0.189665	0.503586	0.0417171
KEGG_KO:K17203	K17203, eryF; erythritol transport system permease protein																															0.0113691	0.0213266	0.652876	0	0.219949	0.0435595	0.11197	0	0	0.0617128	0	0.470154	0.0867118	0.325032	0.0762895
KEGG_KO:K17204	eryE; erythritol transport system ATP-binding protein																															0	0.0257103	1.01196	0	0.477287	0.110278	0.129586	0.0108196	0	0.0223194	0	0.357976	0.094082	0.313475	0.137956
Putative xylitol transporter
KEGG_KO:K17205	xltC; putative xylitol transport system substrate-binding protein																															0	0	0.186536	0	0	0	0	0.07479	1.01114	0.0154282	0.0590575	0.0494899	0.563627	0	0.114434
KEGG_KO:K17206	xltB; putative xylitol transport system permease protein																															0	0	0.64917	5.98875	0	0.20844	0.175351	0.390419	1.23162	0.0268461	0.333983	0.473636	1.39568	0.282789	0.331872
KEGG_KO:K17207	xltA; putative xylitol transport system ATP-binding protein																															0	0	0	72.411	0	0	0	0.267969	2.41525	0	0.0881668	0	3.2363	0	0.341677
Inositol transporter
KEGG_KO:K17208	K17208, ibpA; inositol transport system substrate-binding protein																															0	0	0.226385	0	1.06774	0.607947	0.89687	0.0363068	0	0	0.286695	0.660684	0.684032	0.262978	0.277761
KEGG_KO:K17209	iatP; inositol transport system permease protein																															0.0450903	0.028194	2.21943	0	13.9572	3.02327	5.95062	0.949184	1.20307	0.183567	2.57647	3.14046	1.97744	1.71879	2.19361
KEGG_KO:K17210	iatA; inositol transport system ATP-binding protein																															0	0	0	0	0.373089	0.103443	0.250707	0	0	0	0.0200353	0.067158	0.0294171	0.0183779	0.0647033
Inositol transporter
KEGG_KO:K17213	K17213; inositol transport system substrate-binding protein																															0	0	1.05241	0	0.886373	0.754825	1.46198	0.217006	1.79292	0.174088	0.499792	1.23653	2.16653	0.174647	1.01455
KEGG_KO:K17214	K17214; inositol transport system permease protein																															0	0	2.16629	8.83039	5.10864	3.47784	4.55117	1.21598	5.2842	0.358343	2.31474	3.30475	8.18193	1.25823	4.65134
KEGG_KO:K17215	K17215; inositol transport system ATP-binding protein																															0	0	1.28417	0	3.02838	1.24948	1.33611	0.5492	0	0.283232	1.08418	1.47638	5.47202	0.372935	1.75066
Inositol-phosphate transporter
KEGG_KO:K17237	inoE; inositol-phosphate transport system substrate-binding protein									Y																						2.41712	3.61554	5.25508	25.6753	13.9625	46.5009	41.4194	12.6531	19.978	6.32839	13.2768	12.1391	11.6768	2.01449	2.59339
KEGG_KO:K17238	inoF; inositol-phosphate transport system permease protein									Y																						3.55842	6.3548	5.17053	0	16.8929	37.87	34.8256	8.2405	1.16781	5.07834	11.8682	11.4888	11.5169	2.09595	2.97372
KEGG_KO:K17239	inoG; inositol-phosphate transport system permease protein									Y																						7.62624	12.218	9.22586	0	26.5161	80.7564	69.7774	16.5994	0.625124	10.3013	23.1391	20.882	22.1134	2.26065	5.18814
KEGG_KO:K17240	inoK; inositol-phosphate transport system ATP-binding protein									Y																						10.4376	15.4153	13.1733	0	52.0809	75.8644	73.0268	47.1626	1.26013	21.791	55.3841	39.1646	42.145	7.5388	11.8844
Putative fructooligosaccharide transporter
KEGG_KO:K10121	K10121, msmF; fructooligosaccharide transport system permease protein																															0	0	0.278479	0	0	0.0325149	0.133727	0.0446615	0	0.0460655	0	0.0738834	0.0647259	0	0.0569462
KEGG_KO:K10112	msmX, msmK, malK, sugC, ggtA, msiK; multiple sugar transport system ATP-binding protein		Y	Y	Y												Y	Y			Y										Y	8.97023	7.49985	70.3241	113.015	97.7672	144.748	150.23	48.5088	48.6359	24.9474	65.3471	79.8519	71.1687	43.1751	63.1677
Glycerol transporter
KEGG_KO:K17321	glpV; glycerol transport system substrate-binding protein																															0.311373	0.243368	46.2983	234.005	64.3801	24.7918	43.1239	27.4475	45.0008	5.75713	23.2002	35.156	69.538	35.2365	39.3719
KEGG_KO:K17322	K17322, glpP; glycerol transport system permease protein																															0.33659	0.368309	43.4898	0	48.0239	22.2457	28.3427	22.3635	11.9742	4.11086	18.14	27.8384	50.8618	24.4579	32.4674
KEGG_KO:K17323	glpQ; glycerol transport system permease protein																															0	0.0273178	10.9315	38.4466	10.3539	4.7706	7.74495	5.28819	1.55424	0.948595	4.624	6.41853	14.4115	7.49416	6.99929
KEGG_KO:K17324	glpS; glycerol transport system ATP-binding protein																															0.38545	0.120507	53.7555	85.7492	65.6213	26.3241	39.6317	17.9015	0	5.43989	22.5252	29.7821	42.5537	20.9373	36.3398
KEGG_KO:K17325	K17325, glpT; glycerol transport system ATP-binding protein																															0.161472	0.20193	39.2099	38.8776	66.5383	26.2932	39.9795	16.4007	1.72331	4.95216	19.208	26.0069	37.6852	19.8502	26.6545
Putative sn-Glycerol 3-phosphate transporter
KEGG_KO:K05813	ugpB; sn-glycerol 3-phosphate transport system substrate-binding protein																															0.162887	0.0945748	19.4713	36.9412	38.1525	15.3123	23.1464	22.4103	17.1772	5.93657	16.0311	25.3232	34.2086	24.6699	18.1323
KEGG_KO:K05814	ugpA; sn-glycerol 3-phosphate transport system permease protein																															1.15975	1.67008	25.0828	52.6994	38.7543	22.7222	31.9813	35.8806	3.12562	8.48905	19.6249	29.5255	45.232	36.9239	20.3399
KEGG_KO:K05815	ugpE; sn-glycerol 3-phosphate transport system permease protein																															1.60748	1.50768	43.0781	72.8043	63.2338	32.0262	49.6579	51.8154	8.57793	13.5974	33.6789	51.1975	63.753	59.4879	35.5058
KEGG_KO:K05816	ugpC; sn-glycerol 3-phosphate transport system ATP-binding protein [EC:7.6.2.10]																															0.44074	0.306205	47.8071	196.512	82.424	32.9755	58.2613	43.6834	8.71074	11.4303	31.1619	42.8475	73.1127	70.0018	35.6539
Putative sorbitol/mannitol transporter
KEGG_KO:K10227	smoE, mtlE; sorbitol/mannitol transport system substrate-binding protein																															0	0.0274348	6.59897	0	15.7034	5.43545	8.61356	1.67407	16.2593	0.615259	3.09587	6.9076	7.47366	4.04188	4.36723
KEGG_KO:K10228	smoF, mtlF; sorbitol/mannitol transport system permease protein																															0.289087	0.18076	21.3441	0	50.3346	23.352	28.7557	8.87468	5.14215	2.48456	13.1397	22.2317	22.2323	16.9886	16.4887
KEGG_KO:K10229	smoG, mtlG; sorbitol/mannitol transport system permease protein																															0	0.119862	11.5323	67.4768	22.2513	9.48671	13.9706	3.86716	0	1.38738	8.04911	11.265	14.4986	8.37277	8.36105
KEGG_KO:K10111	malK, mtlK, thuK; multiple sugar transport system ATP-binding protein [EC:3.6.3.-]																															0.595462	0.670193	72.623	0	174.335	63.4622	116.429	48.1027	4.23672	14.3834	57.4297	74.4783	77.7365	63.6497	65.4628
KEGG_KO:K10112	msmX, msmK, malK, sugC, ggtA, msiK; multiple sugar transport system ATP-binding protein		Y	Y	Y												Y	Y			Y										Y	8.97023	7.49985	70.3241	113.015	97.7672	144.748	150.23	48.5088	48.6359	24.9474	65.3471	79.8519	71.1687	43.1751	63.1677
Arabinooligosaccharide transporter
KEGG_KO:K17234	araN; arabinosaccharide transport system substrate-binding protein																															0	0.022989	3.31776	0	8.891	3.66248	6.08316	1.49953	0.980963	0.598709	4.91781	7.36196	3.92578	2.97813	6.4761
KEGG_KO:K17235	araP; arabinosaccharide transport system permease protein																															0	0	0.706909	0	0.972453	0.564009	0.792078	0.264534	0	0.116935	0.615472	0.812717	0.492913	0.273725	1.42147
KEGG_KO:K17236	araQ; arabinosaccharide transport system permease protein																															0	0.0141236	0.555906	0	0.218493	0.194721	0.311441	0.0594361	0	0.0306523	0.0586667	0.245812	0.215345	0.107627	0.15157
KEGG_KO:K10112	msmX, msmK, malK, sugC, ggtA, msiK; multiple sugar transport system ATP-binding protein		Y	Y	Y												Y	Y			Y										Y	8.97023	7.49985	70.3241	113.015	97.7672	144.748	150.23	48.5088	48.6359	24.9474	65.3471	79.8519	71.1687	43.1751	63.1677
General nucleoside transporter
KEGG_KO:K07335	bmpA, bmpB, tmpC; basic membrane protein A and related proteins				Y												Y	Y													Y	34.4166	34.2704	229.355	2628.54	331.13	293.467	351.678	184.462	1823.84	97.6033	241.328	243.2	275.601	139.259	256.329
KEGG_KO:K23535	nupB; general nucleoside transport system permease protein				Y												Y	Y
KEGG_KO:K23536	nupC; general nucleoside transport system permease protein		Y	Y	Y				Y								Y	Y
KEGG_KO:K23537	nupA; general nucleoside transport system ATP-binding protein				Y												Y	Y
UDP-glucose/iron transporter
KEGG_KO:K02069	ABC.X2.P; putative ABC transport system permease protein								Y						Y	Y	Y	Y														75.7721	91.7645	24.8864	54.1032	47.6026	37.2576	44.516	125.257	4.64655	40.0916	71.196	69.2173	78.8907	76.609	44.8964
KEGG_KO:K02068	ABC.X2.A; putative ABC transport system ATP-binding protein																Y	Y														5.87069	17.1676	15.5672	0	50.478	32.2626	45.3492	26.6826	3.6918	12.7548	27.5693	27.5557	33.299	6.14557	12.7831
AI-2 transporter
KEGG_KO:K10555	lsrB; AI-2 transport system substrate-binding protein																															0	0	0	0	0	0.217252	0	0	0	0	0	0	0	0	0
KEGG_KO:K10556	lsrC; AI-2 transport system permease protein																															0	0	0	0	0.115583	0.228905	0	0	0	0.016215	0	0	0.0227835	0	0
KEGG_KO:K10557	lsrD; AI-2 transport system permease protein																															0	0	0	0	0	0.67768	0	0.0517134	0	0	0.0510439	0	0	0	0
KEGG_KO:K10558	lsrA, ego; AI-2 transport system ATP-binding protein																															0	0	0	0	0	0.304711	0.00764157	0	0	0	0	0	0	0	0.0130163
gamma-Hexachlorocyclohexane transporter
KEGG_KO:K02067	mlaD, linM; phospholipid/cholesterol/gamma-HCH transport system substrate-binding protein																		Y	Y	Y									Y		138.266	140.159	241.745	1277.63	260.714	430.101	353.041	462.997	131.84	140.205	281.529	298.004	371.902	479.237	177.391
KEGG_KO:K02066	mlaE, linK; phospholipid/cholesterol/gamma-HCH transport system permease protein																		Y	Y	Y									Y	Y	46.0185	44.0955	126.253	0	132.774	123.399	105.354	317.8	108.625	89.7472	180.07	166.082	213.199	300.079	102.002
KEGG_KO:K02065	mlaF, linL, mkl; phospholipid/cholesterol/gamma-HCH transport system ATP-binding protein																		Y	Y	Y									Y	Y	42.8459	52.1619	102.422	283.659	131.441	103.037	89.9834	251.658	74.0252	78.5938	145.143	138.887	173.552	229.392	81.8199
KEGG_KO:K18480	linN; cholesterol transport system auxiliary component																															0.122974	0.0640773	3.69905	35.2068	1.7843	0.746003	0.888152	9.51881	1.27598	1.94692	6.92026	4.90697	10.278	22.1684	3.23197
Phospholipid transporter
KEGG_KO:K07323	mlaC; phospholipid transport system substrate-binding protein																															2.34835	1.23084	129.189	94.3323	125.605	51.0075	57.4456	175.247	50.0641	44.8023	104.495	135.597	145.92	159.204	111.291
KEGG_KO:K02067	mlaD, linM; phospholipid/cholesterol/gamma-HCH transport system substrate-binding protein																		Y	Y	Y									Y		138.266	140.159	241.745	1277.63	260.714	430.101	353.041	462.997	131.84	140.205	281.529	298.004	371.902	479.237	177.391
KEGG_KO:K02066	mlaE, linK; phospholipid/cholesterol/gamma-HCH transport system permease protein																		Y	Y	Y									Y	Y	46.0185	44.0955	126.253	0	132.774	123.399	105.354	317.8	108.625	89.7472	180.07	166.082	213.199	300.079	102.002
KEGG_KO:K02065	mlaF, linL, mkl; phospholipid/cholesterol/gamma-HCH transport system ATP-binding protein																		Y	Y	Y									Y	Y	42.8459	52.1619	102.422	283.659	131.441	103.037	89.9834	251.658	74.0252	78.5938	145.143	138.887	173.552	229.392	81.8199
KEGG_KO:K07122	mlaB; phospholipid transport system transporter-binding protein																															0.638222	0.399066	13.3802	0	12.0042	1.18868	1.3968	17.2136	4.73016	3.46434	9.07097	9.10629	14.3327	11.9952	6.18602
Mce system transporter
KEGG_KO:K02067	mlaD, linM; phospholipid/cholesterol/gamma-HCH transport system substrate-binding protein																		Y	Y	Y									Y		138.266	140.159	241.745	1277.63	260.714	430.101	353.041	462.997	131.84	140.205	281.529	298.004	371.902	479.237	177.391
KEGG_KO:K02066	mlaE, linK; phospholipid/cholesterol/gamma-HCH transport system permease protein																		Y	Y	Y									Y	Y	46.0185	44.0955	126.253	0	132.774	123.399	105.354	317.8	108.625	89.7472	180.07	166.082	213.199	300.079	102.002
KEGG_KO:K02065	mlaF, linL, mkl; phospholipid/cholesterol/gamma-HCH transport system ATP-binding protein																		Y	Y	Y									Y	Y	42.8459	52.1619	102.422	283.659	131.441	103.037	89.9834	251.658	74.0252	78.5938	145.143	138.887	173.552	229.392	81.8199
KEGG_KO:K18481	mas; Mce-associated membrane protein																															0	0	0	0	0	0.0585935	0.0401639	0.0536548	0	0	0.0794404	0.0443804	0.0777595	0	0.0684132
Putative multiple sugar transporter
KEGG_KO:K02027	ABC.MS.S; multiple sugar transport system substrate-binding protein		Y	Y	Y												Y	Y	Y								Y		Y			5.71605	7.64454	64.4581	615.271	100.228	88.3206	111.772	48.5469	437.178	20.9159	68.6934	69.9188	62.7075	37.2627	48.4509
KEGG_KO:K02025	ABC.MS.P; multiple sugar transport system permease protein		Y	Y	Y												Y	Y	Y		Y											7.54909	5.92879	71.9097	205.22	119.322	117.643	143.377	48.2994	37.21	21.7229	78.3397	75.5711	63.7115	40.629	65.4564
KEGG_KO:K02025,KEGG_KO:K02026																																0	0	0	0	0	0.0242484	0	0.0666138	0	0	0	0.0550995	0	0	0.0849368
KEGG_KO:K02026	ABC.MS.P1; multiple sugar transport system permease protein		Y	Y	Y												Y	Y	Y		Y											6.14807	5.38513	48.5608	154.59	80.9327	85.4866	100.199	33.3469	56.939	16.1231	53.6344	54.2072	45.2118	28.2657	44.0253
KEGG_KO:K10111	malK, mtlK, thuK; multiple sugar transport system ATP-binding protein [EC:3.6.3.-]																															0.595462	0.670193	72.623	0	174.335	63.4622	116.429	48.1027	4.23672	14.3834	57.4297	74.4783	77.7365	63.6497	65.4628
KEGG_KO:K10112	msmX, msmK, malK, sugC, ggtA, msiK; multiple sugar transport system ATP-binding protein		Y	Y	Y												Y	Y			Y										Y	8.97023	7.49985	70.3241	113.015	97.7672	144.748	150.23	48.5088	48.6359	24.9474	65.3471	79.8519	71.1687	43.1751	63.1677
Putative simple sugar transporter
KEGG_KO:K02058	ABC.SS.S; simple sugar transport system substrate-binding protein																															3.63541	2.94275	126.23	771.969	101.68	108.352	118.319	54.2815	169.432	19.3892	63.3503	105.623	130.898	77.144	101.691
KEGG_KO:K02057	ABC.SS.P; simple sugar transport system permease protein																Y	Y														15.5384	16.0424	296.248	900.909	432.737	327.297	427.279	246.272	196.687	103.338	294.016	341.079	397.058	253.911	353.133
KEGG_KO:K02056	ABC.SS.A; simple sugar transport system ATP-binding protein [EC:7.5.2.-]				Y												Y	Y														12.0909	12.1268	192.055	477.876	297.101	220.724	286.968	165.376	202.438	68.7694	187.578	238.036	264.738	173.511	235.232
Phosphate and amino acid transporters
Phosphate transporter
KEGG_KO:K02040	pstS; phosphate transport system substrate-binding protein	Y	Y			Y			Y	Y						Y	Y	Y			Y									Y		927.531	866.063	395.198	7611.79	250.811	978.004	768.131	1032.54	2243.45	424.667	634.433	467.303	580.394	635.284	239.749
KEGG_KO:K02037	pstC; phosphate transport system permease protein	Y	Y			Y			Y	Y					Y	Y	Y	Y			Y									Y	Y	81.1695	91.7916	130.883	143.829	114.933	124.083	107.434	362.552	60.9654	104.714	199.282	149.811	166.353	190.146	79.797
KEGG_KO:K02037,KEGG_KO:K02038																																0	0	1.69887	5.83162	0	3.4911	2.9777	0.980851	0	0.758763	1.93631	0.811308	1.38202	0.64138	0.243181
KEGG_KO:K02038	pstA; phosphate transport system permease protein	Y	Y		Y	Y			Y	Y					Y	Y	Y	Y			Y									Y	Y	109.31	101.992	115.129	130.745	104.567	145.7	122.736	340.649	80.2487	103.971	190.759	148.529	166.934	188.085	78.4462
KEGG_KO:K02036	pstB; phosphate transport system ATP-binding protein [EC:7.3.2.1]	Y	Y		Y	Y	Y		Y	Y					Y	Y	Y	Y			Y									Y	Y	361.344	360.106	270.485	525.419	219.422	629.428	512.633	678.351	165.942	223.022	409.343	339.064	372.334	425.184	189.624
Phosphonate transporter
KEGG_KO:K02044	phnD; phosphonate transport system substrate-binding protein				Y		Y			Y								Y														16.5062	14.3173	218.162	199.152	208.587	149.161	155.092	131.726	120.111	48.0795	121.18	170.981	162.558	134.856	184.741
KEGG_KO:K02042	phnE; phosphonate transport system permease protein						Y			Y								Y			Y											21.7456	16.9383	215.837	136.893	267.42	203.455	244.534	203.444	52.4754	60.2273	177.148	230.67	234.699	194.851	245.957
KEGG_KO:K02041	phnC; phosphonate transport system ATP-binding protein [EC:7.3.2.2]				Y		Y			Y								Y			Y											12.0459	11.6693	89.0772	103.573	91.9038	71.3645	83.3071	60.6832	35.1363	20.9842	56.876	88.9406	85.3573	59.1291	97.4605
Lysine/arginine/ornithine transporter
KEGG_KO:K10013	argT; lysine/arginine/ornithine transport system substrate-binding protein																															0	0	0	0	1.04398	0.0886084	0.121476	0.020285	0	0	0.0200224	0.302016	0.558564	0.146929	0.103458
KEGG_KO:K10015	hisM; histidine transport system permease protein																															0.0305599	0	0	0	0	0.0292717	0.0300972	0	0	0	0	0.0665139	0.11654	0	0
KEGG_KO:K10016	hisQ; histidine transport system permease protein																															0	0	6.77144	0	6.84373	7.64272	8.4002	1.5514	0	0.960101	5.56379	11.0358	13.4902	3.09021	11.0775
KEGG_KO:K10017	hisP; histidine transport system ATP-binding protein [EC:7.4.2.1]																															0	0	0	0	4.24158	0.525012	0.755744	0.144228	0	0.148762	0.284722	0.238596	1.88121	1.30584	0.735599
Histidine transporter
KEGG_KO:K10014	hisJ; histidine transport system substrate-binding protein																															0	0	0	0	1.18953	0.0785266	0.0605558	0.0269655	0	0.0278131	0.0266164	0.133826	0.312638	0.0976583	0.0687653
KEGG_KO:K10015	hisM; histidine transport system permease protein																															0.0305599	0	0	0	0	0.0292717	0.0300972	0	0	0	0	0.0665139	0.11654	0	0
KEGG_KO:K10016	hisQ; histidine transport system permease protein																															0	0	6.77144	0	6.84373	7.64272	8.4002	1.5514	0	0.960101	5.56379	11.0358	13.4902	3.09021	11.0775
KEGG_KO:K10017	hisP; histidine transport system ATP-binding protein [EC:7.4.2.1]																															0	0	0	0	4.24158	0.525012	0.755744	0.144228	0	0.148762	0.284722	0.238596	1.88121	1.30584	0.735599
Glutamine transporter
KEGG_KO:K10036	glnH; glutamine transport system substrate-binding protein																															0	0.0420925	4.97027	0	2.2791	0.386882	0.961331	1.01853	0	4.33924	2.71007	2.56406	2.18208	2.64627	1.86334
KEGG_KO:K10037	glnP; glutamine transport system permease protein																															0	0.0111016	1.74784	0	1.54569	0.153057	0.47212	0.0467188	0	0.0240937	0.023057	1.08201	0.37239	0.507591	0.506339
KEGG_KO:K10038	glnQ; glutamine transport system ATP-binding protein [EC:7.4.2.1]																															0.072199	0	1.48074	0	0.349193	0.103733	0.284423	0.142485	0	0.0979761	0.328162	0.628567	0.825989	0.344017	0.847828
Arginine transporter
KEGG_KO:K09996	artJ; arginine transport system substrate-binding protein																															0	0	0.304425	0	0	0.177721	0.146187	0.0488225	0	0	0.289143	0.161534	0.0707563	0.176816	0.871525
KEGG_KO:K09997	artI; arginine transport system substrate-binding protein																															0	0	0	0	0	0.0306843	0.126199	0	0	0	0	0.0697237	0.0610818	0	0.0537401
KEGG_KO:K09999	artQ; arginine transport system permease protein																															0	0	0	0	0	0	0	0	0	0	0	0	0	0	0
Glutamate/aspartate transporter
KEGG_KO:K10001	gltI, aatJ; glutamate/aspartate transport system substrate-binding protein																															0.190878	0.071611	34.7628	311.221	25.8492	9.47067	7.18112	4.01811	22.7481	0.466247	3.37118	3.98828	125.782	3.72896	10.759
KEGG_KO:K10002	gltK, aatM; glutamate/aspartate transport system permease protein																															0.0177547	0.0444066	3.05872	0	2.74789	1.30949	1.39887	0.583984	0.157906	0.072281	0.737824	1.04337	5.75512	0.54989	1.37009
KEGG_KO:K10003	gltJ, aatQ; glutamate/aspartate transport system permease protein																															0	0	2.34011	19.7473	1.99281	1.25989	1.43589	0.500399	0.422829	0.0860214	0.699721	1.00027	6.85923	0.339797	1.22291
KEGG_KO:K10004	gltL, aatP; glutamate/aspartate transport system ATP-binding protein [EC:7.4.2.1]																															0	0.0202203	2.78555	21.6279	3.4409	1.65716	2.35679	0.510556	2.44467	0.131651	1.19687	1.51326	6.65932	0.539301	1.68172
Aspartate/glutamate/glutamine transporter
KEGG_KO:K10039	peb1A, glnH; aspartate/glutamate/glutamine transport system substrate-binding protein																															0	0	0	0	0	0.0692253	0.0474517	0.0316953	0	0.0653832	0.031285	0	0.275607	0.114788	0.0808269
KEGG_KO:K10041	peb1C, glnQ; aspartate/glutamate/glutamine transport system ATP-binding protein [EC:7.4.2.1]																															0	0	1.1763	0	0.462332	0.686715	0.611937	0.18865	0	0.194581	0.806902	0.728194	0.637939	0	1.2027
Octopine/nopaline transporter
KEGG_KO:K10018	occT, nocT; octopine/nopaline transport system substrate-binding protein																															0.036766	0.022989	71.181	13.7182	22.761	31.2015	28.0622	22.3962	73.8992	6.63569	21.6765	51.6138	39.5382	11.387	88.1983
KEGG_KO:K10019	occM, nocM; octopine/nopaline transport system permease protein																															0.0222099	0.0277748	32.7964	0	13.32	14.6789	13.4742	9.58447	1.9753	2.592	12.6908	22.3814	18.5487	4.60347	38.7861
KEGG_KO:K10020	occQ, nocQ; octopine/nopaline transport system permease protein																															0.171927	0	100.14	0	33.2613	48.0042	44.9555	31.3286	9.17448	10.7323	32.5976	90.1823	61.4663	16.1793	130.509
KEGG_KO:K10021	occP, nocP; octopine/nopaline transport system ATP-binding protein [EC:7.4.2.1]																															0	0	5.69911	0	20.8318	4.19216	9.03127	2.01081	0	0.565641	3.51847	6.80414	2.51678	4.79974	4.77819
General L-amino acid transporter
KEGG_KO:K09969	aapJ, bztA; general L-amino acid transport system substrate-binding protein								Y																							6.15895	13.6828	175.094	215.997	179.826	141.394	161.398	144.288	772.926	53.0359	140.983	206.511	196.176	115.831	212.878
KEGG_KO:K09970	aapQ, bztB; general L-amino acid transport system permease protein								Y																							4.22305	6.99037	82.7167	0	74.2581	60.2992	68.9316	79.2288	8.44345	27.921	73.0378	94.0169	95.0978	62.0823	105.964
KEGG_KO:K09971	aapM, bztC; general L-amino acid transport system permease protein								Y																							7.58383	15.6596	211.965	1.24164	182.118	154.152	174.436	222.006	30.1951	78.981	184.09	253.16	253.813	183.62	276.341
KEGG_KO:K09972	aapP, bztD; general L-amino acid transport system ATP-binding protein [EC:7.4.2.1]								Y																							13.3456	22.3172	234.241	215.765	241.674	201.258	227.49	219.48	40.0242	81.6017	221.878	306.342	312.904	174.686	309.787
Glutamate transporter
KEGG_KO:K10005	gluB; glutamate transport system substrate-binding protein																															0	0	0	0	0	0.877382	0	0	0	0	0	0	0	0	0
KEGG_KO:K10006	gluC; glutamate transport system permease protein																															0	0	0	0	0	0.394098	0	0	0	0	0	0	0	0	0
KEGG_KO:K10007	gluD; glutamate transport system permease protein																															0	0	0.176462	0	0	0.607804	0	0.0424506	0	0	0	0	0.861303	0	0.0541271
KEGG_KO:K10008	gluA; glutamate transport system ATP-binding protein [EC:7.4.2.1]																															0	0	0	0	0	5.9591	0.194513	0	0	0	0.128243	0	0	0.705803	0
Cystine transporter
KEGG_KO:K02424	fliY, tcyA; L-cystine transport system substrate-binding protein																															0	0	1.53164	0	2.83798	0.408759	0.788037	0.28073	0	0.180971	0.277096	0.580512	1.32226	0.38126	1.11859
KEGG_KO:K10009	tcyB, yecS; L-cystine transport system permease protein																															0	0	0	0	3.04166	0.752977	0.774212	0	0	0	0	0	0.899349	0.374571	0
KEGG_KO:K10010	tcyC, yecC; L-cystine transport system ATP-binding protein [EC:7.4.2.1]																															0.296868	0.881719	0.304425	0	1.43581	0.142177	0.21928	0.537048	0	0	0.144572	0.242301	0.990588	0.0884081	0
Arginine/ornithine transporter
KEGG_KO:K10022	aotJ; arginine/ornithine transport system substrate-binding protein																															0	0.0964053	13.9132	0	58.5372	16.5402	38.3789	5.12196	7.54182	1.83073	15.5674	17.9532	11.5388	10.0095	14.8722
KEGG_KO:K10023	aotM; arginine/ornithine transport system permease protein																															0.0682797	0.128081	32.4882	0	71.9917	33.878	52.5862	9.79185	0	3.33567	30.68	34.9236	37.8857	17.8938	38.372
KEGG_KO:K10024	aotQ; arginine/ornithine transport system permease protein																															0.0682797	0.0106734	5.74145	0	18.6584	5.72263	12.8271	1.86404	0	0.69493	5.43107	5.64722	3.35243	3.09075	5.32626
KEGG_KO:K10025	aotP; arginine/ornithine transport system ATP-binding protein [EC:7.4.2.1]																															0.0608605	0.0380547	12.3155	0	43.9569	14.8847	29.3301	4.21714	3.96938	1.73438	12.7511	16.5137	13.1905	8.16807	16.0973
Arginine/lysine/histidine/glutamine transporter
KEGG_KO:K17062	bgtB; arginine/lysine/histidine/glutamine transport system substrate-binding and permease protein																															0	0	0	0	0	0	0.0173314	0	0	0	0.091413	0	0	0.0419255	0.0590429
Branched-chain amino acid transporter
KEGG_KO:K01999	livK; branched-chain amino acid transport system substrate-binding protein				Y		Y											Y											Y		Y	25.0891	19.8703	534.175	1678.42	601.67	473.697	540.95	261.347	783.015	104.577	324.079	401.991	595.656	256.731	463.558
KEGG_KO:K01997	livH; branched-chain amino acid transport system permease protein																	Y														9.03733	8.77181	551.854	1450.56	623.636	426.444	529.188	270.289	88.4471	86.5657	352.234	501.539	604.484	309.628	591.266
KEGG_KO:K01995,KEGG_KO:K01998																																0	0.0821034	72.172	3288.12	92.7205	48.1707	52.2448	14.6843	142.473	5.88018	26.0896	55.7292	152.474	47.2371	77.0964
KEGG_KO:K01997,KEGG_KO:K01998																																0.262614	0.102629	14.5421	165.7	26.0379	16.0045	18.8482	7.90362	12.554	5.52381	14.6648	15.8614	41.436	9.22844	24.1752
KEGG_KO:K01998	livM; branched-chain amino acid transport system permease protein								Y	Y								Y														32.1443	26.8339	1479.34	2360.72	1568.51	1181.44	1444.48	783.718	178.116	268.005	961.857	1367.56	1582.97	798.691	1557.45
KEGG_KO:K01995	livG; branched-chain amino acid transport system ATP-binding protein				Y				Y	Y								Y														3.49978	4.5191	203.355	513.474	269.026	168.763	216.699	129.554	40.3351	45.2166	153.022	206.433	261.477	144.853	219.349
KEGG_KO:K01995,KEGG_KO:K01996																																0	0	0	0	0	0	0	0	0	0	0	0	0	0	0.184747
KEGG_KO:K01996	livF; branched-chain amino acid transport system ATP-binding protein									Y							Y	Y												Y		8.89001	12.7014	531.686	1119.48	622.299	443.206	536.669	318.19	98.1944	105.917	369.561	504.327	647.963	349.238	552.763
Neutral amino acid transporter
KEGG_KO:K11954	natB; neutral amino acid transport system substrate-binding protein																															0	0	0	0	0	0.146265	0.413573	0	0	4.35164	1.23941	0.332357	0.0727908	0.545701	0.704459
KEGG_KO:K11955	natC; neutral amino acid transport system permease protein																															0	0.0197135	14.2252	0	15.2484	10.8715	15.8356	6.1805	1.96279	1.75413	27.5955	15.8512	16.4113	9.98988	33.3732
KEGG_KO:K11956	natD; neutral amino acid transport system permease protein									Y																						5.24512	6.98625	9.42056	0	4.80345	24.585	19.6847	25.1125	1.10411	11.2452	22.9737	18.9817	26.0975	1.62671	7.02879
KEGG_KO:K11957	natA; neutral amino acid transport system ATP-binding protein																															0	0	0.123147	0	0	0.0862708	0.0443518	0.0987491	0	0.061112	0.0389883	0.130688	0.22898	0.0357631	0.125911
KEGG_KO:K11958	natE; neutral amino acid transport system ATP-binding protein																															0.217253	0.15525	1.27305	0	0.900647	1.01075	0.855856	0.408334	0	0	1.28975	1.68876	1.36109	0.369707	0.416521
D-Methionine transporter
KEGG_KO:K02073	metQ; D-methionine transport system substrate-binding protein																															0	0.0285896	8.00202	94.3143	3.83311	3.47445	1.3209	0.822137	5.69309	0.310237	0.23751	1.26054	29.6999	0.617278	2.48007
KEGG_KO:K02072	metI; D-methionine transport system permease protein																															0.0178342	0.0223027	3.36503	71.8168	3.62275	1.77658	0.579619	0.516207	3.17227	0.145209	0.208442	0.659878	12.3779	0.467375	1.19672
KEGG_KO:K02071	metN; D-methionine transport system ATP-binding protein																															0	0.0794831	9.90675	241.624	8.91465	5.29647	2.78552	1.79786	20.0671	0.517501	1.15555	4.08088	42.7797	2.57418	4.85133
Urea transporter
KEGG_KO:K11959	urtA; urea transport system substrate-binding protein																															0.277166	0.134793	121.015	131.602	165.629	38.8785	53.5324	32.4547	85.729	10.4478	47.5119	54.4269	72.5784	58.6957	63.7516
KEGG_KO:K11960	urtB; urea transport system permease protein																															0.288312	0.180275	148.745	109.831	193.671	38.3554	52.3093	37.4266	9.6869	13.3024	51.2114	56.9643	74.8863	74.7937	64.0583
KEGG_KO:K11961	urtC; urea transport system permease protein																															0.346905	0.168709	92.0168	144.634	155.478	29.7577	39.252	27.8918	10.2843	7.68907	38.8434	39.9332	61.2215	54.1799	55.2209
KEGG_KO:K11962	urtD; urea transport system ATP-binding protein																															0.219919	0.0916737	129.898	267.329	194.293	42.8319	53.4254	36.6499	7.17166	11.3406	52.1688	62.3847	82.0486	66.1911	76.1221
KEGG_KO:K11963	urtE; urea transport system ATP-binding protein																															0.137147	0.0107194	27.1431	0	38.1407	7.66848	11.2277	7.42061	2.13457	2.27988	10.6417	11.3057	16.7362	13.519	14.3795
Putative tryptophan/tyrosine transporter
KEGG_KO:K01989	K01989; putative tryptophan/tyrosine transport system substrate-binding protein																															0.423995	0.144608	117.313	259.69	131.988	6.42411	5.61828	21.3499	0	7.27062	18.9712	17.7854	33.4403	20.2945	9.63457
KEGG_KO:K05832	K05832; putative tryptophan/tyrosine transport system permease protein																															0.0277238	0.0346701	2.27436	13.7599	0.134087	0.809931	0.27304	1.78729	0.369853	0.959359	0.864075	1.62921	7.61213	2.67501	0.790641
KEGG_KO:K05833	K05833; putative tryptophan/tyrosine transport system ATP-binding protein																															0.0299097	0	1.84026	40.3234	1.30194	0.744873	0.265112	1.31827	1.06404	0.568237	0.990469	1.30197	7.15728	1.95958	0.702456
Putative lysine transporter
KEGG_KO:K17073,KEGG_KO:K17074																																0	0	0	0	0	0.800451	0	0	0	0	0	0	0	0	0
KEGG_KO:K17076	K17076, lysY; putative lysine transport system ATP-binding protein [EC:3.6.3.-]																															0	0	0	0	0	1.80715	0	0	0	0	0	0	0.119913	0	0
Putative S-methylcysteine transporter
KEGG_KO:K16961	yxeM; putative S-methylcysteine transport system substrate-binding protein																															0.0165727	0	0	0	0.961856	0.0476224	0.391723	0.0654127	0	0	0.043044	0.54106	0.1264	0.157933	0.0556035
KEGG_KO:K16962	yxeN; putative S-methylcysteine transport system permease protein																															0	0	0.145653	0	0.343486	0.0340126	0.192345	0.0233594	0	0.0240937	0.0922279	0.23186	0.236976	0.0845985	0.119139
KEGG_KO:K16963	yxeO; putative S-methylcysteine transport system ATP-binding protein																															0	0	0	0	0	0.0945889	1.36159	0	0	0	0	0.859734	0.564881	0	0.331324
Putative polar amino acid transporter
KEGG_KO:K02029,KEGG_KO:K02030																																0	0	0.574925	0	0.169477	0.335638	0.379614	0.138307	0	0	0.341291	0.381333	0.300662	0.166964	0.587832
KEGG_KO:K02030	ABC.PA.S; polar amino acid transport system substrate-binding protein			Y	Y																				Y							1.86702	1.39284	144.079	179.21	142.112	45.2507	61.9216	75.9108	119.211	22.8548	64.2265	82.6449	111.487	94.9732	63.8073
KEGG_KO:K02028,KEGG_KO:K02029																																0.0283823	0.0177468	0.465676	0	0.274544	0.244673	0.22362	0.0373417	0	0.0385155	0.258008	0.0617742	0.595294	0.540948	0.380904
KEGG_KO:K02029	ABC.PA.P; polar amino acid transport system permease protein			Y	Y																											1.93539	1.49579	51.4778	123.22	89.4199	44.7562	67.305	57.6642	13.8986	18.4336	54.904	67.4244	90.3089	65.4979	54.1862
KEGG_KO:K02028	ABC.PA.A; polar amino acid transport system ATP-binding protein [EC:7.4.2.1]			Y	Y																											2.03263	1.19833	19.2953	57.9546	33.0037	17.5086	23.7362	27.5067	8.00584	7.95975	23.2666	26.9865	49.7196	34.071	25.8662
Peptide and nickel transporters
Oligopeptide transporter
KEGG_KO:K15580	oppA, mppA; oligopeptide transport system substrate-binding protein						Y																									0.177963	0.111276	45.0497	138.263	70.0876	48.2649	58.6899	28.8996	76.5378	12.7305	45.8422	55.5829	47.7969	30.0119	62.9714
KEGG_KO:K15581	oppB; oligopeptide transport system permease protein						Y																									1.76225	3.46695	21.1564	68.9914	32.014	22.6435	27.5363	19.538	5.35178	9.27407	27.7973	32.5555	28.7253	17.3057	29.0221
KEGG_KO:K15582	oppC; oligopeptide transport system permease protein																															0.0795271	0.0745898	24.7916	57.527	27.3091	20.5291	26.2773	18.4936	8.84118	8.04007	23.1598	32.8873	26.8019	19.373	29.7174
KEGG_KO:K10823,KEGG_KO:K15583																																0	0.0169036	7.98391	0	4.4455	5.90389	5.08528	2.66757	0	1.06388	4.07243	9.41428	5.05155	1.0949	6.84798
KEGG_KO:K15583	oppD; oligopeptide transport system ATP-binding protein					Y	Y																									135.943	131.788	111.178	195.118	201.624	199.981	228.48	71.2713	143.279	46.9356	113.926	132.112	122.871	55.0249	133.591
KEGG_KO:K10823	oppF; oligopeptide transport system ATP-binding protein	Y				Y	Y																									239.021	263.902	221.335	469.948	321.835	431.32	452.549	137.21	390.912	84.513	221.904	272.659	250.86	131.775	305.563
Dipeptide transporter
KEGG_KO:K12368	dppA; dipeptide transport system substrate-binding protein																															0.0336274	0.0140177	1.37933	36.7734	5.09606	1.85744	2.2962	5.0584	17.0472	0.973511	2.00881	2.63485	3.71889	1.68241	2.18127
KEGG_KO:K12369	dppB; dipeptide transport system permease protein																															0	0.0360068	1.18102	0	4.73473	2.4821	3.2043	1.89408	0.51215	0.703303	2.05652	2.8827	3.5685	1.30333	2.99469
KEGG_KO:K12370	dppC; dipeptide transport system permease protein				Y																											0.0555765	0	0.683893	0	1.88158	1.01144	1.94309	5.30122	1.48285	1.58379	4.51086	3.99176	4.23879	3.50877	3.07669
KEGG_KO:K12371	dppD; dipeptide transport system ATP-binding protein																															0	0	0.224827	0	1.85569	0.288756	0.377872	5.48067	2.68115	1.19009	3.80816	2.20701	3.03084	2.28523	0.643649
KEGG_KO:K12372	dppF; dipeptide transport system ATP-binding protein																															0.0439299	0.0137342	0.180192	61.0805	0.212469	0.105195	0.108162	0.722466	1.56281	0.268264	0.741638	0.812717	0.376933	0.261649	0.110543
Dipeptide transporter
KEGG_KO:K16199	dppE; dipeptide transport system substrate-binding protein																															0	0	0.661584	0	1.30015	0.18024	0.50302	0.212205	3.5862	0.0364793	0.733103	0.497321	0.256283	0.224153	1.28523
KEGG_KO:K16200	dppB1; dipeptide transport system permease protein																															0	0	0.113323	0	0.133622	0.0396945	0.0680232	0	0	0	0	0.0601317	0	0	0.0231735
KEGG_KO:K16201	dppC; dipeptide transport system permease protein																															0	0	0.406742	0	0.479598	0.0474907	0.34181	0.0652318	0	0.0672823	0.321937	0.323738	0.37815	0	0.332698
KEGG_KO:K16202	dppD; dipeptide transport system ATP-binding protein																															0	0	1.43802	0	2.82599	1.06337	1.40986	0.691872	1.29916	0.198228	1.25201	1.58967	1.50405	1.46165	1.42129
Cationic peptide transporter
KEGG_KO:K19226	sapA; cationic peptide transport system substrate-binding protein																															0.0869014	0.0815063	88.044	0	94.9882	1.37343	3.08108	9.43252	1.35254	1.7984	9.14113	9.0315	3.02399	7.76384	5.24816
KEGG_KO:K19227	sapB; cationic peptide transport system permease protein																															0.079926	0.037482	44.2587	0	47.7408	0.401924	1.16106	4.86348	0.533132	0.705002	4.59293	3.39221	0.761991	3.04668	2.31289
KEGG_KO:K19228	sapC; cationic peptide transport system permease protein																															0.116009	0	52.5812	0	51.3391	0.583375	1.19965	4.88415	0	1.29878	4.85859	4.48178	0.718897	3.80026	2.52996
KEGG_KO:K19229	sapD; cationic peptide transport system ATP-binding protein																															0.0487049	0.0203027	33.8292	0	32.3507	0.388765	0.815447	4.05837	0	0.682971	3.71067	2.96818	0.959632	3.01693	1.85199
KEGG_KO:K19230	sapF; cationic peptide transport system ATP-binding protein																															0.074217	0.0185625	32.269	0	30.87	0.255919	0.877119	3.10511	0	0.765431	3.33479	2.48762	0.537748	2.22788	1.31974
Nickel transporter
KEGG_KO:K15584	nikA, cntA; nickel transport system substrate-binding protein																															0.138941	0.0868769	1.13982	0	4.70396	22.5578	27.2991	1.0054	32.1285	0.282821	2.07499	2.11684	1.85447	1.15856	2.09774
KEGG_KO:K15585	nikB, cntB; nickel transport system permease protein																															0.0685408	0	0.187428	0	0.221	4.50807	5.55775	0.030059	0.609585	0.0620078	0	0	0.130689	0	0.0766542
KEGG_KO:K15586	nikC, cntC; nickel transport system permease protein																															0	0	0	0	0.180599	0.125182	0.110325	0.663224	0	0.177352	0.145475	0.0812717	0.46279	0.489284	0.125282
KEGG_KO:K15587	nikD, cntD; nickel transport system ATP-binding protein [EC:7.2.2.11]																															0.0446968	0.0186319	0	0	0	1.64115	1.89286	0	0	0	0	0	0	0	0
KEGG_KO:K10824	nikE, cntF; nickel transport system ATP-binding protein [EC:7.2.2.11]																															0	0	0	0	0	0.647082	0.374248	0.499957	0	0.229188	0.164495	0.551384	1.28811	0.301775	0.424984
Glutathione transporter
KEGG_KO:K13889	gsiB; glutathione transport system substrate-binding protein																															0.0253156	0	5.39967	34.2187	5.14247	2.64308	3.0168	0.366376	7.20482	0.240477	1.11778	1.87338	13.0329	0.482498	2.29329
KEGG_KO:K13890	gsiC; glutathione transport system permease protein																															0	0	8.03481	0	4.73701	1.17267	1.20574	0.451008	4.79091	0.199365	0.763148	1.06586	15.5003	0.700018	1.64304
KEGG_KO:K13891	gsiD; glutathione transport system permease protein																															0.0158474	0	2.21011	0	1.07305	0.622355	0.639906	0.1668	1.69132	0.0215054	0.411601	0.275936	3.62602	0.151021	0.903889
KEGG_KO:K13892	gsiA; glutathione transport system ATP-binding protein																															0.258355	0.222123	22.7841	54.7924	20.3051	15.8687	18.7016	48.0973	4.5955	11.6135	12.33	26.4287	54.2494	48.0099	28.3882
Peptides/nickel transporter
KEGG_KO:K02035	ABC.PE.S; peptide/nickel transport system substrate-binding protein	Y	Y	Y	Y	Y	Y			Y	Y					Y	Y	Y	Y		Y	Y	Y	Y	Y	Y	Y	Y	Y	Y		1857.46	1915.37	1788.27	28830.5	2675.2	3928.54	4067.4	1819.89	19550.3	762.515	1957.14	2317.89	2172.64	1539.23	2076.23
KEGG_KO:K02033	ABC.PE.P; peptide/nickel transport system permease protein	Y	Y	Y	Y	Y	Y	Y								Y	Y	Y	Y		Y									Y		105.304	84.6846	479.421	2115.86	776.029	819.377	935.486	615.838	750.343	212.454	622.792	717.197	670.278	530.273	669.86
KEGG_KO:K02033,KEGG_KO:K02034																																0	0	0	0	0	0	0.0255827	0	0	0	0	0.113074	0.0990588	0	0
KEGG_KO:K02031,KEGG_KO:K02034																																0.0360995	0	2.66532	0	6.63468	5.15209	4.05303	2.46974	0	0.783809	2.81281	3.92854	4.6806	5.24626	5.51088
KEGG_KO:K02034	ABC.PE.P1; peptide/nickel transport system permease protein	Y	Y	Y	Y	Y	Y									Y	Y		Y		Y									Y		61.3067	46.2476	276.769	977.214	399.698	492.12	543.446	359.56	722.287	123.434	354.368	404.139	369.449	312.187	365.895
KEGG_KO:K02031	ddpD; peptide/nickel transport system ATP-binding protein	Y	Y	Y	Y	Y	Y									Y	Y		Y		Y									Y		49.9109	43.9003	334.867	1659.95	427.155	563.768	607.515	163.409	337.955	73.0684	264.47	355.859	357.39	207.671	387.58
KEGG_KO:K02031,KEGG_KO:K02032																																4.96045	2.10776	257.877	139.88	361.86	206.172	261.784	487.743	44.6046	131.059	324.049	364.873	374.047	410.949	300.538
KEGG_KO:K02032	ddpF; peptide/nickel transport system ATP-binding protein		Y	Y	Y	Y	Y									Y	Y				Y									Y		20.193	19.5759	120.203	1590.78	226.323	234.628	292.162	74.5204	308.127	42.6664	139.526	148.922	129.637	72.9974	135.5
Microcin C transporter
KEGG_KO:K13893	yejA; microcin C transport system substrate-binding protein																															1.02645	0.707645	128.253	249.213	206.471	109.209	148.578	106.133	14.0446	33.0015	105.614	158.849	161.091	154.439	144.201
KEGG_KO:K13894	yejB; microcin C transport system permease protein																															0.643955	0.492129	83.6438	89.9138	139.461	72.8864	103.129	73.0032	2.54541	22.8661	69.9675	116.564	116.919	105.091	97.1046
KEGG_KO:K13895	yejE; microcin C transport system permease protein																															0.55149	0.367823	71.7843	0	133.009	65.1499	95.3753	70.7197	3.92385	22.1522	66.0323	97.9461	101.159	99.6797	87.2732
KEGG_KO:K13896	yejF; microcin C transport system ATP-binding protein																															1.04689	0.677167	87.0673	102.928	163.772	81.085	113.129	104.869	3.21061	36.1532	80.9621	111.178	139.454	138.897	103.859
Metallic cation, iron-siderophore and vitamin B12 transporters
Ferric hydroxamate/heme transporter
KEGG_KO:K25290	fhuA, ftsA, siuA; ferric hydroxamate/heme transport system ATP-binding protein [EC:7.2.2.16]																			Y
Heme transporter
KEGG_KO:K25113	htsA, isdE; heme transport system substrate-binding protein																Y
KEGG_KO:K25114	htsB, isdF; heme transport system permease protein																Y
KEGG_KO:K25115	htsC; heme transport system ATP-binding protein [EC:7.6.2.5]																Y
Iron-siderophore transporter
KEGG_KO:K23188	fepC, fagC, cchE, desF; iron-siderophore transport system ATP-binding protein [EC:7.2.2.17 7.2.2.-]
Iron complex transporter
KEGG_KO:K02016	ABC.FEV.S; iron complex transport system substrate-binding protein	Y			Y	Y	Y	Y									Y	Y		Y												336.071	314.477	264.211	1840.1	314.225	662.041	612.785	853.277	2065.61	320.718	552.995	482.036	534.618	510.626	321.887
KEGG_KO:K02015	ABC.FEV.P; iron complex transport system permease protein	Y	Y		Y			Y								Y	Y	Y		Y												125.698	133.125	109.415	550.311	122.686	191.654	180.61	329.471	239.377	117.038	201.344	159.006	195.302	220.392	84.0325
KEGG_KO:K02013	ABC.FEV.A; iron complex transport system ATP-binding protein [EC:7.2.2.-]	Y			Y			Y								Y		Y														290.082	339.933	144.302	722.791	188.008	330.365	299.958	452.633	309.463	167.787	292.465	227.198	282.105	261.766	145.004
Vitamin B12 transporter
KEGG_KO:K06858	btuF; vitamin B12 transport system substrate-binding protein																															0.0811014	0.0338073	64.0931	0	69.8205	0.725039	1.57084	7.64703	0	1.76091	8.98743	4.3541	1.18557	5.86094	4.21763
KEGG_KO:K06074	btuD; vitamin B12 transport system ATP-binding protein [EC:7.6.2.8]																															0.0309558	0.00967799	35.807	0	34.5851	0.370636	0.746934	3.97094	0.275314	0.714134	3.71854	1.98758	0.560734	2.94999	1.94738
Cobalamin transporter
KEGG_KO:K25034	btuF; cobalamin transport system substrate-binding protein	Y	Y		Y		Y										Y	Y	Y	Y	Y										Y
KEGG_KO:K25027	btuC; cobalamin transport system permease protein	Y	Y				Y									Y	Y	Y	Y	Y	Y										Y
KEGG_KO:K25028	btuD; cobalamin transport system ATP-binding protein [EC:7.6.2.8]	Y	Y													Y	Y	Y	Y	Y	Y										Y
Manganese transporter
KEGG_KO:K11601	mntC; manganese transport system substrate-binding protein																											Y				0	0	1.14985	0	0.169477	0.26851	0.224317	0.253562	0	0.0237757	0.113764	0.381333	0.200442	1.00179	0.293916
KEGG_KO:K11602	mntB; manganese transport system permease protein																											Y				0	0	2.90014	0	0.683923	0.948128	0.905232	0.558137	0	0.191894	0.367275	1.07721	0.808882	4.04271	1.1861
KEGG_KO:K11603	mntA; manganese transport system ATP-binding protein [EC:7.2.2.5]																											Y				0	0	2.4354	0	4.30744	2.02602	3.2892	0.976451	1.32014	0.352501	1.59029	3.14991	2.19344	2.65224	4.04637
Manganese transporter
KEGG_KO:K19975	mntC; manganese transport system substrate-binding protein																															0	0	0.101685	0	0.359698	0.0831087	0.219735	0.0652318	0	0.0168206	0.128775	0.134891	0.0945374	0.0295305	0.374286
KEGG_KO:K19975,KEGG_KO:K19976																																0	0	0	0	0	0	0	0	0	0	0	0	0	0	0.0579337
KEGG_KO:K19976	mntB; manganese transport system permease protein																															0	0	1.0642	0	0.697123	0.81456	1.58989	0.227564	0	0.117359	1.01078	0.596058	0.632112	0.65245	1.64423
KEGG_KO:K19973	mntA; manganese transport system ATP-binding protein [EC:7.2.2.5]																															0	0	0.215913	0	0.254588	0.151259	0.36289	0.0346274	0	0	0.136717	0.28642	0.150552	0.188111	0.353217
Zinc transporter
KEGG_KO:K09815	znuA; zinc transport system substrate-binding protein			Y			Y	Y																					Y	Y		57.0847	51.059	120.539	265.145	132.737	324.511	300.521	436.907	681.186	134.648	277.064	273.67	273.483	395.023	149.665
KEGG_KO:K09816	znuB; zinc transport system permease protein						Y	Y												Y									Y			36.7937	28.5887	152.401	0	121.689	257.929	236.293	380.741	125.119	115.708	251.557	252.12	244.257	309.274	181.54
KEGG_KO:K09817	znuC; zinc transport system ATP-binding protein [EC:7.2.2.20]						Y													Y									Y			26.3841	16.1726	119.03	154.657	104.097	198.373	179.334	292.252	166.667	89.082	191.702	205.39	204.486	229.596	140.814
Manganese/iron transporter
KEGG_KO:K11604	sitA; manganese/iron transport system substrate-binding protein																															0.0523311	0.0872573	0.858611	0	0.506203	1.42021	1.15103	16.3176	5.11963	2.88793	2.46918	4.10036	8.34841	15.0856	2.0484
KEGG_KO:K11605	sitC; manganese/iron transport system permease protein																															0.0277238	0.0346701	0.568589	0	0.536348	0.6506	0.61434	8.46227	0.123284	1.73061	1.44013	2.80585	5.07475	7.76084	1.02318
KEGG_KO:K11606	sitD; manganese/iron transport system permease protein																															0.0140576	0.0527394	0.691939	0	1.22382	1.02334	0.733771	10.1353	0	2.32734	1.53348	3.05964	6.29897	9.94685	1.36778
KEGG_KO:K11607	sitB; manganese/iron transport system ATP-binding protein																															0.132472	0.049699	0.434699	0	1.02513	1.62416	1.43512	18.3701	0	3.092	2.99337	5.82417	11.0129	14.9596	2.75564
Manganese/zinc transporter
KEGG_KO:K19971	psaA, scaA; manganese/zinc transport system substrate-binding protein																															0	0	0	0	0	0.0576587	0.0296424	0	0	0.0408439	0	0.0655087	0.0573892	0	0.0504914
Manganese/zinc/iron transporter
KEGG_KO:K11707	troA, mntA, znuA; manganese/zinc/iron transport system substrate-binding protein																															3.35341	1.95221	11.0673	0	18.2696	15.285	15.0327	294.589	92.5586	66.7955	146.714	113.592	106.936	123.512	60.2645
KEGG_KO:K11708	troC, mntC, znuB; manganese/zinc/iron transport system permease protein																															0.969067	0.313788	3.83297	0	4.68693	4.32616	4.55894	95.3269	16.4678	20.9469	44.9677	33.2572	34.035	40.4439	19.5806
KEGG_KO:K11709	troD, mntD, znuB; manganese/zinc/iron transport system permease protein																															1.35863	0.544563	7.43045	0	18.8707	13.5141	16.0567	216.425	24.1666	49.1179	112.105	88.4084	82.6982	100.839	48.7978
KEGG_KO:K11710	troB, mntB, znuC; manganese/zinc/iron transport system ATP- binding protein [EC:7.2.2.5]																															0.61315	0.187019	3.80321	0	7.08832	3.95355	4.25652	80.9654	14.8966	18.4068	38.0457	32.9074	33.8474	36.1989	19.8193
Manganese/iron transporter
KEGG_KO:K09818	ABC.MN.S; manganese/iron transport system substrate-binding protein					Y	Y																									0	0.0191085	13.7886	0	25.1267	12.3234	20.3156	5.42792	8.15379	2.32236	15.1602	21.0184	14.7423	7.13505	24.6078
KEGG_KO:K09819	ABC.MN.P; manganese/iron transport system permease protein				Y	Y	Y																									0.0862739	0.0539452	19.8173	203.166	32.9641	47.5164	49.1538	8.5131	11.8931	4.33182	24.6485	32.673	25.3333	12.9491	42.7676
KEGG_KO:K09820	ABC.MN.A; manganese/iron transport system ATP-binding protein																															0.148434	0.139219	10.6549	89.8685	13.9992	9.06379	10.964	2.73406	8.58089	1.25893	8.38515	11.9535	8.49075	3.62473	14.5047
Cobalt transporter
KEGG_KO:K02009	cbiN; cobalt/nickel transport protein																															0.245358	0.122734	1.40898	0	1.42402	0.846056	0.773258	39.8994	43.4249	10.2218	26.0003	13.8312	12.2105	21.3359	2.96354
KEGG_KO:K02006,KEGG_KO:K02008																																0	0	0	0	0.336977	0	0	0	0	0	0.0452401	0.075822	0.0664243	0	0
KEGG_KO:K02008	cbiQ; cobalt/nickel transport system permease protein	Y														Y																103.422	120.74	8.05414	72.8262	2.54792	24.4731	21.6494	15.3113	2.98155	13.9729	9.82662	5.73299	6.94007	14.6616	2.81193
KEGG_KO:K02007	cbiM; cobalt/nickel transport system permease protein	Y														Y																85.7983	75.3881	7.32659	147.645	5.65999	37.2856	33.4539	22.2442	3.56063	18.3464	14.5975	7.77527	9.51271	28.8343	5.32124
KEGG_KO:K02006	cbiO; cobalt/nickel transport system ATP-binding protein	Y																	Y													231.872	229.136	20.1209	73.938	15.2083	87.5863	77.4831	58.4982	5.03389	44.8901	39.9368	24.775	26.6207	70.4194	11.2885
Nickel transporter
KEGG_KO:K10094	cbiK; nickel transport protein																															0.0330081	0.0103196	0.40618	0	0.63858	0.347784	0.276321	0.542847	0	0.246361	0.407223	0.502897	1.63639	14.2337	0.719851
KEGG_KO:K16915	cbiL; nickel transport protein																															0.0615925	0	0.252641	0	0	0.235985	0.12132	4.17332	0	2.67465	1.95967	1.54165	1.70289	14.0136	0.671613
KEGG_KO:K02009	cbiN; cobalt/nickel transport protein																															0.245358	0.122734	1.40898	0	1.42402	0.846056	0.773258	39.8994	43.4249	10.2218	26.0003	13.8312	12.2105	21.3359	2.96354
KEGG_KO:K02006,KEGG_KO:K02008																																0	0	0	0	0.336977	0	0	0	0	0	0.0452401	0.075822	0.0664243	0	0
KEGG_KO:K02008	cbiQ; cobalt/nickel transport system permease protein	Y														Y																103.422	120.74	8.05414	72.8262	2.54792	24.4731	21.6494	15.3113	2.98155	13.9729	9.82662	5.73299	6.94007	14.6616	2.81193
KEGG_KO:K02007	cbiM; cobalt/nickel transport system permease protein	Y														Y																85.7983	75.3881	7.32659	147.645	5.65999	37.2856	33.4539	22.2442	3.56063	18.3464	14.5975	7.77527	9.51271	28.8343	5.32124
KEGG_KO:K02006	cbiO; cobalt/nickel transport system ATP-binding protein	Y																	Y													231.872	229.136	20.1209	73.938	15.2083	87.5863	77.4831	58.4982	5.03389	44.8901	39.9368	24.775	26.6207	70.4194	11.2885
Biotin transporter
KEGG_KO:K03523	bioY; biotin transport system substrate-specific component					Y				Y						Y	Y	Y		Y										Y	Y	97.0523	96.9457	62.0743	105.511	77.7148	142.856	139.346	60.3081	54.3048	33.3023	56.3784	74.6507	70.5788	42.2487	76.2105
KEGG_KO:K16783	bioN; biotin transport system permease protein																															8.1861	7.12569	5.16583	17.8406	1.18851	60.7275	47.0721	3.25329	3.96126	2.37598	4.20843	2.13939	3.04561	2.04907	0.412238
KEGG_KO:K16784	bioM; biotin transport system ATP-binding protein [EC:3.6.3.-]																															8.34918	5.07914	3.71071	31.0478	0.729231	58.2192	42.5431	5.55437	8.21338	2.48085	3.7692	2.29714	4.77951	2.55937	0.411019
Energy-coupling factor transporter
KEGG_KO:K03523	bioY; biotin transport system substrate-specific component					Y				Y						Y	Y	Y		Y										Y	Y	97.0523	96.9457	62.0743	105.511	77.7148	142.856	139.346	60.3081	54.3048	33.3023	56.3784	74.6507	70.5788	42.2487	76.2105
KEGG_KO:K16923	qrtT; energy-coupling factor transport system substrate-specific component																															0.0649399	0	2.13097	0	4.39718	5.22501	3.51761	0.512637	0	0.264376	0.590334	1.6961	2.22882	1.083	1.74305
KEGG_KO:K16924	mtsT; energy-coupling factor transport system substrate-specific component																															0.147064	0.0919558	0.603229	0	0	0.845188	0.434511	3.91812	0	1.04774	2.1963	4.80128	2.73402	7.35773	1.29522
KEGG_KO:K16926	htsT; energy-coupling factor transport system substrate-specific component																															0.039963	0.06247	0.327842	11.535	0.579848	1.47372	0.3739	2.41859	0	0.705002	1.79046	1.00027	1.10489	1.47574	0.469283
KEGG_KO:K16927	cbrT; energy-coupling factor transport system substrate-specific component																															0.0870068	0.108807	5.23433	0	11.5022	6.80604	10.6255	5.3802	0.773818	1.25942	10.5081	8.83731	8.90327	5.45856	17.5151
KEGG_KO:K16928	mtaT; energy-coupling factor transport system substrate-specific component																	Y														0.446968	0.242215	0.122225	0	0.432356	0.256876	0.234773	0.862491	1.19257	1.112	1.04481	0.356704	0.369309	0.106487	0.199951
KEGG_KO:K16785	ecfT; energy-coupling factor transport system permease protein	Y								Y					Y	Y	Y	Y												Y	Y	269.305	272.714	13.0834	63.3931	14.9522	72.9018	60.6041	69.5011	18.9848	66.192	70.6725	38.3429	43.2279	8.35901	14.4884
KEGG_KO:K16785,KEGG_KO:K16786,KEGG_KO:K16787																																0.110128	0.0860762	1.01639	21.9994	1.59792	4.40405	0.433844	11.8812	2.44864	3.21312	6.65029	3.83512	3.1498	5.6738	1.10848
KEGG_KO:K16786	ecfA1; energy-coupling factor transport system ATP-binding protein [EC:3.6.3.-]	Y								Y						Y	Y	Y												Y		115.77	110.383	6.47925	0	7.39337	31.5782	28.5795	35.4641	0	24.5473	26.5019	15.3047	16.8569	3.39909	9.70199
KEGG_KO:K16786,KEGG_KO:K16787																																1290.01	1005.05	120.57	801.674	154.881	472.002	415.646	436.097	108.396	406.511	538.297	299.08	353.372	88.8183	150.939
KEGG_KO:K16787	ecfA2; energy-coupling factor transport system ATP-binding protein [EC:3.6.3.-]	Y								Y					Y	Y	Y	Y														246.426	262.651	10.7424	0	8.70831	57.1871	50.1753	46.5704	2.54759	42.6478	35.8174	19.238	23.0956	6.04445	10.4344
KEGG_KO:K01552	ecfA; energy-coupling factor transport system ATP-binding protein [EC:7.-.-.-]															Y		Y													Y
KEGG_KO:K16925	ykoE; energy-coupling factor transport system substrate-specific component															Y		Y														379.718	470.96	10.5741	62.539	6.40256	83.2534	76.6465	105.417	68.7818	94.2647	96.6781	34.5748	40.2531	5.22871	4.55835
Putative zinc/manganese transporter
KEGG_KO:K02077	ABC.ZM.S; zinc/manganese transport system substrate-binding protein				Y																											0.795697	0.573427	8.62972	27.1542	8.47957	10.3085	10.5328	5.11017	14.8731	1.77524	7.02309	10.6259	10.9032	15.3904	10.6334
KEGG_KO:K02075	ABC.ZM.P; zinc/manganese transport system permease protein																															0.209019	0.217825	20.5766	17.1676	29.654	14.6152	15.6106	14.9875	3.09828	3.68739	15.8793	28.3574	30.223	33.6961	21.2723
KEGG_KO:K02074	ABC.ZM.A; zinc/manganese transport system ATP-binding protein					Y	Y																									0	0.0291852	8.424	59.4762	13.9964	5.36496	6.15982	3.13189	12.4536	1.2668	8.48605	12.5971	11.8368	4.67043	11.1188
ABC-2 type and other transporters
Multidrug/hemolysin transporter
KEGG_KO:K11051	ABC-2.CYL.P, cylB; multidrug/hemolysin transport system permease protein																															0.0135322	0.0253842	0	0	0	0.0388853	0.0133273	0.391686	0	0.238727	0.123014	0.0589059	0.0516048	0	0.0454022
KEGG_KO:K11050	ABC-2.CYL.A, cylA; multidrug/hemolysin transport system ATP-binding protein																															0.0515041	0	0.42252	0	1.61916	1.03599	1.39492	0.406574	0	0.157258	0.936392	2.29803	1.47307	0.490817	1.68482
Capsular polysaccharide transporter
KEGG_KO:K09688	kpsM; capsular polysaccharide transport system permease protein																															0.397279	0.24841	44.3744	0	47.2974	4.18586	3.46118	49.9369	3.26152	11.2386	17.1445	22.6147	44.7513	58.1725	10.7146
KEGG_KO:K10107	kpsE; capsular polysaccharide transport system permease protein																															0.789802	0.430124	90.9184	18.295	99.0712	9.39536	8.38064	103.979	6.34454	23.8904	28.2886	44.0288	83.4586	125.402	19.6604
KEGG_KO:K09689	kpsT; capsular polysaccharide transport system ATP-binding protein [EC:7.6.2.12]																															0.256507	0.200485	34.37	0	26.2595	3.07118	2.63149	36.4758	3.80218	8.06401	9.82673	16.2834	33.4213	48.583	8.3551
Lipopolysaccharide transporter
KEGG_KO:K09690	ABC-2.LPSE.P; lipopolysaccharide transport system permease protein																														Y	9.11569	8.43422	37.8962	0.216807	52.7273	65.1023	68.2727	67.9076	7.12125	26.8718	57.4302	66.626	73.4592	66.693	58.5337
KEGG_KO:K09691	ABC-2.LPSE.A; lipopolysaccharide transport system ATP-binding protein																															4.17024	3.6614	42.5424	2.89024	59.3591	70.3687	77.1199	73.2314	7.87905	24.6304	58.5338	71.0606	80.3809	64.2962	61.9839
Lipopolysaccharide transporter
KEGG_KO:K07091	lptF; lipopolysaccharide export system permease protein																		Y	Y	Y									Y	Y	85.247	84.852	378.937	97.7944	477.852	394.801	389.135	605.614	56.7029	165.875	383.602	429.16	453.175	475.194	382.486
KEGG_KO:K11720	lptG; lipopolysaccharide export system permease protein		Y	Y																	Y									Y		61.4853	60.389	187.559	48.8498	226.161	226.787	231.723	359.599	60.8757	110.186	247.3	230.479	234.338	255.59	188.653
KEGG_KO:K06861	lptB; lipopolysaccharide export system ATP-binding protein [EC:3.6.3.-]		Y	Y	Y														Y	Y	Y									Y		49.7131	44.8071	187.342	23.8624	215.932	185.485	193.11	304.372	57.8553	92.5047	209.017	232.572	239.586	262.895	202.576
Teichoic acid transporter
KEGG_KO:K09692	tagG; teichoic acid transport system permease protein																															0.0393057	0	6.77144	0	7.22394	5.53438	7.35501	1.70654	0	0.853423	4.44082	7.01503	11.017	2.43471	18.9901
KEGG_KO:K09693	tagH; teichoic acid transport system ATP-binding protein [EC:7.5.2.4]																															0.0449208	0	3.13237	0	2.38987	7.96005	7.14487	1.77303	0.599273	0.640067	2.65428	4.20413	5.3961	2.24743	7.34735
Lipooligosaccharide transporter
KEGG_KO:K09694	nodJ; lipooligosaccharide transport system permease protein																															0.0452041	0.0094217	8.03481	26.5199	9.18251	5.94634	6.36631	1.42737	0.134011	0.71567	3.89401	7.57579	10.6304	2.76417	7.40631
KEGG_KO:K09695	nodI; lipooligosaccharide transport system ATP-binding protein																															0.759078	0.82652	6.76403	5.25181	6.20325	6.5688	7.43718	1.51526	1.97876	0.781448	4.11303	8.00433	11.9782	2.68149	8.62838
Sodium transporter
KEGG_KO:K09696	natB; sodium transport system permease protein			Y	Y																										Y	4.77334	5.33533	61.0415	0	76.9548	12.9394	18.2051	26.7624	2.63597	10.2032	21.9593	26.6181	25.0143	20.3657	23.604
KEGG_KO:K09697	natA; sodium transport system ATP-binding protein [EC:7.2.2.4]			Y	Y																										Y	18.3678	15.0663	268.96	0	277.017	36.8897	54.0745	99.2623	15.8089	30.2859	76.6891	81.4598	77.9535	80.2263	82.0026
Lantibiotic transporter
KEGG_KO:K20459	nukF, mcdF, sboF; lantibiotic transport system ATP-binding protein																															0.0371085	0	0.913274	0	0.717907	2.73691	0.730933	0.146468	0	0.151072	0.240953	0.807669	0.495294	2.82906	0.871525
KEGG_KO:K20460	nukE, mcdE, sboE; lantibiotic transport system permease protein																															0	0	0	0	0	0.708441	0	0	0	0	0	0	0	0	0
KEGG_KO:K20461	nukG, mcdG, sboG; lantibiotic transport system permease protein																															0	0	1.2797	0	0	1.10568	0	0	0	0	0	0	0	0.706111	0
Copper-processing transporter
KEGG_KO:K19341	nosY; Cu-processing system permease protein																		Y													0.0578641	0.0180906	1.30541	0	2.37883	0.831374	1.11127	5.67169	0.771945	1.00117	1.42775	2.48735	4.79943	10.7528	2.5481
KEGG_KO:K19340	nosF; Cu-processing system ATP-binding protein																															0.477427	0.505834	1.41434	0	0.897981	1.58785	1.29305	4.83316	0	0.737865	1.27446	1.87619	3.81833	8.1516	1.26811
Gliding motility-associated transporter
KEGG_KO:K25151	gldF; gliding motility-associated transport system permease protein					Y	Y												Y
KEGG_KO:K25152	gldA; gliding motility-associated transport system ATP-binding protein					Y	Y												Y
KEGG_KO:K25153	gldG; gliding motility-associatede transport system auxiliary component					Y	Y												Y
Hemin transporter
KEGG_KO:K09813	hrtB; hemin transport system permease protein
KEGG_KO:K09814	hrtA; hemin transport system ATP-binding protein [EC:3.6.3.-]																															0	0	0	0	0	0	0.053491	0	0	0	0	0	0	0	0
Oleandomycin transporter
KEGG_KO:K18232	oleC4; oleandomycin transport system ATP-binding protein																															0	0	0	0	0	0.0304395	0.0312979	0.0418108	0	0	0	0	0.242378	0	0.0533114
Linearmycin/streptolysin S transporer
KEGG_KO:K25142	lnrN, sagI; linearmycin/streptolysin S transport system permease protein																	Y
KEGG_KO:K25143	lnrM, sagH; linearmycin/streptolysin S transport system permease protein
KEGG_KO:K25144	lnrL, sagG; linearmycin/streptolysin S transport system ATP-binding protein							Y									Y	Y
Bacitracin transporter
KEGG_KO:K19309	bcrA; bacitracin transport system ATP-binding protein																															0	0	0	0	0	0.132061	0.0452616	0.0302324	0	0	0	0	0.0438145	0	0
Beta-exotoxin I transporter
KEGG_KO:K25147	berB; beta-exotoxin I transport system permease protein																Y	Y
KEGG_KO:K25148	berA; beta-exotoxin I transport system ATP-binding protein																Y	Y
Uncharacterized ABC transporter
KEGG_KO:K11635	yxdL; putative ABC transport system ATP-binding protein																															0	0	0	0	0	0.0975448	0.0668637	0	0	0	0	0	0.0647259	0	0.0569462
Cationic antimicrobial peptide transporter
KEGG_KO:K19079	vraF; cationic antimicrobial peptide transport system ATP-binding protein																															0	0	0	0	0	0	0.0476438	0	0	0	0	0	0.276723	0.115253	0
Fluoroquinolones transporter
KEGG_KO:K16905	K16905; fluoroquinolone transport system permease protein																															0.0360995	0	0	0	0.698387	0.518667	0.497741	0.0949901	0	0.195952	0.234401	0.392854	0.412994	1.37607	0.423914
KEGG_KO:K16906	K16906; fluoroquinolone transport system permease protein																															0.0505597	0.010538	0	0	0	3.40613	3.76776	0.842585	0	0.480276	0.590929	0.256768	0.417751	0.401515	0.084817
KEGG_KO:K16907	K16907; fluoroquinolone transport system ATP-binding protein [EC:3.6.3.-]			Y																												0	0	0.22028	0	0.259737	0.514393	0.47601	0.0706556	0	0.145753	0.209223	0.350655	0.563188	0.895604	0.315316
Lipoprotein-releasing transporter
KEGG_KO:K09808	lolC_E; lipoprotein-releasing system permease protein																				Y									Y	Y	34.0516	29.8494	368.978	3.66925	346.562	234.064	237.3	310.481	48.7576	84.5068	226.242	297.336	305.093	258.138	298.96
KEGG_KO:K09810	lolD; lipoprotein-releasing system ATP-binding protein [EC:3.6.3.-]																				Y									Y	Y	52.4254	52.7686	299.862	99.3311	278.082	239.168	233.623	283.672	43.1358	87.4176	201.668	270.146	275.84	227.949	277.968
Acetoin utilization transporter
KEGG_KO:K16920	ytrE; acetoin utilization transport system ATP-binding protein																															0	0	0	0	0	0.135447	0	0.0930228	0	0	0.0918187	0	0	0	0.35583
Heme transporter
KEGG_KO:K02196	ccmD; heme exporter protein D																															0.101693	0.0635865	14.1823	0	5.90211	1.26628	1.70261	1.87312	0.452217	0.552001	1.98094	5.42272	3.19939	5.81462	5.71498
KEGG_KO:K02195	ccmC; heme exporter protein C					Y	Y								Y																	0.5813	0.343281	189.161	309.656	177.748	97.3156	119.27	70.7439	30.4452	22.4819	87.1069	141.984	131.344	96.2506	178.997
KEGG_KO:K02194	ccmB; heme exporter protein B					Y	Y								Y																	0.354919	0.281103	84.0489	0	103.681	50.6537	67.8817	35.8311	3.57744	12.2656	44.9542	67.8755	68.0347	58.6823	76.211
KEGG_KO:K02193	ccmA; heme exporter protein A [EC:7.6.2.5]						Y								Y																	0.345345	0.23753	145.904	0	164.689	64.0074	91.2872	52.2514	8.29283	15.9339	65.0742	94.106	87.8417	83.6744	95.6486
Cell division transporter
KEGG_KO:K09811	ftsX; cell division transport system permease protein								Y	Y							Y	Y				Y	Y	Y	Y	Y		Y	Y	Y		236.059	316.957	76.0884	2.36448	57.1043	140.634	117.159	70.0556	6.43371	29.7831	51.8196	57.9744	67.587	70.753	36.3195
KEGG_KO:K09812	ftsE; cell division transport system ATP-binding protein		Y	Y	Y				Y	Y	Y			Y			Y	Y				Y	Y	Y	Y	Y		Y	Y	Y		321.107	368.905	102.46	0	80.2805	211.634	183.123	129.501	21.3985	53.4876	86.2933	98.2615	112.938	122.114	59.9538
Viologen exporter family transporter
KEGG_KO:K25154	evrC; viologen exporter family transport system permease protein			Y
KEGG_KO:K25155	evrB; viologen exporter family transport system permease protein			Y																											Y
KEGG_KO:K25156	evrA; viologen exporter family transport system ATP-binding protein																														Y
ABC-2 type transporter
KEGG_KO:K25158	ecsA; ABC-2 type transport system ATP-binding protein																	Y
ABC-2 type transporter
KEGG_KO:K01992	ABC-2.P; ABC-2 type transport system permease protein	Y	Y	Y	Y	Y	Y	Y	Y	Y						Y		Y										Y	Y	Y		728.436	687.721	1073.36	1214.88	1092.42	1790.09	1719.31	939.26	334.471	426.166	938.97	980.6	1008.76	697.853	995.97
KEGG_KO:K01990	ABC-2.A; ABC-2 type transport system ATP-binding protein		Y	Y	Y	Y	Y	Y	Y	Y	Y					Y	Y	Y	Y		Y							Y	Y	Y		274.616	274.927	488.038	552.841	498.931	1075.28	1014.79	468.301	262.818	208.259	480.96	492.602	480.193	342.785	486.124
Putative ABC transporter
KEGG_KO:K02003,KEGG_KO:K02004																																0.00521788	0.00652525	0.0428056	0	0.0504729	0.159934	0.0873608	0.597255	0	0.509818	0.318478	0.158994	0.238779	0.0372935	0.10504
KEGG_KO:K02004	ABC.CD.P; putative ABC transport system permease protein	Y	Y	Y		Y	Y			Y					Y	Y	Y	Y		Y			Y					Y	Y		Y	316.451	231.393	199.186	223.56	263.992	252.812	258.812	169.798	41.7433	75.0302	176.513	194.022	202.773	149.568	173.863
KEGG_KO:K02003	ABC.CD.A; putative ABC transport system ATP-binding protein	Y	Y	Y	Y	Y	Y	Y	Y	Y					Y	Y	Y	Y		Y			Y					Y				740.834	632.89	257.566	401.487	300.313	413.741	401.39	233.807	66.8479	118.118	237.425	264.417	271.131	220.268	225.757
Orphan ABC ATPase
KEGG_KO:K09013	sufC; Fe-S cluster assembly ATP-binding protein	Y		Y	Y	Y	Y				Y				Y	Y				Y												232.337	206	222.174	121.679	185.091	176.372	169.953	266.503	156.381	93.4119	196.494	247.629	231.572	185.135	260.495
Solute carrier family (SLC)
SLC4: Bicarbonate transporter
KEGG_KO:K06573	SLC4A1, AE1, CD233; solute carrier family 4 (anion exchanger), member 1																															0.0551914	0	6.1124	0	2.66935	1.61238	2.98957	0.399375	0	3.52012	2.0427	2.28236	1.21021	1.51213	3.47201
SLC5: Sodium glucose cotransporter
KEGG_KO:K14387	SLC5A7, CHT1; solute carrier family 5 (high affinity choline transporter), member 7																															0	0	1.314	0	5.88761	3.7128	5.93133	0.969383	0	2.82568	1.33125	2.78895	4.76438	4.57921	4.56791
SLC7: Cationic amino acid transporter/glycoprotein-associated
KEGG_KO:K13868	SLC7A9_15, BAT1; solute carrier family 7 (L-type amino acid transporter), member 9/15																															0	0	0	0	0	0	0.0744811	0	0	0.15394	0	0.164601	0	0	0
SLC10: Sodium bile salt cotransporter
KEGG_KO:K14347	SLC10A7, P7; solute carrier family 10 (sodium/bile acid cotransporter), member 7																															0.0263193	0.0493706	8.63654	129.146	8.40141	4.63861	5.52112	1.45435	8.66086	0.500023	4.03314	6.64495	16.4102	4.70277	6.93189
SLC13: Human Na+-sulfate/carboxylate cotransporter
KEGG_KO:K14445	SLC13A2_3_5; solute carrier family 13 (sodium-dependent dicarboxylate transporter), member 2/3/5				Y				Y	Y						Y														Y		184.592	107.559	81.7335	4.87831	108.798	84.3015	85.081	171.117	50.4299	73.8851	122.471	109.362	113.95	106.541	79.4148
SLC14: Urea transporter
KEGG_KO:K08716	SLC14A; solute carrier family 14 (urea transporter)																															0	0	0	0	0	0.0242484	0.0249322	0	0	0	0	0.0550995	0.0482702	0	0.0849368
SLC25: Mitochondrial carrier
KEGG_KO:K13577	SLC25A10, DIC; solute carrier family 25 (mitochondrial dicarboxylate transporter), member 10
KEGG_KO:K15105	SLC25A12_13, AGC; solute carrier family 25 (mitochondrial aspartate/glutamate transporter), member 12/13																									Y
KEGG_KO:K15110	SLC25A21, ODC; solute carrier family 25 (mitochondrial 2-oxodicarboxylate transporter), member 21																															0	0	0.597712	0	0.986684	0.29311	0.272674	0.0191718	0	0	0.0378472	0.507453	0.194493	0.0694327	0.244452
KEGG_KO:K03454	SLC25A46; solute carrier family 25, member 46																	Y
SLC30: Zinc efflux transporter
KEGG_KO:K14696	SLC30A9, ZNT9; solute carrier family 30 (zinc transporter), member 9																															0.033659	0	8.83603	0	6.83731	9.4786	10.8067	2.61276	1.19742	1.1419	7.56198	13.3331	12.9	4.08968	12.6482
SLC32: Vesicular inhibitory amino acid transporter
KEGG_KO:K15015	SLC32A, VGAT; solute carrier family 32 (vesicular inhibitory amino acid transporter)																									Y
SLC34: Type II Na+-phosphate cotransporter
KEGG_KO:K14683	SLC34A, NPT, nptA; solute carrier family 34 (sodium-dependent phosphate cotransporter)																															0.196961	0.0410517	63.1236	0	70.747	22.2239	30.0925	14.6152	0	5.55944	21.3662	30.8654	31.8218	25.9648	41.4118
SLC35: Nucleoside-sugar transporter
KEGG_KO:K15275	SLC35B1; solute carrier family 35 (UDP-galactose transporter), member B1																	Y
SLC36: Proton-coupled amino acid transporter
KEGG_KO:K14209	SLC36A, PAT; solute carrier family 36 (proton-coupled amino acid transporter)												Y
SLC39: Metal ion transporter
KEGG_KO:K14715	SLC39A9, ZIP9; solute carrier family 39 (zinc transporter), member 9																															0	0	1.12528	0	0.589709	0.80292	1.36593	0.360938	0	0.206825	1.78133	1.32688	1.83082	1.92445	3.42607
SLC42: Rh ammonium transporter
KEGG_KO:K06580	SLC42A, RHAG, RHBG, RHCG, CD241; ammonium transporter Rh																															0	0	3.25543	0	1.27952	2.06944	2.77916	0.638116	0	0.957346	1.71779	5.94993	3.95139	2.20596	3.18058
SLC47: Multidrug and Toxin Extrusion (MATE) family
KEGG_KO:K03327	TC.MATE, SLC47A, norM, mdtK, dinF; multidrug resistance protein, MATE family																															4.16569	1.79931	322.852	220.528	406.661	104.267	146.264	426.591	21.4492	102.46	259.453	256.789	274.395	296.361	187.256
Major facilitator superfamily (MFS)
Sugar transporters
Sugar porter (SP) family [TC:2.A.1.1]
KEGG_KO:K08137	galP; MFS transporter, SP family, galactose:H+ symporter																															0	0.0158293	0.623038	0	1.2244	0.0484968	0.398916	0	0	0.309185	0.0328757	0.165298	0.241351	0.180937	0.169874
KEGG_KO:K02100	araE; MFS transporter, SP family, arabinose:H+ symporter																															0	0.0243368	4.47018	0	5.64738	2.75879	3.7949	0.819328	0	22.0778	11.2716	3.72738	2.7459	4.08002	7.70462
KEGG_KO:K08138	xylE; MFS transporter, SP family, xylose:H+ symportor																															0.0599445	0.012494	1.80313	0	0.773131	0.535898	0.393579	1.31445	0	0.488078	0.726565	2.91382	3.50516	8.23555	0.905045
KEGG_KO:K08139	HXT; MFS transporter, SP family, sugar:H+ symporter																															0	0	0.853874	0	0	0.0598184	0.0205018	0.712095	0	1.15822	0.486607	0.181233	0.436618	0.247974	0.20953
KEGG_KO:K06609	iolT; MFS transporter, SP family, major inositol transporter																															0	0	0.801292	0	0	0.062372	0.160327	0	0	0	0	0.283454	0	0	0.109237
Fucose:H+ symporter (FHS) family [TC:2.A.1.7]
KEGG_KO:K02429	fucP; MFS transporter, FHS family, L-fucose permease																															0.52587	0.401885	219.777	126.49	245.579	10.5218	14.933	27.6364	2.07865	6.22436	28.8721	26.1341	15.7646	26.4489	23.1817
KEGG_KO:K08174	glcP; MFS transporter, FHS family, glucose/mannose:H+ symporter																															0	0	0.0861377	0	0.101567	0.181032	0.175796	0.0276289	0	0	0.0272713	0.0457064	0.060062	0.0500306	0.0352286
KEGG_KO:K08175	NAGLT1; MFS transporter, FHS family, Na+ dependent glucose transporter 1																															0	0	1.07523	0	1.26782	0.816024	1.16174	0.632283	0	0.237149	1.07799	1.75915	0.999643	0.676556	1.53911
Sugar efflux transporter (SET) [TC:2.A.1.20]
KEGG_KO:K03291	MFS.SET; MFS transporter, SET family, sugar efflux transporter																															0.0568456	0.0213266	40.012	0	39.3708	0.446485	0.873364	3.15614	0.404457	0.77141	3.86826	0.866073	0.910474	2.7086	2.23147
Nucleoside:H+ symporter (NHS) family [TC:2.A.1.10]
KEGG_KO:K03289	nupG; MFS transporter, NHS family, nucleoside permease																															0	0	0	0	0	0.176988	0	0	0	0	0	0	0	0	0
KEGG_KO:K11537	xapB; MFS transporter, NHS family, xanthosine permease																															0.0540676	0.0676146	0.221775	0	0.7845	0.491991	0.0798734	4.30367	0	1.06388	0.386178	2.23589	4.74227	4.31519	0.680263
Organic acid transporters
Metabolite:H+ symporter (MHS) family [TC:2.A.1.6]
KEGG_KO:K03288	citA, tcuC; MFS transporter, MHS family, citrate/tricarballylate:H+ symporter																															0	0	5.36632	79.5159	3.37469	1.79615	0.773082	0.688505	0.775701	0	0.0566327	0.284748	39.497	0.415583	0.731572
KEGG_KO:K03761	kgtP; MFS transporter, MHS family, alpha-ketoglutarate permease																															0.0400971	0.100287	18.4208	328.863	9.69656	2.53485	2.29042	1.26611	11.4117	0	0.104143	0.872716	55.2003	0.382113	2.28702
KEGG_KO:K02625	pcaT; MFS transporter, MHS family, dicarboxylic acid transporter PcaT																															0	0	0	0	0.288958	0	0	0	0	0	0	0.0650174	0	0	0.100225
KEGG_KO:K03762	proP; MFS transporter, MHS family, proline/betaine transporter																															0	0.0200575	4.99992	116.415	4.49921	2.05861	1.48482	2.11018	5.70583	0.848841	1.95789	1.50107	33.0896	13.9089	2.6368
KEGG_KO:K08172	shiA; MFS transporter, MHS family, shikimate and dehydroshikimate transport protein																															0	0.0278784	1.82882	0	2.58768	0.640593	0.307374	0	0	0	0	0	0.680105	0.212443	0.29918
KEGG_KO:K08173	ydfJ; MFS transporter, MHS family, metabolite:H+ symporter																															0	0	0	0	0	0	0.0521863	0	0	0	0.0344065	0.11533	0.0505178	0	0.0444458
Oxalate:formate antiporter (OFA) family [TC:2.A.1.11]
KEGG_KO:K08177	oxlT; MFS transporter, OFA family, oxalate/formate antiporter				Y			Y								Y	Y	Y		Y										Y		22.1371	18.3297	15.9883	10.9764	16.5119	68.7745	52.5921	12.1487	0.11954	4.06744	7.3834	10.2682	15.5307	34.5195	9.96617
Sialate:H+ symporter (SHS) family [TC:2.A.1.12]
KEGG_KO:K03290	nanT; MFS transporter, SHS family, sialic acid transporter																															0.0891712	0.557568	8.77833	587.906	6.03792	0.683299	1.00994	0.11732	15.0683	0	0.173702	1.55265	1.2752	0.318665	0.673155
KEGG_KO:K08178	JEN; MFS transporter, SHS family, lactate transporter																															0	0	1.82372	0	3.22557	2.3689	2.24413	0.402162	0	0.263966	0.324782	1.63299	2.91417	0.529626	2.00451
Anion:cation symporter (ACS) family [TC:2.A.1.14]
KEGG_KO:K03535	gudP; MFS transporter, ACS family, glucarate transporter																															0.0189066	0.0118219	4.73062	0.332757	9.51	5.25178	7.67156	1.19399	0.588526	0.667075	3.48649	5.98736	9.80557	2.52243	7.29488
KEGG_KO:K08191	exuT; MFS transporter, ACS family, hexuronate transporter																															0.0251557	0.0157293	33.8443	16.6471	5.83999	3.0601	2.3536	0.430255	1.5661	0.0682739	1.33939	1.86155	24.7501	3.95547	2.78521
KEGG_KO:K13021	ttuB; MFS transporter, ACS family, tartrate transporter																															0	0	0	0	8.1588	0	0.138447	0	0	0	0	1.22386	1.07217	0.334911	0.235824
KEGG_KO:K18070	pht1, ophD; MFS transporter, ACS family, phthalate transporter																															0	0	0.655927	0	0	0.153171	0.0612462	0.175326	0	0	0	0	5.52225	0	0.238454
KEGG_KO:K08194	dgoT; MFS transporter, ACS family, D-galactonate transporter																															7.73284	6.34695	12.458	6.33018	10.4373	14.8903	19.0886	9.46406	5.86446	6.45348	16.7369	8.69797	20.1928	3.61793	10.2572
Aromatic acid:H+ symporter (AAHS) family [TC:2.A.1.15]
KEGG_KO:K08195	pcaK; MFS transporter, AAHS family, 4-hydroxybenzoate transporter																															3.97302	3.95985	3.92099	44.1636	3.75645	1.60234	1.55926	0.746741	10.8928	0.121613	0.155174	0.780208	31.9539	0.640517	1.65372
KEGG_KO:K05819	mhpT; MFS transporter, AAHS family, 3-hydroxyphenylpropionic acid transporter																															0	0	0.690315	0	1.01746	0.282101	0.435085	0.138388	1.87097	0.0285476	0	0.228934	9.5065	0.250593	0.423487
KEGG_KO:K08196	mucK; MFS transporter, AAHS family, cis,cis-muconate transporter																															0	0	0	0	0	0.0551579	0.08507	0	0	0.0781448	0	0.125335	0	0	0
KEGG_KO:K05548	benK; MFS transporter, AAHS family, benzoate transport protein																															0.262614	0	194.972	0	43.1849	1.76081	3.23297	0.51827	0	0.712749	7.33238	32.0085	4.25626	4.69243	3.08386
Cyanate porter (CP) family [TC:2.A.1.17]
KEGG_KO:K03449	MFS.CP; MFS transporter, CP family, cyanate transporter																															0.0967525	0.181492	18.6525	271.095	23.8653	18.4885	24.0601	16.9302	8.1747	3.01981	13.0044	21.3741	62.9083	10.8337	25.3201
Phenylproprionate permease (PPP) [TC:2.A.1.27]
KEGG_KO:K05820	hcaT; MFS transporter, PPP family, 3-phenylpropionic acid transporter								Y	Y																						6.62747	12.0908	75.9572	0	82.7748	22.9092	18.7943	192.215	4.16069	53.2213	114.342	92.9122	108.528	134.257	46.7609
Phosphate and organophosphate transporters
Organophosphate:Pi antiporter (OPA) family [TC:2.A.1.4]
KEGG_KO:K07784	uhpT; MFS transporter, OPA family, hexose phosphate transport protein UhpT																															0	0	0	0	0	0	0.00857727	0.0802085	0	0.0590927	0.0791702	0.303288	0.232485	0	0.0292202
KEGG_KO:K02445	glpT; MFS transporter, OPA family, glycerol-3-phosphate transporter																															0.119092	0.0496439	20.5168	0	35.3277	21.7878	31.3944	7.6254	14.1224	2.31643	21.7037	32.3143	22.4807	18.1586	42.2878
KEGG_KO:K07783	uhpC; MFS transporter, OPA family, sugar phosphate sensor protein UhpC																															0.0179145	0.0112015	3.67409	0	9.01097	3.38038	4.62252	1.3906	0	0.218794	2.76846	3.74313	3.27919	2.21935	4.95868
Nitrate/nitrite transporters
Nitrate/nitrite porter (NNP) family [TC:2.A.1.8]
KEGG_KO:K02575	NRT, narK, nrtP, nasA; MFS transporter, NNP family, nitrate/nitrite transporter																															1.85583	1.02808	38.1281	159.074	17.7941	17.4719	14.0367	155.452	43.8694	37.3675	66.0756	60.3758	88.4646	158.064	30.6957
Lipid transporters
Lysophospholipid transporter (LplT) family [TC:2.A.1.42]
KEGG_KO:K08227	lplT; MFS transporter, LPLT family, lysophospholipid transporter																															0	0	0.571573	0	1.01093	0.567257	0.343091	0.229167	0	0.141823	0.588121	0.75822	1.12921	10.3744	0.233762
Metal transporters
Enterobactin (siderophore) exporter (EntS) family [TC:2.A.1.38]
KEGG_KO:K08225	entS; MFS transporter, ENTS family, enterobactin (siderophore) exporter																															0	0	0	0	2.51952	0.748463	0.929898	0.428361	0.289567	0	0.591943	0.7795	0.682885	0.232704	1.14699
Nickel resistance (Nre) family [TC:2.A.1.31]
KEGG_KO:K07785	nrsD, nreB; MFS transporter, NRE family, putaive nickel resistance protein																															0	0	0	0	0	0.0258942	0	0	0	0	0.0351071	0.0588392	0.0515464	0	0
Putative bacteriochlorophyll delivery (BCD) family [TC:2.A.1.41]
KEGG_KO:K08226	pucC; MFS transporter, BCD family, chlorophyll transporter																															0	0	2.61551	13.6624	2.01131	0.995817	0.791816	0.474179	0.246569	0.20692	0.34203	1.59903	2.72239	0.462348	1.04644
Protein transporters
Peptide-acetyl-CoA transporter (PAT) [TC:2.A.1.25]
KEGG_KO:K08218	ampG; MFS transporter, PAT family, beta-lactamase induction signal transducer AmpG																															0.666794	0.550349	227.339	97.6405	186.79	80.6022	76.9912	66.4277	25.1445	21.5356	77.6214	137.175	137.311	80.8906	162.553
Drug transporters
Drug:H+ antiporter-1 (12 spanner) (DHA1) family [TC:2.A.1.2]
KEGG_KO:K18552	cmlA, cmlB, floR; MFS transporter, DHA1 family, chloramphenicol/florfenicol resistance protein																															0	0	0	0	0	0.00969937	0	0.186519	0	0.123674	0.276156	0.198358	0.231697	0.0964997	0.0169874
KEGG_KO:K08151	tetA; MFS transporter, DHA1 family, tetracycline resistance protein																															0.0167822	0.0419742	2.89118	62.0275	3.73372	3.02206	3.32215	5.07837	0	5.96677	4.0319	4.89456	12.7357	14.4336	5.20834
KEGG_KO:K07552	bcr, tcaB; MFS transporter, DHA1 family, multidrug resistance protein																															1.38138	0.734185	326.938	332.351	353.764	80.216	86.6276	143.305	18.7356	33.836	99.4725	138.077	223.884	165.868	128.613
KEGG_KO:K08153	blt; MFS transporter, DHA1 family, multidrug resistance protein																															0.526807	0.404265	3.33952	0	2.31629	27.2714	23.371	1.95329	1.06484	1.23481	3.85602	2.97073	1.82633	0.969831	3.29398
KEGG_KO:K08154	emrD; MFS transporter, DHA1 family, 2-module integral membrane pump EmrD			Y	Y																											0	0	0	0	0	0.0650299	0.0334319	0	0	0	0	0.66495	0.776711	0	0.0569462
KEGG_KO:K19576	norA; MFS transporter, DHA1 family, quinolone resistance protein																															0	0	0.913274	0	0.358954	1.38623	1.38877	0.19529	0	0.151072	0.337334	1.77687	0.636806	0.265224	1.74305
KEGG_KO:K08156	araJ; MFS transporter, DHA1 family, arabinose polymer utilization protein																															0	0	0	0	0	0.0474907	0.04883	0	0	0.0672823	0.0643874	0.107913	0.0945374	0	0.0831746
KEGG_KO:K08159	sotB; MFS transporter, DHA1 family, L-arabinose/isopropyl-beta-D-thiogalactopyranoside export protein																															0	0	0.399123	10.0014	0.094123	0.00932024	0.0191662	0.038406	0.34616	0	0	0.0635349	1.72546	0.0463639	0.114263
KEGG_KO:K08160	mdfA, cmr; MFS transporter, DHA1 family, multidrug/chloramphenicol efflux transport protein																															0	0	0	0	0	0	0	0	0	0	0	0.0772866	0.101561	0.0422993	0
KEGG_KO:K08161	mdtG; MFS transporter, DHA1 family, multidrug resistance protein	Y																														0	0	0.329495	0	2.33109	1.40421	1.85915	0.475589	0	0.218017	1.17358	0.961601	0.765833	0.526288	1.68446
KEGG_KO:K08162	mdtH; MFS transporter, DHA1 family, multidrug resistance protein																															0.0736452	0.0115122	0	0	0	0.123447	0.271988	0	0	0	0	0.0400723	0.105317	0	0
KEGG_KO:K08163	mdtL; MFS transporter, DHA1 family, multidrug resistance protein																															0	0	0	0	0	0	0	0	0	0	0	0.295533	0.388355	0	0
KEGG_KO:K18567	pbuE; MFS transporter, DHA1 family, purine base/nucleoside efflux pump																															0	0	0	0	0	0	0	0	0	0	0	0.0697237	0.305409	0.0763201	0.0537401
KEGG_KO:K18553	cmlR, cmx; MFS transporter, DHA1 family, chloramphenicol resistance protein																															0	0	0.113323	0	0.400866	0.26463	0.190465	0.0726976	0	0.0374914	0.304965	0.210461	0.237054	0.164551	0.370776
KEGG_KO:K19577	ydhP; MFS transporter, DHA1 family, inner membrane transport protein																															0.200486	0.150431	161.511	78.4753	182.295	13.0968	17.573	19.2027	4.9926	4.78833	24.8382	18.1525	54.13	19.2967	28.0496
KEGG_KO:K19578	bmr; MFS transporter, DHA1 family, multidrug resistance protein																															0	0	0	0	0	0	0.528504	0	0	0.0970961	0.0464591	0.0778651	0	0	0.0600152
Drug:H+ antiporter-2 (14 spanner) (DHA2) family [TC:2.A.1.3]
KEGG_KO:K03446	emrB; MFS transporter, DHA2 family, multidrug resistance protein																															0.0645889	0.060579	65.968	137.322	29.9891	29.1699	25.5398	12.9166	7.46769	3.98802	26.6311	35.0039	85.0379	29.3907	42.4739
KEGG_KO:K08167	smvA, qacA, lfrA; MFS transporter, DHA2 family, multidrug resistance protein																															0	0	0.561746	41.4579	0.662367	0.0983833	0.337193	1.03605	0	0.0929229	2.08973	0.149037	4.24335	2.12078	3.61845
KEGG_KO:K08168	tetB; MFS transporter, DHA2 family, metal-tetracycline-proton antiporter																															0	0	0	0	0	0.667578	0.0152534	0	0	0	0	0	0.0147657	0.0184494	0.0259819
KEGG_KO:K05557	actVA1; MFS transporter, DHA2 family, integral membrane protein																															0	0	0	0	0	0.0171593	0	0	0	0	0.0232644	0.0779818	0	0.170719	0.0601052
KEGG_KO:K08166	mmr; MFS transporter, DHA2 family, methylenomycin A resistance protein																															0	0	0.549671	29.2458	0.864172	0.320895	0.197967	0.146924	0.595912	0.0303085	0.0290044	0.0972222	8.90048	0.21284	0.449609
KEGG_KO:K08169	yebQ; MFS transporter, DHA2 family, multidrug resistance protein																															0	0	10.069	0	6.98387	1.556	2.09762	0.617436	3.53167	0.195952	0.562563	3.69283	8.39755	2.49412	3.27019
KEGG_KO:K08170	norB, norC; MFS transporter, DHA2 family, multidrug resistance protein																															0	0	1.32466	0	0.23429	0.0309331	0.103368	0	0	0	0	0	0.246308	0	0.0270879
KEGG_KO:K18926	lmrB; MFS transporter, DHA2 family, lincomycin resistance protein																															0	0	0	0	0	0	0	0	0	0	0	0.0847132	0	0	0
KEGG_KO:K18934	lmrS; MFS transporter, DHA2 family, multidrug resistance protein																															0	0	0	0	0.349193	0.172889	0.0711059	0	0	0	0	0	0	0	0
KEGG_KO:K19646	fexA_B; MFS transporter, DHA2 family, florfenicol/chloramphenicol resistance protein																															0	0	0	0	0	0	0.0342094	0.0228501	0	0	0.0225543	0.0756016	0.0331156	0	0.116541
Drug:H+ antiporter-3 (12 spanner) (DHA3) [TC:2.A.1.21]
KEGG_KO:K08217	mef; MFS transporter, DHA3 family, macrolide efflux protein			Y																												3.72894	2.87624	1.11645	0	1.31644	7.58672	6.2459	5.19254	0.484151	2.99184	5.76157	11.3743	5.91645	0.518768	0.639251
KEGG_KO:K18833	cmr; MFS transporter, DHA3 family, multidrug efflux protein																															0	0	0	0	0	0	0	0	0	0	0	0	0	0	0
KEGG_KO:K18214	tetP_A, tet40; MFS transporter, DHA3 family, tetracycline resistance protein																															0	0	0	0	0	0.0732106	0.15055	0	0	0	0.0661721	0.0554519	0.0485789	0	0.12822
Putative aromatic compound/drug exporter (ACDE) family [TC:2.A.1.32]
KEGG_KO:K08221	yitG, ymfD, yfmO; MFS transporter, ACDE family, multidrug resistance protein																															0.158614	0.264475	1.30121	353.978	1.02286	19.5987	19.9431	9.25166	8.46406	2.65468	2.19715	4.71807	3.62923	0.251924	0.088695
Fosmidomycin resistance (Fsr) family [TC:2.A.1.35]
KEGG_KO:K08223	fsr; MFS transporter, FSR family, fosmidomycin resistance protein				Y	Y	Y			Y																						0.157638	0.118281	16.8116	167.132	25.3124	13.5592	21.7662	27.833	1.96279	10.0542	22.4776	31.2907	48.0919	10.8161	22.5309
Acriflavin-sensitivity (YnfM) family [TC:2.A.1.36]
KEGG_KO:K08224	ynfM; MFS transporter, YNFM family, putative membrane transport protein																															0.282258	0.17649	14.6651	275.546	32.7637	6.84913	14.3625	24.6335	0.83678	3.57497	10.5078	12.6963	58.4837	6.72458	11.6798
Unknown transporters
Unknown major facilitator-1 (UMF1) [TC:2.A.1.24]
KEGG_KO:K06902	UMF1; MFS transporter, UMF1 family																Y	Y														1.09553	0.908039	196.676	85.7353	238.067	163.333	204.222	156.203	11.7827	46.1558	156.497	231.733	209.958	170.683	275.331
Putative YqgE transporter (YqgE) family [TC:2.A.1.33]
KEGG_KO:K08222	yqgE; MFS transporter, YQGE family, putative transporter																															0.171591	0.0390152	0.639848	0	0.150892	0.642488	0.337985	4.20728	0.138735	1.75698	2.59298	6.79032	3.68819	5.4259	1.22992
Others
KEGG_KO:K05373	ybtX, irp8; MFS transporter, putative signal transducer																															0.033659	0.105231	0	0	0.325586	0.257921	0.165747	11.4696	2.09549	2.46651	1.79214	3.66295	5.00596	9.54259	0.846975
KEGG_KO:K06141	tsgA; MFS transporter, TsgA protein																															0	0	0.651327	0	0.0959992	0.0285181	0.0097741	0.104458	0	0.0404029	0.154658	0.0648013	0.113539	0.165508	0.0166487
KEGG_KO:K08368	yaaU; MFS transporter, putative metabolite transport protein																															0.0204956	0.0512618	3.19463	124.378	1.58605	0.70674	0.504632	0.350551	4.92164	0	0.0266164	0.446088	9.26191	0.146488	0.550122
KEGG_KO:K08369	ydjE; MFS transporter, putative metabolite:H+ symporter																															0.0233834	0	24.3623	76.3839	9.0476	2.48615	5.04344	1.84589	6.03104	1.42794	1.12357	3.61349	19.6179	1.61557	3.68735
Phosphotransferase system (PTS)
Enzyme I and HPr
Enzyme I [TC:8.A.7]
KEGG_KO:K02768,KEGG_KO:K08483,KEGG_KO:K11183																																0.24829	0.0970313	5.3468	51.5651	14.7106	4.5781	5.59363	7.26835	16.0097	3.74841	5.19932	13.8479	39.7084	82.3706	8.64281
KEGG_KO:K08483	ptsI; phosphoenolpyruvate-protein phosphotransferase (PTS system enzyme I) [EC:2.7.3.9]																	Y	Y	Y	Y										Y	29.1172	40.3098	49.875	176.452	62.1374	89.0349	91.5834	31.492	6.29125	31.5739	51.9149	49.1427	63.1741	49.7382	41.8541
KEGG_KO:K08483,KEGG_KO:K11183																																0	0	0.0598076	0	0.423123	0.4539	0.2513	0.354894	0	0.336371	0.416573	0.729908	1.09817	0.2779	0.538123
KEGG_KO:K08484	ptsP; phosphotransferase system, enzyme I, PtsP [EC:2.7.3.9]																															1.81216	1.41638	463.643	0	679.256	109.842	191.635	211.822	20.6498	57.329	163.778	183.528	193.174	289.396	135.09
Phosphocarrier protein HPr [TC:8.A.8]
KEGG_KO:K02784	ptsH; phosphocarrier protein HPr																Y	Y	Y	Y	Y										Y	0	0	0	0	0	0	0	0	0	0	0.0548316	0.367589	0	0.502958	0
KEGG_KO:K08485	ptsO, npr; phosphocarrier protein NPr																															0.0456066	0.0285168	25.0674	0	20.7344	0.436842	0.314413	3.12017	2.43369	0.371337	3.90895	3.87126	2.08704	3.47693	2.21873
Multiphosphoryl transfer protein
KEGG_KO:K02768,KEGG_KO:K08483,KEGG_KO:K11183																																0.24829	0.0970313	5.3468	51.5651	14.7106	4.5781	5.59363	7.26835	16.0097	3.74841	5.19932	13.8479	39.7084	82.3706	8.64281
KEGG_KO:K02768,KEGG_KO:K11183																																0	0	0	0	0	0	0	0	0	0	0	0.164254	0.143896	0	0
KEGG_KO:K08483,KEGG_KO:K11183																																0	0	0.0598076	0	0.423123	0.4539	0.2513	0.354894	0	0.336371	0.416573	0.729908	1.09817	0.2779	0.538123
Enzyme II [TC:4.A]
Glucose-specific II component
KEGG_KO:K02777	crr; sugar PTS system EIIA component [EC:2.7.1.-]																	Y														0.262935	0.109605	1.43802	0	3.67379	2.65843	2.58954	1.26843	2.85815	0.634329	1.74523	2.22553	2.50674	13.6421	0.784159
KEGG_KO:K02778,KEGG_KO:K02779																																0	0.0355218	0.466045	94.7862	1.28222	0.308351	0.279747	0.124571	0.336834	0.0513947	0.885301	0.577016	0.649926	0.135344	0.0317672
Glucose-specific II component
KEGG_KO:K20116,KEGG_KO:K20117,KEGG_KO:K20118																																0	0	0	0	0	0.109524	0.0281532	0	0	0.038792	0.0742457	0	0	0	0.0959094
N-Acetylglucosamine-specific II component
KEGG_KO:K02777	crr; sugar PTS system EIIA component [EC:2.7.1.-]																	Y														0.262935	0.109605	1.43802	0	3.67379	2.65843	2.58954	1.26843	2.85815	0.634329	1.74523	2.22553	2.50674	13.6421	0.784159
KEGG_KO:K02802,KEGG_KO:K02803,KEGG_KO:K02804																																0	0	0	0	0	0	0	0	0	0	0.0660313	0	0	0	0
KEGG_KO:K02803,KEGG_KO:K02804																																0.473225	0.118359	2.13519	0	7.55295	3.64888	1.84094	6.7553	2.73569	3.98152	9.09532	7.26134	9.3841	47.8591	3.493
KEGG_KO:K02804	nagE; N-acetylglucosamine PTS system EIICBA or EIICB component [EC:2.7.1.193]																	Y														0	0.0268756	0.705214	15.0692	0.0831533	0.049404	0.0592634	0	1.45263	0.0116655	0	0.11226	0.0491731	0.0614404	0.0721046
KEGG_KO:K02803	nagEb; N-acetylglucosamine PTS system EIIB component [EC:2.7.1.193]																															0	0.0597713	0.784198	38.0227	0.462332	0.045781	0.141216	0	3.40067	0	0	0.208056	0	0	0.0801803
Maltose/glucose-specific II component
KEGG_KO:K02777	crr; sugar PTS system EIIA component [EC:2.7.1.-]																	Y														0.262935	0.109605	1.43802	0	3.67379	2.65843	2.58954	1.26843	2.85815	0.634329	1.74523	2.22553	2.50674	13.6421	0.784159
KEGG_KO:K02790,KEGG_KO:K02791																																0	0	0	0	0	0.25025	0.00756786	0.101099	0	0.0521384	0.159664	0.0167247	0.0146518	0.146456	0
Maltose-specific II component
KEGG_KO:K20107,KEGG_KO:K20108																																0	0	0	0	0	0.00663109	0	0.0819744	0.123141	0.0563675	0.161826	0.0301355	0.0264004	0.0494798	0.0116136
Sucrose-specific II component
KEGG_KO:K02808,KEGG_KO:K02809,KEGG_KO:K02810																																0	0	0	0	0	0.541194	0	0.220257	0.372228	0.141988	0.135879	0.0455463	0.0798022	0	0
KEGG_KO:K02809,KEGG_KO:K02810																																0.015241	0.0381194	0.875221	38.5197	0.442282	0.686131	0.0750511	0.200521	2.1688	0.0827298	0.455228	0.497582	0.639333	0.0726209	0.255677
Beta-glucoside-specific II component
KEGG_KO:K02755,KEGG_KO:K02756,KEGG_KO:K02757																																0	0.0182497	0.622531	44.3002	0.508181	0.178919	0.0804847	0	1.55747	0	0	0.0508196	0.155823	0.0417207	0.0293772
KEGG_KO:K02755	bglFa; beta-glucoside PTS system EIIA component [EC:2.7.1.-]																															0	0	0	0	0	0	0	0.051208	0	0	0.10109	0	0.0742134	0	0
Beta-glucoside (arbutin/salicin/cellobiose)-specific II component
KEGG_KO:K02777	crr; sugar PTS system EIIA component [EC:2.7.1.-]																	Y														0.262935	0.109605	1.43802	0	3.67379	2.65843	2.58954	1.26843	2.85815	0.634329	1.74523	2.22553	2.50674	13.6421	0.784159
Trehalose-specific II component
KEGG_KO:K02777	crr; sugar PTS system EIIA component [EC:2.7.1.-]																	Y														0.262935	0.109605	1.43802	0	3.67379	2.65843	2.58954	1.26843	2.85815	0.634329	1.74523	2.22553	2.50674	13.6421	0.784159
KEGG_KO:K02818,KEGG_KO:K02819																																0	0	0.280873	0	0	0	0.0337193	0	0	0	0	1.1923	0.522258	0	0.0574357
N-Acetylmuramic acid-specific II component
KEGG_KO:K02777	crr; sugar PTS system EIIA component [EC:2.7.1.-]																	Y														0.262935	0.109605	1.43802	0	3.67379	2.65843	2.58954	1.26843	2.85815	0.634329	1.74523	2.22553	2.50674	13.6421	0.784159
KEGG_KO:K11191,KEGG_KO:K11192																																0	0	0.246293	0	0	0.0287569	0	0.513495	0	0.244448	0.662801	0.196032	0.45796	0.0357631	0.0251823
Alpha-glucoside-specific II component
KEGG_KO:K02777	crr; sugar PTS system EIIA component [EC:2.7.1.-]																	Y														0.262935	0.109605	1.43802	0	3.67379	2.65843	2.58954	1.26843	2.85815	0.634329	1.74523	2.22553	2.50674	13.6421	0.784159
Fructose-specific II component
KEGG_KO:K02768	fruB; fructose PTS system EIIA component [EC:2.7.1.202]																															0	0.0156306	1.64058	87.6408	2.90167	1.81975	2.09264	0.295999	4.44649	0.101768	1.13621	2.66598	1.23927	1.13155	1.4258
KEGG_KO:K02768,KEGG_KO:K02769,KEGG_KO:K02770																																0.0693362	0.173418	6.82571	209.408	4.4713	2.25806	1.54782	2.18937	21.3775	1.22319	5.37255	3.67216	3.74584	1.81707	1.70596
KEGG_KO:K02768,KEGG_KO:K08483,KEGG_KO:K11183																																0.24829	0.0970313	5.3468	51.5651	14.7106	4.5781	5.59363	7.26835	16.0097	3.74841	5.19932	13.8479	39.7084	82.3706	8.64281
KEGG_KO:K02768,KEGG_KO:K11183																																0	0	0	0	0	0	0	0	0	0	0	0.164254	0.143896	0	0
KEGG_KO:K02769,KEGG_KO:K02770																																0	0.00545757	0.572825	9.70864	0.928717	0.250809	0.489976	0.884227	1.70779	0.663289	0.702758	0.854867	6.77348	0.686212	0.834601
KEGG_KO:K02769	fruAb; fructose PTS system EIIB component [EC:2.7.1.202]																															0	0	0	0	0	0.342672	0	0	0	0	0	0	0	0	0
KEGG_KO:K02770	fruA; fructose PTS system EIIBC or EIIC component [EC:2.7.1.202]																	Y													Y
Fructose-specific II-like component
KEGG_KO:K11202	fryB; fructose-like PTS system EIIB component [EC:2.7.1.-]																															0	0	0	0	0	0.0358785	0	0	0	0	0	0	0	0	0
KEGG_KO:K11202,KEGG_KO:K11203																																0	0	0	0	0	1.03786	0	0	0	0	0	0.131017	0.172168	0	0
KEGG_KO:K11203	fryC, frvB; fructose-like PTS system EIIC or EIIBC or EIIABC component																															0	0	0	0	0	0.396945	0	0	0	0	0	0	0	0	0
Mannitol-specific II component
KEGG_KO:K02798,KEGG_KO:K02799,KEGG_KO:K02800																																0	0.259875	13.6382	835.359	10.0507	1.29381	1.22797	0.136703	10.1651	0.564001	0.539734	2.48762	2.97176	1.23771	0.69722
KEGG_KO:K02800	mtlA, cmtA; mannitol PTS system EIICBA or EIICB component [EC:2.7.1.197]																															0	0	0.274323	0	0.43128	0.30962	0.307374	0.11732	0.0991334	0.0605039	0.130276	0.218342	0.318799	0.0265554	0.635758
2-O-A-Mannosyl-D-glycerate-specific II component
KEGG_KO:K11198,KEGG_KO:K11199,KEGG_KO:K11200																																0	0	0	0	0	0	0.0646594	0	0	0	0	0.0714476	0	0	0.0550689
Cellobiose-specific II component
KEGG_KO:K02759	celC, chbA; cellobiose PTS system EIIA component [EC:2.7.1.196 2.7.1.205]																															0.439838	0.0916737	0.601379	0	0.709098	1.26389	0.505375	0.096447	5.21576	0	0.190397	0.159552	0.139776	0.349293	0.122976
KEGG_KO:K02760	celA, chbB; cellobiose PTS system EIIB component [EC:2.7.1.196 2.7.1.205]																															0.0756262	0	0	0	0	0.325972	0.0372406	0.149249	0.336301	0.102627	0.540161	0	0.0720997	0.0900867	0.0634338
KEGG_KO:K02761	celB, chbC; cellobiose PTS system EIIC component																															0.0669676	0.071783	0.706343	23.7748	0.555243	1.57613	0.113063	0.0881073	0.510509	0.0259648	0.347867	0.145755	0.182414	0.113961	0.0802445
Glucitol/sorbitol-specific II component
KEGG_KO:K02781	srlB; glucitol/sorbitol PTS system EIIA component [EC:2.7.1.198]																															0	0.040386	1.32466	109.357	0	0.0309331	0.190833	0	2.87219	0	0	0.140578	0.0615771	0	0.108352
KEGG_KO:K02782,KEGG_KO:K02783																																0.240046	0.0333545	1.09403	20.8425	0.515996	0.229927	0.105072	0	2.13491	0	0	0.174154	0.152568	0	0.0894869
KEGG_KO:K02783	srlA; glucitol/sorbitol PTS system EIIC component																															0.057172	0.0357484	0.469018	81.5049	0.276514	0.219048	0.168919	0	0	0	0	0.0622176	0.163518	0	0.143864
Galactitol-specific II component
KEGG_KO:K02773	gatA, sgcA; galactitol PTS system EIIA component [EC:2.7.1.200]																															0.0493758	0.077184	2.43036	107.758	2.14927	1.3006	1.41022	0.0974434	2.19568	0.100506	0.128243	0.214933	0.564881	0	0.207077
KEGG_KO:K02774	gatB, sgcB; galactitol PTS system EIIB component [EC:2.7.1.200]																															0.157223	0.122885	2.90205	50.0852	1.14062	2.25893	1.97424	0.103427	1.74788	0.053339	0.0510439	0.684393	0.599566	0.187286	0.0659377
KEGG_KO:K02775	gatC, sgcC; galactitol PTS system EIIC component																															0.167118	0.0835962	0.822585	115.299	1.45489	2.09696	1.56358	0.461732	3.56714	0.13607	0.0651078	0.290987	0.605436	0.0398146	0.0280351
Mannose-specific II component
KEGG_KO:K02793,KEGG_KO:K02794																																0	0.0132237	0	0	0	0.688741	0	0	0	0	0	0.04603	0	0	0
KEGG_KO:K02794	manX; mannose PTS system EIIAB component [EC:2.7.1.191]																															0	0	0	0	0	0.40634	0.0696333	0	0	0	0.0918187	0	0	0.168446	0
KEGG_KO:K02794,KEGG_KO:K02795																																0	0	0	0	0	0	0	0.0240013	0	0	0.142144	0.0397053	0.034784	0	0.0306032
KEGG_KO:K02793	manXa; mannose PTS system EIIA component [EC:2.7.1.191]																															0.0870068	0.0544035	1.66547	0	1.12217	1.7779	1.17109	7.24991	1.2897	1.53492	2.52345	3.66117	4.42398	9.67339	2.96784
KEGG_KO:K02795	manY; mannose PTS system EIIC component																															0.0292508	0.0274348	0.119981	0	0.141473	0.462293	0.0432118	0	0	0	0.0569793	0.127329	0.167321	0.0696876	0
KEGG_KO:K02796	manZ; mannose PTS system EIID component																															0.126779	0.0891813	0	0	0.153293	0.591996	0.171682	0.0208499	0	0	0.18522	0.103476	0.0302169	0.0377552	0.0797549
Fructoselysine/glucoselysine-specific II component
KEGG_KO:K19506	gfrA; fructoselysine/glucoselysine PTS system EIIA component [EC:2.7.1.-]																															0	0	0	0	0	0.0543718	0	0	0	0	0	0	0	0	0
KEGG_KO:K19507	gfrB; fructoselysine/glucoselysine PTS system EIIB component [EC:2.7.1.-]																															0	0	0.271537	0	0	0.22193	0	0	0	0	0.0859687	0.0720414	0.0631122	0	0.111053
KEGG_KO:K19508	gfrC; fructoselysine/glucoselysine PTS system EIIC component																															0	0	0	0	0	0.20741	0	0	0	0	0	0	0	0	0
KEGG_KO:K19509	gfrD; fructoselysine/glucoselysine PTS system EIID component																															0	0	0	0	0	0.252934	0	0	0	0	0	0	0	0	0
N-Acetylgalactosamine-specific II component
KEGG_KO:K02744	agaF; N-acetylgalactosamine PTS system EIIA component [EC:2.7.1.-]																															0.029215	0.0182675	0	0	0.282599	0.139918	0.0575453	0	0	0	0	0.127173	0	0	0.0980199
KEGG_KO:K02745	agaV; N-acetylgalactosamine PTS system EIIB component [EC:2.7.1.-]																															0	0	0	0	0	0.133602	0	0	0	0	0	0	0	0	0
KEGG_KO:K02746	agaW; N-acetylgalactosamine PTS system EIIC component																															0	0	0	0	0	0.119044	0	0	0	0	0	0	0	0	0
KEGG_KO:K02747	agaE; N-acetylgalactosamine PTS system EIID component																															0	0	0	0	0	0.426002	0	0	0	0	0	0	0	0	0
Galactosamine-specific II component
KEGG_KO:K02744	agaF; N-acetylgalactosamine PTS system EIIA component [EC:2.7.1.-]																															0.029215	0.0182675	0	0	0.282599	0.139918	0.0575453	0	0	0	0	0.127173	0	0	0.0980199
Ascorbate-specific II component
KEGG_KO:K02821	ulaC, sgaA; ascorbate PTS system EIIA or EIIAB component [EC:2.7.1.194]																															0	0.0163488	1.28698	25.2179	0	1.32735	0.309007	0.653603	4.65081	0.212889	0.475367	1.13816	7.27876	5.23252	0.745659
KEGG_KO:K02822	ulaB, sgaB; ascorbate PTS system EIIB component [EC:2.7.1.194]																															0.043137	0	0	0	0	0.495823	0.0849677	0.28377	0	0	0.168058	0.187776	0.082251	0	0
KEGG_KO:K03475	ulaA, sgaT; ascorbate PTS system EIIC component																															0.736798	0.320489	2.10241	381.364	2.47899	5.43113	0.88339	2.40238	4.27363	2.30401	1.41445	0.55779	1.71029	0.610561	0.483661
Nitrogen regulatory II component
KEGG_KO:K02806	ptsN; nitrogen PTS system EIIA component [EC:2.7.1.-]																		Y	Y											Y	25.1749	21.5017	77.447	0	132.788	64.4778	79.8608	55.083	24.7425	34.4724	65.3269	66.8041	82.0902	68.1262	50.0362
EI/HPr/EIIA hybrid protein
KEGG_KO:K05881	dhaM; phosphoenolpyruvate---glycerone phosphotransferase subunit DhaM [EC:2.7.1.121]																	Y														0	0	0.493827	0	0.291141	0.0288294	0	0	0.803056	0	0.0390865	0	0.0573892	0.143413	0
Other transporters
Aquaporins and small neutral solute transporters [TC:1.A.8]
Aquaporins
KEGG_KO:K09866	AQP4; aquaporin-4																															0	0	6.73006	8.66321	3.27773	4.64643	3.68848	1.87712	0.47584	0.992264	2.87187	3.95927	3.16249	1.14719	7.35983
KEGG_KO:K06188	aqpZ; aquaporin Z																															89.1952	84.4661	56.2693	41.7731	35.0172	106.892	85.8074	60.9139	18.6398	25.6707	36.3721	67.0019	77.6404	105.115	76.8014
KEGG_KO:K09874	NIP; aquaporin NIP
Aquaglyceroporins or glycerol-uptake facilitators
KEGG_KO:K02440	GLPF; glycerol uptake facilitator protein																															0.465543	0.271688	92.6779	134.594	111.38	28.9847	27.7542	23.5609	13.2494	6.10696	19.5075	18.5088	20.298	21.1472	19.6286
Pores ion channels [TC:1]
KEGG_KO:K10716	kch, trkA, mthK, pch; voltage-gated potassium channel	Y		Y			Y		Y	Y						Y			Y	Y										Y		631.166	738.626	163.413	80.9873	215.019	227.946	222.455	187.845	20.4129	100.008	155.788	152.166	161.421	175.577	125.358
KEGG_KO:K08714	VGSC; voltage-gated sodium channel													Y																		5.08794	1.68709	139.132	0	163.68	28.8347	31.0144	336.731	40.4516	83.8998	182.955	159.817	169.113	259.145	75.5247
KEGG_KO:K08715	IRPC; inward rectifier potassium channel																															0	0	2.40686	0	1.28999	0.485401	0.735501	0.315821	1.18606	0.0723886	0.138548	0.754666	8.59468	3.3678	0.402691
KEGG_KO:K03320	amt, AMT, MEP; ammonium transporter, Amt family						Y		Y	Y						Y																129.378	120.386	677.262	2569.78	630.091	466.026	453.382	933.297	9286.89	288.973	682.472	783.143	820.207	818.773	652.627
KEGG_KO:K00799	GST, gst; glutathione S-transferase [EC:2.5.1.18]																															2.72347	1.3961	316.618	552.919	333.696	100.681	120.532	205.759	56.9543	63.8613	159.794	190.219	286.829	203.071	154.845
KEGG_KO:K03599	sspA, mglA; stringent starvation protein A																															1.78514	0.756143	67.5544	85.1346	63.501	15.4166	14.0933	134.252	282.45	31.4142	77.9607	73.2581	81.4717	80.0517	41.7324
KEGG_KO:K07114	yfbK; Ca-activated chloride channel homolog			Y	Y		Y					Y	Y	Y															Y			20.1896	11.1954	743.636	160.067	1043.51	420.568	529.672	1637.78	126.259	424.234	1020.25	1121.72	1187.81	1650.93	691.461
KEGG_KO:K19416	yccA; modulator of FtsH protease																															0.546445	0.455574	105.496	120.796	132.85	35.0336	47.8973	55.8378	347.649	17.4509	62.0221	61.7665	65.7805	100.851	46.9959
KEGG_KO:K06212	focA; formate transporter																															0	0	0	0	0.392694	0.207389	0.0932912	0.320471	0	0.183636	0.246028	0.589059	0.64506	0.902704	0.181609
KEGG_KO:K21993	fdhC; formate transporter																															0.0574468	0	0.117818	0	0	0.206345	0.0282885	1.24709	0	0.935483	1.24959	0.687684	0.711985	2.39509	0.144556
KEGG_KO:K02598	nirC; nitrite transporter																															0.0145188	0	0.238213	0	0.561764	0.125161	0.300278	0.0955095	0	0.0394047	0.150837	0.347602	0.249151	1.79867	0.0730683
KEGG_KO:K03282	mscL; large conductance mechanosensitive channel										Y													Y				Y	Y			2.28588	1.94906	25.5717	0	28.142	22.791	11.154	108.269	69.3072	25.9441	36.8368	89.7805	155.72	202.737	33.6409
KEGG_KO:K05802	mscK, kefA, aefA; potassium-dependent mechanosensitive channel																															0.696273	0.519628	149.617	153.853	63.6576	98.2097	72.6211	96.9552	6.39224	25.938	54.6316	124.755	140.984	129.548	160.172
KEGG_KO:K22051	mscM, bspA; miniconductance mechanosensitive channel																															0	0	0	0	1.40955	0.139576	0.717562	0	0	0	0.141927	0.0792895	0	0	0.061113
KEGG_KO:K03442	mscS; small conductance mechanosensitive channel											Y												Y	Y							8.06941	3.92977	826.208	85.7598	927.666	76.7724	81.0771	660.684	153.886	175.628	379.47	352.107	380.218	638.853	218.153
KEGG_KO:K22044	ybiO; moderate conductance mechanosensitive channel							Y	Y	Y								Y								Y						327.089	292.086	36.7952	130.499	20.3372	115.963	96.6807	60.0712	16.3614	49.7626	54.9933	48.8869	68.2169	36.4817	29.568
KEGG_KO:K16052	ynaI, mscMJ; MscS family membrane protein			Y	Y											Y			Y	Y												10.12	6.93774	100.625	0	75.4828	89.6701	87.4196	284.9	37.9539	78.9904	192.922	193.991	168.18	275.437	170.956
KEGG_KO:K16053	ybdG, mscM; miniconductance mechanosensitive channel																															0.180892	0.144527	51.362	0	76.4073	16.8839	24.9217	18.6032	1.87695	4.9777	19.7588	23.5353	27.9189	24.2775	22.3547
KEGG_KO:K06213	mgtE; magnesium transporter	Y	Y	Y	Y			Y	Y	Y							Y		Y	Y	Y							Y		Y	Y	95.0731	102.963	432.605	88.1185	463.287	522.651	476.021	509.531	194.757	172.838	385.209	371.889	361.618	375.429	298.274
KEGG_KO:K07244	K07244; mgtE-like transporter														Y	Y																105.506	111.198	4.27038	124.099	1.37326	10.584	8.69202	23.5035	8.83838	19.6507	16.8386	7.10685	9.97061	2.1421	3.88994
KEGG_KO:K08717	utp; urea transporter																															0	0	0.32245	0	0.760415	0.640031	0.309685	0.103427	0	0	0.153132	0.427746	0.224837	0	0.461564
KEGG_KO:K22112	amiS; putative amide transporter protein																															0	0	6.96858	0	4.93008	2.82063	2.8444	0.745064	0	0.153697	1.61792	1.60232	6.04681	1.75392	1.99501
KEGG_KO:K03191	ureI; acid-activated urea channel																															0	0	0	0	0	0.27036	0	0	0	0	0	0	0	0	0
KEGG_KO:K02556	motA; chemotaxis protein MotA								Y								Y	Y												Y		106.815	125.443	340.338	0	559.011	450.697	487.273	1062.19	154.441	259.062	686.534	618.333	647.84	686.144	413.266
KEGG_KO:K02557	motB; chemotaxis protein MotB								Y	Y							Y	Y												Y		177.31	166.334	745.985	418.467	1241.05	805.92	912.221	2892.24	231.455	686.116	1558.97	1517.88	1652.38	2241.93	965.731
KEGG_KO:K21217	motX; sodium-type polar flagellar protein MotX																															0.132521	0.0828622	39.3186	0	51.9162	0.486582	1.00061	5.28872	0.589303	1.19889	5.22026	4.18226	1.2213	5.05152	2.29722
KEGG_KO:K21218	motY; sodium-type flagellar protein MotY																															0.317228	0.231415	154.844	16.3776	167.749	2.78535	5.05088	17.4599	18.3388	4.73537	19.7743	15.8803	10.3836	37.4107	11.0869
KEGG_KO:K03561	exbB; biopolymer transport protein ExbB					Y													Y		Y										Y	368.943	253.742	864.286	514.749	834.657	369.219	361.453	743.429	265.451	308.155	530.826	619.076	648.021	819.498	403.631
KEGG_KO:K03559	exbD; biopolymer transport protein ExbD																				Y											40.0204	33.5856	120.069	177.902	128.026	51.1203	59.7973	110.761	28.2203	40.6152	83.9348	104.463	109.884	149.352	69.918
KEGG_KO:K03562	tolQ; biopolymer transport protein TolQ																													Y	Y	35.5918	41.1611	163.474	0	201.918	124.397	144.302	215.347	280.581	63.1299	138.473	176.26	176.92	169.069	159.566
KEGG_KO:K03560	tolR; biopolymer transport protein TolR																													Y	Y	39.983	39.5985	196.049	0	257.839	131.18	166.653	267.98	44.1434	74.9634	177.495	226.06	236.773	198.396	215.099
KEGG_KO:K03284	corA; magnesium transporter																							Y		Y			Y			10.2237	35.5192	265.768	342.332	111.256	174.188	134.609	139.05	28.4147	45.2634	98.7468	220.294	233.927	128.788	233.466
KEGG_KO:K16074	zntB; zinc transporter																															0.0290023	0	8.80319	18.1718	2.80541	1.97236	0.828331	0.992093	4.38497	0.0393569	0.11299	0.69436	23.1153	1.6583	1.45959
KEGG_KO:K06199	crcB, FEX; fluoride exporter						Y																									1.48974	0.562782	56.2687	16.1687	78.9567	31.4522	43.8626	104.248	26.7748	25.4808	69.284	80.0473	88.8853	95.2364	60.4997
KEGG_KO:K08994	yneE, BEST; ion channel-forming bestrophin family protein																															0	0	1.67022	48.3375	2.30894	0.551416	0.981821	0.646569	0.249756	0.190541	0.446739	1.52802	7.10814	2.30817	0.812638
KEGG_KO:K08363	merT; mercuric ion transport protein																							Y								0	0.0612411	9.24004	26.5464	6.63181	2.29843	1.92918	1.48188	2.17769	0.797461	1.84428	4.68978	10.5514	15.6337	2.87532
KEGG_KO:K08364	merP; periplasmic mercuric ion binding protein																															0.0330996	0.0413929	5.70227	0	6.40349	2.25101	1.85811	1.39354	0	0.44917	1.59042	5.0429	5.61699	8.12228	4.05344
KEGG_KO:K19058	merC; mercuric ion transport protein																															0	0.0953797	38.7928	0	61.4803	1.5585	2.85437	7.02421	0	1.587	8.71613	7.63608	3.78109	5.69348	5.20319
KEGG_KO:K19059	merE; mercuric ion transport protein																															0	0	0.411869	0	0	0.0480893	0	0.066054	0	0	0	0	1.81885	0	0.168446
KEGG_KO:K08720	ompU; outer membrane protein OmpU																															0.104292	0.0931597	7.82242	13.4258	2.73825	3.65335	2.4211	22.7188	240.766	4.95347	4.97252	10.4093	13.8065	24.4209	7.92305
KEGG_KO:K03162	ompA; major outer membrane protein																															0	0	0	0	0	0	0	0.0459003	0	0.0473432	0.0906123	0	0.0332606	0	0
KEGG_KO:K02024	lamB; maltoporin																															0.094458	0	0	0	0	0.0452382	0.0465139	0.621378	0	0.128182	0.306667	1.43912	0.720427	0	0.158459
KEGG_KO:K16077	scrY; sucrose porin																															0	0	0	0	1.85825	0.0736029	0.681107	0.0758241	0	0.0782076	0.049895	0.961671	0.146518	0.686513	0.644536
KEGG_KO:K16079	omp31; outer membrane immunogenic protein																															0	0	7.49601	0	19.0372	2.693	1.79981	4.67002	1.56281	1.38305	1.96249	4.35999	8.4433	12.9778	1.8866
KEGG_KO:K16080	mnoP; high affinity Mn2+ porin																															0	0.0120507	1.58104	1.35679	1.77103	0.738403	0.313181	0.0887468	0.771322	0.0130766	0	0.0419467	3.785	0.252533	0.161654
KEGG_KO:K07221	oprO_P; phosphate-selective porin OprO and OprP																															0.431616	0.17045	17.5177	0	27.028	15.1443	18.7259	23.7905	0.202036	4.87068	12.7148	24.6225	34.0453	64.4034	21.7218
KEGG_KO:K03286	TC.OOP; OmpA-OmpF porin, OOP family																													Y	Y	4.76514	1.60263	175.911	294.805	212.659	41.7354	39.8904	332.18	1465	103.757	158.408	232.648	377.27	504.931	100.407
KEGG_KO:K06076	fadL; long-chain fatty acid transport protein																															6.24428	2.09682	409.174	227.67	586.864	70.9606	79.8707	618.743	172.776	152.735	371.966	304.952	371.959	596.254	183.186
KEGG_KO:K05517	tsx; nucleoside-specific channel-forming protein																															0	0	0	0	0	0	0	0	0	0	0	0	0.0701031	0	0
KEGG_KO:K07347	fimD, fimC, mrkC, htrE, cssD; outer membrane usher protein																															0.110383	0.0862749	15.3942	117.536	6.13951	6.39665	3.15263	8.38688	6.87203	4.08185	4.90965	13.514	63.9307	17.8825	6.57367
KEGG_KO:K12678	aidA-I, misL; autotransporter family porin																															0	0	0.15991	0	0.565659	0.298734	0.383948	0	0	0.0529039	0.101255	0.169703	0.111502	0.139318	0.327
KEGG_KO:K07279	yfaL; autotransporter family porin																															0	0	0	0	0.270686	0.0804116	0.0275598	0	0	0.0379743	0.0726808	0.0609062	0.106714	0.133337	0.281664
KEGG_KO:K12685	ssp; subtilase-type serine protease [EC:3.4.21.-]																															0.000937539	0.00175867	0.192281	0	0.226722	0.091598	0.151428	0.292338	0.758781	0.120865	0.224025	0.638695	0.457637	0.424387	0.297255
KEGG_KO:K12686	apeE, estA, lip-1; outer membrane lipase/esterase																															0	0.0521261	0.911858	0	0.537596	0.346019	0.355777	0.694643	0	0.263966	1.40739	0.9677	0.794774	1.78749	0.839096
KEGG_KO:K19231	bmaC; fibronectin-binding autotransporter adhesin																															0	0	0.451034	0	0.531824	0.579284	0.39708	1.2297	0.325985	0.373045	0.333195	0.877535	1.99181	2.83801	0.645624
KEGG_KO:K16081	algE; alginate production protein																															0.00662358	0.00414158	0.0543374	0	0	0.177643	0.182652	0.305006	0	0.0898838	0.215041	0.475737	0.252589	0.757448	0.244452
KEGG_KO:K19611	fepA, pfeA, iroN, pirA; ferric enterobactin receptor																															0	0.00792723	15.5487	0	3.74035	0.048574	0.330878	0.0250199	0	0.0860214	0.0493921	0.938181	0.0725205	0.105715	0.0850719
KEGG_KO:K16090	fiu; catecholate siderophore receptor																															1.37119	0.673652	720.723	370.271	775.922	30.7708	32.7961	231.625	59.6686	51.4362	139.402	148.9	227.088	89.6023	74.2654
KEGG_KO:K16091	fecA; Fe(3+) dicitrate transport protein																															1.91086	0.725967	119.158	9.70628	129.621	31.2891	35.0063	247.651	97.0207	58.7549	134.175	113.478	133.035	150.578	79.4702
KEGG_KO:K16092	btuB; vitamin B12 transporter																													Y	Y	57.7012	70.4726	337.848	263.752	350.044	194.651	177.443	251.422	117.63	104.03	219.233	259.637	297.539	294.682	239.541
KEGG_KO:K21573	susC; TonB-dependent starch-binding outer membrane protein SusC																															0.0863779	0.0720136	2.12584	0	2.78513	2.31663	1.13427	8.90217	0.256075	2.50063	2.46782	6.83074	8.56441	27.9872	2.75318
KEGG_KO:K16152	hasR; heme acquisition protein HasR																															0	0	0	0	0	0	0	0.207765	0	0.0714319	0.0341792	0.057284	0	0	0
KEGG_KO:K15721	fyuA; pesticin/yersiniabactin receptor																															0.129645	0.0675534	0.70904	0	0.418022	0.517417	0.68097	16.6021	3.65127	5.57117	2.89021	6.39592	11.4948	22.7533	2.10238
KEGG_KO:K16088	TC.FEV.OM1, fhuE, fpvA, fptA; outer-membrane receptor for ferric coprogen and ferric-rhodotorulic acid																															0.593107	0.180906	97.0753	161.113	115.863	3.38092	4.06039	121.256	19.6846	22.3202	50.3844	46.5984	102.609	32.9822	21.9379
KEGG_KO:K16089	TC.FEV.OM2, cirA, cfrA, hmuR; outer membrane receptor for ferrienterochelin and colicins																														Y	31.8688	23.4684	134.541	66.3182	194.689	44.7753	40.5327	553.577	80.4924	157.174	273.647	222.025	272.387	348.092	111.364
KEGG_KO:K16087	TC.FEV.OM3, tbpA, hemR, lbpA, hpuB, bhuR, hugA, hmbR; hemoglobin/transferrin/lactoferrin receptor protein																															3.30947	1.67726	350.088	498.105	278.68	49.952	56.0611	436.517	41.8268	103.152	193.401	245.057	318.039	589.101	128.335
KEGG_KO:K02014	TC.FEV.OM; iron complex outermembrane recepter protein							Y																								102.053	62.351	5857.54	3804.35	6055.87	822.082	973.411	4077.44	1208.79	958.8	2290.6	2286.58	2954.96	3505.66	1615.42
KEGG_KO:K15725	czcC, cusC, cnrC; outer membrane protein, heavy metal efflux system																															0.517213	0.248771	125.441	105.128	147.141	9.43821	12.3427	87.3808	8.3743	21.3801	53.6993	49.6181	75.6838	46.9191	31.992
KEGG_KO:K07796	cusC, silC; outer membrane protein, copper/silver efflux system																															0	0	0	0	0	0	0.0641309	0	0	0	0.0422816	0	0	0	0
KEGG_KO:K12340	tolC; outer membrane protein																			Y										Y		8.53496	5.26711	361.048	93.0034	281.779	131.016	111.504	647.143	50.8253	156.561	348.514	412.719	454.397	539.113	295.073
KEGG_KO:K12543	lapE; outer membrane protein, adhesin transport system																															0.541961	0.177507	7.83351	0	9.23666	10.1351	7.09131	97.9243	65.4152	28.8929	65.0857	79.9868	86.5085	96.3465	36.54
KEGG_KO:K18903	oprC, opcM; outer membrane protein, multidrug efflux system																															0	0	8.60405	28.7436	2.89863	1.82981	0.922259	0.788507	4.99707	0.101662	0	0.570685	41.0675	0.178479	1.88512
KEGG_KO:K08721	oprJ; outer membrane protein, multidrug efflux system																															0	0	0.262801	25.0897	0	0.00767108	0	0.0632206	1.63823	0	0	0.0174309	1.4965	0	0.120915
KEGG_KO:K18300	oprN; outer membrane protein, multidrug efflux system																															0.0333769	0.0208699	0	0	0	0.19182	0.0328716	0.307391	0	0.0905868	0.0866891	0.14529	0.636411	0	0.111984
KEGG_KO:K18308	opmD; outer membrane protein, multidrug efflux system																															0	0	0	0	0.380207	0	0.0387106	0	0	0	0	0	0	0	0
KEGG_KO:K18139	oprM, emhC, ttgC, cusC, adeK, smeF, mtrE, cmeC, gesC; outer membrane protein, multidrug efflux system																															0.0333071	0.00520656	4.09859	35.876	2.98019	0.781627	0.992286	0.668274	0.666508	0.135596	0.767757	1.59485	10.9551	5.41575	1.95562
KEGG_KO:K18904	nodT, ameC; outer membrane protein, multidrug efflux system																															0	0	0	0	0	0.0080771	0	0	0	0	0	0	0	0.883956	0
KEGG_KO:K16552	exoF; polysaccharide biosynthesis/export protein ExoF																															0	0	0.141859	0	0.334538	0.19876	0.0170304	0	0	0	0	0	0.0329718	0	0
KEGG_KO:K20988	vpsN; polysaccharide biosynthesis/export protein VpsN																															0.230526	0.192191	17.9659	0	17.2817	0.662426	0.737866	27.6758	0.683415	4.84887	9.38026	10.5784	7.69218	5.26327	3.126
KEGG_KO:K01991	wza, gfcE; polysaccharide biosynthesis/export protein																															4.10601	3.15876	29.9941	13.8036	33.2469	33.8828	26.444	65.5845	21.0285	17.4202	21.0742	39.3619	64.37	100.268	23.2376
KEGG_KO:K07267	oprB; porin																															0.189066	0.0236437	162.547	21.0303	186.908	13.5822	18.2479	22.3376	1.3452	4.77215	27.3518	18.6822	38.1408	32.4312	26.5153
KEGG_KO:K18093	oprD; imipenem/basic amino acid-specific outer membrane pore [EC:3.4.21.-]																															0	0	0.282086	0	0	0	0	0.0678598	0	0	0	0	0.753987	0	0.0288418
KEGG_KO:K07277	SAM50, TOB55, bamA; outer membrane protein insertion porin family		Y	Y	Y																Y									Y	Y	125.633	114.77	406.261	54.3331	480.013	542.012	514.793	550.876	164.524	180.708	416.749	450.369	455.767	466.124	390.794
KEGG_KO:K17713	bamB; outer membrane protein assembly factor BamB																															3.00006	1.36281	139.044	7.22069	171.886	44.3565	52.8046	285.202	75.7124	69.5229	160.202	143.485	155.084	160.603	99.9673
KEGG_KO:K07287	bamC; outer membrane protein assembly factor BamC																															0.151572	0.0868769	47.8725	30.1449	40.1975	4.75474	5.33666	7.99338	6.51556	2.194	8.10314	12.2887	18.617	18.4165	8.92069
KEGG_KO:K05807	bamD; outer membrane protein assembly factor BamD																													Y		69.4413	79.9656	244.279	23.6506	275.848	221.299	217.464	353.996	44.4777	109.983	238.759	261.565	274.64	289.949	224.915
KEGG_KO:K06186	bamE, smpA; outer membrane protein assembly factor BamE																															1.03224	0.547643	44.65	0	42.9654	8.77869	7.23949	66.8754	6.39852	17.2762	39.4433	43.5038	55.4081	50.6004	28.1261
KEGG_KO:K07278	tamA; translocation and assembly module TamA																															1.12211	0.436148	185.103	70.0297	226.179	18.5041	17.4728	72.1005	5.93392	27.5738	50.0572	71.3541	119.989	227.667	36.5288
KEGG_KO:K09800	tamB; translocation and assembly module TamB																													Y		70.6598	79.5547	176.425	214.28	231.282	185.807	149.74	65.6196	11.3327	35.1543	59.7902	74.3579	120.748	218.059	56.949
KEGG_KO:K21449	ata, sadA, emaA; trimeric autotransporter adhesin																															12.3889	7.7355	176.849	142.349	83.2402	165.914	109.638	45.6113	28.6415	28.3942	43.9239	78.4038	118.984	39.6615	63.1464
KEGG_KO:K09774	lptA; lipopolysaccharide export system protein LptA																															10.2232	6.39236	38.3497	110.88	47.9659	34.4822	32.8515	68.9189	5.63411	17.5786	39.0345	44.1215	59.9369	60.9941	37.4517
KEGG_KO:K06861	lptB; lipopolysaccharide export system ATP-binding protein [EC:3.6.3.-]		Y	Y	Y														Y	Y	Y									Y		49.7131	44.8071	187.342	23.8624	215.932	185.485	193.11	304.372	57.8553	92.5047	209.017	232.572	239.586	262.895	202.576
KEGG_KO:K11719	lptC; lipopolysaccharide export system protein LptC																															2.27973	0.639002	53.2042	17.7097	51.328	13.0642	13.6648	142.522	4.89406	32.4834	69.3687	64.2474	81.9157	84.0912	41.7386
KEGG_KO:K04744	lptD, imp, ostA; LPS-assembly protein																				Y									Y		73.5862	55.1075	611.589	172.161	569.659	492.572	456.066	1003.6	29.043	267.599	591.201	609.709	651.948	721.145	481.58
KEGG_KO:K03643	lptE, rlpB; LPS-assembly lipoprotein																															0.776795	0.114285	26.4273	81.7084	26.962	6.60892	6.18777	60.4186	8.73739	14.1998	34.2391	31.7752	42.9097	49.4778	21.4632
KEGG_KO:K20543	bcsC; cellulose synthase operon protein C																															0.72819	0.165571	250.085	0	257.1	14.3938	17.7335	39.0191	13.8358	11.4089	40.4483	49.5645	61.6607	97.9405	32.1499
KEGG_KO:K20920	vpsM; polysaccharide biosynthesis protein VpsM																															0.107034	0.0365053	30.972	0	35.202	1.60308	1.64829	41.6193	3.8943	8.02829	14.8097	15.6508	9.92604	8.18322	4.06451
KEGG_KO:K15345	sseC; secreted effector protein SseC																															0	0	0	0	0	0	0	0	0	0	0	0.335573	0.0734952	0	0.129323
KEGG_KO:K24202	SNCG; gamma-synuclein																													Y
KEGG_KO:K06518	cidA; holin-like protein																															0	0	8.45899	0	2.64022	0.232391	0.0298681	0.279305	2.96696	0	0.157537	0.462052	2.25522	0	0.356131
Electrochemical potential-driven transporters [TC:2]
KEGG_KO:K11104	melB; melibiose permease																															0.410852	0.0856322	1.12349	0	1.65592	0.623094	0.809262	0.855863	0	0.603999	0.622473	1.34133	1.1098	0.163137	0.287179
KEGG_KO:K16139	uidB, gusB; glucuronide carrier protein																															0	0	0	0	0	0	0.0379614	0	0	0.0523066	0.150168	0.167787	0	0	0.129323
KEGG_KO:K16210	togT, rhiT; oligogalacturonide transporter																															2.16191	1.75368	4.07438	0	0.282599	18.8889	15.0481	0.499685	0	0.198228	0.569096	0.76304	1.22552	0.27841	0.637129
KEGG_KO:K16211	malY, malT; maltose/moltooligosaccharide transporter																															0.321016	0.0780595	63.7892	79.4756	62.9669	1.12744	1.75642	9.01017	3.96534	2.73478	6.48486	5.58955	7.20911	12.6191	3.47049
KEGG_KO:K16248	gutA, gutP; probable glucitol transport protein GutA																															0	0	0	0	0	0.023944	0	0	0	0.0339227	0.0324631	0	0	0	0.0838706
KEGG_KO:K11733	lysP; lysine-specific permease																															0	0.0258526	3.30706	90.2337	2.19968	1.48511	0.427558	0.489577	3.30948	0.112215	0.36243	0.269968	13.1656	0.295509	0.849661
KEGG_KO:K11734	aroP; aromatic amino acid transport protein AroP																															0	0.03451	3.39578	0.194275	1.06774	0.370054	0.298957	0	1.96344	0.0374481	0	0.300311	4.20943	0.262978	0.925869
KEGG_KO:K11735	gabP; GABA permease																															0	0	0.32245	80.2471	0.380207	0.0752977	0.116132	0.361994	0	0.053339	0	0.171098	7.79436	0.187286	1.25282
KEGG_KO:K11737	cycA; D-serine/D-alanine/glycine transporter																															0	0.0503974	0.743864	24.8249	0.389825	0.0772024	0.0595347	0.132554	1.70249	0	0	0.153498	2.7663	0	0.304225
KEGG_KO:K11738	ansP; L-asparagine permease																															0.0158264	0.0445316	1.55801	118.494	0.688906	0.136433	0.116901	0.0104112	5.4895	0	0.0102764	0.189455	0.331945	0.113116	0.0663744
KEGG_KO:K16234	hutT; histidine transporter																															0	0	2.8227	228.58	0.90772	0.749035	0.616127	0.20577	5.84212	0.0424478	0	0.136162	20.696	0.223566	1.04948
KEGG_KO:K02205	rocE, rocC; arginine/ornithine permease																															0	0	0	0	0.263287	0.0260712	0	0.393917	0	0.221618	0.247429	0.473931	0.103797	0	0.136982
KEGG_KO:K03756	potE; putrescine:ornithine antiporter																															0	0	0.690315	0	0.813965	0.0806004	0.165747	0	0	0.11419	0.437109	1.09888	0.962684	0.400949	0.56465
KEGG_KO:K03758	arcD, lysl, lysP; arginine:ornithine antiporter / lysine permease																															0	0.170358	2.87369	237.293	6.40036	0.37281	0.689982	0	2.42312	0	0	1.9484	0.742134	0.185455	0.130587
KEGG_KO:K03759	adiC; arginine:agmatine antiporter																															0	0	0.163103	0	0.961589	0.0571311	0.0783229	0	0	0.0269801	0	0.0865456	0.341184	0.0473667	0.0333529
KEGG_KO:K16238	eat, eutP; ethanolamine permease																															0	0.0139653	7.32895	0	14.6909	7.59451	12.8898	2.87971	0	1.30327	6.46798	11.5694	8.77272	7.28978	14.425
KEGG_KO:K20265	gadC; glutamate:GABA antiporter																															0.506763	0.800508	2.18805	83.5577	1.80599	0.434307	0.735501	2.52657	3.55818	0.868663	2.49386	1.68349	2.59366	0.95315	1.745
KEGG_KO:K19540	frlA; fructoselysine transporter																															0	0.00952986	0	0	0	0.0291971	0.0150102	0.160417	0	0.0206825	0.0989627	0.0663442	0.116242	0.108931	0.0255677
KEGG_KO:K06296	gerKB; spore germination protein KB									Y								Y														0.0975866	0.0271195	0	0	0	1.55788	1.65521	5.97735	0	0.926994	0.661811	1.03839	0.971711	0.0258325	0.0363794
KEGG_KO:K16263	yjeH; amino acid efflux transporter																															0	0	4.50442	0	1.5175	0	0.103002	0	0	0.0354815	0.0339548	0.227632	0.797672	0.124584	0.131587
KEGG_KO:K16264	czcD, zitB; cobalt-zinc-cadmium efflux system protein					Y	Y																									0.489711	0.47768	142.216	182.032	172.048	27.3185	38.2557	55.6415	25.0869	15.8695	54.3107	47.4094	50.4599	80.3621	40.1559
KEGG_KO:K13283	fieF; ferrous-iron efflux pump FieF																															0.390025	0.110852	6.98099	0	7.54548	6.14715	5.90147	67.5484	1.89207	14.0017	40.2899	45.763	47.3248	59.9758	18.3796
KEGG_KO:K16267	zipB; zinc and cadmium transporter																											Y				0.107454	0.0403134	13.3991	79.5822	17.0464	10.3131	13.7787	6.84253	2.67589	4.987	9.90766	17.9616	25.2832	19.8657	21.0906
KEGG_KO:K07238	TC.ZIP, zupT, ZRT3, ZIP2; zinc transporter, ZIP family		Y	Y														Y														1046.2	739.81	249.35	62.565	244.169	76.3255	85.3181	210.168	83.6884	191.033	235.476	126.459	152.65	128.281	80.932
KEGG_KO:K15726	czcA, cusA, cnrA; heavy metal efflux system protein																															2.53593	1.38409	855.424	1090.55	1080.99	58.5643	63.2849	380.467	51.2242	97.3194	292.178	215.493	456.818	370.844	164.29
KEGG_KO:K07787	cusA, silA; copper/silver efflux system protein																															3.11711	1.39219	713.876	212.131	804.415	77.8419	73.4222	207.008	26.0727	79.8666	234.929	253.447	352.862	577.305	131.102
KEGG_KO:K18902	bpeF; multidrug efflux pump																															0.0264943	0	10.6501	424.895	6.66332	2.69002	1.27857	0.697156	20.0289	0.0359535	0	1.84528	39.6059	4.86029	2.80009
KEGG_KO:K18296	mexD; multidrug efflux pump																															0	0	0.155545	8.32935	0	0	0.00373469	0.0399133	0.674523	0	0	0	1.56903	0	0.203568
KEGG_KO:K18299	mexF; multidrug efflux pump																															0.251401	0.120208	125.564	0	125.167	1.6573	2.84005	12.316	7.49684	2.38811	14.1538	9.97791	2.67876	10.0059	7.07035
KEGG_KO:K18307	mexI; multidrug efflux pump																															0	0	0	0	0.362329	0	0	0	0	0	0	0.0815265	0.285687	0.0892395	0
KEGG_KO:K18303	mexK; multidrug efflux pump																															0	0	1.19189	0	0.2279	0.0677011	0.0502742	0.00516624	0	0	0	0.00854648	0.18718	0	0.0131745
KEGG_KO:K18095	mexY, amrB; multidrug efflux pump																															0	0	4.55115	206.097	3.71517	2.08467	0.756516	0.673751	9.48849	0.115822	0	0.371528	34.7449	0.406677	1.28861
KEGG_KO:K19594	gesB, mexQ; gold/copper resistance efflux pump																															0	0	79.7124	267.385	10.4787	1.98091	1.13154	0.345513	1.16781	0.311828	0.0426301	2.14343	27.2901	2.65904	1.15645
KEGG_KO:K18138	acrB, mexB, adeJ, smeE, mtrD, cmeB; multidrug efflux pump																															1.16757	0.838786	600.987	245.717	567.582	73.954	70.2901	129.787	25.6288	39.8465	142.431	179.399	208.841	188.441	183.406
KEGG_KO:K21134	triC; multidrug efflux pump																															0	0.00840429	0.661584	0	1.56018	0.141617	0.132374	0.0353675	0	0	0.0349097	0.0292542	0.15377	0.768524	0.0225479
KEGG_KO:K18989	vexF; multidrug efflux pump																															0.572203	0.673479	137.511	0	67.3963	69.2196	69.481	158.847	11.3755	44.5799	82.1327	158.093	136.765	210.097	108.582
KEGG_KO:K18146	adeB; multidrug efflux pump																															0	0	0.731528	139.49	0.172512	0.0341649	0.0702568	0.0469279	3.4895	0.0242016	0	0.0776327	6.08694	0	0.837705
KEGG_KO:K18322	smeB; multidrug efflux pump																															0	0	0	0	0	0	0	1.46468	0	0.151072	1.15657	1.29227	0.919832	0.707265	0.249007
KEGG_KO:K19585	oqxB; multidrug efflux pump																															0	0	1.22684	14.7923	0.325484	0.0537168	0.272476	0.0688648	0.598523	0	0.771983	0.024412	3.11527	0.73039	1.19794
KEGG_KO:K07788	mdtB; multidrug efflux pump																															0.0682797	0.170775	33.6085	294.664	24.4376	8.30598	3.16055	3.68317	27.9341	0.185315	0.443353	1.93194	98.1644	2.11472	6.98714
KEGG_KO:K07789	mdtC; multidrug efflux pump																															0	0.183912	15.3823	229.845	6.40152	3.4864	1.91909	1.16093	11.1176	0.0997849	0.0477457	0.960256	53.699	0.613144	2.71379
KEGG_KO:K20466	mmpL11; heme transporter																															0	0.0450085	0.59051	0	2.08885	0.896315	0.42535	2.2729	2.56075	1.17217	0.93478	5.01339	10.2938	8.40303	1.56979
KEGG_KO:K03297	emrE, qac, mmr, smr; small multidrug resistance pump																															0.174183	0.0871302	52.2989	0	35.3826	17.952	17.6692	17.6459	3.09828	4.11285	17.4174	35.1814	29.5588	15.6861	51.1938
KEGG_KO:K11741	sugE; quaternary ammonium compound-resistance protein SugE																															0.0582875	0	46.8606	43.9071	50.18	1.61908	1.95177	6.59509	5.70235	1.89835	7.87222	6.72375	13.6701	10.1372	5.37795
KEGG_KO:K08978	TC.BAT1; bacterial/archaeal transporter family protein						Y																									0.0272185	0.0170192	3.12607	0	7.37204	4.19746	6.03145	1.79053	0	0.960344	3.74679	5.33172	6.53923	2.72353	6.9861
KEGG_KO:K15268	eamA; O-acetylserine/cysteine efflux transporter																															0.0883797	0.132629	56.9877	104.902	46.3358	33.9971	38.5072	16.6511	2.35809	5.34905	25.6633	45.9738	50.454	15.6655	62.626
KEGG_KO:K15269	pecM; probable blue pigment (indigoidine) exporter																															0	0	2.64932	85.7125	0.93716	0.216532	0.254444	6.79821	5.45716	0.964138	1.42592	1.96809	15.5174	4.84715	1.13769
KEGG_KO:K03298	TC.DME; drug/metabolite transporter, DME family																															0.277882	0.104252	94.3773	0	89.7785	2.60845	3.72198	10.7121	1.97714	3.05446	13.0995	6.35053	8.31863	9.99669	8.53081
KEGG_KO:K11939	rhtA; inner membrane transporter RhtA																															0.187287	0.140528	113.389	281.37	128.265	4.73597	2.87745	11.0884	6.66276	2.38905	9.97197	3.58716	17.6412	7.58536	7.72898
KEGG_KO:K15270	sam; S-adenosylmethionine uptake transporter																															0	0	2.79184	0	0.731538	0.651945	0.782052	0.547245	0	0.359194	0.392844	1.15221	1.73039	3.24312	1.20524
KEGG_KO:K05340	glcU; glucose uptake protein																															0.188916	0.0885938	11.6235	0	0.9137	32.7072	27.4897	2.17482	0	0.448638	1.96267	2.26147	4.23251	4.0507	2.37689
KEGG_KO:K02856	rhaT; L-rhamnose-H+ transport protein																															0.021627	0.00676146	1.41936	0	1.569	0.5386	0.841334	0.5264	0	0.205439	0.379157	1.22386	1.83505	2.83386	0.780035
KEGG_KO:K05786	rarD; chloramphenicol-sensitive protein RarD																															0.251116	0.157017	102.488	37.7145	104.045	30.1465	39.6321	38.8479	2.04725	9.99596	37.2308	48.7345	53.0285	37.7405	63.9968
KEGG_KO:K09936	TC.BAT2; bacterial/archaeal transporter family-2 protein			Y	Y													Y														0.49615	0.646316	8.14046	0	12.3982	7.92059	7.411	7.45245	0.73544	3.36644	7.62444	12.3285	24.1237	9.65331	6.10369
KEGG_KO:K12962	arnE; undecaprenyl phosphate-alpha-L-ara4N flippase subunit ArnE																															0	0	0	0	0	0	0	0	0	0	0	0	0	0	0
KEGG_KO:K09771	TC.SMR3; small multidrug resistance family-3 protein																															0.109289	0.0227787	13.1497	0	10.924	3.59409	5.09469	8.19594	0	2.17519	7.85329	8.08752	11.878	6.6829	3.54456
KEGG_KO:K06155	gntT; Gnt-I system high-affinity gluconate transporter																															0.158264	0	1.29834	0	1.5309	2.1223	2.64975	3.43568	0	0.966459	1.95251	3.78909	6.33714	7.72956	3.05322
KEGG_KO:K06156	gntU; Gnt-I system low-affinity gluconate transporter																															0.0462241	0	2.65444	0	9.38972	4.95887	7.67084	1.18591	0	0.376365	3.93186	5.08066	4.3628	1.59682	6.74631
KEGG_KO:K07084	yuiF; putative amino acid transporter																	Y														0.0786114	0.098308	0	0	3.80207	3.20015	2.51619	3.30965	0	1.76019	5.51274	2.99422	0.749458	3.74571	4.35189
KEGG_KO:K03299	TC.GNTP; gluconate:H+ symporter, GntP family																	Y														0.149362	0.0350222	15.7759	189.535	33.5913	24.0529	30.7991	9.70272	3.32097	3.14166	19.033	23.2031	33.5701	11.5649	27.1235
KEGG_KO:K02526	kdgT; 2-keto-3-deoxygluconate permease																															0	0.00775043	1.4236	0	1.07909	0.486779	0.109867	0.0326159	0	0.0168206	0.0160968	0	0.141806	0.0885915	0.0415873
KEGG_KO:K07791	dcuA; anaerobic C4-dicarboxylate transporter DcuA																															0	0.153522	4.69982	380.273	4.74999	0.470353	0.483617	0.0538386	7.27884	0	0.0531416	1.7813	1.63854	0.194982	0.205943
KEGG_KO:K07792	dcuB; anaerobic C4-dicarboxylate transporter DcuB																															0	0	0	0	0	0	0	0.0517134	0	0.106678	0.153132	0.342197	0.524621	0	0
KEGG_KO:K00427	lldP, lctP; L-lactate permease																															0	0	0.470707	0	0	0	0.00706364	0.0943629	0.382729	0	0	0	1.46329	0	0.156414
KEGG_KO:K02550	glcA; glycolate permease																															0	0	0.0599173	0	0.211949	0.0839505	0.237374	0.0192187	0	0	0	0.09538	0.181043	0.0174006	0.122525
KEGG_KO:K03303	lctP; lactate permease								Y	Y												Y					Y			Y		1041.05	1049.15	352.54	500.483	256.203	685.459	577.052	208.476	68.1144	128.806	215.723	163.219	218.708	45.4465	77.92
KEGG_KO:K05020	opuD, betL; glycine betaine transporter																															0	0	0	0	1.45693	1.73121	1.53281	2.90638	0	1.22635	2.73836	4.15237	2.20177	0.358833	1.34757
KEGG_KO:K02168	betT, betS; choline/glycine/proline betaine transport protein																															0.359908	0.135025	218.489	105.785	229.077	9.2217	13.2036	22.7053	7.36215	6.00738	30.0766	22.2861	26.6608	26.238	24.8148
KEGG_KO:K03304	tehA; tellurite resistance protein																															0.893818	0.441225	3.28035	0	4.55051	4.84396	2.43237	144.521	15.4804	32.3343	61.7639	62.0993	73.5531	100.364	19.4532
KEGG_KO:K07300	chaA, CAX; Ca2+:H+ antiporter																															0.0389216	0	17.8807	15.0705	26.7309	11.5944	14.6429	5.7353	1.7308	1.84862	19.2577	15.2484	29.3885	30.5074	29.382
KEGG_KO:K07301	yrbG; cation:H+ antiporter	Y	Y	Y	Y	Y	Y	Y	Y	Y					Y	Y	Y	Y	Y	Y	Y		Y			Y	Y	Y	Y	Y	Y	1757.14	1735.94	590.63	30.8799	586.694	1009.36	920.661	713.508	120.396	342.414	589.856	522.279	517.604	455.388	415.364
KEGG_KO:K16331	ylnA, cysP; sulfate permease																															0	0	0	0	0	0.234534	0.434066	1.09531	0	0.0664551	0.254383	0.213172	1.21388	0.466679	0
KEGG_KO:K14392	panF; sodium/pantothenate symporter																															0	0	11.0532	0	26.0662	12.9736	21.7202	4.99149	1.89207	1.78029	14.4583	18.2897	13.5214	15.7965	25.9337
KEGG_KO:K11928	putP; sodium/proline symporter																															0.226401	0.157293	67.6886	67.1197	138.213	78.406	108.092	33.8578	4.6983	11.3676	63.3108	91.1064	103.461	56.0958	119.806
KEGG_KO:K20989	DUR3; urea-proton symporter																															0.123823	0.038712	180.305	0	44.3168	96.1283	74.9373	35.5959	344.142	15.6269	41.9692	106.588	88.1828	21.2399	148.001
KEGG_KO:K14393	actP; cation/acetate symporter								Y	Y					Y				Y												Y	38.1055	49.8398	381.34	493.185	371.416	265.893	260.009	870.782	563.755	248.762	545.804	452.743	502.835	475.701	258.08
KEGG_KO:K11102	gltP, gltT; proton glutamate symport protein																															0	0	1.35831	0	0.800806	1.03087	0.869692	0.217841	0	0.112344	0.358368	0.420436	1.21021	0.262978	0.648109
KEGG_KO:K11103	dctA; aerobic C4-dicarboxylate transport protein																															0	0	34.1947	140.365	17.4719	6.92039	3.2841	3.47321	22.8606	0.282821	1.26304	1.96564	111.931	1.82059	6.99247
KEGG_KO:K07862	sstT; serine/threonine transporter																															0.076205	0.0190597	29.8825	0	19.9027	1.56204	1.06573	1.36354	0	0.496379	2.01884	2.48791	3.19667	2.03339	2.19882
KEGG_KO:K03312	gltS; glutamate:Na+ symporter, ESS family																															0.227909	0.10179	6.67743	0	9.13326	12.3808	14.4615	4.66914	0.289567	2.2975	6.59593	9.49572	15.7063	17.3752	11.2515
KEGG_KO:K03313	nhaA; Na+:H+ antiporter, NhaA family					Y	Y																									1.97971	1.23787	439.661	701.341	388.468	156.306	146.857	229.673	121.992	65.3399	177.394	246.989	335.147	368.223	310.877
KEGG_KO:K03314	nhaB; Na+:H+ antiporter, NhaB family																															0.0974761	0.0253957	41.3157	2.28745	41.6445	2.09298	2.096	4.72374	3.75669	1.13538	5.58034	7.40782	5.43645	7.50874	4.56499
KEGG_KO:K03315	nhaC; Na+:H+ antiporter, NhaC family																Y	Y														1.28139	0.600918	409.707	0	476.586	33.1698	46.2833	101.069	13.3907	28.4741	80.3325	74.7438	69.6333	95.9344	67.4976
KEGG_KO:K18218	tet35; tetracycline resistance efflux pump																	Y														0	0	0	0	0.349193	0	0.106659	0	0	0.048988	0.0937604	1.02142	1.10132	0	0
KEGG_KO:K24160	NHA1, SOD2; sodium/hydrogen antiporter						Y
KEGG_KO:K11105	cvrA, nhaP2; potassium/hydrogen antiporter																															0.445302	0.324844	331.823	144.208	232.961	105.673	80.2564	55.1695	19.142	18.2293	65.3464	123.654	96.5116	41.0214	176.11
KEGG_KO:K11745	kefC; glutathione-regulated potassium-efflux system ancillary protein KefC																															0	0	0.701719	32.5645	0.445529	0.0630245	0.0648019	0.0259706	1.28742	0.00892899	0.0170896	0.057284	1.40515	0	0.209723
KEGG_KO:K11746	kefF; glutathione-regulated potassium-efflux system ancillary protein KefF																															0	0	0.776433	0	0.228877	0.317294	0.163121	0.0933913	0	0	0	0	4.64694	0	0.277853
KEGG_KO:K11747	kefB; glutathione-regulated potassium-efflux system protein KefB																															0.065176	0.0543375	1.96049	103.698	3.36242	1.24857	0.83446	1.715	0.19322	0.648602	1.04389	1.84413	6.37939	20.8071	1.42138
KEGG_KO:K11748	kefG; glutathione-regulated potassium-efflux system ancillary protein KefG																															0.0591532	0	0	0	0	0.113319	0.116515	0	0	0	0.0768186	0.514989	0.563948	0	0.198466
KEGG_KO:K03498	trkH, trkG, ktrB; trk system potassium uptake protein	Y	Y	Y	Y	Y	Y		Y	Y					Y	Y	Y	Y		Y	Y									Y		330.199	310.132	657.184	225.947	706.537	742.546	736.111	801.812	167.83	273.233	609.103	646.05	639.745	577.68	635.025
KEGG_KO:K03499	trkA, ktrA; trk system potassium uptake protein	Y	Y	Y	Y	Y	Y	Y	Y	Y					Y	Y	Y	Y			Y									Y	Y	392.81	385.804	625.562	936.248	734.085	915.708	879.233	896.089	346.801	288.838	672.043	686.107	684.81	589.884	644.35
KEGG_KO:K10974	codB; cytosine permease																															0	0	3.72065	0	5.56823	4.27735	4.75875	2.61632	0.620561	1.18358	5.23286	5.92275	4.42366	3.11687	9.07149
KEGG_KO:K10975	allP; allantoin permease																															0	0	0	0	0	0.0358785	0	0	0	0	0	0	0	0	0
KEGG_KO:K02824	uraA, pyrP; uracil permease																	Y														0.111067	0.0462984	1.74637	0	1.52201	0.904273	0.820389	11.8728	2.14024	3.98154	9.1229	4.57287	3.65313	6.50495	2.40665
KEGG_KO:K16345	xanP; xanthine permease XanP																															0.718991	0.321121	194.083	0	270.246	36.2706	65.1793	37.5679	20.4016	10.3144	45.5294	46.6486	40.4097	35.4823	36.8737
KEGG_KO:K06901	pbuG, azgA, ghxP, ghxQ, adeQ; adenine/guanine/hypoxanthine permease																Y	Y														1.49362	0.933926	515.101	893.382	425.657	195.01	189.872	186.081	758.203	55.0376	216.198	267.696	302.32	125.914	359.462
KEGG_KO:K11535	nupC; nucleoside transport protein																															0	0	0	0	0	0	0	0.195048	0	0.201179	0.192523	0.451733	0.169604	0	0.198959
KEGG_KO:K16324	psuT; putative pseudouridine transporter																															0	0	0	0	1.08022	0	0.329944	0	0	0	0	0.243056	0.21293	0	0.187337
KEGG_KO:K03834	tyrP; tyrosine-specific transport protein																															68.3627	86.3841	52.4823	0	4.09144	246.276	204.951	18.4338	0	20.5917	26.8464	18.2969	23.7916	1.25962	2.66085
KEGG_KO:K03835	mtr; tryptophan-specific transport protein																															0	0	0	0	0	0.0572263	0.02942	0	0	0	0	0.650174	0.45567	0.0711685	0.0501127
KEGG_KO:K03837	sdaC; serine transporter																															0	0	0	0	0	0.0585435	0.0601945	0.763929	0	0.0829414	0.75404	0.598625	0.874048	0.0728067	0
KEGG_KO:K24200	OCA2; P protein										Y
KEGG_KO:K05782	benE; benzoate membrane transport protein																															0.162203	0.118326	134.839	70.6084	117.414	5.64494	7.40161	14.3693	1.92346	3.59519	16.9919	17.5929	17.4227	17.2608	12.2447
KEGG_KO:K09477	citT; citrate:succinate antiporter																															0	0	3.19299	0	6.40036	2.08773	3.94823	0.76812	0	0.422542	2.83053	3.2191	2.44904	1.48364	5.02759
KEGG_KO:K11106	ttdT; L-tartrate/succinate antiporter																															0	0	0.296147	0	2.09516	0.0345778	1.13769	0	0	0	0.0468802	1.3357	0.0688324	0.172008	0.908387
KEGG_KO:K07240	chrA; chromate transporter																Y	Y														0.55096	0.22608	73.7304	119.757	108.088	20.9775	25.4691	44.92	9.64708	11.8459	32.6222	38.7481	93.7932	48.936	35.0356
KEGG_KO:K07241	hoxN, nixA; nickel/cobalt transporter (NiCoT) family protein																															0	0	0.365764	0	3.45024	1.02495	1.14167	0.41062	0	0.0605039	0.579006	1.35857	1.78528	0.531108	1.34631
KEGG_KO:K03321	TC.SULP; sulfate permease, SulP family										Y			Y														Y				6.04763	2.94282	386.097	237.084	440.395	139.328	154.858	631.69	133.598	153.216	348.95	397.163	526.857	651.962	274.208
KEGG_KO:K03322	mntH; manganese transport protein																															0	0.0827857	6.78842	175.466	7.36402	2.85339	3.81401	16.287	6.18197	6.19855	10.4452	7.06006	25.6236	13.8788	7.27397
KEGG_KO:K11688	dctP; C4-dicarboxylate-binding protein DctP																															0.47637	0.273042	18.8885	133.029	14.9759	18.1755	16.9678	51.4976	33.8938	13.5215	21.7037	45.1017	50.4871	72.1616	27.0375
KEGG_KO:K11689	dctQ; C4-dicarboxylate transporter, DctQ subunit																															0.0599445	0.037482	0.819605	0	1.73954	0.9761	0.491974	10.3053	0	2.2777	3.78852	5.87113	8.99149	14.4717	2.04473
KEGG_KO:K11690	dctM; C4-dicarboxylate transporter, DctM subunit					Y																										0.429303	0.313173	17.0223	347.818	15.2265	17.9218	16.0313	47.5391	9.86348	15.7781	25.7848	40.8013	56.8906	69.7196	27.9671
KEGG_KO:K21393	yiaN; TRAP-type transport system large permease protein																															0	0	1.69985	0	3.0065	1.19084	0.782267	0.408924	2.14999	0.234321	0.0896957	3.15691	4.80693	0.905033	1.91181
KEGG_KO:K21394	yiaM; TRAP-type transport system small permease protein																															0	0	0.916119	0	1.5123	0.770148	0.725878	0.499541	1.19182	0.121234	0.406062	0.875	1.27758	0.691731	1.08656
KEGG_KO:K21395	yiaO; TRAP-type transport system periplasmic protein																	Y	Y													0.0277882	0.0173754	11.3982	77.8609	20.1598	12.0308	13.3006	4.60658	3.45999	2.03631	7.9752	15.5437	15.9485	8.0106	15.1503
KEGG_KO:K03324	yjbB; phosphate:Na+ symporter									Y								Y			Y											25.0511	21.8333	146.117	78.2574	145.641	133.906	136.673	500.37	34.7589	142.153	239.084	248.077	252.085	287.269	146.657
KEGG_KO:K01551	arsA, ASNA1, GET3; arsenite/tail-anchored protein-transporting ATPase [EC:7.3.2.7 7.3.-.-]																															0.0466755	0.0291852	22.2087	191.244	15.8024	51.4589	45.785	9.27285	0	3.42036	9.88019	19.81	27.5004	12.2321	16.9913
KEGG_KO:K03893	arsB; arsenical pump membrane protein																															0.0146793	0.0183573	2.89016	0	3.97583	1.33575	0.737308	1.95062	0.783325	1.19521	1.77287	3.89785	8.31291	28.3275	2.01928
KEGG_KO:K03325	ACR3, arsB; arsenite transporter					Y	Y			Y																						0.0714792	0.104287	46.7157	1.76126	49.0911	7.85078	11.5216	11.7084	2.64883	2.94231	11.6496	12.8868	11.971	16.9726	15.6483
KEGG_KO:K03326	TC.DCUC, dcuC, dcuD; C4-dicarboxylate transporter, DcuC family																	Y														0.0976753	0.10179	0	0	0	0.561348	0.0320654	2.87002	0	1.54639	1.43757	0.708636	0.807046	0.0775679	0.218475
KEGG_KO:K00341,KEGG_KO:K05559																																0.306989	0.147656	1.64666	0	1.14212	0.723811	0.604681	87.0084	7.45577	17.4808	44.2981	39.987	39.4884	26.0201	7.72488
KEGG_KO:K05559	phaA; multicomponent K+:H+ antiporter subunit A													Y																		1.89058	0.656742	10.5425	43.6699	10.6379	6.26116	6.15783	224.319	157.264	55.822	115.201	69.1994	66.1829	126.617	40.7742
KEGG_KO:K00340,KEGG_KO:K05560																																0.0601962	0	0	0	0	0.0576587	0.118569	2.13835	1.07074	0.326751	0.938077	0.262035	0.516503	1.36242	0.100983
KEGG_KO:K05560	phaC; multicomponent K+:H+ antiporter subunit C																															0.314446	0.0536226	1.40705	0	0.553029	0.438096	0.563063	41.7092	13.7288	8.99974	20.4547	16.6743	15.9158	19.6139	6.76162
KEGG_KO:K00342,KEGG_KO:K05561																																0.802893	0.23625	5.81174	0	3.6548	1.13095	1.16285	181.504	8.82092	36.7242	100.096	80.2823	76.3653	53.2217	15.1328
KEGG_KO:K05561	phaD; multicomponent K+:H+ antiporter subunit D																															0.915657	0.364344	2.42113	26.2645	2.63521	2.276	1.49802	66.169	34.8628	16.9339	33.2753	19.7481	20.3739	36.5082	12.3393
KEGG_KO:K05562	phaE; multicomponent K+:H+ antiporter subunit E																															2.25406	1.53065	2.58483	0	1.40669	2.18226	1.79027	59.7584	7.11348	13.9127	32.7029	28.8028	24.6321	33.3756	11.4659
KEGG_KO:K05563	phaF; multicomponent K+:H+ antiporter subunit F																															0.761845	0.200575	0.328942	0	0.387863	0.729731	1.46113	32.3913	1.06984	6.96485	19.6831	18.8507	18.3491	19.9654	8.13911
KEGG_KO:K05564	phaG; multicomponent K+:H+ antiporter subunit G																															1.3989	0.364459	5.73803	0	1.69146	0.949119	0.91848	92.7914	21.7726	19.6953	42.9187	37.5515	36.787	38.0491	17.5028
KEGG_KO:K05565	mnhA, mrpA; multicomponent Na+:H+ antiporter subunit A															Y				Y												248.476	191.169	6.23279	0	14.6984	121.895	96.8651	132.719	16.5857	71.4212	97.3647	69.2266	74.0135	54.1374	24.6218
KEGG_KO:K05566	mnhB, mrpB; multicomponent Na+:H+ antiporter subunit B	Y	Y		Y			Y	Y	Y					Y	Y	Y	Y			Y									Y		125.477	119.679	31.9306	0	37.3868	119.797	110.255	79.034	23.2392	42.5876	62.9177	60.6039	76.4468	47.1431	44.7932
KEGG_KO:K05567	mnhC, mrpC; multicomponent Na+:H+ antiporter subunit C	Y	Y		Y					Y						Y	Y	Y		Y	Y									Y		105.555	95.7411	15.3263	24.9349	13.1772	45.0354	42.5872	65.2902	9.69247	29.3667	44.4292	42.6954	46.3834	36.9056	27.2926
KEGG_KO:K05568	mnhD, mrpD; multicomponent Na+:H+ antiporter subunit D	Y	Y		Y				Y	Y					Y	Y	Y	Y		Y	Y									Y		1327.03	1446.18	388.84	3.02929	416.227	1587.82	1366.75	1018.37	171.918	494.132	777.415	674.163	754.507	539.856	500.405
KEGG_KO:K05569	mnhE, mrpE; multicomponent Na+:H+ antiporter subunit E	Y	Y		Y			Y	Y	Y					Y	Y	Y	Y		Y	Y									Y		197.707	213.029	21.9428	0	22.0043	107.293	89.1218	124.846	70.9215	53.1568	75.1845	57.7267	64.5851	62.9499	38.7482
KEGG_KO:K05570	mnhF, mrpF; multicomponent Na+:H+ antiporter subunit F	Y			Y			Y	Y	Y					Y	Y	Y	Y			Y									Y		44.8085	46.78	6.58375	0	6.03792	17.9366	16.7738	33.2015	11.1029	13.3109	20.6705	22.0283	22.8685	21.4568	13.3883
KEGG_KO:K05571	mnhG, mrpG; multicomponent Na+:H+ antiporter subunit G	Y			Y			Y	Y	Y					Y	Y	Y	Y		Y	Y									Y		70.8708	48.2286	8.51113	0	8.30537	39.1332	38.7217	42.4557	14.6361	19.1279	28.433	23.9824	30.2871	22.1603	20.6452
KEGG_KO:K16694	tuaB; teichuronic acid exporter																															0	0	0.278479	0	0	0.13006	0.100296	0.267969	0	0.322458	0.176334	0.22165	0.711985	0.646986	0.0569462
KEGG_KO:K16695	wzxC; lipopolysaccharide exporter									Y																						0	0	0	0	0.158441	0	0.112921	0.0754257	0	0	0.521145	0	0.0312317	0.604859	0.604512
KEGG_KO:K06409	spoVB; stage V sporulation protein B																Y	Y														0.867487	0.507426	0.229566	0	0	14.0452	14.8272	20.0653	0	6.91133	6.46859	4.32434	3.25479	0.866689	0.844991
KEGG_KO:K19418	epsK; membrane protein EpsK																															0	0	0	0	0	0	0.0230294	0	0	0	0	0	0	0.389964	0
KEGG_KO:K03980	murJ, mviN; putative peptidoglycan lipid II flippase		Y	Y	Y				Y	Y								Y		Y	Y	Y		Y	Y	Y	Y	Y	Y	Y	Y	1038.29	1119.69	574.793	265.887	478.709	921.889	839.634	890.992	83.3953	322.313	613.76	598.514	603.981	548.017	435.857
KEGG_KO:K13936	mdcF; malonate transporter and related proteins				Y
KEGG_KO:K24180	mleP; malate permease and related proteins	Y		Y	Y
KEGG_KO:K03549	kup; KUP system potassium uptake protein																															0	0.0654567	11.7777	245.941	9.25822	5.35735	2.07671	0.728	0.26601	0.101471	0.427261	1.10668	26.519	0.819462	2.78473
KEGG_KO:K06895	lysE, argO; L-lysine exporter family protein LysE/ArgO																															0.136951	0.128448	90.4411	35.6731	88.0948	9.90392	12.0378	31.712	17.0521	8.73475	23.565	23.3988	35.383	32.9537	28.6604
KEGG_KO:K05834	rhtB; homoserine/homoserine lactone efflux protein																															0.0272185	0.0340383	4.46582	63.0429	1.57972	0.547495	0.536128	0.60878	1.45245	0.0369363	1.02506	1.06634	16.0367	1.62115	2.3287
KEGG_KO:K11249	eamB; cysteine/O-acetylserine efflux protein																															0	0	0	0	0	0	0	0	0	0	0	0.129067	0.11307	0	0
KEGG_KO:K11250	leuE; leucine efflux protein																															0	0	2.7535	36.3894	1.94803	0.707291	0.462787	0.176639	0.597028	0.273287	0	2.1916	12.5437	0.159929	0.337838
KEGG_KO:K06600	chpE; chemosensory pili system protein ChpE																															0	0	0.155348	0	0	0	0	0.124571	0	0	0.172142	0.0412154	0.505498	0	0
KEGG_KO:K07793	tctA; putative tricarboxylic transport membrane protein									Y								Y														9.30906	5.03886	834.35	174.6	1151.8	619.774	873.639	347.23	22.8606	105.586	499.623	765.39	635.952	374.379	837.814
KEGG_KO:K07794	tctB; putative tricarboxylic transport membrane protein																															0.22784	0.0949756	24.0908	28.5156	41.8744	15.3008	24.2341	11.8906	1.57605	3.77893	15.4516	23.3071	23.5558	18.5159	24.4618
KEGG_KO:K07795	tctC; putative tricarboxylic transport membrane protein																															0.178676	0.0977568	42.8744	56.7621	57.4675	24.0243	42.6948	15.2801	26.4188	4.81905	24.5087	34.9514	36.7943	19.5813	36.3434
KEGG_KO:K15547	mdtO; multidrug resistance protein MdtO																															0	0	2.75231	0	1.2482	0.939351	0.711673	0.407452	3.21338	0.0700434	0.0670296	0.280852	13.7292	0.307423	0.606115
KEGG_KO:K03548	perM; putative permease																															0.34907	0.184687	114.105	0	99.7391	17.7466	20.6006	20.1368	6.20909	4.88273	24.2001	37.4032	35.0713	40.8779	31.0361
KEGG_KO:K23675	fmnP, ribU; riboflavin transporter																	Y
KEGG_KO:K16789	thiT; thiamine transporter																	Y														0.12361	0.0901722	1.01405	0	0.996406	1.08533	0.852167	3.06286	2.56516	2.29247	3.34426	2.19714	1.21774	0.687144	1.52066
KEGG_KO:K09125	yhhQ; queuosine precursor transporter							Y																				Y			Y	25.363	31.3718	84.1357	55.011	78.735	101.666	98.5692	79.5895	22.0071	26.7747	65.1137	105.516	108.268	86.2555	107.927
KEGG_KO:K22736	VIT; vacuolar iron transporter family protein					Y	Y																					Y			Y
KEGG_KO:K05595	marC; multiple antibiotic resistance protein	Y																														0.719334	0.412302	58.3559	115.069	51.993	29.1682	28.7313	37.7511	5.33132	8.89387	25.9747	32.226	40.2331	45.8906	32.8833
KEGG_KO:K03588	ftsW, spoVE; cell division protein FtsW		Y	Y	Y				Y	Y							Y		Y		Y	Y		Y	Y	Y		Y	Y	Y	Y	1093.98	1206.85	630.983	170.363	569.174	944.811	851.698	870.79	114.308	301.409	629.692	670.608	682.453	634.536	509.465
KEGG_KO:K23541	TMEM165, GDT1; Ca2+/H+ antiporter, TMEM165/GDT1 family				Y																									Y
KEGG_KO:K07243	FTR, FTH1, efeU; high-affinity iron transporter																															0.169598	0.0674837	60.8386	127.538	56.9713	26.2576	24.0068	14.5443	12.4783	4.03807	22.1848	33.4231	47.2427	15.2806	42.987
KEGG_KO:K07224	efeO; iron uptake system component EfeO																															0	0	0.169008	0	0	0.0789328	0.0608691	0	0	0	0	0.0448396	0.0392819	0.147245	0.0691209
KEGG_KO:K16301	efeB; deferrochelatase/peroxidase EfeB [EC:1.11.1.-]																															0	0	1.61225	0	0.380207	0.263542	0.270974	0	0	0	0	0.513295	0.299783	0.0936428	0.131875
KEGG_KO:K07230	p19, ftrA; periplasmic iron binding protein																															0	0	1.04653	0	0.822655	1.62922	0.92134	0.307704	0	0.173114	0.828328	0.97179	1.13512	0.354576	2.14004
KEGG_KO:K08970	rcnA; nickel/cobalt transporter (NicO) family protein																															0	0	0.22903	0	0.270054	0.133706	0.0824861	0.495868	0	0.568284	0.217533	0.243056	0.159698	0.0332563	0.0702514
KEGG_KO:K15383	K15383; MtN3 and saliva related transmembrane protein																															228.045	164.89	27.2501	0	12.4955	23.1115	19.4468	23.1261	1.64125	19.7836	20.1306	26.8102	26.83	16.4869	25.3079
KEGG_KO:K03832	tonB; periplasmic protein TonB																													Y	Y	116.245	120.582	416.767	360.996	459.27	454.475	421.7	666.419	156.24	202.42	413.83	527.717	651.971	948.851	379.131
KEGG_KO:K03640	pal; peptidoglycan-associated lipoprotein																													Y	Y	25.9463	25.7327	121.958	23.5976	192.738	122.539	141.583	332.261	1280.5	87.2664	188.707	192.857	199.252	189.29	145.366
KEGG_KO:K03646	tolA; colicin import membrane protein																															16.0524	13.9481	48.0484	29.1433	58.5784	39.3571	29.5358	137.112	8.84252	32.9452	65.7316	59.5287	68.4195	78.4684	34.0251
KEGG_KO:K03641	tolB; TolB protein		Y	Y	Y	Y	Y												Y		Y									Y	Y	61.4469	52.0703	478.076	186.1	585.341	342.047	370.43	568.322	321.188	163.373	391.315	411.898	417.104	417.151	388.695
Primary active transporters [TC:3]
KEGG_KO:K17768	TOM70; mitochondrial import receptor subunit TOM70						Y
KEGG_KO:K15987	hppA; K(+)-stimulated pyrophosphate-energized sodium pump		Y		Y	Y									Y			Y								Y				Y		75.0537	69.7725	402.787	531.52	381.905	635.893	614.74	170.381	355.711	80.7728	265.576	375.478	340.282	218.795	432.91
KEGG_KO:K20509	madB, oadB, gcdB, mmdB; carboxybiotin decarboxylase [EC:7.2.4.1]						Y										Y	Y
KEGG_KO:K01571	oadA; oxaloacetate decarboxylase (Na+ extruding) subunit alpha [EC:7.2.4.2]		Y		Y				Y								Y	Y												Y	Y	430.751	425.239	559.845	0	532.333	830.184	699.617	422.692	330.039	241.056	422.902	338.64	302.283	176.217	141.304
KEGG_KO:K01573	oadG; oxaloacetate decarboxylase (Na+ extruding) subunit gamma																															0.330603	0.0590625	39.9073	0	30.6089	1.58334	1.86056	9.50708	19.7421	3.01228	9.75201	10.485	6.75401	19.3533	5.70453
KEGG_KO:K01604	mmdA; methylmalonyl-CoA decarboxylase subunit alpha [EC:7.2.4.3]							Y									Y	Y
KEGG_KO:K23351	gcdC, mmdC; glutaconyl-CoA/methylmalonyl-CoA decarboxylase subunit gamma						Y										Y	Y
KEGG_KO:K23352	gcdD, mmdD; glutaconyl-CoA/methylmalonyl-CoA decarboxylase subunit delta																	Y
KEGG_KO:K01615	gcdA; glutaconyl-CoA decarboxylase subunit alpha [EC:7.2.4.5]																															0.140576	0.012557	1.31798	0	0.777029	10.9644	11.2736	0.528432	0.178607	0.926574	1.48654	0.961601	1.64654	0.430599	1.31388
KEGG_KO:K13929	mdcA; malonate decarboxylase alpha subunit [EC:2.3.1.187]																															0	0	0.578886	0	0.910103	0.630841	0.254819	0.309466	0.41839	0	0	0.358363	16.9531	0.112076	0.591882
KEGG_KO:K13931	mdcC; malonate decarboxylase delta subunit																															0	0	0	0	0	0.0380241	0	0.0522288	0	0	0	0	2.27078	0	0
Transmembrane electron carriers [TC:5]
KEGG_KO:K06196	ccdA; cytochrome c-type biogenesis protein									Y						Y	Y													Y		25.845	25.9626	32.3563	14.7622	25.4347	30.6216	29.7315	51.5854	26.7898	25.7679	42.4026	44.5885	48.6768	36.3574	42.7424
KEGG_KO:K08344	scsB; suppressor for copper-sensitivity B																															0	0.0181345	30.6922	0	7.29408	14.3899	9.74004	7.9749	0	3.06984	10.6211	16.9171	13.7697	4.35303	20.7749
KEGG_KO:K00370	narG, narZ, nxrA; nitrate reductase / nitrite oxidoreductase, alpha subunit [EC:1.7.5.1 1.7.99.-]																															0.734655	0.797131	108.306	524.806	50.3716	19.6411	25.8343	114.737	512.138	24.7771	28.0042	47.4051	79.5569	134.821	25.1923
KEGG_KO:K00371	narH, narY, nxrB; nitrate reductase / nitrite oxidoreductase, beta subunit [EC:1.7.5.1 1.7.99.-]																															0.509188	0.403286	58.2022	312.825	32.8361	10.4048	15.2449	64.9379	394.592	12.668	16.4872	28.8884	48.3503	79.822	16.7422
KEGG_KO:K00374	narI, narV; nitrate reductase gamma subunit [EC:1.7.5.1 1.7.99.-]								Y	Y																				Y		0.0864612	0.0756872	8.08598	31.0432	2.84358	1.57352	1.20916	12.3537	2.1531	2.98019	2.26809	4.21531	8.34187	17.5913	2.55277
KEGG_KO:K07306	dmsA; anaerobic dimethyl sulfoxide reductase subunit A [EC:1.8.5.3]																															0.0900674	0.150179	5.29531	39.4185	3.33971	1.48098	1.72972	2.66623	6.54181	1.1815	2.24183	2.87514	4.0644	7.47448	2.56859
KEGG_KO:K07307	dmsB; anaerobic dimethyl sulfoxide reductase subunit B																															0.0826916	0.155116	2.3743	8.73229	0.799883	0.475235	0.936555	0.815962	2.20632	0.392752	0.590626	0.539936	1.97089	3.0536	0.624241
KEGG_KO:K07308	dmsC; anaerobic dimethyl sulfoxide reductase subunit C																															0	0.0834794	2.46431	43.2354	0.968573	0.83122	0.788918	0.570869	1.78108	0.0905868	0.303412	1.30761	1.46375	0.636143	0.671902
KEGG_KO:K00184	dmsB; dimethyl sulfoxide reductase iron-sulfur subunit																															52.6399	35.5902	304.009	117.087	822.358	484.335	671.731	200.653	143.61	65.2984	276.586	414.002	415.183	469.905	365.552
KEGG_KO:K00185	dmsC; dimethyl sulfoxide reductase membrane subunit																															11.991	10.7283	26.9223	0	59.0125	64.2385	70.2849	14.5805	12.4232	6.29189	24.2267	35.2742	34.5122	34.3213	34.8954
KEGG_KO:K07811	torA; trimethylamine-N-oxide reductase (cytochrome c) [EC:1.7.2.3]																															0	0	0	0	0	0.0728997	0	0	0	0	0	0.993896	1.16094	0	0.255351
KEGG_KO:K03532	torC; trimethylamine-N-oxide reductase (cytochrome c), cytochrome c-type subunit TorC																															0.0378131	0.0236437	0	0	0	0.144877	0	1.34324	0	0.307881	0.491055	1.06991	1.0094	0.990954	0.253735
KEGG_KO:K03533	torD; TorA specific chaperone																															0	0	0.636524	0	0	0.0557399	0.0191039	0.153125	0	0.0789694	0.050381	0.168876	0.406849	0.0462133	0
KEGG_KO:K07812	torZ; trimethylamine-N-oxide reductase (cytochrome c) [EC:1.7.2.3]																															0.0312799	0.0391173	33.1026	0	21.4827	38.1708	31.7921	22.7582	6.12032	7.68304	28.3537	47.1801	35.4874	26.8279	47.1217
KEGG_KO:K08351	bisC; biotin/methionine sulfoxide reductase [EC:1.-.-.-]																															0.0454332	0.0284084	37.2718	0	27.4675	26.6331	29.1963	8.93638	1.41425	3.91504	17.7299	30.259	26.292	15.5326	34.3358
KEGG_KO:K08352	phsA, psrA; thiosulfate reductase / polysulfide reductase chain A [EC:1.8.5.5]																															0.478915	0.179673	2.35731	0	1.62141	1.74316	1.93382	40.5781	2.98155	14.2978	17.974	11.5702	10.5927	110.39	5.3025
KEGG_KO:K08355	aoxA; arsenite oxidase small subunit [EC:1.20.2.1 1.20.9.1]																															0	0	1.32915	0	0.783614	0.737152	0.877615	4.90278	0	0.934426	1.68324	1.76318	3.32099	6.94798	1.49489
KEGG_KO:K08356	aoxB; arsenite oxidase large subunit [EC:1.20.2.1 1.20.9.1]																															0.13326	0.111099	1.27541	0	2.14838	0.957317	0.874946	17.065	0	2.592	2.74005	6.09084	11.3918	21.4299	2.98068
KEGG_KO:K17050	serA, clrA; selenate/chlorate reductase subunit alpha [EC:1.97.1.9 1.97.1.1]																															0	0	0.53178	0	2.50813	1.63504	1.63859	3.83782	0	1.08491	4.43353	3.00984	2.67799	18.0688	6.92334
KEGG_KO:K17051	serB, clrB; selenate/chlorate reductase subunit beta [EC:1.97.1.9 1.97.1.1]																															0	0	0.551734	0	0.542134	0.558305	0.794838	0.988084	0	0.243378	1.14997	0.853886	0.940408	3.97903	2.40691
KEGG_KO:K17052	serC, clrC; selenate/chlorate reductase subunit gamma [EC:1.97.1.9 1.97.1.1]																															0	0	0	0	0.211304	0.0209237	0.129082	1.14961	0	0.266792	0.794307	0.237723	0.249911	8.01459	1.72234
KEGG_KO:K08357	ttrA; tetrathionate reductase subunit A																															0	0	2.83445	0	3.06365	0.0827368	1.67304	0.530342	5.63365	0.0781448	0.29913	1.19068	10.98	0.411577	3.3811
KEGG_KO:K08358	ttrB; tetrathionate reductase subunit B																															0	0	0.414773	0	0.326045	0.0161428	0.215775	0.0665199	0	0	0	0.110043	2.08876	0	0.36754
KEGG_KO:K08359	ttrC; tetrathionate reductase subunit C																															0	0	0.188147	10.8986	0.665545	0.0109839	0.21458	0.0452616	0	0	0.0148919	0.149752	1.61802	0.1366	0.192371
Accessory factors involved in transport [TC:8]
KEGG_KO:K03543	emrA; membrane fusion protein, multidrug efflux system																															28.7169	19.4186	23.119	58.1308	18.8095	13.3348	12.3231	7.34135	4.76215	3.13593	13.2849	18.7692	48.5762	15.4422	20.5651
KEGG_KO:K15549	mdtN; membrane fusion protein, multidrug efflux system																															0.0179145	0	1.17571	26.4849	0.519864	0.188752	0.176432	0.094278	4.62048	0.0243104	0.0465288	0.194955	4.20146	0.256079	0.210368
KEGG_KO:K12537	hasE, prtE; membrane fusion protein, protease secretion system																															0.0417795	0	0	0	0	0.0400184	0	4.45241	0	1.13392	3.63518	6.09254	8.36458	0.895827	0.420526
KEGG_KO:K15727	czcB, cusB, cnrB; membrane fusion protein, heavy metal efflux system																															0.950954	0.465347	204.868	841.793	259.562	27.9201	29.5218	157.317	28.6821	39.7802	116.353	86.2099	229.097	113.771	71.4409
KEGG_KO:K07798	cusB, silB; membrane fusion protein, copper/silver efflux system																															1.34146	0.40386	210.723	57.713	186.471	21.8911	21.065	47.1953	12.1516	17.4624	53.3268	73.3169	103.828	134.347	33.7974
KEGG_KO:K11003	hlyD, cyaD; hemolysin D																															0.0240421	0.00751651	0.788931	0	0.813965	0.0921147	0.272298	1.7081	0	0.505701	1.76405	1.46518	1.60447	5.12642	1.33096
KEGG_KO:K12532	rtxD, fitB; membrane fusion protein, RTX toxin transport system																															0	0	0	0	0	0	0.149911	0	0	0	0.0988366	0.993896	0.870708	0	0
KEGG_KO:K12542	lapC; membrane fusion protein, adhesin transport system																															1.94518	0.819125	113.005	60.3659	156.671	33.2331	25.9209	137.78	11.2979	42.7732	107.745	120.271	137.231	164.562	74.3865
KEGG_KO:K13408	raxA; membrane fusion protein																															0.156341	0.0418958	87.9474	0	101.756	1.30497	3.03549	14.8981	0	2.5156	10.7606	7.4375	4.59929	9.4714	4.87077
KEGG_KO:K18901	bpeE; membrane fusion protein, multidrug efflux system																															0	0	2.95162	28.2625	2.01492	0.435319	0.354346	0.348799	4.21042	0.0256974	0	0.247293	10.9765	0.992524	0.794179
KEGG_KO:K18295	mexC; membrane fusion protein, multidrug efflux system																															0	0	0	47.1546	0.0945851	0	0	0.0385946	0.260895	0	0	0.0212823	1.80851	0	0.196842
KEGG_KO:K18298	mexE; membrane fusion protein, multidrug efflux system																															0.198323	0.217012	195.236	0	177.451	1.85214	4.63885	18.7215	0	4.1715	17.2558	12.9495	3.30881	14.7653	9.73143
KEGG_KO:K18306	mexH; membrane fusion protein, multidrug efflux system																															0	0	0.81461	0	2.5614	1.10965	1.27134	0.130644	0	0.179668	0.515812	0.792455	1.32536	0.552	0.499739
KEGG_KO:K18302	mexJ; membrane fusion protein, multidrug efflux system																															0.0107842	0	0.17694	0	0	0	0	0.113508	0	0.0731726	0.154053	0.774575	0.987012	1.7214	0.108547
KEGG_KO:K21135	mexM; membrane fusion protein, multidrug efflux system																															0	0	0	0	0	0	0	0.0457002	0	0	0.0225543	0	0	0.206885	0
KEGG_KO:K18094	mexX, amrA; membrane fusion protein, multidrug efflux system																															0	0	1.13323	0	0.334055	0.562339	0.0680232	0.363488	0.921425	0	0	0.0751646	10.9308	0	0.173801
KEGG_KO:K19595	gesA, mexP; membrane fusion protein, gold/copper resistance efflux system																															0	0	7.13471	8.25238	1.92029	0.117712	0.102412	0.0746243	0.504451	0.0128284	0	0.144026	2.52349	0.13513	0.0951507
KEGG_KO:K03585	acrA, mexA, adeI, smeD, mtrC, cmeA; membrane fusion protein, multidrug efflux system								Y	Y											Y									Y	Y	32.2473	26.7532	425.281	198.547	488.536	128.528	116.62	81.1431	12.2113	21.3011	88.767	99.4241	124.036	117.229	102.653
KEGG_KO:K21136	triA; membrane fusion protein, multidrug efflux system																															0	0	0	0	1.04758	0.207467	0.142212	0.047495	0	0.048988	0	0.314283	0	0.516025	0
KEGG_KO:K21137	triB; membrane fusion protein, multidrug efflux system																															0	0	1.1763	0	0.462332	0.228905	0.23536	0.125767	0	0	0.0620694	0.104028	0.45567	0.910957	0.160361
KEGG_KO:K18990	vexE; membrane fusion protein, multidrug efflux system																															0.0879892	0.176057	19.4895	0	11.9158	10.7879	10.2602	26.4407	2.19116	6.80602	12.295	22.2534	21.5084	37.7329	15.2331
KEGG_KO:K18145	adeA; membrane fusion protein, multidrug efflux system																															0	0	0	0	0	0.0177171	0	0.0243357	0	0	0	0.0402584	0.141074	0	0.0310295
KEGG_KO:K19586	oqxA; membrane fusion protein, multidrug efflux system																															0	0	2.13812	29.7105	1.16359	0.105619	0.246812	0.0791319	0.980689	0.0136032	1.00238	0.130907	3.89919	0.788108	1.36212
KEGG_KO:K07799	mdtA; membrane fusion protein, multidrug efflux system																															0	0.0241013	12.6484	143.549	10.8126	2.28905	2.04991	1.01425	2.05686	0	0.25028	0.671147	28.8836	0.642812	3.16841
KEGG_KO:K13888	macA; membrane fusion protein, macrolide-specific efflux system																			Y												115.399	105.703	73.683	1.976	25.9868	93.7896	81.7048	75.1225	9.62858	28.9477	39.4703	42.5013	49.3133	10.4126	15.0002
KEGG_KO:K20345	blpB; membrane fusion protein, peptide pheromone/bacteriocin exporter																	Y														0.105639	0.0660537	0.481457	0	0.454157	0.0674573	0.0462398	2.65618	0	1.5769	1.38711	0.587583	0.469994	0.587245	0.177216
KEGG_KO:K16554	exoP, vpsO; polysaccharide biosynthesis transport protein			Y																											Y	2.06461	1.09731	181.864	0	217.436	56.3611	53.5534	286.948	28.6909	67.4518	113.347	167.894	174.444	120.756	80.3535
KEGG_KO:K21572	susD; starch-binding outer membrane protein, SusD/RagB family																															1.20381	0.557568	70.9582	22.9136	121.621	66.0664	92.7829	100.778	120.15	19.9663	62.1852	112.858	153.024	154.871	112.492
KEGG_KO:K20719	SIGMAR1; sigma non-opioid intracellular receptor																															0	0	0	0	0	0	0.0737807	0	0	0	0	0.0815265	0	0	0
Others
KEGG_KO:K03811	pnuC; nicotinamide mononucleotide transporter																															0.308858	0.096561	26.6044	12.7744	21.8469	3.69798	3.17489	26.3877	3.777	7.0728	17.3724	19.5367	22.5627	27.4556	9.48822
KEGG_KO:K04758	feoA; ferrous iron transport protein A								Y						Y																	244.45	307.429	18.0572	100.945	9.73331	126.5	102.382	77.6941	97.3219	54.8751	63.7028	43.5274	58.038	50.3424	13.6095
KEGG_KO:K04759	feoB; ferrous iron transport protein B	Y							Y	Y					Y	Y	Y	Y		Y										Y		590.839	591.162	184.253	734.191	191.093	903.454	735.99	574.374	276.487	293.822	477.17	390.402	465.593	539.494	223.999
KEGG_KO:K17938	sbmA, bacA; peptide/bleomycin uptake transporter																															0.165193	0.172152	265.164	0	178.435	179.221	152.442	44.7719	5.38701	21.7446	67.1465	184.206	129.142	52.0809	201.744
KEGG_KO:K05770	TSPO, BZRP; translocator protein																												Y			0	0	24.845	0	12.7834	9.44102	9.27342	11.0118	1.46918	3.21312	10.0112	23.8497	19.8437	13.1186	30.8528
KEGG_KO:K06189	corC; magnesium and cobalt transporter																															3.22328	1.24184	114.852	0	108.969	28.3481	25.8448	241.553	35.9063	57.4375	121.982	117.634	141.605	153.662	76.6847
KEGG_KO:K16302	CNNM; metal transporter CNNM																										Y	Y				3.53565	13.4582	1.05858	0	0.748918	0.939351	0.559172	8.86208	0	2.48654	1.00544	2.92087	2.70647	1.53712	0.519527
KEGG_KO:K06144	uspB; universal stress protein B																															0	0	0	0	0	0	0	0	0	0	0	0.264477	0.386161	0	0
KEGG_KO:K16348	ecnB; entericidin B																															0	0	0	0	0	0	0	0.339299	0	0	0	0.1871	0.32782	0	0.144209
KEGG_KO:K02198	ccmF; cytochrome c-type biogenesis protein CcmF					Y	Y								Y																	0.309692	0.233986	116.126	53.3705	122.823	71.7986	82.0648	45.1847	7.40225	14.8667	55.0145	87.1485	83.027	65.2045	109.999
KEGG_KO:K07507	mgtC; putative Mg2+ transporter-C (MgtC) family protein						Y																			Y		Y	Y			12.7957	17.8108	19.4892	43.0541	9.10103	18.6999	16.3084	7.67475	1.25517	5.937	8.73615	13.413	22.3799	6.10816	11.4431
KEGG_KO:K07127	uraH, pucM, hiuH; 5-hydroxyisourate hydrolase [EC:3.5.2.17]																															0.192725	0.120507	50.5934	12.7538	32.8107	17.7955	18.4492	28.8554	2.05686	6.27679	18.4707	38.0876	49.2418	31.3141	43.9698
KEGG_KO:K02351,KEGG_KO:K07245																																0	0	0.758314	8.41644	0.655706	0.0236106	0.0546221	0.00810772	0.602878	0	0	0.0670628	0.164502	0.0146815	0.0310135
KEGG_KO:K07245	pcoD; copper resistance protein D																															0.218745	0.0683882	62.0225	5.19741	59.5107	2.60596	3.85086	7.3388	0.851141	1.98514	7.74092	7.05223	7.9247	6.93771	7.10981
KEGG_KO:K07156	copC, pcoC; copper resistance protein C																															0.283654	0.0665111	64.2833	8.73661	62.0787	3.4981	6.21575	8.3036	0.946033	2.26145	9.89979	8.10305	8.8565	10.897	7.19719
KEGG_KO:K18814	ictB; putative inorganic carbon (hco3(-)) transporter																Y	Y			Y											4.043	3.65383	2.55133	0	2.21666	7.98032	8.62451	2.92882	9.60807	2.02133	3.78368	4.5245	3.21466	4.28961	2.91065
KEGG_KO:K07274	mipA, ompV; MipA family protein																															0.236475	0.0695824	32.0663	0	27.9875	1.15918	1.27407	27.9828	0.123715	6.41806	11.7238	12.9883	12.9434	16.305	3.71032
KEGG_KO:K14166	ycnJ; copper transport protein																															5.97447	4.5176	241.642	0	83.0585	164.466	130.023	63.0662	9.63854	25.2276	74.6998	169.106	133.787	35.816	243.245

## Sheet: dbCAN2
		Auxiliary Activities		Carbohydrate-Binding Module					Carbohydrate Esterases					Glycoside Hydrolases																															GlycosylTransferases
MAG original ID	MAG name in the manuscript	AA3	AA3_2	CBM34	CBM41	CBM48	CBM5	CBM50	CE11	CE14	CE4	CE7	CE9	GH1	GH106	GH116	GH13	GH13_10	GH13_18	GH13_20	GH13_26	GH13_39	GH13_9	GH130	GH144	GH15	GH19	GH2	GH20	GH23	GH3	GH31	GH32	GH35	GH36	GH38	GH39	GH4	GH42	GH57	GH65	GH77	GH84	GH94	GT0	GT1	GT19	GT2_Glyco_tranf_2_3	GT2_Glycos_transf_2
JACGMN01.1	ANME-1 MAG-1099	no	no	no	no	no	no	no	no	no	no	no	no	no	no	no	no	no	no	no	no	no	no	yes	no	no	no	no	no	no	no	no	no	no	no	yes	no	no	no	no	no	no	no	no	no	no	no	no	no
UBA7950_metaspades_Bin_2	Bipolaricaulota MAG-1207	no	no	no	no	no	no	no	no	no	yes	no	no	no	no	no	no	no	no	yes	no	no	no	no	no	no	no	no	no	no	no	no	no	no	no	yes	no	no	no	no	no	no	no	no	yes	no	no	no	no
UBA7950_metaspades_Bin_1	Bipolaricaulota MAG-1260	no	no	yes	no	no	no	no	no	yes	no	no	yes	no	no	no	no	no	no	yes	no	no	no	no	yes	no	no	no	no	yes	no	no	no	no	no	no	no	no	no	no	no	no	no	no	no	no	no	no	yes
UBA3574_metaspades_Bin_1	Bipolaricaulota MAG-1503	no	no	yes	no	no	no	yes	no	yes	no	no	yes	no	no	no	no	no	no	yes	no	no	no	yes	no	no	no	no	no	no	no	no	no	no	no	yes	no	no	no	no	yes	no	no	no	no	no	no	no	no
Chloroflexi_metaspades_Bin_3_1_1	Dehalococcoidia MAG-2669	yes	yes	no	no	no	no	no	no	yes	yes	no	no	no	no	no	no	no	no	no	no	no	no	no	no	yes	no	no	no	no	no	no	no	no	no	no	no	no	no	no	no	no	no	no	no	no	no	no	yes
Chloroflexi_metaspades_Bin_3_3_1	Dehalococcoidia MAG-2875	yes	yes	no	no	no	no	no	no	yes	yes	no	no	no	no	no	no	no	no	no	no	no	no	no	no	no	no	no	no	no	no	no	no	no	no	no	no	no	no	no	no	no	no	no	no	no	no	no	yes
Chloroflexi_metaspades_Bin_1_1_1_1	Dehalococcoidia MAG-844	no	no	no	no	no	no	no	no	no	no	no	no	no	no	no	no	no	no	no	no	no	no	no	no	no	no	no	no	no	no	no	no	no	no	no	no	no	no	no	no	no	no	no	no	no	no	no	no
Desulfotomaculum_metaspades_Bin_2_1	Desulfotomaculum MAG-1144	no	no	yes	no	yes	yes	yes	no	no	no	no	no	no	no	no	no	no	no	no	no	no	no	no	no	no	no	no	no	no	no	no	no	no	no	no	no	no	no	no	no	yes	no	no	yes	no	no	no	no
Desulfotomaculum_metaspades_Bin_1_1	Desulfotomaculum MAG-1580	no	no	yes	no	yes	yes	yes	no	no	yes	no	no	no	no	no	no	no	no	no	no	no	no	no	no	no	no	no	no	no	no	no	no	no	no	no	no	no	no	no	no	yes	no	no	yes	no	no	no	yes
Patescibacteria_metaspades_Bin_5_2	Gracilibacteria MAG-1076	no	no	no	no	no	no	no	no	no	no	no	no	no	no	no	no	no	no	no	no	no	no	no	no	no	no	no	no	no	no	no	no	no	no	no	no	no	no	no	no	no	no	no	no	no	no	no	no
Patescibacteria_metaspades_Bin_6_3	Gracilibacteria MAG-435	no	no	no	no	no	no	no	no	no	no	no	no	no	no	no	no	no	no	no	no	no	no	no	no	no	no	no	no	no	no	no	no	no	no	no	no	no	no	no	no	no	no	no	no	no	no	no	yes
Patescibacteria_metaspades_Bin_5_4	Gracilibacteria MAG-639	no	no	no	no	no	no	no	no	no	no	no	no	no	no	no	no	no	no	no	no	no	no	no	no	no	no	no	no	no	no	no	no	no	no	no	no	no	no	no	no	no	no	no	no	no	no	no	no
Patescibacteria_metaspades_Bin_8_2	Gracilibacteria MAG-956	no	no	no	no	no	no	no	no	no	no	no	no	no	no	no	no	no	no	no	no	no	no	no	no	no	yes	no	no	no	no	no	no	no	no	no	no	no	no	no	no	no	no	no	no	no	no	no	yes
LCMS_allcontigs2_metaspades_Bin_2_1	Methanocellales MAG-838	no	no	no	no	no	no	no	no	no	no	no	no	no	no	no	no	no	no	no	no	no	no	no	no	no	no	no	no	no	no	no	no	no	no	no	no	no	no	no	no	no	no	no	no	no	no	no	yes
LCMS_allcontigs2_metaspades_Bin_1_1_1	Methanosarcinaceae MAG-1276	no	no	no	no	yes	no	no	no	no	no	no	no	no	no	no	no	no	no	no	no	no	no	yes	no	no	no	no	no	no	no	no	no	no	no	no	no	no	no	yes	no	yes	no	no	no	no	no	no	yes
Natronincolaceae_metaspades_Bin_2_1	Natronincolaceae MAG-1138	no	no	no	no	yes	no	no	no	no	no	no	no	no	no	no	no	no	no	no	no	yes	no	no	no	no	no	no	no	no	yes	no	no	no	no	no	no	no	no	no	no	yes	no	no	no	no	no	no	no
Natronincolaceae_metaspades_Bin_1_1	Natronincolaceae MAG-2163	no	no	yes	yes	no	no	yes	no	no	yes	no	yes	no	no	no	no	no	yes	no	no	no	yes	no	no	no	no	no	no	no	yes	yes	no	no	no	yes	no	yes	no	no	no	yes	yes	yes	yes	yes	no	no	no
NPL-UPA2_metaspades_Bin_5_2	NPL-UPA2 MAG-1083	no	no	no	no	no	no	no	yes	yes	yes	no	no	no	no	yes	no	no	no	no	no	no	no	yes	no	no	no	yes	no	no	no	no	no	no	no	no	no	no	no	no	no	no	no	yes	no	no	yes	no	yes
NPL-UPA2_metaspades_Bin_8_1_1	NPL-UPA2 MAG-718	no	no	no	no	no	yes	no	yes	no	no	no	no	no	no	no	yes	no	no	no	no	no	no	no	no	no	no	no	no	yes	no	no	no	no	no	no	no	no	no	no	no	no	no	no	yes	no	no	no	yes
NPL-UPA2_metaspades_Bin_5_1	NPL-UPA2 MAG-914	no	no	no	no	no	no	no	yes	no	yes	no	no	no	no	no	no	no	no	no	no	no	no	no	no	no	no	no	no	no	no	no	no	yes	no	no	no	no	no	no	no	no	no	no	no	no	yes	no	yes
Chloroflexi_metaspades_Bin_1_4	Paceibacteria MAG-302	no	no	no	no	no	no	no	no	no	no	no	no	no	no	no	no	no	no	no	no	no	no	no	no	no	no	no	no	no	no	no	no	no	no	no	no	no	no	no	no	no	no	no	no	no	no	yes	no
Patescibacteria_metaspades_Bin_5_7	Paceibacteria MAG-319	no	no	no	no	no	no	no	no	no	no	no	no	no	no	no	no	no	no	no	no	no	no	no	no	no	no	no	no	no	no	no	no	no	no	no	no	no	no	yes	no	no	no	no	no	no	no	yes	no
Patescibacteria_metaspades_Bin_9_3	Paceibacteria MAG-379	no	no	no	no	no	no	no	no	no	no	no	no	no	no	no	no	no	no	no	no	no	no	no	no	no	no	no	no	no	no	no	no	no	no	no	no	no	no	no	no	no	no	no	no	no	no	no	no
Patescibacteria_metaspades_Bin_5_3	Paceibacteria MAG-485	no	no	no	no	no	no	no	no	no	no	no	no	no	no	no	no	no	no	no	no	no	no	no	no	no	no	no	no	no	no	no	no	no	no	no	no	no	no	no	no	no	no	no	no	no	no	yes	no
Patescibacteria_metaspades_Bin_8_1	Paceibacteria MAG-494	no	no	no	no	no	no	no	no	no	no	no	no	no	no	no	no	no	no	no	no	no	no	yes	no	no	no	no	no	no	no	no	no	no	no	no	no	no	no	no	no	no	no	no	no	no	no	no	no
Patescibacteria_metaspades_Bin_4_2	Paceibacteria MAG-584	no	no	no	no	no	no	no	no	no	no	no	no	no	no	no	no	no	no	no	no	no	no	no	no	no	no	no	no	no	no	no	no	no	no	no	no	no	no	no	no	no	no	no	no	no	no	no	no
Patescibacteria_metaspades_Bin_10_2	Paceibacteria MAG-712	no	no	no	no	no	no	no	no	no	no	no	no	yes	no	no	no	no	no	no	no	no	no	no	no	yes	no	no	no	no	no	no	no	no	no	no	no	no	no	no	no	no	no	no	no	no	no	no	no
Patescibacteria_metaspades_Bin_5_1	Paceibacteria MAG-855	no	no	no	no	no	no	no	no	no	no	no	no	yes	no	no	no	no	no	no	no	no	no	no	no	yes	no	no	no	no	yes	no	no	no	no	no	no	no	no	yes	no	no	no	no	no	no	no	no	yes
Thermodesulfo_metaspades_Bin_1	Thermodesulfovibrionales MAG-1293	no	no	no	no	yes	no	no	yes	no	no	no	no	no	no	no	no	yes	no	no	yes	no	no	no	no	no	no	no	no	yes	no	no	no	no	no	no	no	no	no	yes	yes	yes	no	no	no	no	no	no	yes
WOR-3_metaspades_Bin_1	WOR-3 MAG-1066	no	no	no	no	no	no	no	yes	no	no	no	no	no	no	no	no	no	no	no	no	no	no	yes	no	no	no	no	no	no	no	no	no	no	no	yes	no	no	no	no	no	no	no	no	yes	no	yes	no	yes
[truncated: 17 more columns]

## Sheet: FeGenie
MAG original ID	MAG name in the manuscript	iron_aquisition-iron_transport	iron_aquisition-heme_transport	iron_aquisition-heme_oxygenase	iron_aquisition-siderophore_synthesis	iron_aquisition-siderophore_transport	iron_aquisition-siderophore_transport_potential	iron_gene_regulation	iron_oxidation	possible_iron_oxidation_and_possible_iron_reduction	probable_iron_reduction	iron_reduction	iron_storage	magnetosome_formation
Chloroflexi_metaspades_Bin_1_1_1_1	Dehalococcoidia MAG-844	0	0	0	0	0	0	2	0	0	0	0	0	0
Chloroflexi_metaspades_Bin_1_4	Paceibacteria MAG-302	0	0	0	0	0	0	1	0	0	0	0	0	0
Chloroflexi_metaspades_Bin_3_1_1	Dehalococcoidia MAG-2669	0	0	0	0	0	0	5	0	0	0	0	0	0
Chloroflexi_metaspades_Bin_3_3_1	Dehalococcoidia MAG-2875	0	0	0	0	0	0	6	0	0	0	0	0	0
Desulfotomaculum_metaspades_Bin_1_1	Desulfotomaculum MAG-1580	0	0	0	0	0	0	3	0	0	0	0	1	0
Desulfotomaculum_metaspades_Bin_2_1	Desulfotomaculum MAG-1144	0	0	0	0	0	0	3	0	0	0	0	1	0
JACGMN01.1	ANME-1 MAG-1099	0	0	0	0	0	0	1	0	0	0	0	0	0
LCMS_allcontigs2_metaspades_Bin_1_1_1	Methanosarcinaceae MAG-1276	0	0	0	0	0	0	1	0	0	0	0	1	0
LCMS_allcontigs2_metaspades_Bin_2_1	Methanocellales MAG-838	0	0	0	0	0	0	1	0	0	0	0	0	0
Natronincolaceae_metaspades_Bin_1_1	Natronincolaceae MAG-2163	0	0	0	0	0	0	4	0	0	0	0	0	0
Natronincolaceae_metaspades_Bin_2_1	Natronincolaceae MAG-1138	0	0	0	0	0	0	4	0	0	0	0	0	0
NPL-UPA2_metaspades_Bin_5_1	NPL-UPA2 MAG-914	0	0	0	0	0	0	0	0	0	0	0	0	0
NPL-UPA2_metaspades_Bin_5_2	NPL-UPA2 MAG-1083	0	0	0	0	0	0	2	0	0	0	0	0	0
NPL-UPA2_metaspades_Bin_8_1_1	NPL-UPA2 MAG-718	0	0	0	0	0	0	0	0	0	0	0	0	0
Patescibacteria_metaspades_Bin_10_2	Paceibacteria MAG-712	0	0	0	0	0	0	3	0	0	0	0	0	0
Patescibacteria_metaspades_Bin_4_2	Paceibacteria MAG-584	0	0	0	0	0	0	0	0	0	0	0	0	0
Patescibacteria_metaspades_Bin_5_1	Paceibacteria MAG-855	0	0	0	0	0	0	3	0	0	0	0	0	0
Patescibacteria_metaspades_Bin_5_2	Gracilibacteria MAG-1076	0	0	0	0	0	0	0	0	0	0	0	0	0
Patescibacteria_metaspades_Bin_5_3	Paceibacteria MAG-485	0	0	0	0	0	0	2	0	0	0	0	0	0
Patescibacteria_metaspades_Bin_5_4	Gracilibacteria MAG-639	0	0	0	0	0	0	0	0	0	0	0	0	0
Patescibacteria_metaspades_Bin_5_7	Paceibacteria MAG-319	0	0	0	0	0	0	1	0	0	0	0	0	0
Patescibacteria_metaspades_Bin_6_3	Gracilibacteria MAG-435	0	0	0	0	0	0	0	0	0	0	0	0	0
Patescibacteria_metaspades_Bin_8_1	Paceibacteria MAG-494	0	0	0	0	0	0	1	0	0	0	0	0	0
Patescibacteria_metaspades_Bin_8_2	Gracilibacteria MAG-956	0	0	0	0	0	0	0	0	0	0	0	0	0
Patescibacteria_metaspades_Bin_9_3	Paceibacteria MAG-379	0	0	0	0	0	0	1	0	0	0	0	0	0
Thermodesulfo_metaspades_Bin_1	Thermodesulfovibrionales MAG-1293	0	0	0	0	0	0	2	0	0	0	0	0	0
UBA3574_metaspades_Bin_1	Bipolaricaulota MAG-1503	0	0	0	0	0	0	1	0	0	0	0	2	0
UBA7950_metaspades_Bin_1	Bipolaricaulota MAG-1260	0	0	0	0	0	0	2	0	0	0	0	1	0
UBA7950_metaspades_Bin_2	Bipolaricaulota MAG-1207	0	0	0	0	0	0	3	0	0	0	0	3	0
WOR-3_metaspades_Bin_1	WOR-3 MAG-1066	0	0	0	0	0	0	1	0	0	0	0	0	0
