# Supplementary material for: Metabolic Strategies Shared by Basement Residents of the Lost City Hydrothermal Field
Source: Appl Environ Microbiol. 2022 Aug 11;88(17):e00929-22. doi: 10.1128/aem.00929-22 (PMC9469722; doi:10.1128/aem.00929-22)
Supplement: Supplemental file 8 — Table S7. Download aem.00929-22-s0008.xlsx, XLSX file, 2.6 MB [file aem.00929-22-s0008.xlsx]

## Sheet: sorted by max cov
			pH 8.6	17-21 ºC	pH 8.2+	24-41 ºC		pH 8.6-10.0	20-59 ºC				pH 8-8.4	10-14 ºC		pH 8.5-9.1	33-74 ºC	pH 9.2-9.6	19-23 ºC
			23 mM SO4	0.2 mM HS-	24 mM SO4	0.02 mM HS-		8-23 mM SO4	0.3-1.8 mM HS-				27 mM SO4	0.006 mM HS-		13-19 mM SO4	0.04-0.19 mM HS-	15 mM SO4	1.2 mM HS-
			PoNS		PoCH		IMAX				SOM1					SOM2		CALY
ID	description	max	LC18d001_01.abunds.tsv.tpm.csv	LC18d002_01.abunds.tsv.tpm.csv	LC18d018_01.abunds.tsv.tpm.csv	LC18d019_01.abunds.tsv.tpm.csv	LC18r003_02.abunds.tsv.tpm.csv	LC18r003_02.notrrna.abunds.tsv.tpm.csv	LC18d003_01.abunds.tsv.tpm.csv	LC18d004_01.abunds.tsv.tpm.csv	LC18r009_02.abunds.tsv.tpm.csv	LC18r009_02.notrrna.abunds.tsv.tpm.csv	LC18d009_01.abunds.tsv.tpm.csv	LC18d010_01.abunds.tsv.tpm.csv	LC18d011_01.abunds.tsv.tpm.csv	LC18d016_01.abunds.tsv.tpm.csv	LC18d017_01.abunds.tsv.tpm.csv	LC18d007_01.abunds.tsv.tpm.csv	LC18d008_01.abunds.tsv.tpm.csv
K02035	ko:K02035 ABC.PE.S; peptide/nickel transport system substrate-binding protein	28830.5	1857.46	1915.37	1539.23	2076.23	22026.3	28830.5	1788.27	2675.2	6597.83	19550.3	1819.89	762.515	1957.14	2317.89	2172.64	3928.54	4067.4
K02040	ko:K02040 pstS; phosphate transport system substrate-binding protein	7611.79	927.531	866.063	635.284	239.749	5853.91	7611.79	395.198	250.811	774.85	2243.45	1032.54	424.667	634.433	467.303	580.394	978.004	768.131
K06147	ko:K06147 ABCB-BAC; ATP-binding cassette, subfamily B, bacterial	4970.46	4970.46	4585.59	2750.05	2818.24	3149.04	4128.88	3176.49	4405.53	340.226	970.492	4075.86	2173.22	3847.02	3544.47	3846.84	4384.38	4792.99
K09822	ko:K09822 uncharacterized protein	3984.7	0.316229	0.127113	125.924	30.8823	3069.48	3984.7	25.0158	40.6398	67.65	190.846	23.0315	12.4755	31.0054	41.7389	66.6278	18.5417	22.5795
K07080	ko:K07080 uncharacterized protein	7345.74	41.3325	49.7528	260.606	351.062	2939.76	3856.95	277.588	267.417	2452.53	7345.74	425.821	130.015	345.614	375.919	327.461	390.439	396.154
K02014	ko:K02014 TC.FEV.OM; iron complex outermembrane recepter protein	6055.87	102.053	62.351	3505.66	1615.42	2908.47	3804.35	5857.54	6055.87	403.085	1208.79	4077.44	958.8	2290.6	2286.58	2954.96	822.082	973.411
K01995;K01998	ko:K01995 livG; branched-chain amino acid transport system ATP-binding protein	3288.12	0	0.0821034	47.2371	77.0964	2473.14	3288.12	72.172	92.7205	45.7438	142.473	14.6843	5.88018	26.0896	55.7292	152.474	48.1707	52.2448
K00525	ko:K00525 E1.17.4.1A; ribonucleoside-diphosphate reductase alpha chain [EC:1.17.4.1]	3444.09	43.9045	35.6612	3273.38	2564.45	2421.34	3144.02	3444.09	2453.48	218.434	657.902	2107.63	603.424	1610.38	2342.85	2244.85	2646.34	2165.86
K01077	ko:K01077 E3.1.3.1; alkaline phosphatase [EC:3.1.3.1]	2905.13	274.966	248.804	320.147	130.919	2236.7	2905.13	387.887	287.603	164.206	489.428	718.554	311.76	507.708	366.84	408.857	1214.58	979.32
K01903	ko:K01903 sucC; succinyl-CoA synthetase beta subunit [EC:6.2.1.5]	2845.37	30.7962	14.5577	1797.85	1978.47	2350.62	2845.37	1782.64	1690.85	479.519	1359.61	2045.82	621.855	1618.92	1883.76	1852.75	1587	1659.29
K03717	ko:K03717 nhaR; LysR family transcriptional regulator, transcriptional activator of nhaA	2831.86	0.369079	0.20193	75.9497	16.7945	2146.44	2831.86	147.983	132.541	50.1682	159.201	32.2308	6.8867	21.3888	23.6974	42.7521	6.54015	5.77042
K07335	ko:K07335 bmpA; basic membrane protein A and related proteins	2628.54	34.4166	34.2704	139.259	256.329	2001.74	2628.54	229.355	331.13	608.908	1823.84	184.462	97.6033	241.328	243.2	275.601	293.467	351.678
K00111	ko:K00111 glpA; glycerol-3-phosphate dehydrogenase [EC:1.1.5.3]	2607.17	8.55858	6.04952	362.196	195.249	1996.85	2607.17	361.233	555.518	13.3569	41.1846	284.607	79.2798	181.698	234.602	326.695	238.449	307.842
K03320	ko:K03320 amt; ammonium transporter, Amt family	9286.89	129.378	120.386	818.773	652.627	1951.91	2569.78	677.262	630.091	3119.55	9286.89	933.297	288.973	682.472	783.143	820.207	466.026	453.382
K01998	ko:K01998 livM; branched-chain amino acid transport system permease protein	2360.72	32.1443	26.8339	798.691	1557.45	1759.72	2360.72	1479.34	1568.51	62.9444	178.116	783.718	268.005	961.857	1367.56	1582.97	1181.44	1444.48
K02470	ko:K02470 gyrB; DNA gyrase subunit B [EC:5.6.2.2]	3782.38	3748.52	3144.03	2393.55	2120.7	1716.99	2227.63	2219.45	2358.64	476.826	1396.3	3358.72	1323.04	2481.61	2532.96	2625.83	3782.38	3454.2
K01902	ko:K01902 sucD; succinyl-CoA synthetase alpha subunit [EC:6.2.1.5]	2209.53	25.0542	12.5929	1051.46	1124.79	1675.89	2209.53	1025.31	1034.65	242.155	701.046	1177.67	353.985	945.307	1119.35	1097.65	820.828	893.231
K01925	ko:K01925 murD; UDP-N-acetylmuramoylalanine--D-glutamate ligase [EC:6.3.2.9]	4259.63	3113.62	4259.63	1821.91	1378.77	1642.79	2133.38	1589.62	1378.66	91.0399	271.703	2619.87	878.12	1678.75	1878.13	1974.65	2582.5	2275.11
K02033	ko:K02033 ABC.PE.P; peptide/nickel transport system permease protein	2115.86	105.304	84.6846	530.273	669.86	1616.45	2115.86	479.421	776.029	252.35	750.343	615.838	212.454	622.792	717.197	670.278	819.377	935.486
K07325	ko:K07325 flaB; archaeal flagellin FlaB	1968.5	74.1871	87.9589	7.94029	13.1287	1507.44	1968.5	9.72146	9.31351	186.531	557.703	33.618	28.1753	31.9324	16.2275	20.3828	67.4892	54.2204
K07497	ko:K07497 putative transposase	3043.01	2436.99	1761.74	2590.63	543.015	1439.69	1892.86	476.771	530.684	74.3385	215.367	3043.01	740.882	1362.59	1416.04	1882.63	1621.77	1258.94
K03696	ko:K03696 clpC; ATP-dependent Clp protease ATP-binding subunit ClpC	2230.33	1921.35	2230.33	322.165	449.09	1448.43	1887.09	471.306	476.78	362.676	1068.64	458.537	309.968	541.306	564.374	578.64	1679.54	1498.87
K02016	ko:K02016 ABC.FEV.S; iron complex transport system substrate-binding protein	2065.61	336.071	314.477	510.626	321.887	1398.16	1840.1	264.211	314.225	690.302	2065.61	853.277	320.718	552.995	482.036	534.618	662.041	612.785
K01142	ko:K01142 E3.1.11.2; exodeoxyribonuclease III [EC:3.1.11.2]	1839.86	9.54109	21.1533	341.896	261.646	1392.15	1839.86	261.975	308.61	38.382	112.695	414.563	111.259	260.903	313.983	347.779	174.533	179.9
K02454	ko:K02454 gspE; general secretion pathway protein E [EC:7.4.2.8]	1774.95	138.39	118.863	1230.18	436.436	1363.54	1774.95	433.537	666.179	144.895	427.982	1687.28	425.35	971.739	784.109	891.25	632.819	617.34
K01011	ko:K01011 TST; thiosulfate/3-mercaptopyruvate sulfurtransferase [EC:2.8.1.1 2.8.1.2]	2639.81	8.9909	6.66829	275.309	502.89	1376.2	1772.84	461.387	399.082	887.95	2639.81	408.077	110.283	339.714	422.888	394.667	337.169	349.591
K01999	ko:K01999 livK; branched-chain amino acid transport system substrate-binding protein	1678.42	25.0891	19.8703	256.731	463.558	1286.34	1678.42	534.175	601.67	260.078	783.015	261.347	104.577	324.079	401.991	595.656	473.697	540.95
K02031	ko:K02031 ddpD; peptide/nickel transport system ATP-binding protein	1659.95	49.9109	43.9003	207.671	387.58	1263.12	1659.95	334.867	427.155	112.745	337.955	163.409	73.0684	264.47	355.859	357.39	563.768	607.515
K01006	ko:K01006 ppdK; pyruvate, orthophosphate dikinase [EC:2.7.9.1]	2179.29	658.71	586.873	594.315	1236.06	1253.77	1642.77	1190.76	879.189	145.082	430.746	820.126	456.148	854.599	1119.04	1009.38	2179.29	1918.04
K01952	ko:K01952 PFAS; phosphoribosylformylglycinamidine synthase [EC:6.3.5.3]	2236.6	821.865	784.185	1677.79	1696.27	1266.3	1618.45	1745.07	1690.49	166.217	490.947	2236.6	774.827	1708.3	1807.87	1819.07	2130.46	1984.29
K03046	ko:K03046 rpoC; DNA-directed RNA polymerase subunit beta' [EC:2.7.7.6]	3121.96	3121.96	2679.16	1784.25	1484.88	1241.54	1613.1	1665.95	1723.72	615.473	1835.03	2394.8	930.275	1759.74	1810.46	1870.06	2841.98	2613.61
K02032	ko:K02032 ddpF; peptide/nickel transport system ATP-binding protein	1590.78	20.193	19.5759	72.9974	135.5	1209.75	1590.78	120.203	226.323	101.525	308.127	74.5204	42.6664	139.526	148.922	129.637	234.628	292.162
K07646	ko:K07646 kdpD; two-component system, OmpR family, sensor histidine kinase KdpD [EC:2.7.13.3]	1581.69	0.152216	0.33312	8.52209	15.3211	1228.31	1581.69	44.954	25.0307	15.1473	54.8277	5.10678	0.206561	6.91856	4.80383	127.123	8.52927	6.44618
K04088	ko:K04088 hflK; modulator of FtsH protease HflK	1940.68	75.5145	57.2519	665.012	730.13	1170.86	1541.57	691.872	876.953	649.749	1940.68	978.806	277.635	713.528	770.531	759.009	880.885	887.733
K00962	ko:K00962 pnp; polyribonucleotide nucleotidyltransferase [EC:2.7.7.8]	1532.06	435.058	450.789	994.402	900.19	1161.35	1529.12	988.954	964.075	390.304	1156.19	1341.95	459.968	985.241	1091.32	1079.7	1532.06	1407.78
K02112	ko:K02112 ATPF1B; F-type H+/Na+-transporting ATPase subunit beta [EC:7.1.2.2 7.2.2.1]	5628.91	159.992	163.061	1464.41	1309.7	1174.46	1519.64	1185.84	1440.28	1923.46	5628.91	1953.16	562.999	1393.74	1525.97	1551.35	1255.04	1287.99
K00820	ko:K00820 glmS; glutamine---fructose-6-phosphate transaminase (isomerizing) [EC:2.6.1.16]	1501.48	590.048	585.278	487.64	472.487	1152.89	1501.48	571.004	542.702	110.602	322.111	682.294	244.689	501.151	551.978	554.292	782.184	725.235
K05577	ko:K05577 ndhF; NAD(P)H-quinone oxidoreductase subunit 5 [EC:7.1.1.2]	1500.36	0	0.0317482	8.22571	5.16743	1137.14	1500.36	4.72074	4.2566	22.7493	69.6933	3.4292	1.0565	4.04418	7.88312	13.5539	1.88052	2.58363
K01997	ko:K01997 livH; branched-chain amino acid transport system permease protein	1450.56	9.03733	8.77181	309.628	591.266	1115.56	1450.56	551.854	623.636	30.1635	88.4471	270.289	86.5657	352.234	501.539	604.484	426.444	529.188
K02002	ko:K02002 proX; glycine betaine/proline transport system substrate-binding protein	2215.21	2.94942	2.15158	218.821	712.108	1085.07	1436.71	530.76	502.567	759.554	2215.21	220.092	73.994	278.33	481.458	489.413	364.836	435.007
K01537	ko:K01537 ATP2C; P-type Ca2+ transporter type 2C [EC:7.2.2.10]	6623.13	6623.13	5305.77	412.308	220.276	994.126	1310.81	498.741	139.716	30.5099	79.4113	1301.72	1144.32	1139.08	923.961	944.139	3146.82	2411.02
K00566	ko:K00566 mnmA; tRNA-uridine 2-sulfurtransferase [EC:2.8.1.13]	2665.14	2550.02	2665.14	1133.78	1054.46	963.886	1281.18	1183.35	1080.99	121.47	392.973	1704.3	708.912	1341.53	1365.27	1376.52	2048.78	1829.12
K02067	ko:K02067 mlaD; phospholipid/cholesterol/gamma-HCH transport system substrate-binding protein	1277.63	138.266	140.159	479.237	177.391	975.98	1277.63	241.745	260.714	42.1247	131.84	462.997	140.205	281.529	298.004	371.902	430.101	353.041
K01895	AMP-forming acetyl-CoA synthetase	1726.73	427.897	379.866	993.371	1175	973.816	1272.12	1132.29	1108.32	503.565	1488.72	1334.67	491.888	1134.3	1247.2	1239.41	1726.73	1611.67
K00362	nirB	1233.17	10.187	4.34664	734.276	227.751	962.218	1233.17	272.787	312.353	153.171	439.899	1205.11	287.045	595.109	463.175	602.389	56.3364	44.2957
K01992	ko:K01992 ABC-2.P; ABC-2 type transport system permease protein	1790.09	728.436	687.721	697.853	995.97	952.249	1214.88	1073.36	1092.42	113.289	334.471	939.26	426.166	938.97	980.6	1008.76	1790.09	1719.31
K00425	ko:K00425 cydA; cytochrome bd ubiquinol oxidase subunit I [EC:7.1.1.7]	1755.34	13.5246	12.4797	1054.86	232.831	905.548	1198.96	1418.67	1755.34	212.601	649.304	1025.14	281.892	592.729	528.713	884.301	87.6631	89.8766
K06215	ko:K06215 pdxS; pyridoxal 5'-phosphate synthase pdxS subunit [EC:4.3.3.6]	1183.57	134.934	110.505	83.4132	296.299	891.623	1183.57	211.887	206.939	259.003	799.121	171.351	102.459	234.658	264.612	232.312	382.741	361.366
K01972	ko:K01972 E6.5.1.2; DNA ligase (NAD+) [EC:6.5.1.2]	1908.14	1908.14	1836.26	964.766	853.849	910.25	1181.19	965.122	910.259	80.6358	233.039	1363.1	546.307	1036.35	1059.8	1066.9	1698.86	1544.26
K13525	ko:K13525 VCP; transitional endoplasmic reticulum ATPase	1176.53	633.541	515.373	276.428	1123.63	917.578	1176.53	1120.86	431.244	74.3455	222.803	510.765	420.361	578.102	869.708	788.467	1097.24	875.135
K00626	ko:K00626 ACAT; acetyl-CoA C-acetyltransferase [EC:2.3.1.9]	1175.81	285.515	238.608	705.682	1113.43	905.659	1175.81	1086.41	1091.95	175.962	528.979	546.614	233.434	636.211	889.969	1009.03	1053	1094.69
K13993	ko:K13993 HSP20; HSP20 family protein	1229.51	1179.88	1229.51	180.503	232.292	888.68	1166.16	319.231	203.549	398.355	1186.85	310.8	208.858	293.456	319.448	333.688	775.846	655.624
K01595	ko:K01595 ppc; phosphoenolpyruvate carboxylase [EC:4.1.1.31]	3086	722.267	743.463	1595.05	1464.06	867.822	1153.75	1667.93	1411	150.471	441.434	3086	795.784	1638.39	1624.83	1775.89	964.835	811.812
K01868	ko:K01868 TARS; threonyl-tRNA synthetase [EC:6.1.1.3]	2626.99	2626.99	2222.28	1172.49	1184.22	861.748	1134.89	1314.85	1156.24	209.297	611.716	1738.02	742.11	1333.12	1416.05	1400.74	2017.96	1830.03
K01996	ko:K01996 livF; branched-chain amino acid transport system ATP-binding protein	1119.48	8.89001	12.7014	349.238	552.763	858.603	1119.48	531.686	622.299	33.8683	98.1944	318.19	105.917	369.561	504.327	647.963	443.206	536.669
K20370	ko:K20370 PEPCK; phosphoenolpyruvate carboxykinase (diphosphate) [EC:4.1.1.38]	1116.64	0.289087	1.02431	53.2616	29.7443	851.283	1116.64	36.364	36.3527	9.66645	29.9959	7.22652	2.87686	14.3911	30.8308	35.094	20.3061	24.2004
K07403	ko:K07403 nfeD; membrane-bound serine protease (ClpP class)	1351.35	1351.35	1274.77	198.262	263.69	849.988	1112.57	304.509	295.296	252.094	729.499	242.913	227.847	350.892	286.58	311.62	1305.39	1122.56
K03043	ko:K03043 rpoB; DNA-directed RNA polymerase subunit beta [EC:2.7.7.6]	1571.03	1529.94	1328.4	1084.84	823.794	849.042	1105.01	906.287	926.428	352.353	1044.58	1413.35	525.651	1018.89	1027.36	1064.47	1571.03	1438.42
K15726	ko:K15726 czcA; heavy metal efflux system protein	1090.55	2.53593	1.38409	370.844	164.29	828.152	1090.55	855.424	1080.99	17.1777	51.2242	380.467	97.3194	292.178	215.493	456.818	58.5643	63.2849
K00239	ko:K00239 sdhA; succinate dehydrogenase / fumarate reductase, flavoprotein subunit [EC:1.3.5.1 1.3.5.4]	1238.73	17.6296	29.3039	932.424	1174.53	797.852	1047.03	1163.84	1238.73	111.417	317.071	636.759	228.805	727.662	1030.05	1003.41	897.233	981.713
K00163	ko:K00163 aceE; pyruvate dehydrogenase E1 component [EC:1.2.4.1]	1127.71	8.31556	3.48978	808.688	1030.34	816.444	1046.63	992.231	1105.83	137.659	398.1	1127.71	301.325	866.102	1024.46	1014.26	565.231	700.105
K00399	methanogenesis: Mcr	1031.91	105.75	74.5216	3.93344	3.05136	787.511	1031.91	1.83653	0.812059	52.6895	152.562	47.6044	43.4047	36.9945	12.0594	16.7542	24.7936	20.7525
K09181	ko:K09181 yfiQ; acetyltransferase	1026.92	212.37	222.806	62.2099	34.3904	775.766	1026.92	66.0806	42.0973	102.479	318.813	152.236	86.4112	157.008	135.768	147.329	910.172	698.825
K01756	ko:K01756 purB; adenylosuccinate lyase [EC:4.3.2.2]	1427.29	447.639	427.127	1015.78	1078.87	783.194	1019.28	1052.16	1040.79	148.958	415.649	1427.29	512.213	1101.51	1190	1183.04	1266.41	1246.86
K03088	ko:K03088 rpoE; RNA polymerase sigma-70 factor, ECF subfamily	1335.31	975.29	949.812	1335.31	538.032	775.991	1011.42	1231.26	1320.56	99.5317	318.813	957.43	327.711	646.871	825.781	1224.67	1120.51	1082.55
K03070	ko:K03070 secA; preprotein translocase subunit SecA [EC:7.4.2.8]	3828.33	3828.33	3148.38	2168.18	1882.87	781.103	1011.36	2126.69	2074.72	514.444	1535.62	3020.91	1221.88	2287.12	2383.89	2418.47	3629.13	3297.93
K21936	ko:K21936 chuW; anaerobilin synthase [EC:2.1.1.342]	1000.88	22.8324	17.5126	114.776	15.0657	771.353	1000.88	32.4668	14.724	218.551	613.935	185.546	86.9622	129.97	93.4262	101.292	416.695	334.452
K03657	ko:K03657 uvrD; DNA helicase II / ATP-dependent DNA helicase PcrA [EC:3.6.4.12]	1620.61	486.31	680.017	1086.27	993.323	771.629	991.462	1620.61	1315.59	50.0188	140.362	1408.4	485.841	1041.57	1243.23	1157.36	1460.69	1234.06
K02117	ko:K02117 ATPVA; V/A-type H+/Na+-transporting ATPase subunit A [EC:7.1.2.2 7.2.2.1]	990.584	835.086	596.177	137.947	394.438	745.678	990.584	395.305	159.332	93.3222	277.099	310.965	237.922	325.864	350.365	307.79	728.752	586.421
K00164	ko:K00164 OGDH; 2-oxoglutarate dehydrogenase E1 component [EC:1.2.4.2]	978.461	4.00918	1.96616	564.853	520.513	755.105	978.461	818.377	798.055	29.3638	79.3537	403.623	120.439	276.25	496.185	532.715	301.831	365.08
K02034	ko:K02034 ABC.PE.P1; peptide/nickel transport system permease protein	977.214	61.3067	46.2476	312.187	365.895	748.6	977.214	276.769	399.698	246.694	722.287	359.56	123.434	354.368	404.139	369.449	492.12	543.446
K20455	ko:K20455 acnD; 2-methylcitrate dehydratase (2-methyl-trans-aconitate forming) [EC:4.2.1.117]	969.048	1.41129	0.64713	133.147	77.9706	762.9	969.048	731.712	790.879	25.3291	71.9631	308.599	60.9022	239.847	136.383	234.652	16.0414	30.671
K00615	ko:K00615 E2.2.1.1; transketolase [EC:2.2.1.1]	4013.64	216.137	237.847	2305.39	2684.71	748.561	968.089	2468.49	2526.22	1362.44	4013.64	2803.96	851.603	2186.75	2685.9	2626.4	2639.17	2597.87
K01897	ko:K01897 ACSL; long-chain acyl-CoA synthetase [EC:6.2.1.3]	965.759	6.60394	3.7288	560.087	578.491	724.556	965.759	735.276	802.245	47.1364	137.504	404.529	165.058	441.714	553.885	602.352	571.12	628.273
K11942	ko:K11942 icmF; isobutyryl-CoA mutase [EC:5.4.99.13]	964.106	2.1004	0.933926	281.894	241.715	730.345	964.106	176.138	453.754	17.1281	51.0599	212.661	44.5914	198.755	237.415	319.147	204.003	332.125
K03628	ko:K03628 rho; transcription termination factor Rho	954.715	104.814	100.348	614.575	568.941	738.625	954.715	567.715	633.916	134.055	388.862	773.643	232.172	574.71	641.089	653.213	718.955	712.38
K02863	ko:K02863 RP-L1; large subunit ribosomal protein L1	2800.04	298.261	346.616	627.069	606.004	729.754	952.752	603.312	588.771	939.904	2800.04	806.975	269.206	605.177	677.761	684.387	678.305	648.932
K03568	ko:K03568 tldD; TldD protein	950.839	293.327	288.83	256.666	313.285	738.625	950.839	432.89	625.64	138.592	399.716	343.171	210.534	439.592	395.473	404.15	930.942	899.988
K00031	ko:K00031 IDH1; isocitrate dehydrogenase [EC:1.1.1.42]	1208.44	272.114	222.668	1012.56	733.557	711.053	939.444	830.953	878.659	201.503	589.734	1208.44	384.681	816.55	867.811	908.043	853.161	836.265
K03499	ko:K03499 trkA; trk system potassium uptake protein	936.248	392.81	385.804	589.884	644.35	715.091	936.248	625.562	734.085	111.802	346.801	896.089	288.838	672.043	686.107	684.81	915.708	879.233
K00192	Cdh/ACDS	1042.87	632.635	422.458	16.3632	12.3111	705.499	930.631	110.374	21.8425	89.9786	256.891	307.361	265.186	329.652	94.8127	110.688	1042.87	897.798
K04043	ko:K04043 dnaK; molecular chaperone DnaK	3201.89	1450.08	1090.74	767.316	853.353	701.777	927.845	842.192	820.594	1082.27	3201.89	1050.1	527.893	877.41	939.151	929.631	1311.35	1233.74
K04485	ko:K04485 radA; DNA repair protein RadA/Sms	917.704	17.6448	19.327	239.097	134.551	711.378	917.704	144.117	171.877	110.416	325.558	316.535	98.7605	206.811	193.401	224.353	181.108	174.325
K03686	ko:K03686 dnaJ; molecular chaperone DnaJ	1233.42	1125.83	939.798	657.024	709.647	675.628	907.862	745.051	697.93	214.282	643.398	911.257	407.604	759.954	810.287	810.671	1233.42	1114.13
K00265	ko:K00265 gltB; glutamate synthase (NADPH) large chain [EC:1.4.1.13]	2268.14	24.0156	11.9064	1503.93	1159.21	697.019	907.098	1135.25	1119.96	155.812	440.789	2268.14	535.576	1286.72	1298.75	1384.24	570.881	613.386
K07112	ko:K07112 uncharacterized protein	953.961	61.7797	52.4956	841.964	395.299	690.243	904.761	324.894	437.6	250.206	755.963	953.961	311.768	659.589	618.829	716.238	544.824	535.059
K02057	ko:K02057 ABC.SS.P; simple sugar transport system permease protein	900.909	15.5384	16.0424	253.911	353.133	689.159	900.909	296.248	432.737	68.5916	196.687	246.272	103.338	294.016	341.079	397.058	327.297	427.279
K03293	ko:K03293 TC.AAT; amino acid transporter, AAT family	900.841	0.189066	0.614736	1.08104	1.39554	682.222	900.841	16.7511	17.5569	16.2997	45.7369	0.298497	0.0513134	0.147317	2.88052	3.82129	5.14312	2.7558
K01689	ko:K01689 ENO; enolase [EC:4.2.1.11]	1347.3	1347.3	1124.17	672.996	766.287	702.739	900.49	853.276	804.427	168.19	502.469	1012.62	447.492	817.837	861.284	861.492	1236.93	1156.23
K00108	ko:K00108 betA; choline dehydrogenase [EC:1.1.99.1]	1070.48	1.50758	1.18705	362.76	981.834	665.393	899.781	1070.48	950.049	31.0477	96.8358	301.708	157.528	473.569	790.417	803.918	585.847	657.744
K06901	ko:K06901 pbuG; adenine/guanine/hypoxanthine permease	893.382	1.49362	0.933926	125.914	359.462	671.618	893.382	515.101	425.657	243.819	758.203	186.081	55.0376	216.198	267.696	302.32	195.01	189.872
K01950	ko:K01950 E6.3.5.1; NAD+ synthase (glutamine-hydrolysing) [EC:6.3.5.1]	1576.08	289.314	334.019	1036.21	847.781	673.393	885.9	570.994	650.877	138.294	389.218	1318.1	433.246	1066.53	1058.65	1116.82	1576.08	1437.54
K11753	ko:K11753 ribF; riboflavin kinase / FMN adenylyltransferase [EC:2.7.1.26 2.7.7.2]	879.963	128.552	155.179	627.882	606.42	673.675	879.963	631.103	707.134	81.3235	233.438	840.801	276.02	622.176	708.616	713.585	802.968	771.466
K14162	ko:K14162 dnaE2; error-prone DNA polymerase [EC:2.7.7.7]	1290.31	8.61702	5.42396	404.566	736.367	655.56	853.748	991.558	1290.31	27.4142	71.5286	261.586	93.7822	459.254	570.277	695.883	709.771	793.493
K00024		850.696	161.612	171	383.17	454.375	649.334	850.696	459.291	485.655	89.4767	261.105	306.3	122.84	299.388	423.905	413.078	467.659	468.8
K02996	ko:K02996 RP-S9; small subunit ribosomal protein S9	983.305	983.305	927.377	348.264	342.328	688.785	849.95	351.361	329.487	288.059	837.057	493.778	223.641	390.352	432.661	429.188	519.719	487.456
K02358	ko:K02358 tuf; elongation factor Tu	1344.82	954.011	709.989	908.141	696.071	1340.41	845.601	792.546	790.029	1099.1	1315.25	1344.82	469.657	960.371	902.098	950.523	1260.3	1144.47
K15727		841.793	0.950954	0.465347	113.771	71.4409	645.727	841.793	204.868	259.562	10.5742	28.6821	157.317	39.7802	116.353	86.2099	229.097	27.9201	29.5218
K00088	ko:K00088 IMPDH; IMP dehydrogenase [EC:1.1.1.205]	1077.32	123.25	131.56	809.131	798.158	645.988	840.916	772.202	744.015	170.012	506.088	1077.32	323.564	791.873	890.51	858.445	907.777	865.32
K02798;K02799;K02800		835.359	0	0.259875	1.23771	0.69722	622.176	835.359	13.6382	10.0507	4.82852	10.1651	0.136703	0.564001	0.539734	2.48762	2.97176	1.29381	1.22797
K17686		853.926	462.2	470.664	512.15	363.126	635.459	835.188	592.676	853.926	145.522	432.938	576.516	253.674	526.3	452.689	520.811	509.909	573.317
K01915	ko:K01915 glnA; glutamine synthetase [EC:6.3.1.2]	2140.88	320.099	302.166	1375.99	1911.15	627.392	828.112	1742.74	1783.34	607.622	1799.25	1582.86	538.07	1413.64	1771.44	1707.9	2113.06	2140.88
K03072	ko:K03072 secD; preprotein translocase subunit SecD	1050.75	1050.75	917.741	495.213	435.421	632.479	825.626	482.282	474.499	153.6	455.511	814.208	327.339	587.079	573.686	583.882	801.987	742.847
K00666		818.042	71.2126	80.2227	289.74	512.763	619.83	818.042	562.604	565.426	38.0031	115.052	282.076	121.716	341.678	450.603	551.969	629.998	658.361
K04077	ko:K04077 groEL; chaperonin GroEL	924.375	279.123	223.53	188.386	194.909	624.96	814.638	211.441	215.295	311.905	924.375	249.443	107.315	212.198	222.901	223.22	324.914	303.831
K00632	ko:K00632 fadA; acetyl-CoA acyltransferase [EC:2.3.1.16]	1341.07	122.655	140.621	432.855	544.137	629.309	814.47	1010.76	1341.07	71.3914	206.208	313.897	107.384	459.252	527.717	562.496	734.922	870.444
K01872	ko:K01872 AARS; alanyl-tRNA synthetase [EC:6.1.1.7]	1441.22	1288.41	1135.6	846.148	930.215	618.181	814.201	976.266	861.172	113.219	350.674	1234.32	520.638	966.128	1034.19	1029.09	1441.22	1307.43
K01712		808.792	27.9073	18.7902	230.198	227.022	616.143	808.792	343.249	527.996	61.7431	190.652	196.85	97.2364	266.476	259.378	277.792	342.369	423.453
K00548	ko:K00548 metH; 5-methyltetrahydrofolate--homocysteine methyltransferase [EC:2.1.1.13]	2475.49	31.6381	15.941	2024.41	1415.65	617.579	808.516	1133.44	1938.24	127.971	340.325	2475.49	606.127	1617.45	1702.45	1817.33	1056.67	1341.13
K03821		807.932	3.02006	2.54521	284.048	346.053	620.755	807.932	487.969	176.55	12.8352	36.2022	323.746	74.3041	154.15	298.651	482.961	209.41	161.002
K16786;K16787	ko:K16786 ecfA1; energy-coupling factor transport system ATP-binding protein [EC:7.-.-.-]	1290.01	1290.01	1005.05	88.8183	150.939	610.811	801.674	120.57	154.881	33.8147	108.396	436.097	406.511	538.297	299.08	353.372	472.002	415.646
K06911		800.687	0.873344	0.719837	174.115	232.683	617.743	800.687	348.134	357.885	7.54454	18.0061	94.2729	26.9353	128.315	207.451	258.718	145.1	194.348
K02355	ko:K02355 fusA; elongation factor G	1949.86	799.905	589.101	668.495	638.685	609.108	799.555	728.107	832.77	672.673	1949.86	852.949	355.906	749.956	773.769	791.249	1158.13	1129.92
K03521	ko:K03521 fixA; electron transfer flavoprotein beta subunit	891.042	168.768	163.959	411.109	724.387	615.041	798.86	761.889	829.009	75.7717	244.79	433.787	153.428	447.649	641.206	644.067	850.264	891.042
K03802		776.15	83.5704	107.737	79.9839	26.3432	586.107	776.15	36.4261	31.0782	9.63743	30.5008	36.4287	8.71987	22.0337	59.5567	151.294	18.0842	16.9232
K02058		771.969	3.63541	2.94275	77.144	101.691	595.475	771.969	126.23	101.68	59.0776	169.432	54.2815	19.3892	63.3503	105.623	130.898	108.352	118.319
K00375		751.952	0.364853	0.54182	112.674	31.1387	561.629	751.952	53.502	35.7337	8.81374	23.9313	96.3653	19.5571	26.3558	36.5288	173.398	14.9837	15.4961
K01955	ko:K01955 carB; carbamoyl-phosphate synthase large subunit [EC:6.3.5.5]	1512.88	369.289	320.068	1092.51	1204.86	578.468	750.41	1173.77	1153.85	86.6901	255.871	1512.88	506.737	1132.67	1276.57	1246.35	1496.11	1388.6
K15738		845.105	11.8019	7.7013	645.028	283.036	567.679	746.736	326.045	367.021	27.5843	89.2677	845.105	207.054	429.616	428.994	495.419	143.576	139.189
K01295		737.806	0.47637	0.223398	116.139	113.012	568.025	737.806	70.3433	118.655	13.8168	42.7203	32.4863	13.6831	55.8315	97.2884	153.808	71.3332	94.0269
K04759	ko:K04759 feoB; ferrous iron transport protein B	903.454	590.839	591.162	539.494	223.999	585.048	734.191	184.253	191.093	92.907	276.487	574.374	293.822	477.17	390.402	465.593	903.454	735.99
K00382	ko:K00382 DLD; dihydrolipoamide dehydrogenase [EC:1.8.1.4]	1186.56	73.2459	62.5025	954.217	870.416	544.291	728.117	786.863	1186.56	137.03	404.215	1052.44	304.706	849.798	973.65	1009.7	707.047	895.223
K02013		722.791	290.082	339.933	261.766	145.004	548.903	722.791	144.302	188.008	104.482	309.463	452.633	167.787	292.465	227.198	282.105	330.365	299.958
K01874	ko:K01874 MARS; methionyl-tRNA synthetase [EC:6.1.1.10]	2151.68	2151.68	2138.03	1011.13	951.57	550.615	713.432	1045.39	1003.3	70.1553	200.435	1520.65	616.223	1107.82	1139.37	1183.37	1557.64	1409.22
K03738		713.019	194.792	184.898	49.5022	113.19	541.446	713.019	148.71	161.54	112.049	328.062	83.2186	63.3383	139.842	130.567	128.303	606.423	544.281
K00240	ko:K00240 sdhB; succinate dehydrogenase / fumarate reductase, iron-sulfur subunit [EC:1.3.5.1 1.3.5.4]	1080.92	14.5416	22.0618	759.757	1080.92	528.368	702.331	1036.66	1034.8	100.76	328.839	498.767	171.329	551.891	899.938	835.252	591.914	722.623
K03313		701.341	1.97971	1.23787	368.223	310.877	529.598	701.341	439.661	388.468	39.6774	121.992	229.673	65.3399	177.394	246.989	335.147	156.306	146.857
K07124		700.022	276.627	309.744	68.2359	167.613	542.228	700.022	201.96	81.3147	9.75661	25.0992	61.0665	48.9711	91.6226	139.183	159.714	120.089	101.714
K01119		694.763	4.01919	2.41123	174.557	36.7189	525.066	694.763	41.4377	69.3498	13.7515	42.9915	147.776	41.4221	46.9753	65.9631	150.889	39.9023	55.7376
K03438	ko:K03438 mraW; 16S rRNA (cytosine1402-N4)-methyltransferase [EC:2.1.1.199]	2314.28	2314.28	2139.85	756.22	689.403	521.313	691.031	689.781	701.298	426.439	1252.43	1092.26	460.985	807.093	862.537	884.364	1307.5	1213.84
K02055		783.902	1.95929	0.845494	78.3675	195.544	528.882	690.065	272.115	310.98	267.695	783.902	85.902	30.1457	122.06	170.517	184.846	155.291	198.453
K07075	ko:K07075 uncharacterized protein	890.147	735.842	890.147	32.0746	9.74795	513.056	689.101	26.8561	13.8541	10.5049	31.299	79.4119	63.3608	62.8134	46.2247	54.6961	182.105	158.989
K05845		687.331	3.96355	4.59218	3.33277	3.81345	516.176	687.331	21.9958	12.404	105.116	308.964	5.3681	3.7176	12.641	4.05962	6.55721	114.397	102.812
K02051		680.476	226.351	208.487	403.798	316.289	518.581	680.476	249.138	265.396	193.255	577.701	578.642	209.644	395.173	393.269	476.698	306.631	315.922
K03310		838.74	5.77156	3.24231	559.68	420.72	520.128	678.365	677.295	838.74	238.5	690.962	354.402	101.696	342.553	457.035	430.995	324.872	393.762
K00974		853.526	853.526	790.441	205.758	131.127	515.316	673.083	209.423	206.252	18.8707	60.892	358.213	169.384	274.443	240.023	252.453	553.432	463.031
K00864		672.49	3.02118	1.48579	290.173	402.61	518.388	672.49	473.415	564.781	11.9564	28.3792	217.01	62.6951	217.023	357.522	341.3	277.255	352.773
K02517		671.626	43.2513	40.9934	388.853	312.245	511.264	671.626	289.903	345.212	20.5531	58.223	577.742	155.078	352.401	379.729	419.253	190.338	237.739
K01652	ko:K01652 E2.2.1.6L; acetolactate synthase I/II/III large subunit [EC:2.2.1.6]	2534.39	250.734	208.977	1585.33	2180.52	504.886	659.1	1851.87	2534.39	417.397	1228.44	1546.64	513.798	1668.49	2054.41	1933.77	1886.67	2209.53
K01733	ko:K01733 thrC; threonine synthase [EC:4.2.3.1]	1266.59	404.823	461.008	694.186	1031.85	518.926	649.711	910.477	995.034	108.544	319.438	879.906	318.53	795.812	980.538	939.954	1266.59	1248.79
K01881	ko:K01881 PARS; prolyl-tRNA synthetase [EC:6.1.1.15]	1656.23	1656.23	1424.07	831.026	881.069	486.315	649.678	911.917	844.095	99.1309	292.851	1307.19	570.115	1021.97	1042.65	1055.09	1442.62	1312.15
K02474		647.851	5.55373	3.47263	252.197	85.6009	487.321	647.851	71.5166	49.8147	22.578	64.96	184.532	46.5897	105.999	125.566	161.667	108.649	92.9508
K13542		641.997	105.694	103.038	78.6736	177.126	482.296	641.997	138.126	211.727	13.9081	38.644	123.409	70.388	162.368	181.93	185.479	554.106	501.853
K03527		639.711	75.5443	81.3167	238.048	325.25	473.923	639.711	387.214	442.364	35.2799	94.267	154.911	69.7085	207.087	290.224	295.883	380.279	391.042
K02433	ko:K02433 gatA; aspartyl-tRNA(Asn)/glutamyl-tRNA(Gln) amidotransferase subunit A [EC:6.3.5.6 6.3.5.7]	967.034	845.571	789.881	499.198	772.219	482.674	627.899	618.322	680.036	121.417	358.068	616.436	267.939	636.341	739.445	722.287	959.383	967.034
K02337	ko:K02337 dnaE; DNA polymerase III subunit alpha [EC:2.7.7.7]	1963.76	1963.76	1794.65	1015.4	905.48	477.033	625.198	1093.37	1111.05	61.3104	168.204	1417.45	574.48	1061.47	1177.68	1156.83	1789.57	1648.24
K02519	ko:K02519 infB; translation initiation factor IF-2	1091.29	957.296	818.417	762.949	586.458	483.247	624.205	663.522	666.56	199.021	606.084	1019.98	395.234	744.246	755.548	806.5	1091.29	977.472
K06894		620.559	1.94123	0.907411	308.921	95.0086	469.91	620.559	58.753	100.269	9.86977	28.4954	205.388	51.5096	88.8699	159.98	247.205	52.9659	63.1835
K01251	ko:K01251 E3.3.1.1; adenosylhomocysteinase [EC:3.3.1.1]	2163.72	665.394	623.926	1196.35	1836.67	495.864	618.789	1745.34	1816.03	321.582	932.123	1140.43	545.128	1298.85	1697.94	1734.44	2124.06	2163.72
K02027		615.271	5.71605	7.64454	37.2627	48.4509	467.375	615.271	64.4581	100.228	147.675	437.178	48.5469	20.9159	68.6934	69.9188	62.7075	88.3206	111.772
K00174		702.169	16.3843	16.8262	342.476	672.26	468.279	614.247	499.356	620.498	100.925	304.094	237.598	104.836	408.222	581.014	503.068	629.045	702.169
K01923		862.63	484.475	574.42	627.349	692.037	472.782	614.039	651.576	569.88	96.8643	289.262	862.63	325.081	679.61	747.387	757.948	838.197	762.404
K03655	ko:K03655 recG; ATP-dependent DNA helicase RecG [EC:3.6.4.12]	2711.78	2494.25	2711.78	821.729	641.031	467.593	613.183	786.877	663.747	43.0494	128.3	1254.41	548.984	931.006	890.101	938.224	1825.51	1535.95
K03545	ko:K03545 tig; trigger factor	1359.07	1294.49	1359.07	736.156	530.247	474.442	610.782	573.262	596.793	217.778	641.28	847.8	346.463	625.007	665.748	705.702	894.14	821.401
K00982	ko:K00982 glnE; [glutamine synthetase] adenylyltransferase / [glutamine synthetase]-adenylyl-L-tyrosine phosphorylase [EC:2.7.7.42 2.7.7.89]	887.464	9.68833	4.80593	594.276	287.836	459.666	603.853	440.846	624.461	18.9613	60.0288	887.464	212.461	493.787	440.993	483.626	167.843	232.18
K07102		793.018	8.83548	4.15663	589.195	381.703	464.524	600.103	267.152	181.514	8.46809	25.4452	793.018	207.484	435.469	489.919	563.972	171.195	152.819
K12132	ko:K12132 prkC; eukaryotic-like serine/threonine-protein kinase [EC:2.7.11.1]	1751.13	109.655	175.545	799.984	1134.5	455.85	599.269	847.523	1751.13	74.2181	221.006	411.107	467.51	846.726	1256.85	1001.87	1041.82	1401.64
K07386		598.646	1.05232	0.424512	58.714	29.8968	465.564	598.646	420.504	446.571	10.2374	27.7754	51.5394	27.1786	51.8861	44.6255	21.9421	16.0949	17.5517
K00941		591.989	116.564	129.556	287.036	237.962	454.128	591.989	167.578	117.981	33.989	96.5699	493.805	144.657	305.325	298.594	338.728	302.326	250.693
K07516		591.454	64.0651	69.3267	246.737	429.685	449.399	591.454	511.389	459.705	9.02785	27.446	188.326	54.508	211.055	358.831	393.11	380.507	383.36
K01190		866.873	5.12531	2.37037	157.221	247.765	447.886	590.555	563.02	866.873	5.66652	15.3742	110.724	30.1254	182.703	213.27	166.077	165.491	227.087
K07345		589.641	0	0	0.537121	5.67313	435.358	589.641	24.9686	11.9945	1.08383	2.00511	1.18648	0	0.14639	0.736046	90.9191	5.61465	1.99834
K03290		587.906	0.0891712	0.557568	0.318665	0.673155	451.755	587.906	8.77833	6.03792	5.47278	15.0683	0.11732	0	0.173702	1.55265	1.2752	0.683299	1.00994
K01796		585.87	0.158614	0.165297	50.1329	96.1454	444.34	585.87	73.7354	55.2344	6.0154	13.1663	22.3292	17.1478	47.17	77.9057	90.8316	53.3268	63.1099
K03496	ko:K03496 parA; chromosome partitioning protein	948.523	48.3581	63.2433	811.823	456.497	451.203	582.415	683.29	766.248	55.6745	165.345	948.523	237.837	546.211	593.723	702.604	332.552	367.578
K18682	ko:K18682 rny; ribonucrease Y [EC:3.1.-.-]	1617.61	1617.61	1392.19	268.347	168.379	441.758	571.528	229.493	183.913	99.7815	299.434	408.049	267.453	371.96	303.516	318.031	993.01	842.867
K08681		569.471	180.04	209.158	47.0192	190.766	443.824	569.471	131.067	111.687	91.6933	266.275	109.693	67.4109	156.568	165.831	156.285	197.27	201.379
K00020	ko:K00020 HIBADH; 3-hydroxyisobutyrate dehydrogenase [EC:1.1.1.31]	2166.57	6.35582	3.25881	907.02	1726.86	442.423	567.37	1811.37	2166.57	141.529	420.562	658.269	224.423	845.366	1368.41	1324.84	1066.84	1288.22
K03466	ko:K03466 ftsK; DNA segregation ATPase FtsK/SpoIIIE, S-DNA-T family	1873.26	1873.26	1806.16	974.913	802.287	439.783	565.618	958.435	791.728	97.7092	291.747	1449.99	541.096	988.742	993.981	1094.1	1326.67	1163.3
K01736		560.419	162.254	125.938	457.134	453.041	426.291	560.419	445.049	424.552	69.1435	211.07	559.245	187.529	427.909	481.092	492.402	545.758	530.702
K00426		558.643	3.48845	3.35963	210.449	49.44	422.01	558.643	326.639	344.81	38.4109	118.753	210.016	56.5894	125.336	106.733	173.476	15.2475	15.7565
K01265		557.98	460.251	390.547	255.346	276.63	427.001	557.98	310.675	274.044	76.5749	240.395	383.481	160.287	292.64	321.888	326.87	398.161	368.486
K00077		555.599	1.08392	0.58093	119.957	262.231	434.408	555.599	337.688	452.596	32.7536	91.8108	81.5583	31.9748	170.758	215.807	225.719	193.581	254.576
K00799		552.919	2.72347	1.3961	203.071	154.845	413.791	552.919	316.618	333.696	17.7007	56.9543	205.759	63.8613	159.794	190.219	286.829	100.681	120.532
K01990	ko:K01990 ABC-2.A; ABC-2 type transport system ATP-binding protein	1075.28	274.616	274.927	342.785	486.124	420.538	552.841	488.038	498.931	84.2398	262.818	468.301	208.259	480.96	492.602	480.193	1075.28	1014.79
K03702	ko:K03702 uvrB; excinuclease ABC subunit B	1497.58	509.251	507.691	1071.19	995.137	412.358	551.308	1016.65	1036.11	85.2099	263.428	1497.58	511.487	1100.37	1158.79	1176.28	1300.58	1237.33
K01426	ko:K01426 E3.5.1.4; amidase [EC:3.5.1.4]	1090.75	1.36034	0.87358	355.01	861.876	422.424	550.54	743.178	1090.75	69.5441	202.078	221.543	87.4116	509.542	707.869	687.081	611.071	819.597
K02015		550.311	125.698	133.125	220.392	84.0325	429.468	550.311	109.415	122.686	83.92	239.377	329.471	117.038	201.344	159.006	195.302	191.654	180.61
K01907		698.369	112.422	119.384	262.385	678.803	425.273	550.188	538.093	599.064	11.2767	32.5596	214.473	73.1402	304.008	508.076	503.467	661.682	698.369
K20532		548.829	0.116009	0.217614	14.0955	7.97911	407.818	548.829	17.1305	17.9546	3.08592	9.28582	9.61567	2.99112	4.51962	7.57484	116.572	10.8897	3.19907
K00600	ko:K00600 glyA; glycine hydroxymethyltransferase [EC:2.1.2.1]	1118.93	873.201	828.746	813.283	884.675	417.484	548.422	947.341	892.399	253.506	810.364	1095.57	413.856	886.518	976.868	989.835	1118.93	1104.24
K07001		547.492	4.27225	3.92353	362.681	209.409	426.095	547.492	300.372	350.623	16.6659	55.2134	282.229	76.3194	201.856	250.626	390.184	106.332	147.265
K03569	ko:K03569 mreB; rod shape-determining protein MreB and related proteins	2423.41	2423.41	2152.29	801.522	706.715	433.46	546.153	865.475	774.232	195.325	593.836	1329.16	564.186	988.51	974.934	1050.1	1716.67	1530.55
K01256		544.741	5.88367	2.79326	420.565	242.277	410.748	544.741	282.603	393.123	23.7977	67.1866	528.202	141.105	324.78	333.229	370.7	142.335	199.144
K00789		840.069	290.912	263.114	587.643	596.688	410.1	543.641	565.611	576.955	138.924	387.109	774.372	263.079	596.15	656.873	653.527	840.069	756.804
K05991		541.617	0.277882	0.372329	0.945761	1.53168	415.99	541.617	8.46725	14.5919	10.0382	31.0693	0.365601	0.377094	1.08261	2.76486	2.49786	37.796	31.5508
K02469	ko:K02469 gyrA; DNA gyrase subunit A [EC:5.6.2.2]	1228.96	1228.96	1168.86	577.532	535.873	411.605	540.69	570.446	590.837	118.287	352.104	809.953	356.691	648.316	637.106	661.142	1007.9	926.001
K07303	ko:K07303 iorB; isoquinoline 1-oxidoreductase subunit beta [EC:1.3.99.16]	1019.74	1.50325	0.771242	234.994	335.658	401.945	539.732	505.302	1019.74	65.6701	198.144	136.721	41.3745	283.016	327.184	338.152	285.171	519.387
K01749	ko:K01749 hemC; hydroxymethylbilane synthase [EC:2.5.1.61]	1266.04	306.976	252.845	923.655	870.302	422.566	538.617	855.424	881.425	58.903	161.318	1266.04	390.561	831.016	961.134	950.515	754.234	751.037
K00286		537.121	174.707	191.426	338.957	262.703	416.087	537.121	258.152	277.471	95.1552	294.721	452.097	143.921	322.057	316.041	331.635	377.551	371.606
K03495	ko:K03495 gidA; tRNA uridine 5-carboxymethylaminomethyl modification enzyme	1169.63	130.593	126.025	900.183	664.571	400.093	536.045	719.652	857.093	154.147	437.51	1169.63	348.349	811.629	841.345	873.836	921.114	874.346
K07151		534.144	269.715	226.82	181.994	338.275	409.873	534.144	305.69	233.17	28.0462	82.9283	171.839	117.489	229.845	268.413	228.428	405.116	372.835
K03076	ko:K03076 secY; preprotein translocase subunit SecY	1410.6	1118.52	986.032	482.133	484.675	404.608	533.891	509.312	457.698	479.756	1410.6	744.998	306.059	574.179	577.734	594.628	835.396	754.93
K15987		635.893	75.0537	69.7725	218.795	432.91	413.291	531.52	402.787	381.905	118.083	355.711	170.381	80.7728	265.576	375.478	340.282	635.893	614.74
K00324	ko:K00324 pntA; H+-translocating NAD(P) transhydrogenase subunit alpha [EC:1.6.1.2 7.1.1.1]	1392.85	31.8919	22.8878	1142.3	1127.89	419.745	529.607	1132.81	1330.83	231.659	669.807	1392.85	365.409	959.89	1105.48	1116.55	682.927	850.612
K02036		678.351	361.344	360.106	425.184	189.624	406.836	525.419	270.485	219.422	56.1322	165.942	678.351	223.022	409.343	339.064	372.334	629.428	512.633
K01870	ko:K01870 IARS; isoleucyl-tRNA synthetase [EC:6.1.1.5]	2429.45	2429.45	2407.39	873.115	975.919	403.807	525.031	1077.26	920.479	95.1305	281.618	1313.02	587.544	1047.82	1121.62	1114	1851.84	1636.91
K00370	narG	524.806	0.734655	0.797131	134.821	25.1923	430.318	524.806	108.306	50.3716	174.011	512.138	114.737	24.7771	28.0042	47.4051	79.5569	19.6411	25.8343
K04069	ko:K04069 pflA; pyruvate formate lyase activating enzyme [EC:1.97.1.4]	1676.71	1313.66	1459.65	86.0335	102.286	411.009	524.4	274.706	122.108	68.1593	203.972	316.319	277.65	373.042	218.018	219.751	1676.71	1396.69
K01951	ko:K01951 guaA; GMP synthase (glutamine-hydrolysing) [EC:6.3.5.2]	1069.58	644.616	816.889	796.423	874.678	398.477	524.346	863.932	831.996	105.049	305.181	1029.51	354.414	783.92	909.94	881.848	1069.58	1015.38
K00266		520.929	22.7629	30.477	283.848	365.889	395.453	520.929	432.705	444.034	35.3852	98.1395	307.863	112.136	301.462	374.802	381.429	317.447	349.284
K04047		520.695	0.526563	0.455883	66.5848	14.5412	399.304	520.695	144.213	156.331	20.1472	61.9614	42.8993	9.56413	27.1422	23.7148	36.6081	9.1562	6.02363
K03723		677.796	29.2161	33.4589	541.304	404.571	407.195	520.03	421.708	557.549	18.2143	56.6617	677.796	205.527	482.671	509.873	536.351	453.895	492.91
K02520		517.433	498.029	430.114	244.252	203.297	402.736	517.433	214.707	219.992	145.36	445.632	338.925	140.988	253.81	273.505	276.569	371.4	337.788
K03561	biopolymer transport protein ExbB	864.286	368.943	253.742	819.498	403.631	397.532	514.749	864.286	834.657	92.5766	265.451	743.429	308.155	530.826	619.076	648.021	369.219	361.453
K01995		513.474	3.49978	4.5191	144.853	219.349	389.266	513.474	203.355	269.026	13.7252	40.3351	129.554	45.2166	153.022	206.433	261.477	168.763	216.699
K21636	ko:K21636 nrdD; ribonucleoside-triphosphate reductase (formate) [EC:1.1.98.6]	2396.19	2396.19	2107.57	135.22	267.922	387.521	511.447	584.864	134.946	114.511	344.559	580.902	462.212	513.632	423.149	427.602	1587.29	1210.04
K07566		770.553	645.693	770.553	256.304	278.434	385.37	510.776	333.351	260.458	48.9706	137.57	453.59	202.799	331.444	366.769	371.715	761.345	665.538
K00123	formate dehydrogenase	766.85	237.88	190.219	306.329	346.357	391.171	510.059	334.309	413.608	66.261	198.395	230.656	118.953	263.033	302.233	322.508	766.85	739.651
K10726		508.968	405.109	401.447	95.6888	380.183	402.371	508.968	408.985	210.283	13.9343	35.2748	197.303	164.399	227.936	291.977	247.938	432.9	348.541
K11751		507.523	84.3708	73.5137	281.283	84.9	381.811	507.523	67.8842	69.7981	100.374	299.973	315.593	129.765	225.625	152.512	164.534	482.666	427.006
K11904		502.607	2.13696	1.16682	228.958	57.5097	376.229	502.607	40.9877	55.3168	8.2571	29.1777	224.131	64.4109	55.4638	104.421	352.657	36.7574	33.6737
K00946		683.84	383.555	440.353	458.582	435.957	382.478	501.537	498.486	391.668	85.6832	254.849	645.151	226.78	467.433	498.199	507.284	683.84	604.408
K02487;K06596		501.411	1.64813	0.901722	188.264	37.7203	387.663	501.411	40.8034	28.7534	31.6454	90.8277	48.5178	15.4163	28.9708	47.4659	181.146	15.7302	13.3622
K03303	ko:K03303 lctP; lactate permease	1049.15	1041.05	1049.15	45.4465	77.92	380.224	500.483	352.54	256.203	22.1135	68.1144	208.476	128.806	215.723	163.219	218.708	685.459	577.052
K02346		606.636	165.102	145.804	375.562	280.897	372.78	499.696	322.081	415.101	36.3486	108.036	227.717	97.6135	236.421	266.895	307.464	606.636	557.984
K02434	ko:K02434 gatB; aspartyl-tRNA(Asn)/glutamyl-tRNA(Gln) amidotransferase subunit B [EC:6.3.5.6 6.3.5.7]	1249.49	1249.49	1223.84	394.789	404.808	378.036	498.434	397.695	298.286	34.5938	106.062	632.053	282.806	466.926	493.927	501.776	839.469	723.363
K16087		589.101	3.30947	1.67726	589.101	128.335	371.138	498.105	350.088	278.68	14.3691	41.8268	436.517	103.152	193.401	245.057	318.039	49.952	56.0611
K08296		498.024	14.6079	9.95504	136.237	68.6158	379.017	498.024	95.0624	113.678	161.618	492.233	152.717	37.3302	87.3491	96.8116	105.468	135.677	120.945
K07442		496.667	0.107326	0.111847	32.8995	122.911	375.274	496.667	96.2638	67.1351	8.22085	30.2268	25.0875	10.8262	49.0608	79.3445	71.0791	84.9827	82.5875
K01428	ko:K01428 ureC; urease subunit alpha [EC:3.5.1.5]	907.982	1.72459	0.847273	368.022	566.015	372.458	493.452	891.318	907.982	20.5294	50.3966	256.396	83.917	314.986	476.436	524.726	397.752	423.649
K14393	ko:K14393 actP; cation/acetate symporter	870.782	38.1055	49.8398	475.701	258.08	391.048	493.185	381.34	371.416	197.594	563.755	870.782	248.762	545.804	452.743	502.835	265.893	260.009
K04091		493.071	0	0.090017	32.2402	112.663	373.955	493.071	87.986	114.19	23.2078	70.4206	19.8878	10.7449	58.4238	85.8542	123.937	70.4642	87.4803
K01875	ko:K01875 SARS; seryl-tRNA synthetase [EC:6.1.1.11]	1245.56	1215.34	1245.56	575.042	579.411	369.66	492.677	662.329	546.364	100.406	294.112	927.658	391.002	679.912	717.018	705.365	1115.42	998.055
K07644		492.27	0.508981	0.227325	24.4254	16.6703	372.407	492.27	118.703	120.741	6.99878	20.9093	15.8803	3.61796	18.5075	11.6583	54.7636	4.27166	5.80046
K07481	ko:K07481 transposase	1512.92	334.197	141.344	1152.04	289.088	373.452	491.254	686.939	881.321	193.092	593.208	1366.43	327.151	798.234	618.884	832.577	1512.92	1304.6
K07391	ko:K07391 comM; magnesium chelatase family protein	1315.18	1315.18	929.789	667.453	214.279	383.845	489.819	374.107	374.913	56.5339	162.77	994.742	397.525	607.288	519.974	577.375	964.987	811.919
K07332	ko:K07332 flaI; archaeal flagellar protein FlaI	1608.74	1522.86	1608.74	45.707	60.571	369.612	489.052	47.4902	39.4849	26.4736	69.9673	339.903	296.604	262.735	118.727	129.696	278.383	237.261
K02890	ko:K02890 RP-L22; large subunit ribosomal protein L22	1338.75	1338.75	1156.42	270.104	317.88	365.899	488.167	287.899	229.346	167.293	485.332	339.422	174.024	280.29	360.821	358.616	480.611	445.239
K00104		485.917	44.8642	64.9688	326.314	398.474	366.121	485.917	289.203	380.85	32.5033	90.7594	231.468	89.5352	266.831	341.079	366.234	456.637	483.11
K00029		485.71	2.733	1.45057	461.687	359.638	375.804	485.71	406.438	278.199	21.0522	60.7667	380.855	94.3577	221.948	317.478	438.704	162.669	155.394
K00134		697.119	431.739	360.087	428.967	332.32	371.722	484.647	407.343	449.582	224.716	665.683	697.119	222.671	452.473	456.321	474.705	531.408	484.361
K03338		483.165	0.474507	0.431562	30.42	47.6161	374.588	483.165	49.8971	171.08	5.32262	16.4969	25.9366	17.3273	55.8513	55.3	49.1038	50.8219	116.023
K02412		482.839	65.176	81.0847	325.813	128.502	368.557	482.839	204.961	331.894	20.252	60.298	345.563	104.203	267.93	243.52	277.902	229.336	229.938
K01845		609.969	165.516	171.855	372.506	597.231	365.788	482.304	500.712	578.519	102.029	326.034	453.96	160.653	452.869	564.45	511.597	573.599	609.969
K01358	ko:K01358 clpP; ATP-dependent Clp protease, protease subunit [EC:3.4.21.92]	1186.3	1186.3	1094.81	455.212	461.692	369.162	481.534	534.555	572.514	97.9033	303.419	569.918	282.778	479.443	572.517	553.512	808.121	789.502
K03530	ko:K03530 hupB; DNA-binding protein HU-beta	1229.25	277.01	280.791	251.427	173.375	366.796	480.557	191.295	192.782	420.704	1229.25	333.423	137.888	222.512	240.952	275.017	209.132	192.899
K01714		608.108	133.828	132.488	365.487	549.971	367.346	480.177	445.712	608.108	82.7958	253.966	382.787	131.044	407.536	518.865	489.939	498.546	577.161
K02056		477.876	12.0909	12.1268	173.511	235.232	361.543	477.876	192.055	297.101	66.8183	202.438	165.376	68.7694	187.578	238.036	264.738	220.724	286.968
K00873		841.364	841.364	772.536	386.474	270.985	361.643	476.435	300.562	386.035	105.966	313.87	591.206	225.328	428.601	387.499	439.001	499.64	480.405
K00645		475.76	45.9076	48.5642	278.9	242.337	363.48	475.76	224.255	241.252	101.455	307.534	354.943	112.205	247.582	277.98	283.343	294.931	279.907
K03387		743.368	743.368	690.718	35.2584	21.1077	359.523	475.132	192.743	154.853	108.454	311.387	80.3847	66.4231	71.305	60.7246	79.6051	196.665	154.714
K02480		471.885	0.163684	0.230283	59.1771	7.75717	369.532	471.885	13.0923	4.74999	3.44919	10.5543	62.4527	14.7712	10.2032	23.8694	81.5369	6.38896	6.60944
K10823		469.948	239.021	263.902	131.775	305.563	356.773	469.948	221.335	321.835	132.328	390.912	137.21	84.513	221.904	272.659	250.86	431.32	452.549
K07275		468.986	2.53838	1.58719	52.0673	23.2647	364.57	468.986	183.352	186.25	4.22636	14.3163	40.4833	8.31756	30.5523	31.936	103.883	59.4797	43.2307
K03711		467.882	142.315	171.389	187.029	156.129	356.814	467.882	158.288	146.385	64.4956	196.84	228.512	83.4711	177.733	190.901	226.573	338.103	287.401
K00852		467.638	128.728	100.136	114.87	159.72	367.414	467.638	223.296	290.619	17.8874	50.9286	111.754	57.711	134.203	156.374	145.509	160.014	201.711
K03656	ko:K03656 rep; ATP-dependent DNA helicase Rep [EC:3.6.4.12]	2248.52	22.9113	9.25358	1178.92	469.496	370.933	464.595	725.743	894.973	32.9198	107.246	2248.52	503.113	1121.8	909.05	1086.29	120.123	103.753
K01885	ko:K01885 EARS; glutamyl-tRNA synthetase [EC:6.1.1.17]	1016.68	358.865	358.244	876.555	783.817	361.502	462.03	791.009	699.784	71.3725	197.131	1016.68	334.735	715.111	832.536	830.807	868.18	813.273
K02115	ko:K02115 ATPF1G; F-type H+-transporting ATPase subunit gamma	2861.87	119.337	131.297	804.159	729.539	373.915	461.862	700.533	762.701	984.113	2861.87	1050.39	298.274	727.635	861.708	866.064	689.923	703.158
K05367		461.717	0.516589	0.379188	114.94	26.4881	354.825	461.717	19.1627	24.5505	8.42206	22.9721	78.7521	16.4589	23.8302	47.1742	83.5967	15.3177	15.3294
K00817		634.927	224.319	247.093	463.335	469.562	356.655	456.703	560.909	563.495	30.0498	91.4051	634.927	184.373	430.379	497.032	530.481	521.203	504.623
K03531	ko:K03531 ftsZ; cell division protein FtsZ	1112.23	1112.23	1015.84	303.823	318.525	346.173	456.074	407.054	388.75	309.421	911.926	480.74	236.591	408.681	385.054	391.143	677.238	624.831
K03724	ko:K03724 lhr; ATP-dependent helicase Lhr and Lhr-like helicase [EC:3.6.4.-]	925.643	28.3888	26.2252	322.694	726.735	351.747	453.068	925.643	762.15	16.9244	51.3524	250.953	108.445	402.149	571.193	510.794	499.981	469.813
K00826		786.305	698.45	653.382	451.941	646.986	341.156	451.961	556.325	594.129	77.6571	235.117	545.252	208.001	493.757	614.733	596.526	786.305	752.021
K00057	ko:K00057 gpsA; glycerol-3-phosphate dehydrogenase (NAD(P)+) [EC:1.1.1.94]	1309.88	853.398	1309.88	624.142	587.959	355.103	450.383	535.232	605.021	54.1894	162.698	818.737	265.324	630.444	660.07	680.481	914.152	863.491
K01880	ko:K01880 GARS; glycyl-tRNA synthetase [EC:6.1.1.14]	1116.68	1116.68	1026.91	167.215	342.03	348.368	449.865	352.037	230.161	19.0061	53.5976	254.644	178.048	269.496	322.712	302.08	667.283	592.622
K03581		581.117	7.4143	10.6173	226.399	169.3	339.467	448.102	340.778	581.117	8.82593	23.256	209.728	93.6969	208.603	238.745	255.352	180.461	278.455
K10125		447.17	0.72819	0.455321	136.817	19.3232	342.758	447.17	22.8091	16.9693	3.91438	11.4808	125.462	23.6263	18.9561	43.8012	122.185	10.1137	10.2033
K02992		501.434	501.434	441.692	210.743	213.185	345.321	444.605	209.888	191.052	146.659	444.15	296.431	123.616	225.047	270.396	266.366	350.258	324.52
K03553		586.076	488.885	387.393	294.832	290.398	345.793	443.559	402.533	337.392	134.114	398.158	356.465	155.368	289.083	366.71	346.808	586.076	514.282
K03797	ko:K03797 E3.4.21.102; carboxyl-terminal processing protease [EC:3.4.21.102]	1654.16	1654.16	1418.46	1047.05	900.218	334.816	443.399	964.121	1209.52	209.191	599.917	1347.13	538.915	1025.4	1152.69	1232.22	1422.39	1448.23
K01968	ko:K01968 E6.4.1.4A; 3-methylcrotonyl-CoA carboxylase alpha subunit [EC:6.4.1.4]	927.99	2.75084	2.36505	366.799	278.324	330.383	440.576	653.733	927.99	18.5966	61.1632	275.172	89.8243	257.99	306.844	359.619	205.109	359.39
K07768		440.348	0.121928	0.152478	0.580967	0.409083	334.085	440.348	2.50063	2.94855	1.75845	11.3862	0.0802085	0	0.316681	0.398065	1.04618	0.642336	1.3209
K14287		439.7	0.513145	0.412532	80.3375	13.0354	345.572	439.7	21.6496	19.1457	0	0	68.5738	9.94788	11.3286	19.944	76.7371	6.24925	5.55913
K02314	ko:K02314 dnaB; replicative DNA helicase [EC:3.6.4.12]	2651.5	1970.64	1585.08	1262.54	1190.14	327.357	438.825	2049.94	1505.24	115.98	344.279	1561.73	661.903	1224.44	1523.98	1454.89	2651.5	2179.04
K00052		522.333	157.308	145.973	399.398	447.206	338.724	438.691	419.791	411.765	77.2606	222.903	488.093	164.623	392.356	459.153	464.727	522.333	509.173
K07088		438.212	2.89792	2.58148	340.001	196.788	332.877	438.212	284.63	326.781	16.743	46.6039	308.098	80.2672	196.106	251.688	270.45	150.842	176.794
K01192		436.261	4.77365	3.5225	39.1339	81.573	333.732	436.261	41.3504	63.9579	8.02964	22.6782	26.3705	20.3996	51.8657	55.9504	67.3329	73.4711	85.7635
K03457		436.091	0.193576	0.352114	22.3463	69.7592	341.242	436.091	132.095	105.37	24.7988	77.16	32.4836	8.83588	26.0298	46.8048	64.9616	27.1382	27.2276
K06200	ko:K06200 cstA; carbon starvation protein	869.037	9.70547	17.1233	55.6567	113.807	336.019	434.854	222.056	279.286	287.534	869.037	77.6739	39.0154	124.139	125.895	140.188	194.079	197.799
K03432		433.83	133.578	104.73	48.4816	222.422	341.896	433.83	208.035	91.8608	9.51527	25.0595	80.9384	58.2042	91.7489	166.263	133.418	166.531	139.623
K02835		459.55	459.55	353.287	283.17	248.905	341.948	432.898	246.96	263.521	33.151	96.7291	393.907	158.81	299.693	314.006	320.534	425.227	399.056
K06139		431.846	1.03008	0.193226	64.5425	30.6724	347.718	431.846	188.022	175.367	8.74847	23.3613	31.7128	7.05913	27.1554	25.1102	43.7011	28.0211	27.3911
K14441	ko:K14441 rimO; ribosomal protein S12 methylthiotransferase [EC:2.8.4.4]	963.25	9.92816	4.23014	721.732	478.576	328.934	430.502	655.901	916.166	39.9284	120.336	963.25	241.318	581.444	584.582	652.346	296.062	410.064
K02952	ko:K02952 RP-S13; small subunit ribosomal protein S13	1192.75	1154.6	1192.75	347.695	439.609	330.665	429.888	460.378	379.431	349.305	1042.92	537.653	254.52	427.851	498.616	496.524	743.784	689.931
K02001	ko:K02001 proW; glycine betaine/proline transport system permease protein	1724.84	2.80182	2.47329	489.836	1724.84	324.02	427.567	1400.74	1084.89	52.3192	167.102	542.532	183.398	678.269	1192.01	1081.67	940.326	1041.92
K18902		424.895	0.0264943	0	4.86029	2.80009	323.776	424.895	10.6501	6.66332	5.88438	20.0289	0.697156	0.0359535	0	1.84528	39.6059	2.69002	1.27857
K03086	ko:K03086 rpoD; RNA polymerase primary sigma factor	1094.16	901.543	909.412	772.153	668.764	352.579	424.348	748.845	739.244	218.094	656.79	1039.31	380.921	760.205	831.43	842.243	1094.16	1027.92
K01784	ko:K01784 galE; UDP-glucose 4-epimerase [EC:5.1.3.2]	872.401	520.229	605.325	443.627	648.655	318.991	422.893	611.116	560.989	75.9014	209.207	586.243	244.481	507.82	638.53	597.472	872.401	821.89
K01662		655.394	122.739	120.795	494.347	477.502	326.523	422.454	570.375	655.394	23.0508	72.4044	394.101	152.306	376.253	501.348	524.334	594.116	583.616
K10126		420.605	0.110383	0.27608	41.3533	7.54584	319.88	420.605	13.5831	8.275	5.25343	16.1984	37.1782	7.78921	6.34312	15.5561	53.1966	4.04417	3.53312
K00124	formate dehydrogenase	419.472	0.257659	0.0604157	27.5466	17.9379	312.442	419.472	16.5136	29.441	15.349	50.4143	14.2378	3.75874	17.1276	17.8053	26.7445	12.2011	19.6504
K02299		419.368	0.527159	0.109874	35.3749	87.992	319.961	419.368	154.245	180.174	11.0662	40.633	34.4472	9.89594	51.8006	52.2051	93.3119	41.4049	57.7152
K02557	ko:K02557 motB; chemotaxis protein MotB	2892.24	177.31	166.334	2241.93	965.731	308.078	418.467	745.985	1241.05	76.9798	231.455	2892.24	686.116	1558.97	1517.88	1652.38	805.92	912.221
K01589		731.25	270.334	290.758	480.206	309.674	324.189	417.535	413.564	355.608	40.3777	125.664	731.25	245.356	449.154	424.369	456.585	547.994	458.738
K03147		582.862	215.102	195.704	343.112	214.002	326.456	416.458	283.029	254.771	45.9677	139.948	582.862	198.406	370.204	324.4	345.122	314.241	267.66
K03979		611.851	61.4328	64.2003	445.937	381.023	323.988	416.411	382.052	436.718	112.138	345.602	611.851	199.701	443.513	466.036	470.06	409.556	415.76
K01588		413.622	140.456	151.909	279.088	280.707	310.84	413.622	257.824	211.539	56.359	168.43	407.615	135.839	277.204	304.33	293.005	253.048	239.934
K03040		412.308	380.582	329.909	201.729	185.595	311.903	412.308	194.438	188.258	89.2488	265.823	288.876	107.086	209.144	225.441	234.358	306.309	283.093
K00793		585.47	235.287	234.762	399.503	401.465	316.811	411.626	388.244	346.749	58.54	171.347	585.47	197.222	433.265	439.488	452.982	556.638	496.703
K00059	ko:K00059 fabG; 3-oxoacyl-[acyl-carrier protein] reductase [EC:1.1.1.100]	955.811	50.4119	57.2703	554.905	912.367	313.704	410.157	700.619	955.811	191.057	573.192	507.172	180.653	619.779	807.529	808.743	694.811	867.39
K00384		410.09	160.63	182.615	253.001	294.524	314.981	410.09	293.346	227.59	81.3109	234.112	325.702	125.245	250.851	298.34	303.658	322.734	299.458
K03406	ko:K03406 mcp; methyl-accepting chemotaxis protein	1735.77	487.648	484.884	708.977	323.38	311.977	409.866	961.108	820.22	75.071	215.601	1735.77	478.983	928.516	815.752	931.957	401.544	334.91
K08999		496.834	91.7045	97.0383	113.698	176.421	314.757	409.457	139.36	213.063	116.293	341.22	113.455	61.1483	160.221	189.569	190.229	496.834	457.819
K01938	ko:K01938 fhs; formate--tetrahydrofolate ligase [EC:6.3.4.3]	901.954	80.9305	60.9018	334.492	482.071	317.972	408.983	386.94	377.926	91.1526	269.173	357.236	148.602	371.651	472.745	459.493	901.954	817.374
K02823		408.808	169.653	180.908	59.8857	126.687	312.917	408.808	109.082	70.8299	12.4576	35.6397	102.042	67.4308	117.232	128.052	127.115	265.963	231.773
K10670		407.824	9.92226	8.05223	2.61538	8.28719	305.027	407.824	6.92754	7.75999	88.9585	262.486	13.5544	14.9545	23.7969	9.28163	9.41933	31.1408	29.2745
K06168	ko:K06168 miaB; tRNA-2-methylthio-N6-dimethylallyladenosine synthase [EC:2.8.4.3]	1488.26	1359	1488.26	611.062	531.658	304.156	407.72	585.599	605.642	151.166	454.263	882.504	349.42	635.808	672.573	695.358	950.155	862.943
K01738		406.445	42.1924	40.8906	145.018	172.452	307.498	406.445	306.057	338.874	39.0857	114.364	160.359	66.0625	176.475	184.394	179.666	350.651	341.343
K03701		487.708	136.463	128.034	351.601	331.198	309.911	405.681	382.465	463.439	34.9373	106.474	487.708	155.052	357.592	384.196	407.414	482.578	481.272
K00281		612.467	2.06236	0.917308	372.457	313.695	308.456	405.038	418.436	612.467	13.2398	37.0625	334.39	92.5296	284.227	393.852	431.873	214.548	304.984
K02670	ko:K02670 pilU; twitching motility protein PilU	985.51	9.75647	4.59252	686.352	263.161	307.294	404.398	439.762	490.963	74.5175	231.066	985.51	237.721	491.715	428.995	608.884	74.2366	73.0913
K01961		525.536	105.079	114.204	354.743	328.206	309.288	404.178	333.41	331.123	78.9982	231.242	525.536	155.226	351.904	388.765	399.738	396.163	376.476
K11907		403.449	0.235834	0.442386	113.401	19.9791	304.45	403.449	25.796	18.25	2.79656	8.04024	46.0249	12.5347	16.3341	28.4023	89.7101	13.6665	13.781
K00705	ko:K00705 malQ; 4-alpha-glucanotransferase [EC:2.4.1.25]	998.692	743.886	998.692	253.112	112.971	311.193	402.775	504.508	541.481	21.7284	62.954	443.431	233.532	331.262	268.833	356.24	609.957	440.533
K10747	ko:K10747 LIG1; DNA ligase 1 [EC:6.5.1.1 6.5.1.6 6.5.1.7]	1331.78	668.069	741.731	539.114	687.2	322.027	402.621	1331.78	1114.38	71.7309	200.816	963.635	340.74	604.856	742.902	668.578	509.669	455.219
K02003		740.834	740.834	632.89	220.268	225.757	305.791	401.487	257.566	300.313	23.1624	66.8479	233.807	118.118	237.425	264.417	271.131	413.741	401.39
K13933		399.863	0	0	0.779929	1.09836	317.622	399.863	5.37122	0	3.40985	8.73461	0.646063	0	0	0.712519	67.1021	2.0382	0.644823
K01424		399.509	48.4325	42.5097	185.083	185.998	302.316	399.509	194.82	297.835	19.8679	65.9613	189.192	53.2707	159.892	196.805	217.836	122.884	164.752
K07478	ko:K07478 ycaJ; putative ATPase	1445.87	1445.87	1030.1	703.569	521.172	312.669	399.486	507.226	776.62	63.2604	184.052	924.721	371.428	719.675	677.619	732.078	710.726	796.119
K07175		398.803	1.45251	0.702587	142.859	106.478	303.095	398.803	201.22	277.293	9.22247	23.1554	161.067	43.2153	133.926	154.67	150.34	71.2441	117.68
K01468		450.49	31.5863	25.1088	177.571	178.434	298.635	396.127	294.074	450.49	43.5686	127.177	152.634	75.2272	212.41	201.98	207.946	290.963	336.932
K02471		393.492	0	0.123494	13.8808	11.0993	308.667	393.492	39.696	19.1046	5.09548	20.2003	10.394	9.78263	13.8502	14.6155	98.1009	10.0264	6.80795
K04763		445.707	233.962	295.719	382.029	191.511	302.287	388.071	252.405	278.889	20.3418	62.2074	376.561	118.195	260.2	288.161	317.818	445.707	404.316
K01584		387.847	1.26383	0.502883	12.4545	13.3955	300.607	387.847	147.508	39.4538	8.0825	22.4804	1.5872	0.623655	6.78884	9.7526	71.4176	6.87816	8.82601
K00973	ko:K00973 rfbA; glucose-1-phosphate thymidylyltransferase [EC:2.7.7.24]	948.839	479.764	478.425	587.401	576.223	290.437	386.957	576.194	524.916	91.4041	273.194	796.933	298.199	577.246	659.181	684.172	948.839	884.094
K14128		386.957	1.03904	0.974532	0.247543	0.34861	277.019	386.957	17.0478	5.02535	1.83151	5.54458	1.50373	0.987003	8.09601	12.6642	8.12282	115.348	92.8139
K00459		386.731	22.1737	27.7044	193.158	143.275	295.709	386.731	152.3	160.575	23.0414	62.7641	107.936	33.6816	126.899	161.278	226.459	244.921	238.322
K21344		385.392	0	0	3.31016	13.3856	287.747	385.392	9.76991	11.9039	2.17557	9.17956	1.98469	0.484835	4.7944	15.2067	23.3134	9.54405	9.96958
K07180		384.504	0.981432	0.460251	56.2918	40.3783	294.303	384.504	189.81	192.243	9.45191	29.6773	32.1196	8.85668	34.699	42.1344	55.7658	40.4697	47.0962
K01262		761.716	472.702	433.791	648.714	658.887	297.97	382.804	612.965	671.552	67.877	216.578	761.716	276.785	570.508	667.127	676.296	594.755	623.221
K03475		381.364	0.736798	0.320489	0.610561	0.483661	290.146	381.364	2.10241	2.47899	1.61189	4.27363	2.40238	2.30401	1.41445	0.55779	1.71029	5.43113	0.88339
K01772		630.945	49.7204	40.9423	498.275	310.026	293.769	380.521	334.863	409.971	29.1069	88.0837	630.945	158.994	351.64	381.639	408.957	232.246	235.36
K07791		380.273	0	0.153522	0.194982	0.205943	283.748	380.273	4.69982	4.74999	2.09837	7.27884	0.0538386	0	0.0531416	1.7813	1.63854	0.470353	0.483617
K03074	ko:K03074 secF; preprotein translocase subunit SecF	1692.78	1692.78	1475.26	512.04	494.037	296.6	380.198	551.764	530.471	131.575	397.704	913.458	383.992	657.489	636.205	654.156	979.494	893.033
K01697		379.425	0.424962	0.171936	75.8138	68.9836	288.49	379.425	41.8348	56.0989	7.78722	24.4557	54.0363	12.1782	37.1053	71.4919	83.1741	38.2147	44.4132
K15533		379.032	0.138405	0.288471	0.439651	0.232182	287.787	379.032	5.29863	5.80147	5.08631	18.8744	0.121397	0.0626063	0.179738	0.70289	1.31951	2.65141	0.636109
K02010		660.545	6.54736	2.78899	553.165	416.69	292.546	378.833	402.17	623.832	42.8198	133.567	660.545	161.262	431.616	447.996	474.319	288.562	399.025
K01750		378.728	0.626145	0.293636	93.8554	149.857	290.85	378.728	103.161	222.586	6.75601	17.6345	53.2038	19.6138	89.6483	122.312	128.045	105.906	174.568
K00526		419.656	5.53787	2.67247	358.799	230.788	293.474	378.545	239.218	167.595	17.196	50.6831	419.656	108.578	239.922	275.073	281.376	105.032	82.4893
K01690		377.802	0.633336	0.475213	84.3963	23.5866	289.595	377.802	220.989	225.448	4.99326	19.9023	27.331	6.53185	27.361	29.6828	67.948	7.60321	12.3502
K21645		376.97	0	0.119862	9.74286	8.14666	279.41	376.97	23.5888	16.6885	7.72048	23.8684	13.7032	1.90765	1.90855	7.0928	77.8538	4.59034	4.65686
K07137		402.912	402.912	350.44	67.4985	20.7784	292.16	376.346	57.5511	16.7132	18.4004	54.4315	136.12	83.3634	111.92	82.0986	115.942	300.827	237.267
K15371		409.616	0.863167	0.709043	83.0635	65.5298	285.798	374.97	291.991	409.616	6.36264	20.0199	56.938	15.0437	77.5428	78.9049	101.074	60.0795	112.13
K10543		374.682	0.243856	0.304956	19.0267	5.21581	284.276	374.682	9.00227	4.71768	5.37305	16.266	8.02085	2.31643	7.12531	8.094	35.2215	3.85401	5.40368
K00574		488.834	37.3011	48.8837	205.827	398.791	291.774	373.564	488.834	328.879	9.51081	26.2182	224.695	81.7153	206.983	358.708	401.56	243.55	236.328
K03470		861.029	626.331	664.687	579.383	647.067	288.565	370.98	633.282	613.671	48.544	159.024	818.503	326.051	658.762	738.672	742.022	861.029	841.71
K02334		370.627	3.86583	5.31789	34.6633	9.55089	283.265	370.627	28.5425	18.0174	2.82709	8.12661	13.3165	11.8274	12.0488	22.1824	28.6804	25.8191	13.0833
K16090		775.922	1.37119	0.673652	89.6023	74.2654	278.498	370.271	720.723	775.922	22.8986	59.6686	231.625	51.4362	139.402	148.9	227.088	30.7708	32.7961
K04517	ko:K04517 tyrA2; prephenate dehydrogenase [EC:1.3.1.12]	1461.16	1282.32	1461.16	224.626	243.908	280.622	370.001	215.578	212.203	33.4784	109.592	336.156	178.746	272.22	305.175	327.335	541.504	484.833
K01679		651.537	6.13692	2.73124	530.13	471.635	283.788	367.998	464.359	605.851	29.4908	87.9706	651.537	169.254	441.705	487.139	481.551	241.007	317.772
K01046		366.96	0.303787	0.332414	17.4906	14.779	286.51	366.96	79.9566	99.1761	5.03841	14.1845	10.7581	2.64525	13.8736	13.4994	18.4392	8.60819	11.3192
K00368	nirK	908.277	0.294309	0.312842	81.1251	147.919	281.196	366.113	158.385	87.9684	309.814	908.277	66.0586	18.0123	48.6924	119.209	102.75	97.5384	83.9413
K01886		659.518	17.555	14.0615	524.014	366.776	281.451	365.803	394.99	563.041	88.4075	261.831	659.518	196.624	486.405	458.015	505.269	267.291	339.064
K00584	methanogenesis: Mtr	365.326	195.807	191.811	4.06677	2.395	272.094	365.326	1.78227	0.300216	1.49202	3.03632	52.9609	47.8449	37.8059	13.1048	20.298	22.2662	16.842
K00763		364.454	61.8656	43.9132	90.7399	96.4168	270.963	364.454	89.9377	100.846	26.6822	77.5779	84.0673	33.2814	90.117	93.2349	118.303	198.947	201.38
K03522		522.915	78.0547	76.4941	203.877	400.725	277.976	364.442	409.109	407.94	55.697	166.283	228.877	83.3644	227.877	344.745	337.263	507.126	522.915
K03554		363.993	0.5663	0.318686	51.4032	23.4651	283.7	363.993	194.656	188.439	8.83875	25.6864	37.9238	8.0691	29.9316	44.2488	85.4112	8.19068	11.3776
K02654		505.813	505.813	489.359	121.112	85.5363	273.818	363.941	121.237	117.987	10.1161	29.7559	187.72	87.4056	141.369	137.15	144.065	235.095	209.151
K08591		515.213	74.4413	84.1433	390.171	446.03	271.854	363.925	366.937	443.789	62.2143	162.532	475.577	163.538	426.105	463.257	448.36	511.181	515.213
K00344		384.687	0.810541	0.572209	171.427	337.915	282.351	363.359	321.315	384.687	27.4603	77.2035	129.895	41.0876	185.224	269.801	311.641	214.329	267.008
K19244		362.419	5.8564	4.93172	26.217	71.2274	278.872	362.419	83.6891	93.1974	24.0972	80.2283	23.3638	14.6128	60.2907	67.6386	56.1033	258.988	233.872
K05591		654.527	7.7156	2.7324	473.047	156.352	293.798	361.48	319.281	349.391	9.38779	23.6833	654.527	175.4	353.973	244.019	312.59	44.8	38.3974
K03722		705.614	43.1612	40.9843	452.474	419.307	273.012	361.343	305.713	349.189	37.5879	112.44	705.614	222.775	491.683	519.247	540.011	274.656	326.058
K02455		410.338	14.9817	12.8379	326.002	113.504	271.095	361.037	157.735	261.089	13.4616	37.2218	410.338	101.817	246.505	205.085	258.83	114.133	134.167
K03832	ko:K03832 tonB; periplasmic protein TonB	948.851	116.245	120.582	948.851	379.131	277.755	360.996	416.767	459.27	50.0374	156.24	666.419	202.42	413.83	527.717	651.971	454.475	421.7
K00147		433.878	191.706	219.739	310.706	252.012	280.358	360.153	262.393	270.28	53.9773	171.327	433.878	144.209	289.756	304.074	308.79	337.635	315.455
K06445		359.227	2.14069	1.07082	280.594	73.1286	272.604	359.227	325.685	340.725	7.34719	24.5773	79.8333	21.0215	72.4817	107.586	140.931	39.7788	42.0889
K01937		358.117	326.475	356.99	157.634	173.803	270.311	358.117	194.768	165.386	43.8916	130.093	234.423	95.9979	181.957	200.315	196.1	302.473	275.098
K00930		440.228	193.786	169.672	301.452	258.57	274.226	357.397	240.681	245.695	40.8518	130.019	440.228	136.243	295.913	286.875	315.787	378.077	343.968
K02660		356.673	0.404426	0.482768	71.8255	16.0361	278.652	356.673	20.5098	14.5812	10.0981	30.7369	20.4129	5.38838	12.5571	22.1659	81.1093	7.28975	5.72107
K05800		355.231	0.682797	0.597713	129.486	90.3746	275.447	355.231	260.466	245.697	3.69822	10.3235	123.97	30.8549	54.1777	97.6375	113.657	43.165	40.213
K00821		439.236	145.317	143.309	297.745	244.675	269.909	354.159	259.556	276.59	36.5443	112.474	439.236	133.79	282.241	295.437	307.312	326.212	319.637
K01848	ko:K01848 E5.4.99.2A; methylmalonyl-CoA mutase, N-terminal domain [EC:5.4.99.2]	878.775	93.6697	98.9309	186.233	654.479	276.226	354.132	463.047	544.776	61.5803	183.559	155.834	69.2258	342.413	470.398	429.302	874.602	878.775
K00641		759.173	5.42579	2.97332	526.211	722.441	263.958	354.081	713.68	641.014	90.6971	284.655	759.173	191.437	527.273	651.633	631.894	339.212	372.914
K08221		353.978	0.158614	0.264475	0.251924	0.088695	265.439	353.978	1.30121	1.02286	3.20256	8.46406	9.25166	2.65468	2.19715	4.71807	3.62923	19.5987	19.9431
K11740		353.889	0	0.036805	0.420701	2.61672	272.575	353.889	3.13872	1.42344	3.52769	13.6111	1.35525	0	0.0382201	1.15302	45.4548	2.17065	0.927529
K02950	ko:K02950 RP-S12; small subunit ribosomal protein S12	1034.3	1034.3	956.656	377.45	360.811	291.349	353.714	341.315	352.319	276.994	822	559.701	223.494	405.321	432.248	464.317	600.048	541.542
K03386	ko:K03386 PRDX2_4; peroxiredoxin 2/4 [EC:1.11.1.24]	1579.75	982.031	747.633	387.123	144.757	270.566	352.855	239.486	265.772	536.282	1579.75	672.561	256.479	384.914	308.346	354.645	235.347	186.174
K00937		663.947	6.1587	2.94578	433.219	158.33	275.658	352.048	270.324	227.347	27.9622	85.9063	663.947	153.364	323.985	290.602	313.148	59.0414	49.5605
K02994	ko:K02994 RP-S8; small subunit ribosomal protein S8	953.167	860.535	953.167	179.874	215.972	274.249	350.256	219.905	168.26	105.041	312.7	277.758	136.249	245.737	261.796	257.272	453.961	405.476
K06898		350.213	113.745	113.002	39.7868	138.828	284.548	350.213	111.987	85.4011	18.7953	53.6085	49.1685	34.7396	66.9502	99.0116	90.796	258.18	229.04
K00764		483.08	417.421	295.344	364.696	397.177	260.597	349.123	383.072	380.173	44.3395	133.912	483.08	195.288	375.675	416.447	419.931	476.115	451.519
K00681	ko:K00681 ggt; gamma-glutamyltranspeptidase / glutathione hydrolase [EC:2.3.2.2 3.4.19.13]	1768	5.15388	2.21442	722.798	1133.34	269.217	349.052	1272.2	1768	98.8754	290.389	530.645	172.7	748.796	1029.06	976.178	759	1018.94
K07577		348.578	0.229053	0.190963	67.3941	214.476	265.942	348.578	299.398	215.657	5.55464	16.2972	67.0522	22.0172	98.7062	139.091	123.672	156.394	127.042
K11690		347.818	0.429303	0.313173	69.7196	27.9671	272.874	347.818	17.0223	15.2265	2.66003	9.86348	47.5391	15.7781	25.7848	40.8013	56.8906	17.9218	16.0313
K11717		859.747	275.793	271.965	540.881	778.674	253.793	346.02	678.236	705.197	39.4425	127.353	859.747	261.148	638.976	736.196	735.345	568.648	621.18
K00604		403.002	62.8114	70.7511	298.475	295.417	260.454	345.76	343.646	403.002	24.4041	69.9045	395.711	128.271	305.627	346.298	338.894	369.229	382.528
K00012		828.915	107.85	127.788	474.476	418.231	264.654	345.366	448.531	434.473	53.5751	161.312	828.915	237.605	484.531	531.847	537.954	538.201	493.976
K14126		345.156	0	0	0	0.619951	253.602	345.156	9.09508	2.38316	1.42126	6.57347	4.21384	2.17315	18.8768	21.7171	17.1464	135.455	118.529
K02650		385.733	44.546	42.8903	46.1553	52.4611	258.66	344.58	91.0522	69.3982	127.704	385.733	39.7955	21.3034	43.7278	65.9423	82.5068	62.47	60.3911
K00401	methanogenesis: Mcr	343.973	140.303	123.245	3.1255	2.08183	258.628	343.973	4.65399	1.02893	26.7725	81.3588	45.9497	34.9802	31.357	12.116	15.9552	23.9433	21.2662
K01776		343.922	90.4914	136.239	153.446	139.399	266.9	343.922	136.278	134.612	5.23056	14.9039	135.592	59.9166	106.634	160.085	177.962	234.453	209.636
K00372	ko:K00372 nasA; assimilatory nitrate reductase catalytic subunit [EC:1.7.99.-]	992.667	9.1855	3.52884	708.347	201.691	260.47	343.608	375.495	386.657	47.1018	129.118	992.667	233.349	487.053	398.914	499.827	47.3841	39.5973
K03601		660.857	613.741	537.687	461.22	346.746	255.453	342.698	360.352	470.541	33.6606	105.969	660.857	272.155	489.943	460.515	482.855	404.583	431.873
K03284		342.332	10.2237	35.5192	128.788	233.466	255.367	342.332	265.768	111.256	7.45425	28.4147	139.05	45.2634	98.7468	220.294	233.927	174.188	134.609
K03695	ko:K03695 clpB; ATP-dependent Clp protease ATP-binding subunit ClpB	3617.01	3617.01	3113.52	1430.49	565.451	257.033	340.565	919.896	994.963	641.202	1874.02	2039.61	789.939	1218.29	1078.51	1186.95	1919.77	1670.49
K04066	ko:K04066 priA; primosomal protein N' (replication factor Y) (superfamily II helicase) [EC:3.6.4.-]	1131.86	126.735	128.768	837.109	748.431	258.405	339.981	714.933	838.189	55.6263	158.237	1131.86	339.763	796.127	878.322	885.382	918.083	903.059
K17489		339.772	0.0778433	0.146021	0.370911	0.326467	252.624	339.772	3.83159	2.25895	3.48025	9.69247	0.051208	0.0528177	0.0505451	0.423566	0.667921	0.298248	0.421655
K03520	coxL;cutL	1187.15	1.50325	1.01226	413.696	1153.37	254.116	338.112	748.466	1187.15	149.079	457.651	318.373	121.351	633.809	812.172	793.601	773.921	969.153
K01873	ko:K01873 VARS; valyl-tRNA synthetase [EC:6.1.1.9]	940.396	940.396	865.392	480.33	482.708	259.655	337.382	527.994	500.079	52.5139	157.762	706.482	308.518	563.874	575.789	573.381	878.158	797.261
K02874		689.869	526.356	354.704	170.924	170.72	261.906	337.191	168.042	156.377	235.065	689.869	257.479	105.057	185.295	209.148	220.081	202.36	204.951
K00990	ko:K00990 glnD; [protein-PII] uridylyltransferase [EC:2.7.7.59]	1064.11	10.8533	5.41624	803.123	425.829	260.042	336.484	527.761	714.363	14.561	49.0247	1064.11	266.178	626.341	600.991	660.396	252.943	326.234
K00325		688.121	18.7832	14.2536	554.747	584.34	556.25	335.243	555.594	658.098	140.223	390.183	688.121	175.493	486.363	539.236	563.535	326.126	406.713
K05343		333.583	3.14643	2.57635	7.6746	9.23707	263.255	333.583	11.3696	13.7685	5.12603	12.3261	7.14585	2.43988	9.82603	2.03816	54.5662	14.3873	8.70612
K01524		660.891	353.996	443.359	527.442	200.171	257.092	332.49	421.123	434.566	9.28498	25.5288	660.891	207.761	390.578	366.858	422.45	254.417	231.81
K21929		332.414	60.6842	68.9147	153.07	221.466	256.33	332.414	206.326	181.298	26.4129	82.7029	110.236	45.3106	132.961	195.839	190.674	277.778	263.025
K07552		353.764	1.38138	0.734185	165.868	128.613	251.066	332.351	326.938	353.764	5.17981	18.7356	143.305	33.836	99.4725	138.077	223.884	80.216	86.6276
K00620		583.318	339.137	379.829	385.875	345.017	246.152	332.08	247.371	281.393	74.2847	218.662	583.318	199.886	401.258	398.614	429.547	471.562	442.471
K03587		692.693	154.239	147.556	580.933	448.254	265.36	331.683	447.314	507.934	37.421	106.007	692.693	199.208	459.899	511.943	551.101	479.195	477.875
K10441		331.58	2.08972	0.703586	83.615	265.62	250.289	331.58	240.007	183.482	7.60752	19.0621	81.4947	30.2487	121.425	207.472	174.606	168.599	187.127
K02662	ko:K02662 pilM; type IV pilus assembly protein PilM	955.079	738.444	955.079	143.298	114.647	251.241	331.459	246.462	217.056	21.127	59.3462	149.981	109.546	173.149	189.006	200.199	671.613	567.616
K00145		664.776	248.817	271.268	464.733	361.945	250.558	331.134	394.524	429.25	100.623	291.025	664.776	207.071	439.201	457.832	499.949	510.911	479.661
K21071		330.885	58.5916	57.4714	143.19	126.04	260.867	330.885	113.519	109.237	25.9719	79.0402	261.971	84.7175	189.487	188.496	186.969	319.305	288.307
K04487		782.45	740.572	525.946	308.548	342.443	255.634	330.284	404.987	464.404	94.1207	276.897	305.68	171.001	358.599	388.809	397.395	782.45	729.172
K00253		330.243	0.886534	0.530229	97.8911	100.743	263.854	330.243	196.682	285.975	5.78134	15.4264	77.5901	24.061	88.8994	98.1552	123.178	81.5197	117.642
K07027	ko:K07027 glycosyltransferase 2 family protein	1380.56	1337.09	1380.56	229.717	378.313	255.652	330.131	305.328	346.051	28.6578	85.7232	454.67	271.1	413.062	386.333	384.154	602.484	575.211
K02510		382.15	2.47112	1.62337	137.642	359.867	254.307	330.098	201.438	382.15	40.3904	113.226	72.637	32.3876	196.567	272.801	222.587	215.003	311.883
K02406	ko:K02406 fliC; flagellin	1493.76	25.1431	28.2087	551.72	366.516	256.656	330.078	578.13	1231.34	500.838	1493.76	537.471	158.966	560.833	589.3	523.016	444.347	718.651
K00335		450.893	43.1141	38.9968	93.652	141.88	248.822	329.073	117.19	118.62	18.7895	58.9665	123.495	50.2867	126.561	140.265	133.902	450.893	403.723
K03761		328.863	0.0400971	0.100287	0.382113	2.28702	248.723	328.863	18.4208	9.69656	3.70101	11.4117	1.26611	0	0.104143	0.872716	55.2003	2.53485	2.29042
K01876		648.409	597.096	520.654	371.492	417.904	253.39	328.759	433.234	403.951	82.1002	245.345	527.972	215.139	406.301	467.661	463.662	648.409	589.602
K01186		328.546	0.316528	0.284507	30.7768	73.4433	246.545	328.546	39.1125	77.5019	5.18	13.3719	13.4044	4.93968	37.7144	60.324	46.0951	46.8801	64.9579
K01715		385.135	59.4768	79.1031	171.698	203.866	245.104	328.185	122.201	189.183	110.627	345.5	136.976	43.4098	147.102	181.932	190.442	385.135	380.798
K01993		327.699	0.453757	0.165506	33.242	15.9219	262.198	327.699	82.2043	143.381	5.34436	18.4965	29.6507	7.54307	26.2224	16.9539	45.8554	6.08482	7.895
K00688	ko:K00688 PYG; glycogen phosphorylase [EC:2.4.1.1]	1327.81	1327.81	1081.48	285.018	147.583	254.196	327.589	403.649	541.948	83.5784	240.795	587.989	373.485	453.285	355.847	394.754	547.678	487.68
K00154		338.964	0.37147	0.270984	51.3298	64.8089	257.412	326.895	239.729	338.964	16.4292	56.164	47.244	14.1146	59.577	74.5173	125.604	30.9556	35.8528
K02594		685.714	142.043	156.9	14.9454	7.76747	259.924	326.495	45.3364	12.2807	11.5125	36.5307	151.117	88.372	131.607	109.392	123.173	685.714	517.499
K00549	ko:K00549 metE; 5-methyltetrahydropteroyltriglutamate--homocysteine methyltransferase [EC:2.1.1.14]	1596.64	283.99	321.089	562.922	613.71	248.651	325.254	533.426	578.757	529.961	1596.64	925.699	284.55	662.199	646.639	667.413	681.687	641.471
K05366	ko:K05366 mrcA; penicillin-binding protein 1A [EC:2.4.1.129 3.4.16.4]	1312.73	526.379	415.759	974.226	686.727	238.082	325.253	788.56	823	36.3303	111.279	1312.73	365.73	811.777	865.514	965.198	815.369	766.616
K02528		324.707	158.899	184.34	207.139	206.391	245.06	324.707	194.267	186.614	39.3326	118.83	272.657	107.462	215.071	247.964	246.766	308.647	288.081
K07028		324.594	6.20669	4.80494	126.242	57.5853	249.31	324.594	71.0073	98.021	43.6809	130.304	169.541	44.4624	120.739	118.823	137.587	222.758	221.181
K03146		378.846	262.017	296.975	34.8163	173.628	237.968	321.355	188.997	55.7127	98.0522	302.758	147.821	125.637	154.95	161.093	131.948	378.846	331.875
K02984		336.025	336.025	331.471	45.3003	185.983	253.562	320.392	167.068	68.3448	15.1183	46.2048	97.3326	65.1422	105.788	144.734	110.55	132.466	110.415
K00970		384.276	26.8953	29.8601	234.2	226.14	240.144	319.976	216.959	212.231	70.0619	211.091	384.276	124.103	246	245.956	263.294	222.186	211.965
K16203		319.825	136.025	150.451	26.5185	57.4887	234.614	319.825	43.3801	56.8024	22.612	67.2963	61.1153	39.0905	72.6925	59.835	67.1807	134.097	136.785
K00943	ko:K00943 tmk; dTMP kinase [EC:2.7.4.9]	1954.69	1796.16	1954.69	427.011	570.311	240.397	318.699	548.938	486.109	53.0881	165.783	682.824	326.525	571.305	636.353	625.31	957.739	889.057
K01627		502.051	59.3842	53.8457	439.404	354.158	239.472	318.355	356.607	404.541	53.1016	163.529	502.051	123.779	330.546	390.777	419.04	342.568	347.664
K01485		317.889	0.691781	0.511202	129.751	155.824	247.617	317.889	132.591	207.441	6.49003	18.4576	77.2804	26.2001	93.3491	136.194	178.431	111.2	170.946
K06994		317.609	0.132398	0.269054	19.7143	72.3511	246.861	317.609	41.8166	81.0042	8.62437	28.2604	14.1096	6.64772	35.9349	46.4667	37.4256	44.5445	64.6752
K03825		317.201	0	0	2.45898	1.13211	241.229	317.201	0	1.15199	0.890586	1.41224	1.67132	0.808059	1.70124	3.11046	3.63325	0.532337	0.703735
K07090		744.552	136.021	178.762	612.939	625.099	243.502	316.649	494.858	568.393	31.8655	98.1196	744.552	201.214	543.724	659.335	700.14	417.297	468.648
K02988	ko:K02988 RP-S5; small subunit ribosomal protein S5	2498.79	632.783	522.24	319.231	392.755	242.316	316.241	335.486	288.03	846.058	2498.79	460.361	204.899	370.093	441.144	417.657	480.578	459.016
K01153	ko:K01153 hsdR; type I restriction enzyme, R subunit [EC:3.1.21.3]	7574.46	7574.46	7059.85	4248.67	1463.03	241.482	315.727	1877.75	1576.88	96.8819	307.082	6610.83	2338.02	3597.1	2944.7	3425.07	2862.8	2311.65
K02017;K02018		315.454	0.108627	0.101883	0.388192	0.637798	249.906	315.454	4.0101	2.10151	4.69986	14.0085	0.0714585	0	0.352667	0.70928	1.96767	0.520239	0.481419
K04090		315.284	0.867262	0.49709	137.86	168.847	243.187	315.284	187.749	261.227	10.1451	28.7103	75.6566	28.7686	124.671	175.914	238.17	141.45	202.69
K00767		314.533	98.1445	96.0685	165.42	175.772	239.703	314.533	170.814	155.865	33.7481	103.107	257.618	90.2476	182.458	184.599	193.6	210.865	194.1
K02499		314.289	47.2119	62.9107	48.0329	105.579	247.394	314.289	78.5475	110.312	17.3389	49.1547	58.2235	37.9231	99.675	108.179	107.164	260.184	241.264
K00058		629.225	179.53	153.58	449.029	552.818	244.181	314.002	479.54	589.78	89.1702	251.853	532.534	191.768	466.015	547.941	552.49	603.519	629.225
K00371	narH	394.592	0.509188	0.403286	79.822	16.7422	238.028	312.825	58.2022	32.8361	132.564	394.592	64.9379	12.668	16.4872	28.8884	48.3503	10.4048	15.2449
K03710		312.602	35.5227	37.1814	9.31754	14.0642	235.775	312.602	42.3651	18.393	102.718	307.475	20.042	14.3091	26.1803	23.0441	66.3318	51.9693	45.3058
K02483		311.791	3.22692	1.27204	185.122	59.5076	236.928	311.791	209.094	219.178	28.4479	80.0672	200.956	45.8527	115.393	98.5821	133.402	26.4741	23.8124
K03703	ko:K03703 uvrC; excinuclease ABC subunit C	872.879	392.962	484.408	651.46	589.864	235.63	311.684	586.992	607.084	29.1098	85.2173	872.879	297.225	641.298	686.792	709.782	814.827	770.805
K02906	ko:K02906 RP-L3; large subunit ribosomal protein L3	1322.2	542.952	492.134	233.543	268.76	240.388	311.575	263.858	239.863	435.059	1322.2	339.181	149.556	272.458	297.754	299.172	413.029	372.921
K02224		490.157	402.712	435.217	185.093	116.401	245.134	311.475	123.382	228.488	18.704	60.316	239.394	131.849	196.034	198.918	233.905	490.157	452.319
K00639		328.545	28.1696	25.9632	171.943	242.846	235.557	311.248	299.22	328.545	37.6633	116.367	197.1	94.3715	203.471	254.673	247.771	287.619	287.64
K10001		311.221	0.190878	0.071611	3.72896	10.759	238.137	311.221	34.7628	25.8492	7.72021	22.7481	4.01811	0.466247	3.37118	3.98828	125.782	9.47067	7.18112
K00075	ko:K00075 murB; UDP-N-acetylmuramate dehydrogenase [EC:1.3.1.98]	1647.34	1284.17	1647.34	584.54	443.208	236.07	311.005	563.642	482.893	21.2833	63.3539	844.014	289.688	584.139	603.661	633.667	863.511	787.156
K02195		309.656	0.5813	0.343281	96.2506	178.997	241.637	309.656	189.161	177.748	8.65264	30.4452	70.7439	22.4819	87.1069	141.984	131.344	97.3156	119.27
K03744		309.279	230.996	255.554	133.252	54.3349	228.899	309.279	43.3812	51.6435	16.1003	46.1262	141.421	53.9581	104.858	124.169	156.673	181.566	157.892
K22010		308.144	9.26522	22.654	7.91607	29.9068	228.577	308.144	14.1533	16.6885	17.2021	57.966	55.065	29.3952	50.0372	47.4244	58.8473	59.246	48.7712
K07588		444.906	56.9582	53.9832	208.386	353.522	236.35	307.557	270.827	323.45	50.48	141.975	174.545	64.5397	180.075	280.32	289.162	434.06	444.906
K00573		789.104	789.104	715.342	415.555	329.399	236.352	307.247	315.592	375.645	45.7324	140.615	592.12	236.453	444.799	413.891	440.319	592.536	578.822
K02237		306.707	64.6089	63.2756	89.433	39.8241	247.25	306.707	99.7597	95.1259	95.5177	295.772	137.662	68.0171	105.738	88.1474	107.466	143.471	120.961
K01464		620.923	11.7108	20.4285	211.567	521.638	233.441	306.581	427.596	620.923	100.687	288.45	167.707	80.9675	324.266	428.985	420.473	421.003	539.022
K01969		306.452	40.4031	49.2275	90.2443	108.206	230.862	306.452	179.01	238.512	9.32685	28.8024	73.7558	25.2773	91.0738	104.417	107.359	180.429	197.021
K00768		306.162	73.6041	72.2381	66.1619	28.0864	236.422	306.162	29.4929	50.3996	14.6112	41.7052	86.579	33.2785	57.2428	54.9245	64.4098	107.815	109.521
K01414		585.742	7.0056	2.29452	354.47	182.034	236.291	305.312	264.468	302.452	25.2418	75.5226	585.742	142.149	311.45	285.218	333.541	75.0913	74.1624
K00208		825.29	2.65916	1.46837	306.724	254.213	233.245	304.635	196.899	186.737	281.868	825.29	368.986	97.9932	234.554	267.36	295.132	127.717	148.631
K01803		839.208	839.208	828.61	368.224	355.114	238.216	304.507	355.507	330.52	118.217	340.286	503.552	214.572	380.228	417.536	429.376	568.657	525.813
K01488		320.65	3.24879	3.99393	98.9144	198.511	227.611	303.534	302.657	320.65	4.7119	13.7124	68.3894	26.9753	108.407	152.566	162.109	116.931	143.006
K12574	ko:K12574 rnj; ribonuclease J [EC:3.1.-.-]	1220.12	1220.12	1188.65	242.471	251.07	238.919	302.443	405.449	242.185	23.7445	67.1947	380.512	216.758	320.521	323.215	311.833	902.505	730.762
K01206		301.627	6.46959	4.74703	88.8623	203.109	240.412	301.627	144.6	207.539	5.16245	13.5041	39.693	32.2509	109.479	186.215	148.408	180.784	212.865
K11892		301.525	0.387953	0.145547	77.6384	14.1877	243.775	301.525	10.8209	15.7613	5.89348	23.4624	41.2417	10.7398	9.67315	20.6029	56.8109	6.68878	8.86422
K01433		407.864	4.08194	2.32031	248.427	159.24	222.904	301.477	195.745	162.965	31.6708	96.37	407.864	91.8013	213.436	208.459	219.132	67.1076	56.3915
K03688		668.592	383.6	445.706	351.863	287.75	228.277	300.251	368.889	262.609	161.891	491.738	668.592	236.078	409.158	395.803	422.786	473.493	371.656
K02357		672.102	363.943	325.793	216.933	152.349	227.538	298.644	182.116	191.35	227.28	672.102	299.038	111.255	196.588	210.491	221.168	204.598	192.795
K01126		418.188	18.7944	14.6053	182.437	238.401	221.502	297.792	303.534	418.188	16.2932	48.2257	164.084	53.9725	189.936	242.767	267.414	227.895	278.566
K21019		297.638	0.198487	0.421973	19.2935	6.79268	226.399	297.638	3.25664	3.45597	3.72774	13.4163	0.208915	0.161612	4.48508	6.91214	5.97973	1.02665	1.68115
K03544		421.187	56.1049	60.1905	347.143	322.89	221.838	296.868	336.702	365.279	87.9101	257.478	421.187	126.633	299.867	361.022	366.271	281.338	280.334
K01647		311.391	2.48808	1.4405	256.573	243.813	225.913	296.262	234.226	311.391	42.3167	121.433	271.256	74.4058	208.307	251.846	278.293	152.701	188.757
K06001		787.136	280.513	200.543	218.433	212.497	222.174	296.041	224.326	232.833	34.7971	104.227	409.498	157.551	284.311	299.455	285.561	787.136	728.146
K09919		295.962	0.983602	0.683361	131.054	80.8525	229.401	295.962	209.498	244.557	4.24983	12.3119	97.2489	28.1291	72.9978	117.269	147.259	61.4833	86.3586
K02523	octaprenyl-diphosphate synthase	859.591	74.0954	72.1986	700.527	708.629	221.249	295.903	754.15	753.903	45.3577	143.119	859.591	217.722	575.78	732.246	718.654	536.719	552.801
K14652		380.712	67.5774	66.3308	274.419	229.729	226.632	295.748	243.132	279.402	64.2801	187.857	365.17	117.91	273.722	276.912	283.045	380.712	356.817
K02338	ko:K02338 dnaN; DNA polymerase III subunit beta [EC:2.7.7.7]	1868.97	1299.38	1868.97	369.248	351.851	224.665	295.386	400.658	380.391	59.0988	170.122	549.871	219.56	389.773	419.301	444.16	705.965	627.253
K03286	ko:K03286 TC.OOP; OmpA-OmpF porin, OOP family	1465	4.76514	1.60263	504.931	100.407	226.642	294.805	175.911	212.659	505.404	1465	332.18	103.757	158.408	232.648	377.27	41.7354	39.8904
K07788		294.664	0.0682797	0.170775	2.11472	6.98714	247.004	294.664	33.6085	24.4376	8.07482	27.9341	3.68317	0.185315	0.443353	1.93194	98.1644	8.30598	3.16055
K02316	ko:K02316 dnaG; DNA primase [EC:2.7.7.101]	1609.95	1576.21	1609.95	805.262	652.348	223.99	293.894	824.445	756.385	81.6643	249.215	1208.61	453.082	808.818	849.778	874.21	1356.62	1173.96
K01966		292.99	0.611025	0.360835	141.286	136.329	228.175	292.99	87.9995	110.329	13.3272	37.4364	98.836	32.2919	81.4661	125.232	144.209	86.6848	101.332
K00128		783.742	8.50213	11.8249	440.807	707.553	226.59	292.482	669.019	783.742	19.1623	54.9748	353.024	111.915	353.587	585.806	601.047	442.909	560.701
K00261		292.355	14.1338	9.97758	64.7248	81.2672	219.413	292.355	69.7175	69.962	76.5807	224.871	59.771	36.1311	80.9916	81.8907	95.0989	156.452	149.541
K07259		291.696	1.16227	0.548243	189.653	112.129	228.471	291.696	69.4202	144.775	4.87512	14.6893	124.694	33.5092	78.3812	127.061	176.669	75.2926	103.864
K01533		851.371	7.46408	3.16483	531.417	181.964	215.414	289.124	260.961	340.242	55.6256	164.962	851.371	197.102	420.674	342.413	395.199	63.3631	82.7547
K06153		464.056	407.109	464.056	241.436	218.416	227.904	289.067	243.443	213.174	18.8405	59.9028	316.679	103.447	225.441	241.178	270.501	378.017	339.524
K00858		446.14	333.708	346.4	326.275	391.964	225.213	289.004	411.805	346.153	44.9574	136.399	446.14	169.84	339.742	397.678	405.699	397.162	364.627
K00939	ko:K00939 adk; adenylate kinase [EC:2.7.4.3]	1533.48	1335.12	1533.48	400.374	346.995	214.247	288.115	465.617	352.115	449.298	1368.24	591.385	262.857	433.876	449.827	478.128	930.704	801.36
K00249	ko:K00249 ACADM; acyl-CoA dehydrogenase [EC:1.3.8.7]	908.432	4.02558	2.35729	284.826	749.064	221.021	287.901	908.432	864.091	22.6495	75.0148	201.513	77.9536	371.006	623.888	568.491	506.713	628.614
K01703		741.025	203.057	161.078	449.323	509.878	224.465	287.691	471.578	465.456	249.603	741.025	609.551	220.066	482.135	525.654	547.847	651.642	604.817
K07263	ko:K07263 pqqL; zinc protease [EC:3.4.24.-]	1363.39	14.5553	6.36825	968.369	579.625	215.854	287.367	996.365	1132.95	112.418	315.96	1363.39	320.764	763.943	751.758	865.009	292.238	344.55
K02313	ko:K02313 dnaA; chromosomal replication initiator protein	1289.89	1097.56	1289.89	359.247	324.129	220.727	287.151	384.895	389.885	30.6913	92.4895	531.768	219.487	391.467	417.498	419.854	698.82	613.141
K14645		286.704	21.8182	15.3211	51.5296	36.2841	220.531	286.704	261.503	269.572	17.4631	52.4629	67.4604	44.1295	70.6629	59.0094	128.986	27.7439	29.0104
K02421		286.012	58.2701	66.4479	204.723	100.567	217.419	286.012	146.411	213.952	6.22501	14.0187	224.574	65.2052	169.568	166.223	199.622	160.915	162.699
K02945		576.036	562.019	524.351	395.468	326.925	218.47	284.784	347.022	377.459	198.296	576.036	542.289	200.972	381.41	401.57	414.76	438.345	422.36
K03526		468.633	281.164	264.926	219.942	293.53	216.77	284.731	319.433	377.906	36.472	113.202	158.883	76.1754	228.982	287.546	277.612	468.633	463.686
K03593		284.488	29.8504	51.2208	225.544	218.263	220.2	284.488	199.289	210.511	26.0098	76.7441	221.959	60.8511	168.298	218.847	222.202	145.566	157.003
K00133		433.854	108.97	85.9288	305.173	339.75	212.878	284.442	433.854	422.007	58.0798	183.441	395.349	126.727	289.447	350.593	349.886	378.343	366.217
K07302		530.322	0.702879	0.439495	102.776	150.633	218.659	283.909	340.203	530.322	29.8759	90.6429	59.7624	16.215	120.83	124.107	150.103	96.4431	177.991
K02065		283.659	42.8459	52.1619	229.392	81.8199	213.699	283.659	102.422	131.441	24.8767	74.0252	251.658	78.5938	145.143	138.887	173.552	103.037	89.9834
K11754		769.172	107.044	105.96	542.154	531.611	214.641	282.195	494.821	565.36	44.9754	129.698	706.685	239.133	547.42	579.132	592.299	769.172	726.233
K09014	ko:K09014 sufB; Fe-S cluster assembly protein SufB	1099.78	8.46606	3.35041	845.341	1099.78	207.806	281.409	1029.92	928.292	219.09	643.821	1074.8	275.365	743.859	1001.91	925.951	635.289	645.341
K11939		281.37	0.187287	0.140528	7.58536	7.72898	217.551	281.37	113.389	128.265	1.71668	6.66276	11.0884	2.38905	9.97197	3.58716	17.6412	4.73597	2.87745
K01129		479.523	295.032	191.243	323.28	232.74	221.088	281.131	279.047	317.853	20.1592	59.4015	479.523	168.384	316.752	292.087	323.268	336.366	318.486
K00383	ko:K00383 GSR; glutathione reductase (NADPH) [EC:1.8.1.7]	1369.06	12.2786	6.23476	757.233	354.176	200.879	280.79	496.208	514.942	457.113	1369.06	1274.8	292.206	618.661	579.148	665.122	148.946	125.147
K03431		446.291	51.4852	56.2588	303.218	232.395	214.179	279.175	295.636	301.851	94.6929	280.073	446.291	135.082	305.03	298.873	319.922	339.368	299.381
K02274		376.794	0.680973	0.399185	376.794	275.383	210.729	277.982	260.905	269.968	36.0104	107.691	88.3476	94.8789	150.945	248.073	216.129	153.772	183.101
K01735		651.944	84.3604	102.989	494.508	399.91	217.877	277.035	401.105	490.513	89.1074	274.127	651.944	192.002	438.818	508.56	512.75	408.147	412.671
K08676		328.701	46.9621	39.8889	77.2687	96.5626	212.316	276.118	102.584	328.701	4.70738	10.2387	68.942	89.4252	150.688	137.984	115.129	115.517	218.432
K03799		529.176	305.7	315.656	128.12	65.0921	219.337	276.108	62.0784	33.7408	179.405	529.176	214.062	85.6522	141.547	110.773	129.61	259.541	211.37
K08224		275.546	0.282258	0.17649	6.72458	11.6798	204.57	275.546	14.6651	32.7637	1.77907	0.83678	24.6335	3.57497	10.5078	12.6963	58.4837	6.84913	14.3625
K01929	ko:K01929 murF; UDP-N-acetylmuramoyl-tripeptide--D-alanyl-D-alanine ligase [EC:6.3.2.10]	1481.18	1168.2	1481.18	734.786	472.784	208.742	275.462	609.441	568.915	48.073	145.469	1018.12	340.516	713.925	711.993	768.664	1136.36	1019.57
K03106		329.069	96.404	83.9548	265.885	267.448	211.321	275.045	273.734	275.204	39.7812	116.861	329.069	108.62	249.642	285.68	289.188	285.192	275.203
K03671		621.06	311.446	393.546	235.358	187.775	210.536	274.136	177.598	157.397	208.36	621.06	288.247	125.094	198.394	235.439	251.49	219.951	209.055
K03583		714.032	2.32816	1.30589	290.629	188.734	201.15	273.815	480.855	714.032	6.95678	21.0106	152.254	50.8288	193.678	227.281	244.547	148.756	252.22
K02933		428.513	428.513	341.369	146.459	159.816	213.247	273.679	157.017	122.905	89.136	259.907	210.311	92.9614	166.302	185.461	176.34	255.939	231.287
K00554	ko:K00554 trmD; tRNA (guanine37-N1)-methyltransferase [EC:2.1.1.228]	869.67	652.202	641.548	254.844	226.893	204.984	273.17	240.108	224.096	294.323	869.67	359.447	154.474	271.017	292.647	300.852	458.358	421.927
K00640		398.506	14.172	9.87914	309.169	188.33	211.249	273.044	330.548	386.301	49.7329	146.52	398.506	105.91	246.886	262.402	291.871	184.569	192.706
K07560		272.636	31.8749	34.2526	91.7108	79.1808	208.164	272.636	90.9648	105.978	18.405	53.5771	81.9575	32.9691	79.9079	88.4668	94.1635	150.944	141.086
K04079	ko:K04079 HSP90A; molecular chaperone HtpG	923.779	11.5157	5.25933	683.734	387.881	199.573	271.932	434.152	588.042	121.469	369.22	923.779	271.59	555.765	556.203	584.318	221.471	268.993
K03449		271.095	0.0967525	0.181492	10.8337	25.3201	208.157	271.095	18.6525	23.8653	2.68221	8.1747	16.9302	3.01981	13.0044	21.3741	62.9083	18.4885	24.0601
K03737		270.952	2.58716	3.23539	133.505	69.7551	204.584	270.952	39.1661	84.6233	20.5067	62.8612	124.714	42.6369	94.9399	92.8239	95.9145	56.1022	72.1842
K08301		424.423	92.3768	87.9503	316.682	232.248	200.836	270.938	269.195	396.913	44.3116	121.106	424.423	130.255	296.996	313.271	334.409	295.514	319.439
K01687		432.843	70.8669	60.0136	319.05	346.791	210.773	270.915	362.321	432.843	116.711	338.459	423.138	131.263	333.128	371.885	370.374	383.707	401.792
K09386		270.389	0.200823	0.188355	31.0988	115.049	203.344	270.389	79.0788	75.7603	2.25266	7.59079	26.0913	11.1053	46.6825	79.9877	82.0398	57.7072	69.2731
K03404		270.361	225.502	226.87	17.4115	35.8014	206.576	270.361	36.7023	52.9532	38.2418	116.404	70.5611	57.6954	81.3398	43.1836	44.4544	125.578	121.101
K00849		269.868	5.28378	3.45499	63.6814	90.7242	215.239	269.868	178.201	260.229	6.57438	19.0428	50.434	18.9332	74.1335	96.812	76.0548	120.407	143.699
K07120		269.668	0.204839	0.0853875	50.2653	106.525	200.943	269.668	112.588	58.1218	2.34148	8.50168	28.4772	11.1189	37.685	85.3028	93.6077	63.701	52.5862
K09903		417.759	411.65	417.759	164.136	133.159	207.99	269.486	160.577	143.218	78.2484	223.186	253.743	112.012	183.852	179.192	185.654	262.316	238.554
K00008		435.365	25.0611	12.0336	98.8801	346.354	195.669	269.113	296.677	253.669	60.6454	177.275	87.9255	71.9632	188.68	267.204	211.1	421.094	435.365
K00758		268.396	2.01023	3.63023	37.51	23.6768	207.268	268.396	24.7945	16.3176	2.11299	6.87636	27.6502	11.0072	23.4038	30.6576	43.0474	21.8133	22.7884
K00013		400.065	164.145	182.139	304.101	260.018	201.669	268.265	268.132	276.176	51.0144	142.23	400.065	128.31	268.635	297.04	306.953	359.411	336.423
K00003		399.236	102.076	83.6772	261.599	290.893	203.262	268.01	239.374	217.162	50.0582	144.717	350.768	121.64	266.867	313.148	305.867	399.236	366.275
K17315		267.711	1.15902	1.60471	25.0487	58.4224	203.216	267.711	62.7087	112.113	82.3745	243.221	32.422	12.1706	52.2143	59.2213	52.039	52.3627	81.0988
K00878		267.658	2.17253	1.64953	61.0016	12.6258	191.851	267.658	15.9131	13.5097	3.58085	11.0411	88.4043	26.639	30.8332	30.06	50.0054	40.5786	29.42
K01740		516.663	2.43272	1.40928	349.706	386.978	204.223	267.475	439.937	516.663	30.8425	87.4986	318.559	87.7263	274.945	390.338	425.52	223.32	289.303
K03336		267.45	0.29223	0.172573	27.7712	57.8747	202.502	267.45	66.0601	129.874	2.06045	6.93072	17.3229	5.81627	42.989	54.9114	45.1646	54.987	92.6412
K19594		267.385	0	0	2.65904	1.15645	202.037	267.385	79.7124	10.4787	0.305099	1.16781	0.345513	0.311828	0.0426301	2.14343	27.2901	1.98091	1.13154
K11962		267.329	0.219919	0.0916737	66.1911	76.1221	212.19	267.329	129.898	194.293	2.77229	7.17166	36.6499	11.3406	52.1688	62.3847	82.0486	42.8319	53.4254
K01867		842.276	842.276	783.354	314.379	346.185	205.494	266.834	375.051	312.009	30.9619	93.0123	476.232	215.363	372.622	393.89	405.28	543.66	488.562
K01255		687.092	9.24243	19.4437	587.114	471.035	207.233	266.755	584.605	687.092	52.792	164.144	675.505	177.467	455.986	522.896	543.565	270.549	323.436
K03980	ko:K03980 murJ; putative peptidoglycan lipid II flippase	1119.69	1038.29	1119.69	548.017	435.857	199.598	265.887	574.793	478.709	27.944	83.3953	890.992	322.313	613.76	598.514	603.981	921.889	839.634
K03637		409.879	150.585	129.444	327.032	309.974	211.45	265.539	270.454	284.084	31.3282	99.8692	409.879	128.548	299.504	313.963	325.008	341.151	338.72
K09815		681.186	57.0847	51.059	395.023	149.665	200.061	265.145	120.539	132.737	232.085	681.186	436.907	134.648	277.064	273.67	273.483	324.511	300.521
K01624		265.203	265.203	203.355	116.756	36.2335	201.749	264.574	37.9451	44.6087	53.8559	164.059	137.666	61.7218	97.8773	89.7659	110.925	113.16	106.387
K02909		461.682	461.682	394.793	143.196	101.867	206.389	264.329	135.207	116.081	27.698	79.7033	211.554	77.7903	125.945	152.006	168.519	142.03	127.166
K11085	ko:K11085 msbA; ATP-binding cassette, subfamily B, bacterial MsbA [EC:7.5.2.6]	943.005	630.971	474.118	731.407	701.64	202.249	264.23	708.605	820.313	23.7454	62.9631	943.005	306.713	683.055	773.197	781.71	731.025	749.39
K09989		576.384	4.74792	4.94795	214.542	179.742	202.681	264.062	379.115	576.384	9.23142	35.1891	171.16	54.0143	157.434	231.479	245.338	209.425	287.031
K00876		263.966	28.1306	26.9111	51.6697	71.4459	192.886	263.966	107.858	167.034	38.9795	118.264	89.8898	51.5933	126.96	103.946	93.2767	203.539	216.214
K13798		365.796	299.443	202.334	81.6016	365.796	196.3	263.814	348.475	144.933	14.2955	39.7821	181.201	138.804	208.103	277.839	215.489	291.494	239.15
K16092		350.044	57.7012	70.4726	294.682	239.541	209.924	263.752	337.848	350.044	38.7136	117.63	251.422	104.03	219.233	259.637	297.539	194.651	177.443
K03590		620.351	620.351	484.101	315.756	235.399	198.863	263.152	278.105	275.036	194.622	565.06	441.546	175.724	322.207	321.008	324.695	524.141	483.468
K13950		262.658	0.083559	0.130619	1.49305	1.19149	205.036	262.658	4.11293	5.65791	6.41378	20.0652	0.494712	0.056696	0.596821	1.81867	1.03561	0.880404	0.987526
K01778		493.287	167.013	172.67	358.3	305.181	201.158	262.228	287.369	329.807	65.4511	189.696	493.287	170.707	334.103	361.132	369.063	387.349	365.192
K07116		563.841	0.925933	0.523826	176.267	272.791	197.78	261.675	491.209	563.841	3.773	10.5879	151.292	31.1736	176.131	227.441	242.548	151.069	204.442
K03292		261.023	4.9553	2.50512	30.6443	32.4848	197.124	261.023	105.521	56.4317	2.90593	11.2522	19.1425	7.82137	28.1594	35.1859	29.5516	111.558	107.366
K01989		259.69	0.423995	0.144608	20.2945	9.63457	195.585	259.69	117.313	131.988	0	0	21.3499	7.27062	18.9712	17.7854	33.4403	6.42411	5.61828
K04771		405.685	57.8313	39.4447	148.126	163.217	200.09	259.637	139.934	178.603	136.219	405.685	198.279	65.9767	153.484	182.319	195.603	183.014	190.267
K00759		476.921	237.407	247.068	316.288	400.374	196.234	259.447	359.596	378.991	36.4207	97.3219	476.921	164.199	371.436	395.579	372.091	311.07	330.248
K03439		313.201	3.49224	1.62701	255.065	107.405	195.169	259.353	118.809	145.058	10.9399	33.4952	313.201	72.7586	176.338	180.633	196.434	52.4055	65.3142
K02655		259.281	0.235834	0.147462	38.2999	20.9023	196.276	259.281	42.5634	50.9478	3.35083	10.4873	14.5832	4.05376	14.2413	23.2694	35.8241	10.8805	15.9488
K03776		259.093	1.01566	0.691105	171.73	37.4342	200.713	259.093	144.096	157.482	8.22389	21.7856	137.44	30.9302	62.8453	65.7325	120.069	9.69985	13.0919
K07074		258.987	0.0940861	0	10.5352	5.8399	187.88	258.987	2.31554	2.73031	1.08553	5.85746	5.69417	1.27677	4.64299	7.57683	49.155	3.24432	2.4092
K02552		258.316	0.330894	0.252879	28.9054	65.5628	191.104	258.316	54.2906	159.327	4.54829	12.4255	14.9953	5.88731	40.3929	55.1347	51.8763	48.9505	95.2666
K10440		257.421	0.907514	0.520161	68.7362	224.936	194.311	257.421	202.254	163.865	4.50817	13.1157	74.1268	25.1949	111.862	170.609	144.632	138.212	159.39
K02674		403.955	13.6781	8.11689	271.701	147.589	194.974	257.269	403.955	364.723	32.3731	96.8604	162.03	71.3042	136.506	188.003	307.701	88.4226	81.7915
K00655		257.267	24.0217	26.0048	182.973	169.345	187.651	257.267	137.26	170.53	16.6277	53.1355	175.047	54.3792	136.561	173.121	193.512	155.267	164.478
K02895		355.481	355.481	267.57	68.4529	84.4662	203.671	256.791	71.5838	60.0728	51.7741	160.106	109.632	52.5922	83.2526	105.824	98.5537	84.6723	84.4278
K01267		256.771	0.83486	0.685151	106.784	65.7373	192.124	256.771	34.6725	54.006	8.09383	29.7002	28.2152	21.3132	35.1681	59.1686	68.9475	32.6365	42.2415
K00231		256.754	41.0006	33.1287	65.8504	87.5045	200.978	256.754	63.8238	91.7679	6.53333	21.8965	35.156	25.0353	45.7847	76.9491	97.4559	157.184	151.917
K01673		256.597	149.402	144.288	124.091	45.3368	199.258	256.597	104.275	112.868	67.9675	205.41	130.093	60.3983	79.3572	67.5482	117.817	174.367	142.48
K00259		258.781	1.41268	0.717697	169.052	196.205	208.03	256.3	241.199	258.781	9.74358	27.7456	148.806	39.3794	113.361	172.824	175.871	112.395	140.144
K01889	ko:K01889 FARSA; phenylalanyl-tRNA synthetase alpha chain [EC:6.1.1.20]	955.355	955.355	895.002	374.906	420.454	190.463	255.931	450.52	355.521	40.9451	118.606	559.319	249.161	436.876	460.869	479.013	670.109	607.235
K01081		255.378	0.958362	0.701242	51.251	23.7052	198.165	255.378	19.906	16.1737	2.95383	10.3369	16.4184	5.83852	15.4644	28.9804	35.8471	22.3632	18.4352
K03798		316.662	316.662	258.193	198.472	155.081	193.103	255.253	180.231	192.598	102.452	300.502	243.276	103.401	191.669	198.376	207.329	303.445	286.739
K01434		675.614	3.94619	2.20864	297.166	369.792	189.199	254.5	431.037	675.614	18.2013	61.6028	211.524	60.254	256.843	345.778	360.958	367.913	482.951
K01147		254.197	0.683727	0.264655	46.0753	59.9167	200.123	254.197	64.1034	131.015	4.28864	13.6096	34.6973	17.9382	50.5688	68.8086	104.73	57.1951	89.5588
K13953		254.158	14.4262	16.7651	60.7536	251.48	201.301	254.158	252.533	160.336	7.65904	23.0038	90.4908	49.881	127.782	213.289	211.512	218.925	206.514
K02238	ko:K02238 comEC; competence protein ComEC	1796.07	1796.07	1574.1	623.007	213.524	197.695	254.084	426.947	335.22	21.3709	59.7944	1056.84	440.875	653.078	502.978	587.593	1011.84	826.35
K02899		374.077	374.077	306.907	132.778	94.0861	188.182	252.674	80.6624	95.1108	96.275	275.285	162.198	70.7837	108.507	136.752	134.936	118.465	122.631
K03179		707.669	98.0396	116.08	583.651	406.084	195.035	252.363	375.841	413.28	17.0367	46.6556	707.669	178.286	420.785	481.699	527.689	320.3	309.987
K00954		259.307	50.5736	58.8063	219.02	184.326	191.026	252.363	188.092	200.884	21.3803	67.4488	259.307	80.1777	184.834	221.107	228.76	194.907	206.613
K13787		662.775	646.417	662.775	52.9856	216.383	188.694	251.877	170.835	144.312	29.629	88.764	111.091	101.508	170.825	160.326	150.99	302.869	297.602
K04084		762.137	12.1956	5.22656	566.149	331.939	192.243	251.398	338.59	454.379	104.899	311.745	762.137	185.506	461.499	463.711	498.259	186.064	254.686
K00036		250.499	1.22468	1.01412	160.238	50.6957	193.485	250.499	190.347	203.951	10.8309	35.6199	100.683	31.4868	59.7483	78.309	117.641	31.5458	40.4872
K00380		547.08	4.34718	1.68615	285.56	128.694	188.436	250.236	197.957	184.618	54.2689	159.407	547.08	127.733	256.761	212.103	256.159	34.9592	37.0441
K00336	Fe only hydrogenase	249.681	6.82565	5.30196	148.633	131	194.406	249.681	96.1626	95.9794	11.1014	31.6506	173.612	52.9244	129.297	140.092	148.881	112.162	114.343
K17898		249.462	21.0137	17.2799	1.2621	1.13556	191.024	249.462	7.00177	4.555	32.2868	102.607	43.91	45.2903	53.5463	13.8362	13.6926	31.4604	36.6084
K07677		249.286	0	0.0227787	0.694327	5.80574	192.293	249.286	34.9661	9.16207	2.11324	6.15594	2.4444	0	0.141927	0.634316	71.8237	3.94303	2.69086
K13893		249.213	1.02645	0.707645	154.439	144.201	188.158	249.213	128.253	206.471	4.47058	14.0446	106.133	33.0015	105.614	158.849	161.091	109.209	148.578
K00833		543.248	13.2493	16.0416	368.904	255.634	185.601	249.147	303.588	250.883	47.9253	142.841	543.248	149.035	316.645	328.299	344.232	215.002	188.6
K02492		540.813	250.051	279.182	358.453	380.856	191.114	248.867	422.537	364.835	20.3554	58.2022	540.813	165.798	360.731	424.059	424.475	441.16	402.932
K01921		461.61	67.9203	73.5344	360.771	321.665	190.639	248.635	292.445	334.262	33.0124	103.327	461.61	152.942	335.149	373.535	385.616	324.05	328.527
K00116	ko:K00116 mqo; malate dehydrogenase (quinone) [EC:1.1.5.4]	1631.46	11.2529	5.36781	796.258	270.511	188.008	248.28	94.2179	114.461	99.3816	355.956	1631.46	361.611	739.409	571.395	694.566	61.5599	44.4443
K00812	ko:K00812 aspB; aspartate aminotransferase [EC:2.6.1.1]	1181.5	977.466	1181.5	697.655	874.18	186.147	247.256	694.575	625.387	65.6079	190.908	978.287	331.829	733.417	843.275	845.513	892.035	858.981
K05516		541.327	43.5672	66.5016	235.6	133.276	189.413	247.176	76.2122	92.9622	179.248	541.327	424.042	108.115	219.573	211.611	217.268	148.666	138.724
K18930		246.769	0.765203	0.257635	61.0717	94.6463	189.442	246.769	53.5997	105.904	7.80052	21.7254	100.675	22.2458	106.099	96.2769	79.574	53.3078	76.84
K00648		640.236	68.3724	73.6399	554.159	373.235	188.478	246.451	320.694	432.421	58.7397	184.701	640.236	175.309	400.972	443.198	574.247	402.01	416.167
K07058		246.012	6.22587	5.15046	97.3106	50.4352	189.982	246.012	124.472	160.5	7.00025	20.3862	58.9727	23.3593	57.6331	58.5156	79.263	62.354	67.4476
K03549		245.941	0	0.0654567	0.819462	2.78473	184.968	245.941	11.7777	9.25822	0.21568	0.26601	0.728	0.101471	0.427261	1.10668	26.519	5.35735	2.07671
K03667		671.902	82.6051	80.6868	488.634	377.255	187.973	245.815	389.164	464.755	51.5839	155.588	671.902	207.688	458.273	490.161	512.766	425.599	421.993
K19746		245.755	0.0360995	0.0225722	19.609	24.9504	184.438	245.755	18.3611	13.9677	2.56844	7.06333	9.97396	3.91904	11.2981	16.7356	29.7356	12.6555	15.1811
K18138		600.987	1.16757	0.838786	188.441	183.406	183.004	245.717	600.987	567.582	8.36762	25.6288	129.787	39.8465	142.431	179.399	208.841	73.954	70.2901
K03576		366.92	3.92217	1.36881	183.408	66.0263	193.665	245.621	111.868	108.525	6.97206	24.7425	366.92	81.8179	161.333	123.186	159.485	14.4595	12.2172
K03281		335.411	1.20466	1.14005	174.45	153.424	188.922	244.57	131.946	335.411	4.31995	12.1618	152.582	45.5082	135.174	157.884	176.681	134.692	234.43
K00343	ko:K00343 nuoN; NADH-quinone oxidoreductase subunit N [EC:7.1.1.2]	1073.6	5.79232	2.55121	1073.6	915.534	185.929	244.413	628.195	720.632	39.9764	119.231	663.008	364.344	644.159	841.103	772.903	524.318	601.927
K00928		353.071	155.74	148.437	254.242	325.251	187.731	244.395	338.245	249.778	29.0815	86.5699	353.071	122.128	254.871	315.321	304.911	352.046	314.822
K00016		244.104	31.8494	30.6192	6.52162	4.44636	188.889	244.104	10.5154	6.93498	10.2492	29.1762	36.4724	29.4524	43.3639	24.7775	26.2218	98.5957	75.8074
K06915		243.738	181.874	159.751	124.372	88.762	188	243.738	89.4242	51.5603	7.94646	23.4785	136.536	65.1001	83.0982	94.2408	122.106	158.903	142.51
K00791		836.654	836.654	814.241	300.883	267.731	188.997	243.508	286.57	290.34	23.8658	66.3558	435.521	180.577	320.853	342.694	361.866	485.602	448.086
K06016		242.187	0.178959	0.172152	40.8317	72.8597	187.875	242.187	62.2254	92.0137	4.08982	11.2638	27.4209	9.26574	43.4057	59.804	87.6956	50.6334	70.8115
K10914		242.122	10.3125	9.33926	89.7342	73.5131	185.075	242.122	140.644	158.299	31.477	94.7198	57.552	22.4543	71.481	80.3388	117.979	64.4915	74.2153
K07568		343.6	38.9188	38.374	265.785	197.003	184.854	242.027	206.982	290.378	25.6411	65.6912	343.6	98.1485	232.115	241.633	259.405	264.582	268.84
K02071		241.624	0	0.0794831	2.57418	4.85133	181.838	241.624	9.90675	8.91465	7.12942	20.0671	1.79786	0.517501	1.15555	4.08088	42.7797	5.29647	2.78552
K05603		241.331	0.0979421	0.0306205	10.8503	28.096	188.21	241.331	21.694	24.6325	3.78244	9.14628	5.66982	2.45884	14.1182	28.6716	33.8952	21.624	25.3205
K01007	ko:K01007 pps; pyruvate, water dikinase [EC:2.7.9.2]	1376.3	1376.3	1160.26	279.582	230.195	181.996	241.262	359.328	335.394	21.1578	60.9266	337.399	212.293	317.742	319.329	345.361	633.433	574.735
K01918		392.726	86.1148	108.933	274.947	192.282	183.524	241.024	224.934	220.659	37.9951	117.265	392.726	121.13	258.055	269.363	273.045	338.263	290.401
K01814		406.557	266.927	292.575	308.992	305.704	183.105	240.957	272.808	242.137	20.978	54.0361	406.557	141.758	278.313	327.511	332.639	347.742	320.888
K02864	ko:K02864 RP-L10; large subunit ribosomal protein L10	875.796	775.887	875.796	269.206	271.072	183.125	240.936	278.209	254.216	247.391	720.554	378.3	160.416	284.47	320.652	320.879	424.268	378.005
K03411		239.487	154.788	141.194	89.1785	37.5334	191.702	239.487	67.0169	22.409	9.92549	30.9054	200.842	63.2056	103.159	91.8204	118.451	39.1825	31.1012
K03639		601.747	233.544	252.111	455.561	365.428	179.764	238.139	374.094	405.046	60.9597	186.826	601.747	175.34	381.057	389.725	414.155	479.766	459.364
K17883		237.533	0.103604	0.129562	5.01882	25.6067	182.754	237.533	11.6156	14.0303	3.55282	11.9785	2.63529	2.06203	7.08596	10.523	19.6228	10.6514	13.0264
K01755		426.232	129.947	121.511	319.765	345.924	175.415	237.457	353.282	326.981	33.852	105.78	426.232	135.617	309.486	363.176	366.116	402.083	383.558
K06177		729.386	9.52366	3.29186	456.183	162.544	186.485	237.371	231.959	246.043	17.5172	52.6094	729.386	170.74	354.287	318.907	380.778	36.4888	27.7888
K03758		237.293	0	0.170358	0.185455	0.130587	188.396	237.293	2.87369	6.40036	0.835758	2.42312	0	0	0	1.9484	0.742134	0.37281	0.689982
K03321		651.962	6.04763	2.94282	651.962	274.208	180.757	237.084	386.097	440.395	42.9922	133.598	631.69	153.216	348.95	397.163	526.857	139.328	154.858
K08305		499.532	5.08553	2.30088	377.365	236.934	185.462	236.645	398.204	396.342	31.8287	95.6072	499.532	134.882	313.569	332.241	353.184	97.6213	99.8449
K11529		252.946	11.1174	8.39571	125.902	160.257	189.953	236.536	230.156	215.08	16.1866	47.3837	110.33	46.7645	106.262	155.505	187.201	252.946	231.205
K01619		473.022	473.022	391.135	131.463	113.547	184.806	236.166	119.03	158.299	10.1684	29.043	154.914	94.4702	143.27	149.338	160.475	262.814	274.027
K00330		236.15	1.26832	0.834794	111.643	179.902	183.086	236.15	108.156	138.829	22.9022	64.1188	119.268	35.2383	115.253	148.995	161.521	90.0914	107.687
K10254		235.856	0	0.112776	3.65242	1.28591	182.505	235.856	9.98742	2.18081	2.63009	8.02046	1.4831	0.183567	0.527004	1.66837	13.3262	2.85052	0.532891
K17317		235.192	0.931798	1.13099	12.0791	34.3893	181.784	235.192	36.6469	57.2613	5.72671	12.9183	16.9829	7.10338	28.4722	32.0315	29.9426	29.0069	43.8062
K02386		235.078	28.7266	23.8983	157.838	63.9108	180.917	235.078	149.723	149.625	7.2656	22.5644	150.694	43.3142	117.284	117.387	139.666	88.1912	87.2123
K02871		784.958	784.958	747.214	310.92	314.268	183.285	234.308	295.987	293.75	234.292	740.268	439.11	159.303	318.219	359.15	388.098	440.112	395.807
K00951		692.284	526.776	597.819	367.008	322.818	174.007	234.232	352.33	500.066	31.6922	92.6293	630.927	209.228	430.428	425.385	473.507	692.284	648.603
K17321		234.005	0.311373	0.243368	35.2365	39.3719	182.643	234.005	46.2983	64.3801	16.054	45.0008	27.4475	5.75713	23.2002	35.156	69.538	24.7918	43.1239
K02609		233.644	0.196961	0.143681	55.9181	53.8574	178.833	233.644	65.1703	67.0001	1.3256	4.08735	32.9965	10.2012	31.6742	62.2309	68.4757	34.8389	45.7789
K00895		233.623	0.591532	0.25891	64.404	112.233	172.494	233.623	80.0697	139.615	7.39363	19.9916	22.6474	7.62589	64.8349	95.4017	72.9749	65.4986	89.4253
K13288		232.226	7.7968	7.32717	142.007	105.024	191.445	232.226	128.681	134.773	15.7912	46.7757	220.578	58.0361	148.583	139.875	145.234	42.1574	45.8453
K01953	ko:K01953 asnB; asparagine synthase (glutamine-hydrolysing) [EC:6.3.5.4]	873.566	297.965	315.768	546.246	574.523	181.013	232.142	662.986	603.921	69.7341	203.141	873.566	257.726	547.792	635.92	646.833	527.098	501.34
K00001		231.563	0.366051	0.130791	64.0984	113.384	176.663	231.563	77.2186	46.2838	7.08922	20.6961	86.7227	25.0854	69.9809	109.32	97.5155	50.5394	50.9604
K02839		231.102	0.262614	0.410517	11.5747	9.25157	173.275	231.102	9.69475	3.81043	0.420826	1.16781	6.21924	1.24731	4.09249	6.85897	31.7968	19.4947	18.1046
K04078	ko:K04078 groES; chaperonin GroES	1153.18	517.666	538.464	263.292	312.581	176.838	231.057	1153.18	399.241	190.188	566.624	242.678	126.392	233.709	433.487	321.855	925.716	512.294
K11891		231.037	0.67318	0.357786	117.157	21.3438	181.92	231.037	25.6797	28.6516	6.77447	20.9549	48.8011	13.6115	19.6699	31.5746	99.5415	16.0878	14.1548
K02931		678.891	678.891	600.262	195.977	223.351	177.628	230.896	217.865	205.786	135.988	390.712	286.987	135.494	235.017	263.465	265.357	418.788	384.748
K07789		229.845	0	0.183912	0.613144	2.71379	179.543	229.845	15.3823	6.40152	4.00627	11.1176	1.16093	0.0997849	0.0477457	0.960256	53.699	3.4864	1.91909
K02935		760.04	559.294	559.245	211.614	150.528	183.843	229.736	166.89	187.64	253.548	760.04	277.304	120.946	197.257	215.709	231.729	269.833	260.61
K00113		229.706	0.0342376	0.10704	1.87608	12.521	180.354	229.706	12.9202	6.95485	0.910745	0.609003	3.69373	1.02215	3.55699	7.97347	7.31162	5.21431	5.56368
K01611		229.421	124.32	143.297	33.5752	37.5006	171.711	229.421	45.9637	35.1173	23.8566	60.5084	38.8132	20.7925	50.4128	48.7164	51.9442	135.974	122.382
K03862		228.898	0	0	0.149828	2.11001	172.064	228.898	7.73879	1.825	0.362797	0.559321	0.744672	0.0853423	0.653362	0.273757	15.9485	0.903573	0.619369
K16234		228.58	0	0	0.223566	1.04948	173.013	228.58	2.8227	0.90772	1.92478	5.84212	0.20577	0.0424478	0	0.136162	20.696	0.749035	0.616127
K00027		228.329	8.69014	6.27065	60.6319	67.2942	175.012	228.329	135.261	182.381	14.398	41.4043	40.2975	22.5589	64.135	74.01	59.3629	45.1121	69.8058
K03111		425.51	291.013	233.65	203.836	152.447	175.823	228.256	222.569	226.997	146.688	425.51	276.738	103.822	190.064	199.508	222.174	237.07	215.621
K06076		618.743	6.24428	2.09682	596.254	183.186	170.101	227.67	409.174	586.864	58.5669	172.776	618.743	152.735	371.966	304.952	371.959	70.9606	79.8707
K02118		484.848	484.848	288.713	77.8178	229.275	166.431	227.495	241.842	90.2729	59.9026	164.061	177.921	137.591	200.989	209.384	193.993	410.943	338.309
K01531		226.968	2.56451	3.54187	0.26856	2.36381	168.372	226.968	6.47333	2.18081	4.5882	13.2839	1.40895	0.038243	0	0.306686	41.5369	6.74838	0.860398
K00697		226.141	0	0.0931597	12.8494	29.3678	172.663	226.141	22.1228	31.8502	5.67265	17.756	7.21356	2.85077	15.0723	19.3593	25.4255	21.4206	26.0599
K03169		226.105	1.00505	0.363097	109.134	37.2426	174.437	226.105	51.6691	67.8375	4.56679	14.3019	94.4427	25.5197	33.4421	54.8819	145.772	24.495	23.602
K03424		833.484	833.484	812.999	377.301	326.012	174.508	226.102	418.471	379.899	23.1909	65.5428	573.412	210.425	376.631	414.857	416.406	548.733	503.217
K03498		801.812	330.199	310.132	577.68	635.025	165.172	225.947	657.184	706.537	57.1509	167.83	801.812	273.233	609.103	646.05	639.745	742.546	736.111
K03546		401.875	269.801	371.295	199.349	216.714	173.814	224.927	401.875	368.713	12.0563	37.0946	183.163	98.8418	169.875	242.93	232.257	369.487	311.551
K01439		492.478	150.16	156.212	404.034	331.904	170.958	223.657	471.217	453.415	24.7157	70.6371	492.478	133.425	320.339	372.432	372.108	309.124	318.749
K01151	ko:K01151 nfo; deoxyribonuclease IV [EC:3.1.21.2]	1072.61	1072.61	965.68	153.2	205.462	169.444	223.585	216.686	127.369	17.8627	51.7372	254.119	174.045	258.64	239.024	225.737	569.251	477.689
K02004		316.451	316.451	231.393	149.568	173.863	169.267	223.56	199.186	263.992	14.1539	41.7433	169.798	75.0302	176.513	194.022	202.773	252.812	258.812
K00194	Cdh/ACDS	391.247	263.254	226.856	5.39382	5.27502	177.98	223.142	40.2417	5.47499	37.6905	116.339	93.5805	82.1847	108.295	41.0636	38.1324	391.247	340.529
K02601		375.303	375.303	308.453	150.909	157.119	171.912	223.124	153.414	160.914	61.9841	183.703	216.79	98.4054	173.316	185.094	189.764	221.502	209.046
K18118		222.991	0	0.166959	0.0795179	1.95971	175.013	222.991	13.143	4.19715	1.48688	5.34324	1.09783	0	0.0433446	0.581161	17.5649	1.18289	0.854661
K15770		222.807	4.29055	3.46166	1.64869	1.08352	167.762	222.807	4.16321	5.80147	6.43182	16.0022	7.041	6.57367	5.69169	3.61486	5.1021	31.1541	21.9912
K03596	ko:K03596 lepA; GTP-binding protein LepA	1357.68	1357.68	1118.06	621.016	558.525	169.413	222.717	621.399	609.484	43.5418	142.085	906.166	364.231	664.785	688.267	723.201	949.452	866.427
K03631		677.263	16.263	19.9302	537.258	277.767	170.08	222.429	327.428	471.038	18.6702	58.242	677.263	189.653	423.604	431.31	473.897	214.992	248.168
K06173		380.015	75.2744	91.3118	364.42	267.964	163.813	222.222	289.285	324.913	34.0291	105.925	380.015	118.048	266.322	301.24	329.953	366.211	351.354
K02017		517.696	355.193	429.447	363.152	195.111	164.414	222.158	247.522	232.505	9.75862	28.7219	517.696	164.905	305.195	270.211	287.125	280.387	244.584
K06179		264.11	3.54149	2.1244	188.159	122.975	162.196	221.958	167.233	140.371	6.40406	21.7664	264.11	68.2985	145.714	158.674	180.621	55.0475	50.1913
K03307	ko:K03307 TC.SSS; solute:Na+ symporter, SSS family	1436.79	4.55898	1.4483	419.566	822.341	168.179	221.562	1128.34	1436.79	29.8703	83.7089	252.598	82.7217	488.868	702.748	629.386	537.786	779.043
K03977	ko:K03977 engA; GTPase	903.177	145.007	175.059	699.43	479.247	170.259	220.996	499.095	702.902	58.715	167.152	903.177	266.806	622.377	627.693	643.731	783.127	743.898
K03327		426.591	4.16569	1.79931	296.361	187.256	166.979	220.528	322.852	406.661	7.86105	21.4492	426.591	102.46	259.453	256.789	274.395	104.267	146.264
K00919		426.488	90.9518	120.417	182.237	226.627	170.564	219.028	285.471	255.758	24.1789	76.029	141.739	68.2671	177.17	230.673	222.927	426.488	406.216
K12410		474.613	5.52638	3.36213	333.78	361.939	167.997	218.715	413.542	474.613	43.8719	150.108	185.801	63.5427	234.409	345.242	335.06	451.801	472.633
K02111		493.204	18.6321	22.7605	194.486	179.886	168.921	218.398	164.247	194.121	164.726	493.204	257.931	75.0885	185.05	207.361	205.964	162.355	169.042
K02461		338.303	3.66177	1.61479	198.537	73.0675	163.886	216.815	135.021	165.545	13.3292	34.9666	338.303	73.7	166.486	132.803	182.709	47.1101	40.315
K02529		433.445	20.9273	16.362	128.024	80.0123	164.876	216.177	433.445	428.755	118.223	344.342	174.247	57.2056	139.656	135.701	149.62	120.91	132.045
K09969		772.926	6.15895	13.6828	115.831	212.878	161.715	215.997	175.094	179.826	260.971	772.926	144.288	53.0359	140.983	206.511	196.176	141.394	161.398
K00311		337.69	1.07406	0.419742	146.943	265.766	168.725	215.879	337.69	300.776	3.88976	10.0301	132.868	42.9243	123.651	234.939	219.899	144.905	158.564
K00346		381.927	1.68844	0.771504	338.205	125.826	163.014	215.789	355.872	381.927	32.8215	98.1852	224.962	46.8826	94.8751	177.808	189.821	66.4322	86.0217
K09972		312.904	13.3456	22.3172	174.686	309.787	157.86	215.765	234.241	241.674	14.0499	40.0242	219.48	81.6017	221.878	306.342	312.904	201.258	227.49
K00865		215.762	2.44658	1.50248	64.0126	84.5045	162.038	215.762	40.6794	64.2363	7.21098	20.5937	84.8697	26.116	67.8849	85.2001	85.5527	75.5136	83.6024
K06989		390.836	325.851	390.836	84.6328	287.674	166.429	215.418	286.126	216.328	33.4307	87.6018	140.744	83.376	170.271	243.727	257.238	334.078	322.507
K08086		505.128	1.67215	1.06734	213.796	74.6869	168.435	215.33	450.971	505.128	47.1265	130.438	93.0418	30.2555	77.9487	124.5	213.953	43.879	40.2789
K15372		380.377	1.48332	1.54581	28.6637	17.142	158.356	215.234	27.7173	29.4936	131.551	380.377	29.3817	15.4322	41.9504	32.6432	29.6971	268.45	230.734
K01209		215.178	0.0966222	0.0201386	6.67564	8.23955	166.933	215.178	11.2292	12.6176	1.538	4.72634	2.33059	1.04895	5.96017	6.62441	6.6631	4.98223	7.73961
K02600		459.216	459.216	407.712	233.913	225.765	164.756	214.956	251.665	215.215	91.7239	273.185	331.653	128.708	239.406	266.564	265.342	395.118	359.769
K01785		296.446	0.952739	0.397151	61.8528	89.5036	158.757	214.914	219.823	296.446	4.47837	14.4755	46.5358	12.4441	72.1737	91.6723	87.3494	68.7856	101.651
K02563	ko:K02563 murG; UDP-N-acetylglucosamine--N-acetylmuramyl-(pentapeptide) pyrophosphoryl-undecaprenol N-acetylglucosamine transferase [EC:2.4.1.227]	911.001	785.913	911.001	267.73	203.452	165.319	214.579	242.616	225.184	10.5259	28.6794	351.729	149.112	255.276	280.356	289.911	409.617	380.318
K12282		214.39	6.21794	4.40321	92.1844	17.0289	165.101	214.39	167.779	194.933	3.7695	12.9924	51.1544	21.7048	35.6072	18.9957	21.5694	13.5621	15.1619
K09800		231.282	70.6598	79.5547	218.059	56.949	162.283	214.28	176.425	231.282	4.34963	11.3327	65.6196	35.1543	59.7902	74.3579	120.748	185.807	149.74
K01669	ko:K01669 phrB; deoxyribodipyrimidine photo-lyase [EC:4.1.99.3]	1395.5	3.66936	1.23543	218.997	211.341	169.421	213.946	1395.5	1225.91	12.8455	41.839	422.606	95.2474	255.853	348.329	380.144	94.7162	102.576
K07456		221.733	28.5921	32.1901	156.987	98.2404	165.419	213.444	81.7934	113.144	22.9896	66.5919	180.739	80.733	174.293	159.588	158.227	221.733	218.549
K07159		275.689	113.064	106.022	12.7286	75.3356	162.511	213.225	87.3634	32.1258	47.4467	135.809	42.3181	29.3928	53.4434	57.121	48.7333	275.689	220.144
K02291		212.942	0.424962	1.21918	21.8568	52.4191	169.506	212.942	37.9384	42.0742	3.41292	10.8939	11.6098	4.51172	26.4899	34.0049	37.8931	27.0568	34.1716
K03408		291.895	130.493	138.763	129.568	60.7699	163.536	212.633	147.425	151.264	94.5659	291.895	255.184	75.3422	161.233	129.28	145.899	86.3679	71.6328
K14415		429.571	395.36	257.383	37.0522	86.4869	162.583	212.279	131.553	48.5871	16.6429	47.0312	76.3262	77.9634	99.2827	91.7373	100.89	429.571	354.884
K07787		804.415	3.11711	1.39219	577.305	131.102	160.97	212.131	713.876	804.415	8.64615	26.0727	207.008	79.8666	234.929	253.447	352.862	77.8419	73.4222
K11752		355.347	59.5605	62.0917	287.057	224.69	161.773	211.785	240.096	247.714	40.4714	117.039	355.347	117.72	277.125	275.88	292.723	348.349	322.532
K01698		570.949	187.73	198.252	393.113	364.403	166.418	211.761	357.535	336.393	49.7173	149.885	570.949	174.335	368.201	409.271	416.03	333.996	325.015
K02946		407.613	407.613	380.174	143.99	118.46	168.34	210.845	126.167	102.16	85.5589	244.081	216.441	88.2935	152.671	163.76	169.48	168.614	157.274
K07148		210.163	18.6975	39.3676	17.402	20.711	158.543	210.163	85.6495	33.7917	19.4784	63.5508	53.8479	35.2852	61.5539	59.9628	77.2823	170.158	140.317
K02897		402.887	374.415	330.606	168.963	163.399	159.918	209.914	167.421	166.217	134.904	402.887	225.788	88.6282	164.065	180.703	192.291	227.572	215.653
K16148		209.766	0.15254	0.127173	0.605689	1.62067	162.62	209.766	2.50276	3.93474	4.07396	8.13991	0.334486	0.0690002	0.330156	1.21735	1.16341	2.24035	2.40368
K00254		377.065	3.10586	1.45652	377.065	311.676	166.599	209.543	354.941	356.764	13.742	37.9813	310.558	76.5678	214.05	324.289	336.077	181.513	207.916
K02768;K02769;K02770		209.408	0.0693362	0.173418	1.81707	1.70596	163.676	209.408	6.82571	4.4713	6.41463	21.3775	2.18937	1.22319	5.37255	3.67216	3.74584	2.25806	1.54782
K16370		207.935	0.0640694	0.0801224	43.5788	4.03051	161.862	207.935	2.62801	2.47899	2.34083	7.97745	17.5332	3.69512	3.49452	7.87878	22.5392	2.1479	1.07269
K07085		207.483	0.300392	0.229568	107.429	6.27108	158.866	207.483	9.85723	6.45715	3.64767	12.4676	43.0787	11.1422	32.335	22.302	21.0016	2.30184	2.23527
K18095		206.097	0	0	0.406677	1.28861	151.739	206.097	4.55115	3.71517	2.83111	9.48849	0.673751	0.115822	0	0.371528	34.7449	2.08467	0.756516
K06867		205.762	0	0.0849024	25.556	17.3117	155.553	205.762	50.9617	25.9405	1.88212	7.54766	4.55548	15.6623	15.8259	15.1461	39.2239	8.12873	16.9834
K01523		205.748	110.433	136.056	107.705	71.7537	164.253	205.748	29.345	30.9203	5.80526	16.9221	145.593	46.0631	78.674	90.4445	101.583	23.4737	27.1339
K03565		343.747	27.0015	23.8212	239.015	272.04	162.864	205.386	337.994	343.747	46.1283	142.155	280.628	95.8162	228.024	291.48	309.205	245.776	269.518
K02025		205.22	7.54909	5.92879	40.629	65.4564	156.629	205.22	71.9097	119.322	12.4724	37.21	48.2994	21.7229	78.3397	75.5711	63.7115	117.643	143.377
K00097		398.541	58.3962	50.3793	331.079	208.682	153.524	205.16	232.309	189.136	12.497	33.6469	398.541	114.674	231.398	257.461	284.044	191.627	166.302
K05982		204.986	9.88473	8.6257	9.7157	9.06533	155.248	204.986	12.3908	10.3895	11.7629	35.3739	4.61469	2.93784	9.41502	12.6747	11.7118	60.0876	49.5017
K03575		260.873	1.65102	0.89237	260.873	205.896	155.682	204.688	237.142	258.235	5.01335	15.4305	186.331	46.4046	138.602	225.718	239.36	123.003	136.586
K03311		203.741	0.12224	0.0191085	2.69385	1.17912	158.189	203.741	2.00562	0.886826	2.17431	6.52303	3.13613	1.41	1.23028	1.39679	8.74048	5.15183	0.451459
K02558		769.855	8.04483	5.36314	540.176	289.562	146.262	203.64	447.905	593.937	35.243	103.114	769.855	187.356	440.324	432.719	488.943	160.517	217.184
K09819		203.166	0.0862739	0.0539452	12.9491	42.7676	149.209	203.166	19.8173	32.9641	5.01847	11.8931	8.5131	4.33182	24.6485	32.673	25.3333	47.5164	49.1538
K09773		202.944	4.02599	5.84158	35.4152	69.3568	151.831	202.944	128.512	94.6133	3.70545	8.95156	54.2251	20.5928	46.8872	65.7195	73.6651	49.3159	42.192
K04567		280.139	279.489	279.107	142.375	103.328	157.459	202.547	132.459	145.607	26.402	80.3827	212.697	91.4088	158.546	154.292	160.175	280.139	255.357
K02535		403.646	69.9538	104.087	292.651	217.467	154.836	202.445	285.995	271.811	84.0075	256.043	403.646	103.571	237.151	256.14	277.721	237.992	223.075
K12339		622.479	622.479	368.328	212.878	168.922	153.712	202.176	134.576	96.7763	28.4423	97.6253	341.542	152.421	253.012	217.929	256.488	184.909	171.614
K03690		234.303	3.18291	1.01141	125.804	63.9867	152.717	202.037	71.9133	82.2709	8.41156	27.8439	234.303	52.3271	112.552	110.955	125.459	15.6435	15.1083
K01752		201.857	5.29235	8.38328	89.6611	31.7643	152.036	201.857	118.672	170.872	3.33952	9.62297	90.7044	32.079	65.8877	75.0003	96.516	55.0183	62.7551
K17224	soxB	390.788	2.65973	1.06734	390.788	139.317	152.889	201.779	73.2743	132.095	18.4987	55.0773	263.129	83.4994	213.17	242.098	303.377	98.5204	110.252
K02956		727.218	622.041	718.261	211.527	206.563	155.674	201.438	196.489	162.231	238.083	727.218	314.84	132.629	230.186	255.871	269.111	331.964	288.607
K02456		476.891	72.5151	77.7494	352.64	192.057	148.528	201.365	196.049	248.504	161.414	476.891	396.559	123.032	284.162	280.55	346.879	381.771	380.328
K02888	ko:K02888 RP-L21; large subunit ribosomal protein L21	1239.11	558.214	539.182	242.492	187.223	157.97	201.278	154.379	154.891	410.332	1239.11	331.793	122.762	208.95	252.804	273.033	268.57	244.317
K14414		200.39	0.228324	0.142766	51.4952	9.19265	154.025	200.39	14.9847	16.1963	6.12235	16.9221	25.1334	5.06075	6.81973	7.95117	94.9071	11.5911	7.27069
K01682		199.976	1.62912	0.543793	117.109	43.717	150.53	199.976	115.66	119.552	15.4319	44.8288	185.21	44.6225	104.43	81.8999	88.8335	14.355	12.715
K10672		474.41	17.9009	17.734	8.48651	32.2234	154.511	199.668	35.1409	28.3506	161.851	474.41	42.9506	41.7308	71.614	38.8632	31.467	191.719	180.073
K02342	ko:K02342 dnaQ; DNA polymerase III subunit epsilon [EC:2.7.7.7]	879.001	37.3748	37.2042	523.334	311.032	152.604	199.438	475.332	496.918	40.9004	115.784	879.001	212.828	479.649	463.402	486.146	346.431	322.191
K03435		199.388	0	0.118219	5.31512	1.77615	157.319	199.388	1.24082	2.19461	4.14461	16.1424	0.397996	0.256567	0.147317	1.72831	19.6111	1.37633	0.63309
K07040		199.366	28.1413	35.0146	52.9164	50.9318	151.6	199.366	55.9309	64.7471	61.6536	185.698	87.7612	26.7199	62.3	60.3222	68.9938	103.824	87.9541
K02666		365.801	33.7131	37.6855	232.275	196.266	149.631	199.21	311.309	365.801	53.6133	155.903	107.843	46.9523	137.312	189.408	229.838	242.017	248.874
K01507		208.997	10.7117	12.6627	156.377	58.5513	150.508	199.186	58.2272	83.1442	25.471	69.2065	208.997	52.2239	103.844	96.8705	126.272	19.1482	16.1931
K02044		218.162	16.5062	14.3173	134.856	184.741	154.148	199.152	218.162	208.587	39.0967	120.111	131.726	48.0795	121.18	170.981	162.558	149.161	155.092
K01069		382.845	3.57277	1.91129	258.855	199.585	155.556	198.705	331.851	382.845	15.9924	50.4876	341.994	79.1897	200.643	233.717	246.456	92.1704	106.108
K00991		198.647	32.1038	30.4933	43.7729	59.9239	149.157	198.647	79.276	100.787	10.1217	29.4486	31.7258	18.9013	55.4792	60.4348	61.4194	125.777	130.618
K03585		488.536	32.2473	26.7532	117.229	102.653	152.392	198.547	425.281	488.536	4.94745	12.2113	81.1431	21.3011	88.767	99.4241	124.036	128.528	116.62
K00172		234.167	183.142	181.332	134.512	27.3601	150.678	197.744	31.1263	38.8929	52.4154	151.6	97.9015	61.0177	88.471	75.5557	80.3362	234.167	187.898
K02396		421.601	59.1921	59.4906	367.361	155.61	146.091	196.688	290.674	378.15	40.7966	122.857	421.601	121.144	330.753	282.168	359.664	260.991	262.672
K05816		196.512	0.44074	0.306205	70.0018	35.6539	150.568	196.512	47.8071	82.424	2.82506	8.71074	43.6834	11.4303	31.1619	42.8475	73.1127	32.9755	58.2613
K03625		426.092	413.3	426.092	186.068	135.766	146.521	196.467	132.204	118.244	23.2291	68.1673	223.453	92.4364	156.909	187.096	195.384	230.637	217.592
K06204		196.657	100.341	123.951	189.989	129.857	153.29	196.457	149.777	184.861	19.1	57.756	196.657	53.8319	132.09	160.565	186.514	120.424	134.272
K02371		196.425	5.64087	6.16297	23.6265	25.9467	150.219	196.425	31.0992	22.0018	24.9599	76.3317	49.9556	22.4706	46.1976	47.8554	52.5062	99.1147	90.0522
K00874		196.404	4.43891	2.63032	45.3142	52.5155	152.872	196.404	110.516	110.84	3.39115	9.64014	38.674	10.6466	41.8265	51.0028	51.1276	85.2832	90.1029
K17316		195.862	0.841979	0.716897	8.92007	24.4628	146.608	195.862	26.3065	40.5494	0.884177	2.54923	11.879	5.1295	19.1233	25.617	21.0415	20.6426	29.2348
K11180	dsrA	322.602	76.7085	74.4818	96.7597	43.8291	148.257	195.701	50.2821	68.8707	51.3513	132.701	105.729	60.4913	101.064	116.694	123.125	322.602	256.092
K01908		536.686	68.4878	71.0012	258.81	340.644	148.626	195.428	485.641	536.686	18.809	59.2915	275.403	83.2998	247.994	310.735	326.193	425.533	425.586
K15583		228.48	135.943	131.788	55.0249	133.591	144.667	195.118	111.178	201.624	48.805	143.279	71.2713	46.9356	113.926	132.112	122.871	199.981	228.48
K02108	ko:K02108 ATPF0A; F-type H+-transporting ATPase subunit a	890.344	57.0125	79.5887	371.205	346.328	150.094	194.915	301.546	359.083	303.209	890.344	498.898	136.098	339.3	405.09	424.204	283.41	295.779
K00342	ko:K00342 nuoM; NADH-quinone oxidoreductase subunit M [EC:7.1.1.2]	1397.02	6.67114	3.06249	1397.02	1132.94	146.726	194.697	794.243	903.835	47.9434	149.08	791.487	475.049	816.498	1074.74	992.572	658.891	773.737
K00796		394.041	47.8603	47.3122	309.679	348.838	148.853	194.388	314.739	301.453	32.6441	94.7823	394.041	119.597	289.42	361.918	359.487	299.958	296.045
K02233		194.221	92.4505	101.317	59.3943	61.167	145.635	194.221	60.5447	59.2788	4.83618	13.4792	63.8082	27.7206	54.7956	64.3959	71.4498	109.067	105.653
K03975		194.126	0.0574468	0.143681	0.821175	2.40926	148.373	194.126	7.54036	3.33413	3.59017	8.1747	1.43604	0.233871	1.04444	2.12557	24.8647	5.83268	1.75389
K07007		596.812	10.4893	21.2256	567.326	137.297	145.791	194.052	174.885	220.987	15.9056	48.0031	596.812	150.91	291.744	271.374	327.384	58.0066	42.8597
K01939		301.042	98.5721	96.1632	218.546	241.88	149.413	193.909	240.368	235.156	53.609	155.62	301.042	107.727	244.13	256.768	251.05	276.878	267.585
K00193	Cdh/ACDS	237.206	237.206	205.777	4.86701	3.16841	146.793	193.75	27.194	1.86424	23.1995	69.9332	84.0812	67.4755	76.886	28.0204	31.162	216.389	184.948
K01560		263.732	0.57951	0.3451	80.8001	175.128	140.397	193.109	218.235	263.732	9.78164	27.7335	61.649	19.0611	101.526	144.57	137.543	108.77	151.571
K07117		750.076	30.4976	30.7978	64.3827	112.462	143.767	192.207	233.664	103.487	235.827	750.076	37.1085	69.6681	63.8738	130.035	103.453	158.969	112.412
K03863		192.144	0	0	1.1555	3.77232	147.298	192.144	6.51087	1.27952	2.85448	7.84288	0.812148	0.538507	1.25971	1.4395	36.4032	2.23837	0.738215
K06041		410.947	53.2602	57.5162	379.884	284.603	149.605	192.094	287.798	314.329	14.711	50.5435	410.947	109.254	274.865	314.383	328.138	293.599	296.497
K02227		191.852	154.688	185.006	69.5571	99.7999	142.772	191.852	158.365	157.836	5.39204	15.5396	90.395	41.3025	74.2198	91.147	106.341	121.309	125.341
K12255		191.505	0	0	9.54215	23.5166	143.347	191.505	10.4049	14.2057	0.0855759	0.296846	4.08391	2.0835	6.97847	11.8411	31.0569	10.5501	12.8857
K01719		308.276	141.715	170.644	242.844	236.333	146.62	191.296	209.196	171.858	10.1041	30.3632	308.276	90.1991	180.553	221.097	227.702	102.74	102.516
K01551		191.244	0.0466755	0.0291852	12.2321	16.9913	146.395	191.244	22.2087	15.8024	0.134632	0	9.27285	3.42036	9.88019	19.81	27.5004	51.4589	45.785
K00868		191.184	0	0.203766	3.49373	4.64681	142.762	191.184	11.5847	7.88066	3.42916	12.5593	5.21647	2.13744	5.14894	4.49211	12.2203	4.7862	3.31644
K03500		610.477	11.8733	12.7912	470.883	262.045	150.611	191.136	305.862	358.82	16.4936	49.7725	610.477	163.741	353.314	391.668	470.018	168.383	183
K01696		451.975	191.755	149.542	347.859	353.883	148.982	191.101	336.267	331.673	37.8207	113.202	451.975	154.959	326.37	375.687	377.315	382.446	376.116
K15778		334.609	116.906	121.172	137.098	149.957	146.624	191.095	147.18	82.3825	29.1036	86.4034	192.676	75.0123	147.815	172.299	168.248	334.609	274.641
K00114		533.067	0.240583	0.110316	60.7559	143.087	148.501	190.825	208.944	271.504	179.345	533.067	32.2014	14.9527	54.4878	111.428	170.861	127.004	156.554
K07052		190.138	54.8841	70.7884	79.819	70.8615	145.408	190.138	43.672	76.1225	5.44756	16.3395	59.0389	25.4023	52.9018	65.773	80.6526	62.7133	78.102
K01858		190.008	25.5273	25.5622	24.0878	80.6183	146.029	190.008	72.1476	57.4884	18.92	54.5289	33.1457	19.7444	50.7841	65.1765	63.5708	141.285	121.198
K02047		189.788	0.0651168	0.0407161	13.9622	4.58797	142.282	189.788	3.20517	1.5747	3.11996	8.39744	17.7342	3.5788	3.38253	4.18095	16.203	0.779649	1.34675
K00101		189.712	0.749038	0.334541	143.229	132.776	145.904	189.712	135.333	71.9375	3.37798	9.99265	139.001	39.0371	83.8863	138.07	162.171	68.1591	68.7814
K03299		189.535	0.149362	0.0350222	11.5649	27.1235	148.126	189.535	15.7759	33.5913	1.16082	3.32097	9.70272	3.14166	19.033	23.2031	33.5701	24.0529	30.7991
K07320		420.835	4.5383	2.04745	243.752	120.463	143.278	188.868	175.785	180.599	8.59801	27.0787	420.835	94.5618	213.587	200.303	228.164	40.6637	38.6421
K01534		188.691	24.9541	33.0228	20.1316	39.2319	147.663	188.691	85.5685	48.6918	9.05544	27.4485	59.4309	29.8097	72.6143	70.3696	124.617	82.6461	73.3713
K03306		735.947	11.4202	10.4468	449.684	449.95	136.982	188.342	589.45	735.947	35.7535	102.039	328.399	109.272	375.575	494.592	487.325	334.141	441.665
K18030		188.238	0	0	0.326675	1.70876	145.251	188.238	1.60696	1.8948	0.759626	3.65851	0.515438	0.026582	0.0254383	0.29844	8.62786	0.168864	1.71697
K01547		188.072	0	0.111237	0.918303	3.1336	149.175	188.072	13.6213	9.75142	9.55004	28.4796	0.858211	0.0402358	0.115514	0.7744	35.8996	3.12401	1.60606
K03152		212.863	33.1033	43.8579	69.8354	16.7143	141.845	187.811	24.8764	14.3169	68.8157	212.863	79.9817	27.0904	58.6472	50.521	53.2074	160.372	127.848
K03636		246.557	141.317	246.557	95.6899	145.773	151.986	187.398	114.524	137.899	21.2709	59.9747	112.07	41.6614	105.165	137.631	128.693	152.471	172.267
K04488		601.623	571.617	601.623	109.751	262.463	145.812	187.214	240.682	213.952	68.2469	207.115	124.697	86.1812	165.871	235.612	225.799	421.916	397.208
K08641		201.859	201.859	145.693	52.8514	40.5831	147.936	187.204	28.9253	31.738	4.33175	13.5016	43.2324	15.2182	33.4513	50.4151	65.7361	42.1692	40.6093
K00850		187.087	9.82407	13.0965	72.6478	17.6841	147.072	187.087	98.7039	106.507	14.5398	42.4593	89.6053	39.4329	72.1037	53.5154	54.249	107.316	90.5023
K00053		386.28	49.9482	44.1301	148.712	158.487	139.62	186.999	174.287	175.006	130.718	386.28	191.207	62.6024	143.222	163.36	162.945	168.792	163.824
K00762		264.305	151.685	159.963	177.137	184.826	141.128	186.954	173.487	192.489	25.3474	66.3937	264.305	89.5748	186.118	198.85	201.967	208.848	205.861
K03641		585.341	61.4469	52.0703	417.151	388.695	142.181	186.1	478.076	585.341	108.574	321.188	568.322	163.373	391.315	411.898	417.104	342.047	370.43
K09121		494.181	274.064	257.112	70.0222	242.693	142.574	186.026	205.589	180.744	21.7691	70.6096	101.922	74.3824	133.355	190.165	164.148	494.181	434.114
K01222		185.825	0.538682	0.275585	1.86672	1.56089	138.459	185.825	3.61567	2.3685	2.16588	4.35537	1.48188	1.26265	2.41664	2.34489	1.68075	12.2896	12.9738
K00832		185.519	0.17529	0.109605	49.6962	15.3891	138.585	185.519	20.1322	16.3907	2.78085	7.79494	36.8614	13.1227	13.1651	19.839	51.5275	8.28312	10.3006
K20527		185.514	0.0227166	0.0284084	3.35547	2.2484	139.568	185.514	4.09989	4.83427	2.07493	5.0509	1.46449	0.554887	1.26853	2.02716	12.6046	1.50137	0.626435
K00800		417.742	137.616	129.179	328.776	319.466	147.242	185.247	321.43	299.813	34.3081	108.362	417.742	134.245	299.577	354.699	362.661	381.461	369.166
K00043		185.066	0.036766	0.0459779	3.94164	12.0887	149.504	185.066	18.3985	7.1128	0.447759	0.653976	3.48278	0.898064	6.92313	16.8845	24.2557	8.31102	8.47297
K02045		185.066	0.0351439	0.0439495	17.7503	7.48742	144.797	185.066	4.90124	7.81885	1.36286	4.68843	22.934	3.52916	4.15317	7.80208	22.9846	1.21185	2.42283
K03771		485.945	56.709	49.7152	383.079	274.292	139.566	184.839	276.324	323.633	14.2417	40.7851	485.945	127.354	283.38	332.045	376.605	264.045	258.833
K05364		184.819	0	0.0878989	1.17219	4.65753	136.957	184.819	2.88308	7.13895	0.82222	2.50049	10.6347	2.43226	3.33167	5.20139	3.95361	5.45333	3.35735
K03578		441.29	11.5659	7.28598	245.226	94.7321	140.744	184.771	185.406	185.028	8.66493	24.1775	441.29	133.678	225.523	180.758	206.63	109.458	85.5646
K06958		184.654	19.2495	23.2347	39.1759	22.738	143.576	184.654	44.6608	42.3985	1.11396	2.97956	31.5152	12.0287	22.4965	30.7161	44.7952	52.8273	43.3327
K01546		184.28	0.0670034	0.111722	0.851362	1.91084	139.741	184.28	11.3599	4.96899	3.48594	10.7264	0.969698	0.0303085	0.0290044	0.631944	36.0278	1.8398	1.05582
K02011		704.057	5.3318	2.58969	610.348	400.702	138.564	183.826	402.448	700.406	23.7552	73.2466	704.057	174.328	444.996	449.941	485.897	272.361	410.099
K03666		182.807	4.30668	7.2602	54.7218	24.7907	132.769	182.807	24.9392	17.9705	28.7417	93.5035	85.7148	21.3718	45.2361	51.003	59.5753	12.2137	10.6453
K01810		670.898	81.0267	86.2847	530.34	330.419	134.098	182.565	385.741	463.582	44.0602	131.546	670.898	193.923	410.958	436.776	493.048	358.515	353.486
K00432		188.234	0.516067	0.322685	76.1338	92.4338	142.006	182.495	188.234	172.415	6.83207	22.9489	50.2441	18.6931	59.5949	90.2035	100.596	50.9143	58.6055
K02049		182.478	92.667	86.7415	127.884	111.467	135.014	182.478	84.7263	108.309	37.0098	115.783	174.271	66.8559	132.277	134.4	176.915	116.453	123.819
K02226		182.444	104.786	81.9672	24.2158	9.59951	137.893	182.444	9.2296	8.44357	2.73537	8.28086	28.3282	25.0859	26.3997	24.3182	31.8451	37.2157	33.451
K00616		182.364	18.2952	16.1646	102.458	116.934	140.122	182.364	137.32	125.619	20.0842	59.0566	88.956	36.302	84.1216	113.286	117.413	133.285	127.064
K01963		288.131	49.6999	54.6638	235.694	179.758	137.431	182.036	184.73	178.046	59.8219	173.764	288.131	88.6772	190.652	220.849	231.834	186.877	167.742
K16264		182.032	0.489711	0.47768	80.3621	40.1559	135.511	182.032	142.216	172.048	8.03571	25.0869	55.6415	15.8695	54.3107	47.4094	50.4599	27.3185	38.2557
K09461		181.193	0.0525613	0.076686	16.6547	28.1278	138.675	181.193	21.416	25.7604	0.65697	2.49316	7.23805	2.85309	17.5651	27.5704	43.262	23.2933	26.6765
K06941		605.751	106.066	132.996	461.694	317.105	134.452	181.02	340.295	411.856	43.3002	136.202	605.751	182.727	425.45	430.349	463.313	503.483	474.966
K00788		180.685	24.5975	22.2185	104.351	92.5656	136.077	180.685	67.5147	58.9491	14.4389	43.0651	120.147	37.7518	89.2786	98.5379	107.072	168.857	148.56
K01465		420.054	102.33	101.801	310.01	313.192	137.114	180.664	251.717	269.083	32.5642	100.057	420.054	129.961	300.551	335.126	344.417	325.832	329.12
K01710		574.52	108.819	116.28	437.676	441.895	139.131	180.564	485.153	432.378	48.5432	146.684	548.193	171.834	398.556	472.081	489.043	574.52	554.323
K13922		180.467	0.0588618	0.110415	2.9449	2.96233	136.92	180.467	4.8288	5.97843	2.72594	8.63779	1.00675	0.559139	1.87278	6.08537	2.35692	2.84722	3.59417
K01834		350.363	350.363	312.31	69.6755	198.769	140.022	180.301	243.005	214.192	6.80208	19.6936	64.8623	32.5435	98.5298	157.769	138.772	201.252	197.094
K01840	ko:K01840 manB; phosphomannomutase [EC:5.4.2.8]	1069.52	1069.52	811.465	241.848	231.716	140.441	180.259	354.375	340.684	18.9243	49.2627	286.367	188.057	274.2	298.587	333.981	502.79	435.005
K06148		806.98	10.4622	4.13166	539.7	155.927	132.008	180.259	27.1036	34.089	17.3475	48.4831	806.98	202.277	389.078	299.26	295.136	38.9772	23.3733
K00927		423.32	423.32	421.012	186.5	186.655	139.716	180.226	206.84	178.346	79.5945	234.366	290.858	114.975	214.874	220.903	221.597	282.828	257.046
K03491		180.207	0.0261465	0.0980929	0.186876	0.219312	138.224	180.207	2.78845	2.52917	1.58376	6.04605	0	0.0354815	0.0339548	0.56908	0.348982	1.47761	0.231755
K01640		307.943	36.2351	48.254	150.867	149.651	138.543	179.782	221.175	307.943	91.8255	269.706	121.567	30.3813	115.96	146.935	165.407	143.086	193.514
K02030		179.21	1.86702	1.39284	94.9732	63.8073	135.551	179.21	144.079	142.112	39.756	119.211	75.9108	22.8548	64.2265	82.6449	111.487	45.2507	61.9216
K01012		791.109	211.853	238.058	469.51	316.826	139.11	179.006	432.517	361.539	72.3616	211.535	791.109	258.826	523.545	487.353	505.557	788.312	671.558
K01926		178.954	5.80203	14.5623	16.3845	35.2916	140.942	178.954	23.9653	31.3978	5.52647	19.8469	29.5734	14.4531	32.8262	33.734	39.494	67.4085	63.0958
K00299		178.809	0.0294309	0	4.20701	14.466	140.4	178.809	13.2792	19.6434	2.35808	6.80553	3.36876	1.35791	7.4147	9.73659	23.513	8.31613	8.40573
K03820		795.584	795.584	652.533	436.14	385.713	136.466	178.632	373.938	434.329	22.0584	61.5918	583.053	197.585	394.495	432.914	454.047	249.213	296.576
K03664		349.787	349.787	289.266	128.51	113.152	134.027	178.543	124.031	113.932	24.5167	78.2936	174.758	77.4351	134.684	146.753	155.067	274.172	237.858
K01576		178.28	0	0.0356631	22.7943	72.2149	135.814	178.28	40.0053	73.7911	10.7163	32.211	14.2576	6.2306	39.5526	57.3208	54.1856	51.2578	61.7751
K03559		177.902	40.0204	33.5856	149.352	69.918	134.526	177.902	120.069	128.026	8.621	28.2203	110.761	40.6152	83.9348	104.463	109.884	51.1203	59.7973
K01737		177.694	81.9241	97.2123	107.792	90.0001	139.354	177.694	70.71	67.0122	6.60054	19.1049	113.861	35.4909	81.4225	103.56	111.972	128.65	116.517
K00294		246.013	15.5007	9.86873	87.0273	113.326	137.433	177.681	80.0792	117.631	83.1262	246.013	74.6741	28.6636	91.8823	103.977	114.635	175.306	184.373
K05685		177.549	6.10159	4.13312	20.5934	23.8835	127.09	177.549	83.8424	35.9045	12.45	33.0119	130.383	29.9461	59.2961	76.3608	79.7908	12.7115	19.3296
K05810		297.378	127.208	157.549	239.055	180.904	135.737	177.386	223.448	172.657	7.07629	19.142	297.378	87.2188	184.859	215.809	233.637	224.107	183.062
K01869		793.286	793.286	681.819	299.406	312.547	134.637	176.903	338.733	286.702	57.1104	167.13	463.829	199.076	347.261	365.742	368.047	542.964	483.534
K08483		176.452	29.1172	40.3098	49.7382	41.8541	139.247	176.452	49.875	62.1374	1.63597	6.29125	31.492	31.5739	51.9149	49.1427	63.1741	89.0349	91.5834
K18928		176.407	0.281152	0.153823	32.2351	59.074	135.068	176.407	49.589	86.6873	7.72662	24.3798	31.2105	9.82441	52.6221	57.7507	64.933	43.7949	66.7316
K02887		610.543	287.966	280.871	137.054	114.94	138.064	176.398	129.523	129.351	207.6	610.543	180.42	72.002	132.478	153.808	155.572	183.79	178.933
K01956		370.291	103.259	93.9399	276.061	293.59	135.053	175.475	301.566	270.553	30.8679	99.333	370.291	115.803	265.179	312.29	311.024	316.294	299.204
K03322		175.466	0	0.0827857	13.8788	7.27397	131.214	175.466	6.78842	7.36402	1.9625	6.18197	16.287	6.19855	10.4452	7.06006	25.6236	2.85339	3.81401
K03465		300.296	189.434	166.102	300.296	182.885	130.974	175.423	179.655	123.235	14.8177	46.1002	132.724	61.2725	112.514	159.213	140.273	277.837	234.356
K02926		762.615	617	674.231	207.117	175.281	143.419	175.412	178.505	190.778	255.794	762.615	268.639	114.381	208.735	238.643	236.314	361.371	332.413
K07793	ko:K07793 tctA; putative tricarboxylic transport membrane protein	1151.8	9.30906	5.03886	374.379	837.814	130.884	174.6	834.35	1151.8	7.23601	22.8606	347.23	105.586	499.623	765.39	635.952	619.774	873.639
K05838		452.485	70.2497	63.0217	266.183	131.171	134.569	174.596	166.139	167.962	35.1136	111.408	452.485	112.379	217.337	213.791	245.663	52.6274	49.7385
K00197	Cdh/ACDS	360.354	250.173	243.429	9.64676	4.26208	132.831	174.111	37.4513	10.7519	26.6794	76.9671	93.594	75.7959	101.353	40.0904	36.9381	360.354	303.936
K03100		577.452	577.452	558.579	359.88	292.233	132.229	174.027	374.404	413.317	40.2154	119.365	433.788	175.903	323.463	365.96	391.171	493.589	475.003
K20035		173.838	0.211955	0.198796	26.5107	70.0022	135.72	173.838	61.51	51.0001	3.34552	9.661	24.4353	8.62885	31.7228	51.3796	91.7908	42.3804	44.5149
K00262		218.083	1.34228	1.05324	218.083	111.175	136.945	173.801	166.685	185.086	16.1616	47.9858	163.719	37.8589	126.873	142.58	147.24	63.0749	78.6954
K01782		294.955	3.69177	2.18504	272.79	122.209	133.152	173.797	242.981	294.955	7.4784	23.5601	119.575	38.9696	102.327	128.624	165.019	96.5288	108.438
K00674		523.425	3.34392	1.97937	409.484	267.991	135.167	173.578	258.595	312.678	183.345	523.425	486.995	116.409	296.856	329.26	339.797	124.318	145.08
K02335	ko:K02335 polA; DNA polymerase I [EC:2.7.7.7]	1046.6	361.585	384.097	596.454	519.851	132.224	173.329	1046.6	586.574	33.3493	92.7474	696.145	218.859	479.021	630.363	573.721	962.62	678.626
K00602		359.506	48.9216	57.8847	303.521	280.606	132.128	173.209	266.859	309.722	33.4891	96.7921	359.506	109.024	272.216	293.624	304.773	328.433	324.596
K01626		331.425	2.82157	1.17618	274.234	251.083	134.661	173.208	331.425	326.693	28.6152	80.9865	328.282	88.385	234.204	272.305	269.979	125.693	147.511
K00135		172.775	1.30443	0.454872	80.8801	89.6488	134.816	172.775	106.051	123.51	7.47413	20.0792	140.223	35.9023	92.6372	95.6014	107.588	47.479	64.4894
K02304		172.429	84.5903	106.935	32.8947	40.8695	127.657	172.429	34.9108	24.4468	3.78783	10.247	33.4466	17.1229	25.8703	33.9749	32.2442	61.5338	49.9821
K06182		172.375	3.72973	11.8765	44.5112	25.317	132.633	172.375	83.0094	82.1775	4.96952	15.0499	81.3759	23.9476	48.3908	53.5923	74.4086	15.1501	14.1488
K04744	ko:K04744 lptD; LPS-assembly protein	1003.6	73.5862	55.1075	721.145	481.58	133.742	172.161	611.589	569.659	9.82355	29.043	1003.6	267.599	591.201	609.709	651.948	492.572	456.066
K10946	pmoC particulate methane monooxygenase	866.891	0.121309	0.018963	14.5227	40.3954	130.331	172.085	44.0365	34.3229	296.321	866.891	9.13725	3.00431	14.1783	34.1919	24.4605	29.3975	32.4367
K02275		595.658	1.43154	0.621095	595.658	386.444	130.812	171.944	391.38	552.481	28.9602	92.7598	135.53	161.794	253.475	363.207	318.969	217.208	311.176
K02493		279.268	121.15	155.479	215.509	220.569	127.282	171.472	216.837	205.598	29.712	85.2888	275.762	93.9998	209.271	252.795	238.581	279.268	265.716
K11045		171.434	0	0.128029	0.348438	0.269885	132.23	171.434	3.47946	2.97092	2.01085	5.98344	0.0192422	0	0.0569793	0.668477	0.641397	0.182115	0.345695
K02879		800.085	800.085	792.897	372.432	293.488	126.906	171.143	308.947	357.112	205.315	590.72	447.557	166.624	312.38	365.173	416.388	335.306	369.029
K03588	ko:K03588 ftsW; cell division protein FtsW	1206.85	1093.98	1206.85	634.536	509.465	134.394	170.363	630.983	569.174	40.5318	114.308	870.79	301.409	629.692	670.608	682.453	944.811	851.698
K02012		393.102	3.46376	1.84543	360.75	224.69	129.228	170.262	210.005	314.235	125.79	380.425	393.102	100.962	258.977	261.988	304.314	154.187	207.424
K03305		169.776	0.412823	0.258129	64.1473	28.9903	128.395	169.776	71.8723	76.9814	4.92839	15.2981	39.7849	8.72998	23.7675	37.5628	44.43	17.1569	20.4077
K01760		169.765	0.513642	0.540917	65.05	133.604	128.674	169.765	130.182	131.273	4.7739	14.6664	73.7671	18.0493	61.5428	108.676	141.65	80.4275	100.454
K01808		169.607	26.5882	33.7805	58.8403	73.1869	131.844	169.607	52.0943	52.282	14.9064	43.3275	71.8121	31.0816	63.9894	85.7754	77.5009	101.87	98.5601
K13069		169.51	0.0600449	0.112634	14.1622	7.15176	129.263	169.51	9.85173	2.32328	1.19312	6.94233	1.81698	0.896309	4.05479	7.57991	11.3345	0.862708	2.77938
K01515		169.458	21.4217	37.159	86.7055	134.664	130.778	169.458	139.124	147.334	8.49876	26.1196	136.525	43.9955	115.464	143.759	132.144	133.096	135.914
K03750		235.84	65.2741	63.4251	231.806	160.413	129.976	169.201	159.451	195.407	21.2352	64.2656	235.84	73.5432	165.985	176.396	188.418	200.578	214.991
K02081		169.174	0.0992987	0.0413929	1.02514	0.888424	125.699	169.174	1.62922	0.640349	3.47945	7.94825	1.78547	0.359336	1.84833	5.0429	5.93255	0.66579	0.684566
K01681		181.893	13.4676	16.3837	89.3972	168.968	130.767	169.133	178.919	181.893	11.1979	33.3914	70.5566	25.6321	82.6679	129.84	123.721	138.656	147.22
K00341	ko:K00341 nuoL; NADH-quinone oxidoreductase subunit L [EC:7.1.1.2]	1147.99	4.64132	2.19203	1147.99	812.198	134.163	168.937	572.553	613.736	36.5862	106.93	582.289	366.179	596.777	781.444	726.672	485.265	548.234
K00033		289.703	1.15635	0.626634	186.691	113.093	128.146	168.785	231.781	289.703	18.184	61.0201	141.336	42.7345	101.564	135.572	135.305	75.3541	89.0953
K01823		613.751	605.465	613.751	183.786	131.24	127.62	168.516	91.958	42.1671	8.55717	31.5005	365.83	119.896	199.047	174.848	189.615	118.106	100.507
K00963		396.767	126.027	144.695	268.205	203.914	125.766	168.242	248.654	252.044	52.3201	154.677	396.767	130.824	257.255	271.167	308.353	297.726	272.728
K08963		391.723	148.724	166.244	135.556	287.147	130.767	168.242	245.913	234.034	45.2225	136.597	167	89.5247	186.362	246.711	222.804	391.723	385.337
K02624		168.242	0	0.0391173	6.85602	4.77514	126.775	168.242	27.7138	9.68235	2.12528	7.23311	3.21002	1.61301	3.16846	7.48891	29.046	1.97745	2.12564
K03205		168.242	4.07407	4.55119	91.439	14.8775	126.52	168.242	31.9956	28.5954	4.49033	15.2447	80.2385	31.4525	33.0026	51.9057	106.955	100.89	69.1402
K03592		307.956	146.744	168.01	93.2688	99.1849	128.653	167.728	155.642	220.755	29.6949	87.6128	124.927	71.2224	146.313	124.714	142.649	307.956	295.171
K03733		167.503	11.2661	17.9806	122.91	96.723	126.057	167.503	96.8398	123.204	12.1324	35.5015	158.953	49.7677	114.3	119.06	128.189	110.793	112.831
K12508		167.37	0	0	17.2574	20.6682	124.463	167.37	42.6636	29.9438	3.71047	10.4619	9.93754	3.10858	13.8289	12.6666	81.6901	13.0464	11.768
K08223		167.132	0.157638	0.118281	10.8161	22.5309	126.847	167.132	16.8116	25.3124	0.808342	1.96279	27.833	10.0542	22.4776	31.2907	48.0919	13.5592	21.7662
K20276		340.898	76.4114	49.5517	130.617	241.691	131.816	166.917	161.206	340.898	60.6219	175.843	83.2551	51.8553	201.813	267.178	202.053	241.548	307.094
K00797	ko:K00797 speE; spermidine synthase [EC:2.5.1.16]	1037.95	531.428	526.823	145.792	191.671	126.423	166.245	276.487	212.868	19.9155	53.8365	201.136	120.565	230.959	232.141	265.888	1037.95	886.141
K03564		282.092	2.27368	0.725967	243.183	282.092	133.917	166.199	253.197	220.871	17.3491	61.9556	183.749	46.2818	160.514	265.86	277.922	138.826	150.65
K01495		165.975	25.009	29.5433	66.4112	105.628	127.807	165.975	124.05	111.845	10.1364	31.3657	70.8074	27.1853	66.0847	94.2138	93.7748	120.669	111.368
K01997;K01998		165.7	0.262614	0.102629	9.22844	24.1752	121.31	165.7	14.5421	26.0379	4.4818	12.554	7.90362	5.52381	14.6648	15.8614	41.436	16.0045	18.8482
K01962		346.448	43.2345	48.9404	277.674	212.562	122.966	165.681	238.06	217.361	43.1292	128.67	346.448	102.455	230.871	263.115	272.815	219.202	199.808
K02409		283.664	33.7522	42.1941	244.808	99.2271	126.921	165.226	164.807	233.008	17.2328	53.7706	283.664	80.0093	204.817	186.452	216.897	174.164	171.972
K00931		523.829	523.829	516.352	192.897	180.037	129.737	164.759	247.768	267.862	40.7444	119.31	325.002	129.671	229.024	216.312	226.892	316.658	290.555
K07667		164.246	4.93852	4.13501	1.89332	4.33278	125.024	164.246	23.5166	9.60904	10.6244	36.0968	2.46455	2.27242	6.78193	4.26242	13.5294	41.1594	36.7296
K01167		164.172	0	0.18076	0	1.93985	118.097	164.172	3.16209	3.72849	1.08091	4.28512	0.507125	0	0	0.419467	24.9884	2.21521	0.56942
K17734		164.125	126.994	141.189	41.1454	96.9554	128.195	164.125	62.3648	60.5255	19.6661	55.6493	44.4954	30.8165	85.3075	62.3233	63.9648	107.694	91.6485
K00162		163.835	0.331404	0.241756	65.5321	61.1853	125.042	163.835	53.0149	50.7568	4.79723	15.2284	51.4016	16.9396	32.8279	53.9774	64.7347	33.648	39.8372
K03153		278.54	1.891	0.891086	209.131	168.314	126.026	163.612	82.2868	134.67	33.9035	92.8653	278.54	63.1866	184.642	174.235	190.681	90.722	112.039
K01114		163.506	4.8052	10.4159	8.92945	11.2854	121.138	163.506	25.7545	12.0851	1.03695	3.134	32.8326	13.5198	30.2443	20.4988	98.4639	22.7985	17.6994
K01053		755.208	0.474792	0.544275	243.387	755.208	123.778	162.671	436.892	661.349	210.674	620.032	140.655	63.7863	392.353	530.645	528.849	462.585	604.144
K01940		259.256	85.0574	72.4455	192.697	191.873	126.348	162.621	196.164	183.876	65.9907	200.333	259.256	88.4699	186.827	209.976	214.934	237.694	219.826
K02050		335.273	110.937	124.815	255.116	196.248	123.665	162.476	150.594	210.659	57.2421	161.763	335.273	119.161	245.556	230.969	303.489	180.286	206.557
K07638		278.748	0.856276	0.413726	106.359	142.993	120.193	162.214	278.748	196.152	2.07068	7.96167	107.23	28.7328	62.4738	109.958	140.783	66.0246	54.1636
K01520		227.647	115.014	143.594	153.603	166.452	121.988	162	140.629	147.848	15.3316	48.0661	227.647	85.4871	161.808	212.099	215.598	159.384	161.135
K03665		333.345	142.464	158.322	203.858	203.627	124.394	161.633	213.409	236.861	41.3904	120.563	279.898	98.2187	209.04	224.747	231.84	333.345	309.463
K02276		299.928	0.468986	0.344246	299.928	165.423	122.702	161.495	172.965	160.159	8.27987	25.0263	60.8982	78.7232	93.7926	158.527	142.727	84.9996	97.9396
K07043		249.328	242.931	249.328	150.284	86.2743	122.685	161.487	143.007	157.352	7.13916	17.0684	192.829	62.9999	114.822	120.388	129.208	112.505	105.507
K03582		366.144	1.48343	0.896977	211.078	97.3813	124.689	161.471	254.222	366.144	6.05513	18.8475	80.556	27.3864	97.7614	116.872	130.36	82.2715	135.79
K16242		161.469	0.0620724	0	1.99642	0.312391	120.449	161.469	10.6936	1.50108	3.07356	8.83292	0.449167	0.210585	0.322438	0.743055	1.65698	0.71347	0.275097
K02688		161.324	0	0	0.187286	2.30782	125.287	161.324	10.9633	5.70311	1.93995	5.94279	1.44797	0.160017	0	0.427746	38.2973	1.99539	1.16132
K16088		161.113	0.593107	0.180906	32.9822	21.9379	122.702	161.113	97.0753	115.863	7.42259	19.6846	121.256	22.3202	50.3844	46.5984	102.609	3.38092	4.06039
K15635		516.633	156.341	139.11	38.9581	130.885	121.046	160.266	160.627	142.876	44.3854	132.506	76.242	63.5258	117.171	120.311	107.437	516.633	451.816
K04761		186.306	1.32503	0.902487	135.291	70.9318	121.843	160.246	169.262	186.306	2.47213	7.15488	93.4224	26.8431	71.5949	87.3421	114.459	37.962	50.1248
K07114	ko:K07114 yfbK; Ca-activated chloride channel homolog	1650.93	20.1896	11.1954	1650.93	691.461	122.014	160.067	743.636	1043.51	42.0767	126.259	1637.78	424.234	1020.25	1121.72	1187.81	420.568	529.672
K02039		363.832	172.786	192.138	226.611	116.298	120.918	160.035	165.566	159.279	38.3069	105.947	363.832	123.837	228.55	181.018	201.926	264.288	220.471
K01548		159.769	0	0.107502	0.409603	2.30735	126.146	159.769	10.5782	6.65226	3.74687	10.7036	0.452399	0	0.111636	0.935501	30.6512	1.81148	0.761958
K02668		159.602	32.4617	34.7851	34.7971	6.38003	123.853	159.602	10.5106	8.34911	2.28647	7.67646	11.5511	6.35059	7.37337	11.6532	33.841	22.3221	18.4224
K01649		307.534	80.1383	75.9341	191.593	249.837	121.786	159.451	237.603	207.008	34.0229	101.551	271.958	90.6602	206.611	248.773	252.047	307.534	284.892
K10680		235.135	0.264692	0.0945748	34.9536	34.8251	127.237	159.191	235.135	171.546	3.45384	9.41642	30.2975	6.92731	23.7671	29.0521	71.3787	9.70673	15.2314
K02575		159.074	1.85583	1.02808	158.064	30.6957	123.928	159.074	38.1281	17.7941	15.4094	43.8694	155.452	37.3675	66.0756	60.3758	88.4646	17.4719	14.0367
K11263		158.812	0.267913	0.368545	20.2974	81.9781	129.033	158.812	43.9573	43.0197	8.79244	26.2103	10.1516	5.74434	30.7564	35.9199	69.6787	37.0559	43.9058
K02836		307.534	307.534	292.034	166.359	139.922	121.648	158.76	145.162	151.919	19.8763	56.4874	235.033	92.5616	174.51	177.477	182.315	286.735	256.84
K02954		283.159	45.1491	46.8241	53.5039	47.5336	118.31	158.378	37.0387	29.3664	91.7962	283.159	74.7125	22.7116	38.6165	62.01	56.9959	19.7962	19.1662
K01962;K01963		158.166	1.73077	0.874093	15.8593	32.4686	119.601	158.166	23.0727	37.5081	16.0008	43.5149	13.0277	8.76245	25.8262	26.5503	20.8161	85.1061	82.9662
K00177		158.008	3.1202	2.48308	5.65969	1.48702	128.075	158.008	7.85361	1.37191	15.3749	42.5715	13.435	6.73622	15.7936	15.3572	9.73539	65.0036	56.2211
K07165		157.921	0.403185	0.194807	30.1702	14.1115	123.58	157.921	137.716	121.788	3.03072	8.80159	58.4228	8.60492	19.9441	18.2687	61.816	2.7911	4.71082
K02230		157.277	85.8144	85.9235	85.4371	23.069	119.76	157.277	23.1264	47.9238	20.0476	58.6312	96.1676	43.6685	66.9506	44.8198	56.6869	99.6802	95.689
K11065		229.344	1.32241	0.70875	137.499	37.0002	129.218	156.937	78.2648	78.5782	76.4693	229.344	82.7054	22.8164	61.5174	65.6855	84.0199	22.2572	22.1871
K08372		156.853	0.147064	0.114945	7.53291	35.0943	121.441	156.853	19.6049	23.1166	0.695205	2.6159	8.61019	8.33204	19.2415	18.805	26.6392	20.3902	22.0515
K08309		800.149	132.016	158.096	519.294	366.746	123.799	156.043	469.689	492.014	29.6296	82.5126	800.149	229.264	460.364	461.289	509.222	487.651	429.479
K14338		155.77	0	0.0117846	4.40032	2.18156	121.618	155.77	7.73066	1.82308	1.16577	3.68764	5.72795	5.31976	4.0629	2.29714	21.1305	1.4442	1.00232
K21672		230.046	20.4889	14.5693	7.45176	24.8205	120.806	155.624	22.7763	21.0769	78.9332	230.046	41.7065	38.6776	60.1526	27.3073	29.3505	64.935	71.6465
K01455		155.017	0.153981	0.0385124	20.1766	72.7409	115.462	155.017	45.9807	79.5378	28.6227	78.6077	14.87	6.05975	42.3128	41.4905	41.9264	44.8961	63.4806
K01890		439.698	439.698	396.398	200.292	199.711	119.146	154.717	212.482	198.325	24.7496	75.1796	294.926	116.976	219.206	229.73	231.991	332.329	304.796
K09817		292.252	26.3841	16.1726	229.596	140.814	116.987	154.657	119.03	104.097	54.6836	166.667	292.252	89.082	191.702	205.39	204.486	198.373	179.334
K03263		307.485	202.627	307.485	20.8494	104.46	125.29	154.617	89.7409	31.7446	3.61377	9.72904	60.7799	44.8768	61.523	79.1197	69.1528	71.4119	66.0501
K02026		154.59	6.14807	5.38513	28.2657	44.0253	118.784	154.59	48.5608	80.9327	18.9413	56.939	33.3469	16.1231	53.6344	54.2072	45.2118	85.4866	100.199
K00773		530.06	69.9464	76.7229	394.784	327.576	120.579	154.553	329.909	374.009	23.7177	75.1918	530.06	176.759	394.851	403.905	415.799	462.426	441.911
K01278		500.731	1.64398	0.551581	205.577	244.644	120.697	154.128	381.244	500.731	2.82716	7.84551	154.465	41.8979	135.49	208.579	234.487	142.835	200.728
K07157		233.372	0.638493	0.370719	107.459	159.213	113.625	154.115	186.696	233.372	7.76135	21.4976	72.1239	21.29	81.7918	125.568	143.049	92.7852	122.756
K01856		154.098	0.0528714	0.132237	27.7116	40.4449	108.989	154.098	88.4825	59.8372	3.86341	7.99384	11.4081	5.81159	27.2584	51.5536	58.1685	26.5368	35.3561
K02990		241.035	92.3252	122.619	184.299	154.673	124.678	153.979	148.224	173.974	76.4181	226.883	241.035	72.4347	166.825	194.557	201.11	200.549	198.998
K05802		160.172	0.696273	0.519628	129.548	160.172	119.462	153.853	149.617	63.6576	2.20269	6.39224	96.9552	25.938	54.6316	124.755	140.984	98.2097	72.6211
K03750;K07219		415.378	145.1	178.452	67.9833	99.0339	112.063	153.536	92.5408	250.565	9.52024	32.6988	36.114	25.3431	88.221	97.8443	76.7151	414.59	415.378
K03555	ko:K03555 mutS; DNA mismatch repair protein MutS	1485.29	165.378	179.776	1269.63	774.249	111.196	153.446	799.843	1122.7	38.1954	115.617	1485.29	461.838	1026.67	1056.8	1103.92	822.903	906.329
K01480		786.153	244.666	276.242	285.587	786.153	115.92	152.947	691.415	518.578	18.7175	49.4416	354.182	178.019	467.014	673.121	583.721	689.225	714.199
K01659		152.763	26.4369	29.4928	14.1246	14.0733	116.462	152.763	59.3731	54.1835	6.57687	19.904	23.1422	6.42918	20.1913	20.0251	22.9582	74.4506	56.5071
K03210		334.791	21.6	25.7581	122.629	105.412	119.361	152.653	90.4844	92.5473	110.735	334.791	158.198	43.3157	103.087	119.214	144.189	93.3228	97.1479
K03231		157.146	124.401	84.2549	42.7426	157.146	116.753	151.565	149.466	67.3954	44.7708	138.803	73.6543	74.3623	96.859	122.453	98.7064	143.449	123.341
K13875		151.349	0	0	0.350009	0.657216	115.295	151.349	1.20522	0.473701	1.31836	3.04876	0	0.13291	0.0635957	1.27903	1.58738	0.375254	0.434066
K07649		151.296	0.00869014	0.0326025	4.94815	1.96806	116.545	151.296	6.98649	2.60587	0.896804	2.16406	1.9894	0.389161	0.688406	1.79684	25.8821	1.45667	1.00991
K01338	ko:K01338 lon; ATP-dependent Lon protease [EC:3.4.21.53]	2390.04	186.427	196.764	1562.06	1139.01	110.498	151.086	1107.61	1577.86	184.409	543.241	2390.04	714.475	1569.65	1593.44	1591.25	1148.78	1292.43
K01779		159.255	3.29275	2.61075	60.4124	47.3223	110.94	151.036	109.164	159.255	4.26469	11.4724	65.3398	17.3206	54.7516	61.2493	67.3149	36.8719	53.3238
K03270		274.748	54.1611	66.0556	212.308	167.105	114.2	150.946	126.882	144.749	16.3918	43.7002	274.748	69.1034	165.833	178.767	190.679	177.562	157.493
K07538		150.628	0.517644	0.269726	6.06345	0.0723649	119.761	150.628	4.24656	0.417267	0.470049	0.7673	0.056754	0.29269	0.392135	0.281664	0.246753	28.014	22.9413
K12573	ko:K12573 rnr; ribonuclease R [EC:3.1.13.1]	1549.66	1549.66	1437.92	824.326	391.947	116.393	150.521	498.085	609.305	68.0371	207.957	1168.69	413.772	708.048	649.315	700.449	636.722	599.661
K02982		281.111	281.111	246.712	106.169	110.283	112.195	150.251	110.717	99.8156	91.5941	272.373	153.228	68.1594	117.824	127.599	131.855	175.886	159.365
K02280		149.885	0.202524	0.379902	67.9116	13.0378	113.76	149.885	19.9372	11.0196	6.62864	21.1641	38.9358	9.44732	11.901	19.4501	66.7576	7.51701	7.85366
K01596		149.868	0.0471669	0.049154	17.867	36.1866	113.794	149.868	18.3151	21.4437	3.87991	9.50846	7.48809	18.0072	18.8863	24.4328	43.7084	20.4057	22.2663
K03566		169.763	0.373404	0.275933	67.044	49.0307	114.133	149.841	128.657	169.763	1.87124	5.73622	45.0188	12.7601	43.2899	58.4417	118.578	38.1725	56.6336
K01677		411.212	300.735	320.165	19.6077	12.5793	117.479	149.787	48.0121	17.6913	12.3092	35.2429	116.302	102.42	126.91	71.5191	73.2327	411.212	329.324
K03308		377.734	285.881	294.93	242.085	193.348	116.066	149.199	287.706	324.224	44.6275	134.094	377.734	153.5	278.06	240.206	232.23	172.85	183.4
K03595		318.127	48.843	56.6652	235.608	125.811	117.054	149.149	153.315	170.128	16.2819	43.7025	318.127	101.809	195.519	194.555	219.643	146.705	146.637
K01799		187.068	0.209019	0.152478	55.6069	187.068	109.918	149.113	149.18	148.607	16.9705	46.1644	44.4126	17.5387	83.1513	138.982	130.723	114.319	131.747
K01494		785.554	785.554	779.09	290.516	237.1	115.156	149.095	281.638	273.863	32.9224	90.8062	371.669	134.077	251.867	284.524	296.781	427.19	377.235
K02651		148.953	0	0	3.98906	3.95794	115.979	148.953	13.1116	2.20859	3.70756	7.44574	3.30438	1.44593	2.37208	2.48474	26.1212	8.67507	7.72042
K02356		221.67	201.638	221.67	159.292	127.824	116.945	148.758	162.534	174.649	19.6826	56.8472	191.598	66.7678	145.361	163.739	166.646	185.48	177.342
K00169		245.46	87.4123	59.9856	108.862	43.5013	115.869	148.619	47.9815	51.714	80.0538	245.46	86.7804	62.1008	92.0953	66.5837	70.8337	244.705	200.326
K04773		189.851	70.2578	67.8133	141.004	79.0372	111.189	148.54	133.661	141.242	21.4913	63.741	189.851	72.3732	137.507	123.228	127.049	145.711	135.8
K01443		221.485	5.30727	4.51319	113.87	67.4105	112.562	148.173	175.648	221.485	13.9768	43.4255	72.699	26.1745	80.7769	86.0077	81.188	75.1204	102.447
K19597		148.158	0.0826916	0.180968	19.7991	4.71649	108.677	148.158	122.446	35.9947	0.967318	2.57404	1.03355	0.673289	4.67131	3.4196	40.9157	3.56427	3.86838
K03687		420.538	383.666	420.538	117.631	114.948	114.438	148.084	117.198	104.055	66.213	189.003	173.316	77.7986	118.973	141.152	145.26	163.836	150.622
K01555		147.78	0.273261	0.0465992	47.5838	14.8775	108.894	147.78	10.3935	14.6581	1.06685	3.09313	32.6837	6.77593	12.7107	20.492	41.4935	8.28056	10.4713
K13038		314.825	115.908	113.955	245.008	250.535	112.214	147.757	256.22	254.982	26.5749	76.8704	314.825	109.183	234.147	262.093	271.268	296.554	280.923
K02007		147.645	85.7983	75.3881	28.8343	5.32124	111.986	147.645	7.32659	5.65999	0.95738	3.56063	22.2442	18.3464	14.5975	7.77527	9.51271	37.2856	33.4539
K01706		147.564	0.139871	0.12494	3.66554	8.71525	114.601	147.564	7.54036	9.47085	2.11328	4.26506	2.73406	0.623655	4.2037	5.78415	38.2519	5.33984	6.92699
K00241		225.811	2.53742	4.18284	211.142	216.936	115.561	147.455	179.018	225.811	20.0643	54.1613	138.817	43.0106	138.278	184.559	182.884	115.115	146.987
K11991		197.99	27.9746	30.3251	121.238	97.5134	111.833	147.212	122.819	119.322	7.19724	22.1919	197.99	63.7156	130.939	130.876	141.995	96.2748	88.6409
K07009		147.212	8.2911	19.2122	2.03339	4.909	106.009	147.212	10.5026	6.4868	2.07107	7.59079	37.8584	19.1106	36.0224	30.9164	37.6626	34.7445	22.7555
K00853		146.926	0.270338	0.354977	5.98975	13.9227	110.51	146.926	20.6251	22.489	3.63891	9.37686	2.98767	1.284	7.26718	10.5911	10.7732	9.0112	13.8181
K01622		214.798	15.5336	11.85	12.711	77.8961	115.013	146.918	107.827	30.3741	33.201	94.6554	37.9129	29.9413	57.0533	64.8359	53.4088	214.798	183.8
K02886		709.323	356.121	318.728	177.633	182.389	114.301	146.297	195.462	160.465	237.723	709.323	261.386	110.734	197.515	222.209	223.292	291.262	264.595
K07321		446.229	335.42	302.341	18.9033	8.55679	106.116	146.297	48.0437	19.1877	31.7108	95.7699	108.058	98.7003	116.043	47.0798	47.0079	446.229	379.833
K03124		341.022	129.11	127.468	70.2135	341.022	110.399	146.204	328.837	131.831	39.2006	119.852	113.11	72.2165	140.945	244.449	188.892	265.069	214.043
K06966		420.723	406.403	356.041	291.887	204.134	109.325	146.114	223.352	247.933	43.2802	128.882	420.723	139.694	261.364	270.18	303.149	239.93	239.184
K03778	ko:K03778 ldhA; D-lactate dehydrogenase [EC:1.1.1.28]	971.536	958.926	971.536	98.7116	48.8371	111.273	145.955	143.091	75.3541	6.38585	18.2179	303.964	123.024	154.045	108.756	113.799	215.706	174.136
K03699		145.892	54.7451	70.3375	11.9706	9.47738	115.96	145.892	13.5348	13.0575	1.91476	7.78135	7.20265	5.02056	7.5639	6.90979	18.3984	117.781	84.0256
K01879		676.956	81.4316	86.1124	465.509	310.146	111.388	145.556	364.312	409.319	91.9989	292.036	676.956	207.093	428.193	426.145	456.433	361.472	337.404
K01770		179.253	15.46	14.9074	76.6326	117.705	110.193	145.517	101.741	176.387	14.0839	50.8691	51.2604	29.5867	95.6045	113.642	113.054	159.04	179.253
K09007		412.171	3.04738	1.67981	230.127	100.696	116.818	145.377	78.9461	41.1134	9.40674	28.5291	412.171	93.8622	190.009	170.092	203.905	38.0612	36.6467
K04483		145.321	126.717	123.512	26.2179	110.985	108.943	145.321	111.647	49.4456	7.63817	21.4279	59.071	43.0339	63.2956	85.6741	72.572	91.9051	80.2598
K03089	ko:K03089 rpoH; RNA polymerase sigma-32 factor	867.359	1.84506	1.12621	160.914	120.713	111.219	144.892	140.73	113.671	291.1	867.359	246.708	59.9122	130.614	147.006	162.039	51.2301	46.2068
K02867		390.681	390.681	310.083	153.196	153.386	108.013	144.827	144.258	121.541	114.126	340.177	214.865	105.607	161.652	183.456	189.08	210.144	188.713
K11961		155.478	0.346905	0.168709	54.1799	55.2209	107.323	144.634	92.0168	155.478	3.00185	10.2843	27.8918	7.68907	38.8434	39.9332	61.2215	29.7577	39.252
K00823		247.123	29.6048	21.6058	62.9894	137.698	106.168	144.387	112.29	247.123	9.78814	36.8776	65.2885	54.4535	131.897	121.786	140.782	130.467	204.93
K00215		250.677	101.659	122.232	189.524	153.029	112.337	144.348	161.531	179.671	47.5263	137.077	250.677	84.64	181.74	186.805	194.502	239.727	218.143
K00112		144.323	0	0.090017	0.823154	1.69055	109.111	144.323	4.01547	2.22811	2.90674	6.65794	1.21221	0.429796	0.897389	2.6947	2.0862	1.51684	1.41783
K11105		331.823	0.445302	0.324844	41.0214	176.11	106.216	144.208	331.823	232.961	5.43506	19.142	55.1695	18.2293	65.3464	123.654	96.5116	105.673	80.2564
K06162		144.148	7.95277	5.72726	34.406	7.43393	110.22	144.148	24.0193	8.80268	0.405777	1.23162	37.9227	13.2083	15.6458	18.8163	29.7996	27.8931	20.6135
K02037		362.552	81.1695	91.7916	190.146	79.797	114.224	143.829	130.883	114.933	21.8227	60.9654	362.552	104.714	199.282	149.811	166.353	124.083	107.434
K10206		285.472	140.526	152.592	60.2171	72.8467	114.358	143.808	66.0743	91.4926	26.2292	75.403	109.279	62.4872	100.123	94.513	103.309	285.472	249.059
K07472		143.736	0	0	1.17634	0.496985	110.94	143.736	3.64555	0	0	0	0.454736	4.89131	2.91752	3.5464	1.97708	6.52663	5.73813
K18707		325.281	65.0446	76.4163	168.853	164.038	109.356	143.65	128.657	216.252	18.2674	49.2789	165.766	68.8159	160.21	194.266	198.805	320.79	325.281
K00528		191.976	6.54864	9.93601	107.141	165.827	107.52	143.552	191.976	167.22	19.1973	59.3462	135.077	47.0868	121.761	175.294	169.131	153.039	165.73
K07799		143.549	0	0.0241013	0.642812	3.16841	109.913	143.549	12.6484	10.8126	0.444718	2.05686	1.01425	0	0.25028	0.671147	28.8836	2.28905	2.04991
K02986	ko:K02986 RP-S4; small subunit ribosomal protein S4	898.735	423.521	371.477	143.38	150.402	112.502	143.059	150.003	137.117	301.111	898.735	207.2	88.9245	159.671	171.737	178.495	225.041	209.37
K06207		476.878	304.592	252.381	341.387	266.836	109.753	143.043	261.545	314.957	43.1055	129.703	476.878	136.564	312.265	337.511	336.095	246.532	249.566
K05358		142.91	0	0	1.86009	6.49187	106.104	142.91	6.6835	0.985083	0.64188	1.50953	2.36706	0.967375	2.645	3.62028	39.0944	2.50365	2.70798
K07107		271.995	2.51393	1.20319	166.22	195.713	109.939	142.897	250.536	271.995	7.48994	22.9104	163.619	39.59	128.854	194.613	203.454	94.3862	120.003
K05606		211.058	0.750158	0.402049	99.5721	211.058	110.311	142.591	123.52	151.346	27.2703	71.4828	78.2518	22.8319	99.8538	144.146	142.831	136.984	158.367
K21449		176.849	12.3889	7.7355	39.6615	63.1464	107.93	142.349	176.849	83.2402	9.91502	28.6415	45.6113	28.3942	43.9239	78.4038	118.984	165.914	109.638
K00285		142.29	0.127116	0.146738	38.1817	80.0327	105.593	142.29	75.0025	90.8963	1.83955	5.04396	24.4304	8.90368	37.0156	65.0174	85.4289	53.4705	66.5346
K02948		513.248	387.139	310.356	126.752	138.468	112.489	142.16	124.584	106.22	170.446	513.248	174.774	80.6223	131.897	164.614	159.166	190.285	183.226
K06217		157.787	21.9817	28.6264	118.493	121.499	109.857	141.949	136.474	123.847	13.3153	39.621	157.787	49.2414	108.273	141.962	139.657	121.864	110.203
K01491	ko:K01491 folD; methylenetetrahydrofolate dehydrogenase (NADP+) / methenyltetrahydrofolate cyclohydrolase [EC:1.5.1.5 3.5.4.9]	1069.74	184.135	204.276	636.778	730.213	105.666	141.882	782.391	755.817	118.027	347.217	866.531	296.354	709.365	776.493	766.66	1069.74	994.154
K07220		380.788	11.3975	10.2876	131.388	379.931	116.105	141.712	380.788	353.862	20.6499	69.4849	132.176	50.5161	219.033	359.296	309.856	330.592	379.745
K07006		186.123	120.019	145.858	161.796	182.436	113.619	141.355	186.123	124.361	28.2972	83.0663	72.6344	34.2774	83.2339	138.923	155.735	121.479	116.675
K03469		848.89	701.483	848.89	227.337	216.033	107.35	140.895	266.71	227.082	15.061	37.9271	310.64	131.898	236.873	285.709	293.449	424.405	387.846
K07056		414.397	65.5075	80.8622	321.364	246.167	105.968	140.737	272.973	227.072	16.5598	49.5159	414.397	131.709	273.943	318.036	349.078	347.381	310.778
K11103		140.365	0	0	1.82059	6.99247	104.371	140.365	34.1947	17.4719	8.63868	22.8606	3.47321	0.282821	1.26304	1.96564	111.931	6.92039	3.2841
K07239		140.275	0	0.0195587	0.596176	5.14245	104.665	140.275	7.69828	3.02573	1.37341	4.17295	1.39924	0.0424478	0.528077	1.83819	50.9945	3.05606	1.97161
K01521		140.128	0	0	0	0.0527502	109.611	140.128	1.67674	1.52083	1.54189	6.71185	0.0206853	0	0.0408351	0	0.209848	0.195774	0.185811
K00611		165.726	18.2239	15.8223	69.1351	110.813	108.167	140.061	121.101	124.072	25.5969	76.2286	68.9883	31.174	84.8303	100.783	90.7215	165.726	161.958
K10671		230.951	15.1243	12.2072	6.1642	17.5592	108.29	139.926	19.1032	19.7947	76.7487	230.951	24.6025	21.3541	43.1004	20.7339	16.8634	96.9242	90.623
K02343		271.084	271.084	269.932	157.97	125.695	106.69	139.913	171.603	157.454	14.9765	42.9469	214.779	84.2041	156.586	162.559	167.351	250.108	226.049
K02031;K02032		487.743	4.96045	2.10776	410.949	300.538	102.309	139.88	257.877	361.86	14.6505	44.6046	487.743	131.059	324.049	364.873	374.047	206.172	261.784
K03924		256.785	80.2649	79.6251	256.785	168.627	106.975	139.74	160.464	240.117	57.4724	179.313	225.129	73.9174	184.991	200.301	215.616	151.104	178.252
K07246		139.685	0.157223	0.0884772	19.9272	45.708	103.695	139.685	48.3675	70.2623	5.08923	15.3813	10.9219	4.30979	30.2588	41.3031	44.5778	35.149	53.6064
K18146		139.49	0	0	0	0.837705	103.197	139.49	0.731528	0.172512	1.53752	3.4895	0.0469279	0.0242016	0	0.0776327	6.08694	0.0341649	0.0702568
K00274		139.478	0.30836	0.0482026	42.9766	104.622	107.634	139.478	66.7201	104.398	2.95244	7.54182	20.8935	6.74755	52.6088	82.7189	108.773	62.2843	81.0095
K05299		188.886	37.1096	42.3833	9.86654	13.781	108.86	139.373	20.2733	16.9434	2.60668	9.78177	20.4728	11.2031	25.6565	27.0118	24.8806	188.886	154.495
K00121		484.44	1.20291	0.727084	238.152	345.004	112.292	139.167	353.284	484.44	44.8619	143.359	149.77	51.6922	230.938	307.283	326.462	222.03	288.869
K10773		274.287	157.267	186.015	203.939	238.663	109.579	139.085	220.613	227.918	11.1478	31.6075	274.287	93.7207	211.101	251.421	249.605	239.573	226.734
K02825		263.964	76.5361	90.9939	142.037	160.783	104.624	139.021	108.343	164.858	9.83582	27.4067	165.731	60.081	131.162	173.288	212.966	263.964	252.579
K15011		138.998	0.435906	0.41686	81.8591	86.5465	105.99	138.998	70.2581	28.7717	0.64921	1.14025	67.3703	16.215	26.8723	65.129	84.4848	34.4831	30.6322
K07119		258.613	0.378331	0.335129	77.891	131.853	106.426	138.722	198.636	258.613	11.3269	31.4046	54.6704	19.1243	92.1624	132.505	112.054	88.6328	127.337
K00313		138.323	0.0923887	0.0770248	14.6006	99.5538	106.854	138.323	107.878	37.5347	3.00045	8.49073	24.5132	7.7314	25.2757	65.4866	53.6117	69.7335	49.5288
K15580		138.263	0.177963	0.111276	30.0119	62.9714	105.737	138.263	45.0497	70.0876	27.6051	76.5378	28.8996	12.7305	45.8422	55.5829	47.7969	48.2649	58.6899
K07665		138.004	0.258355	0.121158	21.2351	12.1896	99.033	138.004	73.9159	69.6622	0	0	10.7497	3.11154	12.6236	6.95861	28.6949	2.78398	3.94388
K01974		137.5	109.952	120.684	4.81358	3.79034	105.042	137.5	14.2581	4.41317	0.480431	1.73898	17.2072	14.7409	11.1725	8.84236	18.144	119.509	90.6565
K14742		191.867	13.1713	11.9046	125.227	110.12	103.242	137.477	124.348	156.673	25.5334	69.0354	191.867	51.8798	137.275	149.39	155.056	111.467	121.412
K02231		137.457	42.9145	57.4186	71.7136	27.9778	102.355	137.457	34.2044	46.2332	8.03384	18.5409	55.7254	19.4581	41.2035	45.1525	61.2731	108.608	109.117
K01668		137.405	7.49416	5.25421	4.36595	1.19971	106.313	137.405	3.54453	2.01766	21.8407	60.6884	15.6817	15.3457	21.7669	9.2743	8.74978	36.2481	34.7905
K03446		137.322	0.0645889	0.060579	29.3907	42.4739	107.279	137.322	65.968	29.9891	2.85661	7.46769	12.9166	3.98802	26.6311	35.0039	85.0379	29.1699	25.5398
K01658		242.12	104.464	122.473	209.159	189.288	106.342	137.263	154.081	150.189	12.8644	33.7267	242.12	77.2399	151.968	196.999	194.615	181.274	163.59
K03524		302.472	120.125	117.767	182.603	205.557	106.599	137.216	219.344	197.546	17.4658	48.0846	251.803	95.5023	209.337	223.482	220.645	302.472	270.709
K01692		444.437	0.909818	0.530963	108.595	309.834	105.308	137.07	316.217	444.437	14.142	45.0438	80.3599	35.9694	164.665	227.792	268.834	180.219	249.846
K02042		267.42	21.7456	16.9383	194.851	245.957	108.111	136.893	215.837	267.42	14.7829	52.4754	203.444	60.2273	177.148	230.67	234.699	203.455	244.534
K04762		136.486	0.238979	0.280178	43.0569	15.0338	113.122	136.486	37.2494	37.2755	2.64237	6.11058	27.708	6.85086	11.7932	20.8056	31.7261	7.15328	8.91427
K00297		478.193	21.2131	37.2625	366.833	343.24	102.033	135.233	331.919	427.95	16.6269	55.1533	478.193	142.343	324.195	377.924	392.295	205.978	257.63
K01476		134.776	0.0808453	0.060661	16.0635	3.14645	104.773	134.776	2.78555	2.65888	0.823943	2.44467	7.59452	1.93088	3.52763	5.10285	12.6096	2.46251	3.20077
K00140		233.103	0.350335	0.328586	72.7335	133.599	104.816	134.77	196.871	233.103	4.77186	13.6873	59.7393	19.6448	70.0312	109.338	112.653	76.5574	99.3319
K00956		158.419	0.801686	0.238703	128.785	35.6072	103.73	134.647	155.023	158.419	10.7667	28.8595	55.3997	12.5887	49.2292	48.7734	74.5378	15.0653	20.9794
K06180		646.162	390.214	351.641	574.888	382.102	105.109	134.594	384.681	422.347	28.266	93.6334	607.038	209.043	457.804	486.822	490.585	646.162	607.166
K02440		134.594	0.465543	0.271688	21.1472	19.6286	102.098	134.594	92.6779	111.38	4.36665	13.2494	23.5609	6.10696	19.5075	18.5088	20.298	28.9847	27.7542
K03782		357.992	5.36275	5.20194	105.028	228.021	100.781	134.22	320.002	357.992	28.2509	88.6801	103.446	39.5138	132.93	204.416	165.783	129.042	174.994
K01499	methanogenesis: Mch	295.98	247.669	295.98	54.1946	22.1889	99.6053	134.054	13.6291	15.4523	7.53617	20.4586	59.6048	46.8242	45.3903	30.5964	34.358	52.942	45.2471
K05515	ko:K05515 mrdA; penicillin-binding protein 2 [EC:3.4.16.4]	1344.16	1197.46	1272.13	827.131	731.056	104.121	133.895	858.819	792.684	10.9585	34.9334	1233.41	428.156	848.515	914.292	983.791	1344.16	1195.78
K06870		133.576	0.0903512	0.0141236	3.33644	0.757848	98.2243	133.576	4.26194	0.65548	0	0	1.33731	0.459784	1.232	1.13074	1.249	11.4453	8.54238
K03501		133.039	7.20833	8.96366	98.7076	84.3745	101.36	133.039	85.7716	101.606	4.9482	15.5941	130.893	37.321	86.3996	98.8688	106.736	62.4824	64.916
K11688		133.029	0.47637	0.273042	72.1616	27.0375	98.3695	133.029	18.8885	14.9759	12.6463	33.8938	51.4976	13.5215	21.7037	45.1017	50.4871	18.1755	16.9678
K03654		783.267	601.889	601.657	589.508	220.384	104.759	132.592	349.099	433.329	23.5964	70.5181	783.267	298.26	434.428	381.065	461.853	303.235	271.889
K20534		132.548	0.14825	0.185395	29.0325	50.8339	99.7689	132.548	103.619	104.398	2.30911	5.8014	47.1236	13.3985	37.619	48.3355	63.0363	32.6318	38.0198
K07316	ko:K07316 mod; adenine-specific DNA-methyltransferase [EC:2.1.1.72]	1604.2	1245.79	1604.2	346.119	137.4	100.93	132.409	234.241	81.3585	33.8987	96.61	713.686	390.425	472.977	310.124	354.003	1071.81	844.577
K07168		132.339	0.0889499	0	6.42812	1.89011	103.196	132.339	5.10799	2.00765	0.931248	1.8459	1.2093	0.281651	0.539064	1.61333	19.7872	1.76081	1.05124
K02052		188.189	0.883063	0.55216	65.4816	161.796	102.202	132.301	162.771	188.189	7.35834	24.543	64.1179	22.2816	88.732	143.008	156.959	113.475	152.685
K01809		132.136	5.34463	8.7654	19.3784	26.5356	102.049	132.136	17.2724	18.6256	0.836266	3.52103	17.0941	5.59224	9.90867	18.9569	25.7687	18.4779	20.1332
K07460		263.704	263.704	249.971	101.962	34.0378	100.701	132.124	68.4272	70.7586	9.29268	27.6717	121.369	51.6995	79.9079	86.3056	90.1874	152.529	130.263
K02000		373.525	0.672319	0.611471	130.834	373.525	99.0528	132.098	275.271	269.3	9.67664	26.6357	141.97	44.1248	147.435	270.113	244.675	199.106	237.648
K06857		146.072	124.375	139.234	51.2655	33.4226	96.8186	132.063	37.7977	41.6295	8.38924	23.6408	55.3894	29.4069	52.0423	46.2284	54.4487	146.072	135.706
K00138		131.97	5.99796	10.9085	61.3001	16.4722	102.319	131.97	91.7296	78.1663	23.6948	77.44	97.457	25.3533	49.562	48.9121	68.1117	30.6007	23.6748
K01247		131.917	11.4378	13.8541	39.2378	74.4455	98.7466	131.917	60.0205	78.8066	0.916422	3.97806	25.4728	9.08303	38.4407	60.2193	63.5685	58.4504	70.7969
K00337		489.315	1.62854	0.745957	489.315	329.267	99.1924	131.714	207.079	238.493	25.429	73.7666	207.211	155.186	229.219	318.76	278.927	184.231	216.319
K00845		131.617	26.4872	24.8428	48.0777	60.8127	100.013	131.617	70.6441	74.6809	11.4086	35.2828	59.1798	29.4965	63.8433	69.2053	71.8383	125.033	118.476
K11959		165.629	0.277166	0.134793	58.6957	63.7516	103.212	131.602	121.015	165.629	27.162	85.729	32.4547	10.4478	47.5119	54.4269	72.5784	38.8785	53.5324
K01623	ko:K01623 ALDO; fructose-bisphosphate aldolase, class I [EC:4.1.2.13]	1197.51	4.49088	1.93053	251.621	355.228	96.4501	131.545	348.021	397.947	403.539	1197.51	419.61	107.901	296.079	351.879	291.598	181.78	217.55
K07402		371.307	12.3905	10.6291	140.167	248.92	104.056	131.524	228.196	371.307	39.5864	113.879	133.246	54.7492	191.512	221.269	228.361	200.992	293.548
K05342		131.274	0.0535827	0.0837602	0.638283	1.50563	99.3306	131.274	2.63744	3.23944	1.39099	3.33586	0.61685	0.63624	0.469696	1.86597	3.19276	1.822	2.28236
K16898		310.789	29.2158	49.2415	269.267	148.796	101.459	131.266	107.45	134.318	7.19613	19.2689	310.789	125.399	225.002	221.416	303.071	238.149	220.004
K04092		131.179	2.24782	6.21385	15.7839	10.7172	98.5681	131.179	3.88217	4.00535	0	0	12.4522	2.97008	3.14956	9.78479	13.7603	5.15603	5.01015
K07222		131.088	0.0557493	0.0348588	13.0162	28.4933	95.0938	131.088	22.7149	18.8744	0.506235	1.65274	13.6671	3.35397	16.7481	23.297	29.3387	15.824	17.6612
K07492		131.022	0.488959	0.592362	4.58682	6.5108	104.474	131.022	24.0675	12.4156	9.98026	27.9947	5.14647	4.14707	13.8902	7.91516	7.98297	130.991	117.861
K03300		130.796	0	0	0.178479	0.439861	106.208	130.796	2.4583	2.17398	0	0	0.344972	0.0508309	0.194575	0.326106	20.9266	1.39926	0.811588
K02038		340.649	109.31	101.992	188.085	78.4462	98.6968	130.745	115.129	104.567	26.9919	80.2487	340.649	103.971	190.759	148.529	166.934	145.7	122.736
K06925		409.531	375.95	409.531	114.365	94.9091	95.4348	130.571	112.942	85.4309	20.0301	63.3006	160.148	68.1737	120.799	131.844	133.284	194.768	165.827
K22044		327.089	327.089	292.086	36.4817	29.568	98.0846	130.499	36.7952	20.3372	4.76725	16.3614	60.0712	49.7626	54.9933	48.8869	68.2169	115.963	96.6807
K03330		171.884	129.728	119.757	38.2492	171.884	94.7862	130.443	156.753	64.92	0.641065	1.17039	82.3787	52.3596	91.1217	123.161	105.035	133.889	110.163
K01734		130.219	9.27238	6.54496	11.6147	10.2631	99.4253	130.219	97.6326	91.0794	3.43125	11.4773	29.7439	16.215	36.8072	18.4129	16.313	99.0243	88.7309
K16306		130.175	101.793	87.3871	15.3147	85.8259	100.204	130.175	71.9675	32.5535	2.69036	5.71711	52.1873	31.0446	49.0564	67.7333	52.4165	73.4162	66.3999
K15551		380.606	0.305404	0.190963	29.8317	169.647	98.3944	130.079	150.325	89.3645	128.968	380.606	43.2952	13.7802	59.5906	113.334	118.503	83.9928	102.679
K07164		166.529	56.764	72.0165	83.7203	86.5403	100.067	129.955	65.4213	125.7	20.4464	64.1812	70.1075	27.4627	81.9669	91.7356	88.3921	158.43	166.529
K02860		197.01	3.97532	6.14955	93.9972	70.6974	98.1334	129.579	66.1667	102.691	66.8472	197.01	116.123	30.6527	74.8115	87.1233	93.5877	39.5962	52.8203
K04484		129.244	87.7029	77.7607	4.21483	3.79494	102.033	129.244	4.99641	1.40271	0.585582	1.03176	20.3379	15.3492	14.4628	6.62798	8.62677	14.7233	13.8246
K03570		383.559	273.657	383.559	131.932	102.976	99.0913	129.153	125.061	116.211	3.58497	10.5405	178.12	61.4233	123.338	131.978	143.976	182.191	167.215
K14347		129.146	0.0263193	0.0493706	4.70277	6.93189	96.8375	129.146	8.63654	8.40141	2.61487	8.66086	1.45435	0.500023	4.03314	6.64495	16.4102	4.63861	5.52112
K01048		128.7	0.286202	0.357912	51.2243	13.8635	96.8231	128.7	102.134	115.237	3.38236	9.86348	45.5623	11.1175	22.161	24.2939	23.6021	7.16185	9.0198
K03407		776.677	387.578	441.787	506.886	200.504	95.7445	128.643	408.263	369.497	74.8284	218.195	776.677	233.35	522.968	441.15	486.574	355.077	298.77
K06864		278.877	173.572	206.694	40.7303	142.413	101.382	128.382	111.296	116.294	13.3385	39.2385	54.1281	38.3673	74.9607	105.788	96.8124	278.877	248.685
K01473		807.174	2.60132	1.69805	363.947	807.174	91.8095	128.194	560.711	733.869	42.0881	118.474	218.663	94.1481	483.674	707.663	669.661	657.828	756.081
K10026		197.428	107.145	130.081	141.451	139.224	102.34	128.145	149.707	119.631	3.4123	13.8525	197.428	61.9579	128.546	155.485	169.458	152.24	129.448
K01599		410.378	61.3397	65.958	305.864	209.974	98.1588	127.894	241.957	243.457	54.5057	167.1	410.378	104.994	243.187	258.598	272.835	346.31	328.972
K07462		633.895	597.036	601.974	421.318	276.309	96.8442	127.627	316.13	343.679	46.4509	132.175	633.895	234.079	430.219	401.645	416.44	525.963	486.056
K09858		127.987	9.73401	4.81086	87.2075	16.0361	99.7888	127.618	114.282	127.987	2.0175	7.77593	37.6534	11.1528	31.7916	34.8874	44.9002	11.6127	14.0642
K07243		127.538	0.169598	0.0674837	15.2806	42.987	94.7677	127.538	60.8386	56.9713	4.51142	12.4783	14.5443	4.03807	22.1848	33.4231	47.2427	26.2576	24.0068
K02967		432.711	411.973	432.711	161.034	150.235	98.3564	127.476	169.448	155.385	76.9135	229.143	204.407	86.1228	158.341	180.062	186.165	236.527	221.258
K01878		152.8	17.7432	17.5557	107.667	72.0055	95.8042	126.887	78.4198	94.9202	29.1899	85.1356	152.8	47.6306	101.045	103.418	103.659	73.7228	70.6344
K02429		245.579	0.52587	0.401885	26.4489	23.1817	96.6565	126.49	219.777	245.579	0.767777	2.07865	27.6364	6.22436	28.8721	26.1341	15.7646	10.5218	14.933
K00413		167.992	0.787056	0.469759	167.992	122.731	93.3617	125.93	154.668	114.545	13.0364	36.2721	115.506	31.2164	86.1352	128.01	132.131	55.6842	48.4462
K01438		404.854	14.1704	13.0487	218.838	404.854	100.685	125.589	274.745	303.772	11.9524	37.7187	158.271	48.4624	178.515	322.413	332.575	260.92	293.372
K04042		713.828	492.055	506.344	442.717	321.166	97.1334	125.56	422.762	423.899	102.416	312.008	713.828	249.616	501.715	461.463	489.397	708.647	640.256
K07161		155.026	0.0774229	0.145233	55.4592	119.924	93.2211	125.364	79.3937	155.026	5.41757	13.5421	28.3519	13.0981	62.237	88.2439	96.3502	73.4919	113.181
K11472		301.58	0.881479	0.520549	152.721	301.58	94.2365	125.147	226.983	256.746	17.2171	60.1041	90.846	31.6991	130.944	230.225	263.785	177.636	222.724
K01935		485.611	36.8555	29.4005	335.694	250.173	95.7168	125.089	302.985	195.891	28.4479	79.3582	485.611	142.461	305.107	318.332	321.632	254.991	214.04
K01187		125.072	1.08726	0.679837	31.0836	20.9388	96.5177	125.072	46.3811	53.7424	2.58205	8.21932	12.8599	9.59033	19.0755	27.0482	28.8163	56.2577	62.5772
K03833		252.534	22.7841	26.3738	101.247	142.211	95.9575	125.005	95.9363	185.302	12.7532	37.4991	110.548	58.7067	158.149	154.068	141.1	223.053	252.534
K07126		403.763	1.01807	0.502561	185.74	189.934	95.6223	124.861	265.062	403.763	7.64187	26.6869	102.644	31.194	152.251	176.451	258.997	143.399	199.792
K03563		124.861	19.2362	23.5199	56.6795	31.5508	93.1742	124.861	73.4086	90.1859	15.0605	39.5538	59.1471	20.3597	50.7967	59.3611	58.5424	37.7745	42.9559
K05596		124.825	0.2372	0.111237	34.2598	10.6443	90.9236	124.825	80.2684	90.0573	1.28284	4.2192	34.9136	7.80575	15.5944	12.8421	25.3276	3.32282	5.665
K00657		124.741	2.57802	2.45635	13.2588	6.10963	96.2324	124.741	49.3481	62.5415	0.891806	2.91154	14.3749	1.88805	6.37699	6.76893	17.1657	7.21208	8.14089
K01028		124.654	0.159928	0.0857141	35.4346	32.9996	92.4125	124.654	57.7278	67.626	7.86406	19.9131	24.3779	5.82873	21.57	27.8965	35.9396	24.0504	27.4962
K08368		124.378	0.0204956	0.0512618	0.146488	0.550122	91.3848	124.378	3.19463	1.58605	2.17422	4.92164	0.350551	0	0.0266164	0.446088	9.26191	0.70674	0.504632
K01638		430.338	0.638854	0.517821	132.754	316.911	92.9084	124.266	430.338	406.944	11.1701	31.7761	112.754	36.54	152.254	260.121	233.7	183.759	222.893
K07244		124.099	105.506	111.198	2.1421	3.88994	94.3074	124.099	4.27038	1.37326	2.99537	8.83838	23.5035	19.6507	16.8386	7.10685	9.97061	10.584	8.69202
K01912		232.735	88.8128	88.6224	158.815	169.651	94.5514	123.917	123.662	222.497	7.26872	19.0062	109.139	32.9602	109.487	170.195	181.874	184.313	232.735
K03760		189.8	0.761845	0.300862	49.5791	30.9421	93.6482	123.641	189.8	181.52	1.76055	4.27937	39.9352	14.3106	38.1685	52.2757	72.7849	20.6245	20.8902
K00480		123.589	0.163684	0.153522	86.5721	114.916	97.8821	123.589	107.089	43.1457	3.80329	12.738	75.1048	20.3243	40.3876	95.4775	99.0147	56.7167	50.0141
K02029		123.22	1.93539	1.49579	65.4979	54.1862	91.787	123.22	51.4778	89.4199	4.68866	13.8986	57.6642	18.4336	54.904	67.4244	90.3089	44.7562	67.305
K02453		552.406	37.1301	32.6406	394.739	172.488	94.3879	122.568	177.801	270.062	87.5306	260.098	552.406	133.726	326.29	274.904	315.353	207.339	207.331
K07147		214.371	3.06286	1.39498	114.59	113.673	96.3424	122.188	182.711	204.831	5.40495	18.4965	214.371	53.8791	122.125	126.578	160.278	61.9348	69.7143
K01419		220.353	33.5047	34.2791	184.329	141.847	95.2755	122.129	158.924	203.134	47.2519	144.402	220.353	70.5166	159.195	173.149	183.933	144.454	146.69
K09013		266.503	232.337	206	185.135	260.495	89.0271	121.679	222.174	185.091	53.5958	156.381	266.503	93.4119	196.494	247.629	231.572	176.372	169.953
K10539		121.49	0.528511	0.215521	0.273725	0.539675	94.1808	121.49	2.0736	0.666825	0.00736446	0	0.181395	0.0311828	0.0298411	0.45012	13.9768	0.748344	0.746817
K12373		205.982	0.602928	0.496952	87.2304	139.028	92.6596	121.358	174.016	205.982	1.24723	4.38734	61.1527	22.9093	89.3671	134.628	118.986	98.0459	145.076
K02192		121.311	0.0628892	0.196616	25.1712	8.96753	98.3706	121.311	59.3308	59.6165	2.57989	5.03389	7.1985	2.64561	8.16703	11.9084	25.4216	2.95167	2.66329
K01685		124.451	0.337117	0.140528	37.3021	63.2142	91.8122	121.039	124.451	96.0173	1.42857	3.33138	18.6285	8.43792	46.1629	72.314	61.994	71.5777	91.9307
K01911		120.881	0.229158	0.0716437	24.8407	24.7131	92.5151	120.881	25.379	82.1748	1.75214	4.94961	17.9605	3.79832	20.7252	29.8902	25.8733	25.744	51.4246
K04564		366.88	160.631	227.591	207.068	164.308	96.9353	120.875	216.861	251.438	128.66	366.88	309.87	92.4507	178.712	188.69	217.39	70.6084	70.3184
K19416		347.649	0.546445	0.455574	100.851	46.9959	92.9156	120.796	105.496	132.85	114.372	347.649	55.8378	17.4509	62.0221	61.7665	65.7805	35.0336	47.8973
K00404		807.763	5.82669	2.37607	510.603	171.835	85.789	120.683	207.134	258.122	187.876	574.164	807.763	184.554	427.248	324.489	355.036	63.3735	77.8852
K02667		120.405	40.5688	45.4406	76.8963	18.9824	93.634	120.405	19.8411	18.1034	7.57599	18.9495	22.3501	13.2065	16.6391	27.5736	66.5389	51.6002	42.9604
K02229		120.347	0	0	2.79738	1.85388	93.7435	120.347	2.26647	1.33622	0.863302	2.76428	1.772	0.32805	0.852109	0.901975	8.09934	0.231551	0.136046
K05540		168.601	1.57435	0.530066	124.353	48.5551	94.0098	120.071	78.8172	86.8825	6.02891	15.2585	168.601	42.5645	97.0883	83.8636	92.8274	20.8219	20.3555
K09748		144.318	25.2541	34.5498	100.054	64.9602	93.5772	120.008	79.8009	80.5236	33.6563	101.488	144.318	41.8545	84.9962	92.4239	107.586	60.5635	58.8631
K09762		119.892	11.1114	40.7785	2.79353	4.12142	85.8378	119.892	8.70313	2.70054	3.9011	12.9114	53.2599	28.9446	41.4038	32.0833	44.8218	54.6591	34.7542
K03013		119.862	0	0	0.1475	0	94.8448	119.862	0.5079	0	0	0	0	0.0840158	0.402004	1.34751	0.354148	1.24534	0.548768
K07240		119.757	0.55096	0.22608	48.936	35.0356	88.7534	119.757	73.7304	108.088	3.47636	9.64708	44.92	11.8459	32.6222	38.7481	93.7932	20.9775	25.4691
K02300		119.753	0.208715	0.0652525	6.46421	5.16445	87.5075	119.753	56.5033	52.4919	0.0334456	0	7.41421	0.920505	6.70837	2.38492	20.0973	1.74927	1.49027
K21023		126.87	7.28172	14.0376	14.0535	9.89567	87.3992	119.717	90.4025	126.87	2.14675	4.8043	10.3195	2.72694	16.3592	5.40832	36.3383	6.209	6.66074
K03624	ko:K03624 greA; transcription elongation factor GreA	881.604	863.238	881.604	194.585	182.422	90.1741	119.513	229.521	218.833	45.7091	138.347	280.771	130.017	220.271	247.542	252.703	438.409	400.615
K14165		119.071	3.04715	1.90532	10.1145	52.6686	88.0608	119.071	43.8162	17.2215	1.27285	1.82701	13.0181	4.08861	14.4947	32.7136	39.4305	50.0771	43.8013
K02019		119.064	0.625021	0.206901	42.7449	21.402	93.2792	119.064	9.65166	8.53536	4.60721	13.4065	87.3112	20.5058	44.9764	40.2507	61.0598	13.2765	10.9352
K01919		626.745	5.75613	2.65595	409.514	393.643	87.5937	119.055	479.702	471.548	36.7049	122.159	626.745	155.417	374.633	455.078	468.008	234.799	256.199
K03517		147.1	60.1891	63.6305	101.142	104.615	91.1139	119.021	109.852	90.8425	15.7358	47.4267	147.1	49.7976	104.979	112.625	114.859	128.575	112.973
K08281		118.936	14.5044	11.8951	24.4087	9.9233	91.3186	118.936	13.0053	9.15509	2.48729	6.94444	19.1763	5.009	7.89695	12.6172	20.9789	6.23256	6.9909
K16165		118.771	0.20755	0.203934	30.3747	33.2261	93.3939	118.771	35.5127	58.2217	0.655675	2.637	20.324	6.67915	26.9917	31.7504	43.3622	28.5989	40.2682
K01091		610.661	60.906	53.5992	503.968	241.31	88.2933	118.544	238.92	231.462	43.2119	127.199	610.661	168.91	363.13	346.604	396.818	266.607	251.282
K11738		118.494	0.0158264	0.0445316	0.113116	0.0663744	89.7494	118.494	1.55801	0.688906	1.62564	5.4895	0.0104112	0	0.0102764	0.189455	0.331945	0.136433	0.116901
K02703		440.483	0	0.0152478	0.639064	3.27267	106.698	118.456	23.0058	3.30237	170.304	440.483	0.0962502	0.132368	0.696697	2.65377	1.95287	1.47153	1.48901
K06907		371.096	3.19157	3.82088	371.096	220.104	90.3798	118.372	332.071	297.805	28.8773	86.8861	278.776	33.3808	83.8038	233.724	192.584	326.805	268.978
K06863		277.153	277.153	275.803	25.8979	145.22	88.1804	118.289	152.509	53.8106	7.65904	24.4853	106.76	80.8441	100.181	120.521	97.52	161.538	137.247
K06956		118.264	0	0.0219747	1.00473	2.88885	97.2869	118.264	4.61293	3.05955	0.078843	0	5.08616	1.6692	3.78806	3.13613	18.9639	1.48115	0.934519
K07054		118.211	0.243856	0.17426	108.724	10.4608	88.0096	118.211	6.85887	6.06558	4.58872	14.5619	33.2751	9.54938	11.6719	24.0356	65.1622	6.30657	3.43091
K02232		274.276	197.384	226.885	122.055	114.543	90.8836	118.195	106.001	112.239	10.6645	31.1318	274.276	92.7747	163.676	148.282	165.129	222.655	213.335
K02340		450.841	332.361	450.841	135.3	111.548	88.6009	118.062	121.555	119.479	13.0689	38.8611	190.625	76.9179	137.58	140.342	149.896	207.99	189.791
K03808		185.83	1.90565	0.579678	129.085	30.3268	89.006	117.842	182.529	185.83	0.561223	1.83226	44.3166	15.7258	30.4996	57.7309	124.327	18.7959	16.8404
K07636		565.788	225.757	264.546	393.442	187.018	93.9234	117.551	254.1	229.365	24.0315	73.4236	565.788	160.845	302.85	285.198	365.542	416.399	353.163
K07347		117.536	0.110383	0.0862749	17.8825	6.57367	91.0766	117.536	15.3942	6.13951	2.46752	6.87203	8.38688	4.08185	4.90965	13.514	63.9307	6.39665	3.15263
K16173		135.148	3.14767	2.73251	0.65526	3.7937	92.7285	117.468	10.2788	4.43413	6.89509	24.1896	5.22688	4.76913	12.8981	8.44727	6.93411	135.148	119.035
K00184		822.358	52.6399	35.5902	469.905	365.552	89.8328	117.087	304.009	822.358	46.7305	143.61	200.653	65.2984	276.586	414.002	415.183	484.335	671.731
K07133	ko:K07133 uncharacterized protein	6342.43	3594.97	6342.43	1383.79	265.517	84.8362	116.51	756.415	556.9	29.1412	83.5393	1365.78	610.622	745.414	796.758	955.324	3461.3	2668.51
K03762		116.415	0	0.0200575	13.9089	2.6368	88.6264	116.415	4.99992	4.49921	1.89677	5.70583	2.11018	0.848841	1.95789	1.50107	33.0896	2.05861	1.48482
K20034		116.103	0	0.0238703	48.4764	55.7804	83.6198	116.103	73.2837	40.9895	4.4902	11.8833	22.2503	9.16953	35.447	55.5036	78.978	33.2022	33.913
K03529		469.912	264.601	283.213	299.935	402.038	88.3966	115.948	469.912	419.793	14.3192	40.5364	282.084	121.546	253.141	365.116	366.533	426.46	410.813
K01857		115.497	0.0240906	0.0150633	17.1034	16.2462	84.6881	115.497	14.8223	18.1764	1.38202	2.99959	11.1567	2.81148	10.1989	13.1083	24.0238	10.4069	13.7847
K03801		118.567	2.29132	1.32615	95.3275	96.4133	86.9779	115.45	80.7811	72.3539	4.1269	12.2944	118.567	29.0894	76.0867	95.1664	103.194	43.6407	49.2728
K02775		115.299	0.167118	0.0835962	0.0398146	0.0280351	87.584	115.299	0.822585	1.45489	1.24259	3.56714	0.461732	0.13607	0.0651078	0.290987	0.605436	2.09696	1.56358
K01034		115.295	6.22048	4.24112	2.34437	1.17912	90.2974	115.295	2.30646	1.01985	5.0009	16.2532	11.3283	11.0644	13.5092	4.20701	12.2629	6.59785	7.51077
K05595		115.069	0.719334	0.412302	45.8906	32.8833	86.3537	115.069	58.3559	51.993	1.51132	5.33132	37.7511	8.89387	25.9747	32.226	40.2331	29.1682	28.7313
K01581	ko:K01581 E4.1.1.17; ornithine decarboxylase [EC:4.1.1.17]	920.298	192.845	230.639	249.771	406.131	94.1084	114.844	350.332	158.801	38.2286	123.829	222.279	71.9102	195.519	283.589	257.751	920.298	657.679
K03705		123.056	34.8699	40.4708	67.2092	61.734	90.0028	114.817	49.0612	75.0195	31.5105	95.4638	91.8487	32.9151	80.1704	81.3657	95.5863	123.056	118.748
K03768		386.463	131.467	149.535	237.273	244.159	85.5868	114.692	187.434	214.419	136.225	386.463	349.705	99.7938	240.795	269.027	257.816	155.53	164.585
K07071		221.023	1.02104	0.41412	122.022	95.272	89.8157	114.622	135.378	221.023	5.53644	17.4255	74.3564	20.2969	70.9928	93.9974	108.866	71.4998	107.353
K03177		478.719	423.446	478.719	143.923	104.006	86.8301	114.575	109.192	133.14	7.67358	21.6578	207.277	84.0103	150.597	148.305	160.09	193.207	180.944
K03727		114.537	4.83883	12.0253	9.99888	34.7061	88.8447	114.537	21.8733	22.4479	2.7139	6.80662	22.5419	25.8637	26.8668	28.7473	36.576	28.4476	26.3322
K07495	ko:K07495 putative transposase	1920.75	1920.75	976.054	221.608	51.8088	84.4849	114.534	156.84	50.6787	153.475	473.315	871.661	750.881	1217.52	341.291	474.423	1737.04	1810.37
K03519		320.298	0.662078	0.354843	106.884	320.298	87.6148	114.529	213.12	307.408	95.7784	282.922	77.2769	29.7775	166.023	238.591	224.709	199.582	266.255
K03806		160.972	1.9838	0.80772	108.594	47.0556	77.9914	114.327	81.7503	78.0966	4.34702	16.0022	160.972	35.4352	85.615	95.2918	105.121	15.4224	14.9486
K02462		114.222	2.63411	1.67092	51.9325	22.3506	85.7745	114.222	30.0651	33.9733	2.11664	3.73476	103.316	21.9654	49.5762	40.2152	52.555	25.5598	21.5434
K05921		114.076	0	0	2.22185	9.38696	80.0503	114.076	6.2162	7.32966	3.15702	7.77593	14.1104	2.29384	4.23889	5.8357	44.1222	4.85725	4.30537
K07506		113.84	0.357753	0.156586	12.1881	4.62117	87.5927	113.84	5.86974	4.8448	3.99004	12.4089	39.3022	7.67059	13.4732	17.1303	43.657	1.7819	1.19794
K07336		231.64	0.220596	0.206901	48.526	53.2274	85.6706	113.11	231.64	157.904	1.96778	3.92385	37.2947	8.93075	31.1302	72.8194	68.7011	98.8166	59.0574
K10112		150.23	8.97023	7.49985	43.1751	63.1677	86.1979	113.015	70.3241	97.7672	15.7553	48.6359	48.5088	24.9474	65.3471	79.8519	71.1687	144.748	150.23
K01753		112.928	0	0	2.74605	3.25491	88.2364	112.928	6.30384	6.87552	1.00971	2.2211	0.505494	0.208554	2.44486	3.72125	14.2855	1.72967	3.31094
K06222		188.158	0.357277	0.12411	14.4701	15.2502	155.129	112.907	186.605	188.158	1.95929	3.5306	16.3476	4.14803	19.6931	11.5778	33.8347	6.61619	5.78627
K13590		197.74	2.93292	1.87464	129.346	42.4956	87.292	112.875	10.3372	9.45679	5.14548	13.139	197.74	44.9599	97.59	84.5935	114.166	6.65906	5.88401
K02113		302.727	31.0435	44.1054	151.52	145.24	81.2814	112.718	119.673	135.946	98.0566	302.727	183.813	50.3753	121.79	157.139	156.997	103.32	109.738
K10956		112.538	0.0200823	0	4.83228	24.4247	84.0365	112.538	24.7121	6.41049	0.656489	1.78607	5.73349	2.42544	7.6674	19.2757	14.6657	19.5243	14.3985
K01887		451.348	451.348	333.825	169.535	170.542	84.1371	112.49	193.175	163.986	23.7026	67.0661	254.567	109.777	192.497	211.442	208.633	319.286	284.952
K03571		175.044	12.2704	16.3165	120.125	63.1015	83.5255	112.413	68.5733	63.2338	2.16376	8.57793	175.044	49.954	104.029	105.777	123.726	48.1419	39.473
K00412		531.185	1.51432	0.695359	531.185	273.248	85.3409	112.106	304.75	214.229	26.7081	75.3367	149.893	151.265	171.029	296.788	253.596	142.828	134.994
K07146		219.664	1.62486	0.922203	142.218	152.603	89.4896	112.103	165.699	138.796	9.6459	30.6808	219.664	55.9724	128.099	166.325	165.109	59.6925	63.1239
K17228		112.039	0	0	3.97798	7.17771	86.8063	112.039	9.84528	12.6182	1.28766	3.24846	2.0595	0.637272	4.81106	6.24621	31.8372	8.94629	10.175
K03551		208.345	44.5718	62.1019	149.732	112.711	84.6499	111.965	137.943	153.492	28.2893	83.4606	208.345	68.8123	152.699	149.599	151.601	194.259	185.951
K03616		111.965	8.2659	6.58165	50.7029	19.5536	87.0625	111.965	37.9395	23.8858	3.99048	10.0502	74.8324	27.7161	51.3893	38.851	46.2454	60.3732	52.5542
K00074		272.216	33.5489	42.3654	170.804	194.669	88.4021	111.853	151.077	269.27	35.7387	111.234	120.671	40.003	138.676	196.267	213.502	224.943	272.216
K07708		422.743	5.41084	3.07315	293.483	152.569	82.2849	111.738	243.027	311.42	11.6475	33.6859	422.743	99.4931	250.151	242.601	264.031	86.3361	125.496
K03185		252.649	2.54346	0.861449	184.628	110.937	89.5778	111.726	172.793	133.523	11.1659	35.1095	252.649	64.0692	146.297	148.199	157.919	45.4257	39.0093
K11068		192.283	52.9167	70.9612	114.788	111.125	89.5348	111.645	162.622	192.283	6.91784	23.9967	103.236	28.395	93.3901	115.893	148.46	135.339	125.164
K03041		250.473	140.214	95.3352	49.1006	234.704	85.3979	111.578	250.473	96.535	7.23626	22.1044	102.098	73.6812	118.056	175.349	137.941	187.794	157.221
K03497		207.492	16.2344	25.3241	153.403	97.2412	84.366	111.571	133.549	167.465	11.5893	35.8765	207.492	56.8136	116.508	127.747	161.266	94.6858	84.5705
K00765		258.29	93.8467	82.8346	127.446	175.663	86.1323	111.332	185.54	152.544	14.6031	41.6441	168.309	56.2281	121.357	157.292	166.433	258.29	216.762
K01965		119.616	0.816387	0.255235	119.616	75.2002	89.1616	111.291	66.0601	42.3565	4.91177	12.2113	99.9886	32.5812	52.5759	86.8244	106.276	51.3259	47.7299
K03704	ko:K03704 cspA; cold shock protein	1574.14	524.547	600.946	439.466	459.206	85.2259	111.218	596.631	518.457	531.419	1574.14	493.393	155.914	332.579	482.129	525.664	529.233	471.117
K01613		498.179	260.09	275.228	330.745	242.666	81.3633	111.171	263.939	296.513	28.9041	95.3811	498.179	146.738	308.757	319.343	345.295	134.633	153.317
K09774		110.88	10.2232	6.39236	60.9941	37.4517	84.7179	110.88	38.3497	47.9659	1.61722	5.63411	68.9189	17.5786	39.0345	44.1215	59.9369	34.4822	32.8515
K00520		110.71	0.150406	0.104495	17.0406	5.04631	87.7636	110.71	29.8873	15.1955	0.760548	2.08083	1.93488	0.997849	1.41067	6.51083	31.9607	3.07341	2.56757
K01960		224.33	166.681	121.595	147.002	97.2307	82.6455	110.27	70.3888	186.882	27.9047	84.2486	130.767	67.3217	142.76	119.507	99.973	190.157	224.33
K11960		193.671	0.288312	0.180275	74.7937	64.0583	79.123	109.831	148.745	193.671	3.67552	9.6869	37.4266	13.3024	51.2114	56.9643	74.8863	38.3554	52.3093
K03781		136.561	22.0736	21.3306	52.0182	8.24373	85.2495	109.807	136.561	127.825	3.5043	9.53194	26.7915	8.49433	17.6791	13.9217	15.6963	6.225	6.84971
K09769		177.917	41.4487	52.1791	85.205	92.911	82.8441	109.765	75.3862	53.1202	6.93382	22.0887	77.0068	33.7408	67.7316	95.559	90.45	177.917	157.903
K02124		156.192	156.192	119.2	21.7788	28.7179	86.4965	109.671	24.1551	6.29249	43.6938	133.067	58.7843	45.1141	47.0856	37.7809	37.6026	52.1759	43.7676
K03547		248.861	14.4399	21.9518	66.7639	82.2044	81.8021	109.604	235.962	248.861	9.25571	27.0005	101.494	45.6345	114.636	124.359	114.734	231.664	216.769
K07041		152.27	141.236	122.042	33.4363	152.27	84.0222	109.51	148.463	56.5306	2.0749	5.41016	79.176	49.9423	82.4677	113.296	95.1523	127.563	101.997
K18955		109.455	0.138405	0.0576943	5.71546	39.7032	82.7032	109.455	18.1667	18.2969	1.46379	5.74438	4.55237	2.62947	10.4847	15.4636	27.0059	13.8315	16.9478
K00656	formate c-acetyltransferase	132.815	92.1429	77.6783	4.19599	1.87536	85.2172	109.439	8.69504	1.68325	46.4562	132.815	37.5192	30.2547	41.6079	18.3173	19.5359	75.2073	65.9601
K02781		109.357	0	0.040386	0	0.108352	83.4967	109.357	1.32466	0	0.652053	2.87219	0	0	0	0.140578	0.0615771	0.0309331	0.190833
K21105		109.281	0	0	0.172008	1.57454	81.4981	109.281	2.96147	2.44435	3.01965	8.34757	0.37996	0.048988	0.0468802	0.235712	30.2174	1.10649	0.533294
K03742		415.006	29.4013	37.9461	189.231	284.956	88.0807	109.253	191.575	351.545	24.3913	76.2858	201.175	95.0699	250.853	272.587	303.371	361.452	415.006
K01678		384.483	265.003	244.847	17.6112	13.2501	78.1081	109.072	45.6895	21.5494	30.6362	95.4638	105.25	80.2507	114.013	69.4253	68.9298	384.483	307.365
K04046		110.242	0.198781	0.0966726	16.6805	10.5598	88.8629	109	97.4811	110.242	0.601681	1.76791	17.6097	4.5558	16.005	12.8833	24.3838	5.47934	5.91664
K02548		243.61	2.80236	1.11949	160.326	243.61	80.4422	108.782	178.807	196.905	7.59667	24.2312	237.656	67.1841	187.017	230.081	216.332	154.231	179.357
K06969		417.418	3.49725	1.41228	259.939	110.187	82.1456	108.742	174.233	201.566	45.7558	119.555	417.418	96.4004	205.463	186.172	208.247	42.6406	58.4454
K01644		392.808	64.389	57.2338	169.086	392.808	80.5883	108.564	319.598	242.942	60.7954	173.643	168.658	85.6032	218.473	315.518	306.159	334.158	314.761
K14534		138.131	0.771982	0.524678	11.355	69.9888	80.9168	108.105	72.0041	26.4607	42.3183	129.406	19.6511	10.2027	27.9617	55.557	40.8311	138.131	113.482
K01042		145.619	7.35818	8.62887	60.0219	111.063	83.3077	108.1	68.716	133.937	20.8829	60.9968	58.183	28.4611	90.2555	101.087	88.8222	117.759	145.619
K13995		108.086	0	0	6.1238	19.2293	78.0448	108.086	10.8283	9.40792	1.66985	4.32498	4.11302	1.60265	7.84889	9.22339	21.8563	10.5137	8.62076
K07068		349.46	155.264	112.521	89.0035	349.46	84.1545	107.938	248.014	261.803	96.3147	284.883	88.6429	52.5524	162.839	229.519	205.601	281.788	298.383
K02884		295.624	295.624	230.392	104.88	87.7537	84.9938	107.839	87.1536	64.3094	63.5686	185.575	156.056	65.6526	103.838	117.569	121.712	139.989	128.431
K02773		107.758	0.0493758	0.077184	0	0.207077	84.7972	107.758	2.43036	2.14927	1.27387	2.19568	0.0974434	0.100506	0.128243	0.214933	0.564881	1.3006	1.41022
K02109		615.306	81.6948	105.888	275.661	199.634	82.8524	107.591	158.868	169.57	203.289	615.306	283.271	80.1603	170.01	229.497	238.048	240.889	212.599
K04656	ko:K04656 hypF; hydrogenase maturation protein HypF	1116.93	410.951	384.889	857.943	184.847	86.4389	107.292	339.858	316.296	31.9776	106.589	1116.93	329.204	588.405	428.803	494.416	583.228	456.345
K03437		107.244	16.451	22.1487	29.4456	39.5914	81.4268	107.244	61.4397	65.1866	6.43849	15.7392	41.7422	16.0421	37.8741	43.2011	51.4519	64.9152	62.3119
K11755		215.038	157.976	128.23	136.048	88.9209	81.4056	107.108	180.092	215.038	18.8804	54.3712	138.197	69.0082	125.853	121.719	124.515	133.949	128.285
K01061		250.636	0.101982	0.0637674	41.5875	122.295	78.7093	107.096	75.1569	99.7993	85.8782	250.636	24.9342	10.4487	56.1318	79.5746	99.7873	82.8356	95.8349
K02518		595.845	545.849	595.845	140.267	133.391	83.7887	107.063	147.928	127.141	58.7831	170.517	193.51	97.8799	157.219	176.965	190.553	249.194	217.708
K01971		106.869	1.91856	0.547202	44.6658	15.9796	83.4967	106.869	21.2617	13.0234	1.5426	5.38839	17.1822	5.80087	15.5174	20.4393	64.1147	9.96221	9.94481
K07664		106.856	0.0922698	0.0865414	26.8187	9.44208	83.9431	106.856	4.16321	4.46267	2.55794	5.33407	38.2399	8.76489	16.6557	26.2078	30.8765	2.2537	3.13511
K00156		106.715	0.0265237	0.0995082	3.72825	3.91557	84.4021	106.715	7.61568	9.8778	1.49185	4.48202	0.924757	0.269951	2.94502	3.55034	12.5423	2.80733	4.14036
K11189		106.587	1.73738	2.77129	16.3878	10.1118	76.9024	106.587	6.10837	15.091	0.954539	2.20741	12.0822	4.47477	9.8077	13.7366	19.4032	10.4943	11.8728
K03462		106.316	0.194608	0.0973474	35.7002	7.9005	84.1034	106.316	6.06668	8.28282	3.41788	7.26935	12.6996	10.6164	11.7265	18.5522	43.5633	7.53075	4.63821
K04096		355.642	355.642	293.152	201.138	73.8679	83.3811	106.287	113.018	136.382	14.0137	42.7543	294.655	111.442	180.344	155.774	171.491	256.871	218.087
K02878		330.51	243.4	141.467	101.403	84.8277	83.1056	106.186	69.5585	70.3784	111.244	330.51	125.509	54.9868	92.0866	110.24	114.024	127.72	127.629
K06877		271.779	73.7172	73.9911	51.4824	61.0243	84.3643	105.999	64.8228	79.4633	8.88665	26.9963	69.0323	43.7087	98.141	87.3015	69.8664	271.779	244.969
K10439		350.832	1.48974	0.329906	51.9807	133.131	80.9943	105.971	123.995	134.497	118.576	350.832	40.6701	16.1308	74.1205	114.498	102.023	101.699	128.256
K07329		105.835	84.7849	82.1855	0.925327	0.91985	82.2809	105.835	1.68685	0.663	3.32429	11.5821	14.0977	13.2697	12.6394	3.92839	5.00976	17.8791	15.9532
K02168		229.077	0.359908	0.135025	26.238	24.8148	83.8159	105.785	218.489	229.077	2.58377	7.36215	22.7053	6.00738	30.0766	22.2861	26.6608	9.2217	13.2036
K02503		376.949	344.118	376.949	96.6393	118.112	77.8268	105.654	117.489	113.094	12.8078	38.8982	143.218	56.0156	112.891	139.678	136.047	167.462	159.572
K02221		194.372	5.78447	5.64976	137.006	91.7965	82.0442	105.523	87.6334	86.1768	25.6564	69.846	194.372	48.244	116.682	122.132	133.481	59.1675	65.535
K03523		142.856	97.0523	96.9457	42.2487	76.2105	81.8949	105.511	62.0743	77.7148	17.9772	54.3048	60.3081	33.3023	56.3784	74.6507	70.5788	142.856	139.346
K06920		342.853	152.115	159.944	219.975	216.16	82.9531	105.481	211.107	225.369	8.41534	28.3167	342.853	104.407	218.751	239.688	253.547	270.775	235.139
K01775		182.608	30.9469	32.3582	141.459	89.8011	81.49	105.476	109.107	132.57	19.86	61.2724	182.608	61.4272	133.931	131.371	141.899	160.975	156.431
K18929		105.423	0.280163	0.17518	25.7308	46.7405	80.6053	105.423	34.1305	68.0219	7.35375	21.0549	23.9407	7.16655	39.803	44.6966	50.6953	35.8788	54.5495
K01139		279.285	18.6029	11.4145	179.715	79.5237	83.1928	105.4	106.677	110.745	20.0745	56.3749	279.285	71.1455	157.899	139.666	145.429	37.4705	34.8757
K02838		371.714	371.714	349.707	130.585	109.535	78.3996	105.376	104.129	98.9243	33.4231	101.922	183.895	76.3723	135.597	137.67	146.431	196.219	181.274
K12541		157.288	1.4184	0.322507	157.288	68.247	79.9388	105.303	89.5622	133.045	4.95909	13.1883	123.166	42.5499	100.863	113.196	118.712	27.4398	22.0968
K15725		147.141	0.517213	0.248771	46.9191	31.992	78.9131	105.128	125.441	147.141	2.68619	8.3743	87.3808	21.3801	53.6993	49.6181	75.6838	9.43821	12.3427
K14161		133.27	0.999289	0.757777	51.7175	73.0825	80.5139	105.076	124.886	133.27	3.65917	11.5348	34.4628	10.9351	44.5365	53.6335	80.5126	41.3007	50.8203
K15268		104.902	0.0883797	0.132629	15.6655	62.626	77.7675	104.902	56.9877	46.3358	0.685461	2.35809	16.6511	5.34905	25.6633	45.9738	50.454	33.9971	38.5072
K03117		174	34.3723	36.8166	134.705	61.1588	80.9003	104.883	44.6325	58.5293	14.2426	47.4828	174	45.5401	98.3206	103.474	118.862	135.249	104.56
K01556		270.179	0.511667	0.282295	99.6718	139.255	82.9143	104.675	185.432	270.179	2.0064	6.15676	66.4474	18.4206	85.5213	119.16	131.995	93.0612	135.258
K02834		181.866	63.0666	74.4041	144.936	133.163	79.9522	104.017	108.6	118.461	10.6464	33.0719	181.866	57.3918	122.787	145.79	151.733	136.346	145.806
K07282		108.7	0.834218	0.306834	60.0329	99.8138	80.4502	103.813	57.1643	108.7	10.8752	31.2048	44.2896	15.7489	53.9762	90.0898	88.8417	71.4447	88.1514
K01866		453.368	453.368	446.523	161.002	169.391	81.0475	103.747	198.573	161.426	19.9825	55.2302	237.318	101.765	181.315	197.929	204.538	314.556	277.14
K11747		103.698	0.065176	0.0543375	20.8071	1.42138	78.4752	103.698	1.96049	3.36242	0.194957	0.19322	1.715	0.648602	1.04389	1.84413	6.37939	1.24857	0.83446
K09888		234.336	32.546	32.1147	148.785	88.8185	82.858	103.641	33.5775	38.9534	13.837	41.0993	234.336	62.9789	127.482	130.609	157.596	57.9851	58.385
K00560		134.772	59.488	71.4064	126.541	67.6701	79.174	103.595	78.0221	61.3776	3.98946	12.3011	134.772	39.7056	79.3644	88.976	96.5173	42.4349	36.7645
K02041		103.573	12.0459	11.6693	59.1291	97.4605	75.1067	103.573	89.0772	91.9038	11.4963	35.1363	60.6832	20.9842	56.876	88.9406	85.3573	71.3645	83.3071
K03319		103.214	0.0805546	0.0839484	12.9223	20.2703	80.7544	103.214	15.4196	26.2335	2.40098	6.68672	5.33449	2.55068	10.0427	18.4679	26.1114	16.6406	22.2138
K01768	ko:K01768 E4.6.1.1; adenylate cyclase [EC:4.6.1.1]	1133.41	4.96723	2.46746	573.819	701.994	79.7291	103.16	737.11	1133.41	12.5587	35.3419	460.225	133.802	579.553	805.194	658.723	577.364	776.064
K02114		431.677	20.5178	26.7154	123.476	104.901	79.2095	103.116	96.0788	121.319	145.683	431.677	176.323	47.6795	115.244	133.907	144.673	78.924	83.807
K01802		240.402	192.603	240.402	74.5519	78.5373	77.7846	103.083	61.4663	81.9503	10.4841	27.4388	49.6753	35.0883	53.6748	81.7513	78.8086	77.9591	93.2278
K18779		188.518	173.358	188.518	29.4008	155.291	77.2394	103.034	141.413	56.5734	1.57844	5.7242	69.2528	43.2907	76.1695	103.784	90.4404	117.374	93.7032
K13896		163.772	1.04689	0.677167	138.897	103.859	81.11	102.928	87.0673	163.772	1.79328	3.21061	104.869	36.1532	80.9621	111.178	139.454	81.085	113.129
K03824		102.898	0.0533435	0.0500318	5.01992	7.69588	80.4287	102.898	7.87699	12.3839	0.897544	2.60933	2.14056	0.832469	4.60671	8.41743	16.7316	13.1058	13.2653
K00684		167.953	1.72639	0.630703	131.015	58.9963	75.3848	102.83	55.6959	83.8728	6.84464	19.4945	167.953	40.5376	87.5874	88.9133	103.709	28.0743	39.0102
K01727		102.69	0.0317791	0.158966	0.302845	0.586425	84.812	102.69	4.95338	4.30362	0.488875	1.13054	0.0836216	0	0.165078	0.553339	0.848323	0.547911	0.469469
K00014		297.958	126.781	123.72	222.162	229.373	78.2536	102.662	218.255	196.727	18.835	53.1355	297.958	101.691	214.836	250.304	255.919	297.623	280.367
K00102		151.352	0.458399	0.343952	95.668	99.8152	76.1376	102.623	114.571	151.352	5.35741	17.123	76.1517	21.2745	67.2286	107.886	126.329	86.9956	127.642
K01066		162.824	0.155687	0.194695	67.5985	157.879	77.8271	102.48	116.863	157.75	51.7172	150.233	41.7857	15.5812	90.5769	121.055	162.824	103.343	137.805
K03113		102.526	71.5717	68.1957	52.868	74.1463	71.9291	102.147	102.526	94.3535	17.4282	60.1841	51.2532	23.578	48.1355	71.121	58.5862	42.2774	41.128
K07738		242.15	41.6387	50.6686	163.346	166.926	80.3554	102.121	157.952	167.57	22.2246	59.4004	200.527	63.3732	156.122	186.478	190.526	242.15	215.01
K07488	ko:K07488 transposase	2565.04	178.443	301.274	1089.51	288.443	72.9652	102.059	61.9862	28.8958	31.1148	93.7686	2565.04	525.32	1203.51	1363.64	1609.25	335.868	256.82
K00411		226.5	1.01693	0.508692	182.313	133.236	81.7202	102.019	226.5	153.455	24.6067	67.3804	122.021	33.7411	85.6426	135.679	151.438	64.5318	53.582
K03789		131.167	72.9825	90.7483	81.8198	112.252	81.4761	101.512	124.679	131.167	3.96721	10.7465	81.4305	33.0131	81.4574	117.47	109.924	99.9209	104.616
K01945		286.261	120.061	114.158	201.996	209.945	80.9125	101.455	208.685	223.265	23.2052	74.5143	286.261	100.489	211.363	221.542	222.473	243.424	240.038
K06942		584.683	584.683	487.749	255.674	305.5	75.5197	101.44	322.512	248.627	25.1274	77.288	390.037	167.527	300.638	326.964	330.94	462.171	413.328
K08311		142.692	3.45133	4.75751	118.728	68.5129	77.8609	101.24	76.1461	69.0463	20.2286	58.1351	142.692	36.333	82.7818	90.5406	104.046	31.5058	35.5616
K07030		313.696	5.19916	6.1026	67.6916	189.969	76.6081	101.138	115.609	173.375	10.1438	28.393	90.845	41.1565	114.366	146.909	144.701	313.696	298.647
K02907		101.134	62.0942	46.1716	44.7802	85.4731	75.7749	101.134	69.3883	29.8698	25.2361	68.6583	57.3193	26.1445	48.1212	70.7155	66.4306	45.781	44.5598
K01835		612.818	6.62998	1.92055	322.422	155.082	78.7249	100.998	238.148	301.458	39.7358	109.269	612.818	147.664	329.075	275.804	288.258	108.246	132.473
K18979		443.634	9.62658	5.80849	344.108	287.606	77.0135	100.998	273.486	398.2	11.9087	36.312	443.634	119.097	308.839	320.562	354.18	186.568	250.412
K04758		307.429	244.45	307.429	50.3424	13.6095	76.3978	100.945	18.0572	9.73331	31.5028	97.3219	77.6941	54.8751	63.7028	43.5274	58.038	126.5	102.382
K19338		100.701	0	0	0.0459893	1.03626	75.8495	100.701	3.00884	0.373451	0.352637	0.686727	0.152383	0	0.0501368	0.168058	7.80308	0.869026	0.0950567
K01056		789.198	719.133	789.198	243.81	208.727	73.0337	100.674	235.576	192.763	17.4799	50.393	336.731	136.259	246.876	270.221	291.629	389.692	363.1
K09857		100.378	0.322219	0.100738	18.4878	6.21623	78.4451	100.378	42.2938	41.8177	1.87603	5.01504	11.0576	3.57095	6.4859	11.5716	20.326	3.08636	2.98828
K01057		100.049	0.194435	0.165786	34.4051	15.0338	76.2948	100.049	35.3817	33.8542	0.883735	2.04367	21.7208	6.42845	12.6939	20.1208	23.2217	8.60087	8.44303
K00940		410.463	410.463	390.628	149.588	141.828	75.7409	99.993	136.634	134.938	35.8385	100.256	210.489	99.2789	151.477	180.822	176.465	165.902	157.703
K07082		585.005	495.106	585.005	268.118	154.909	76.4558	99.9597	183.745	220.285	7.94745	25.345	350.003	121.816	238.247	238.143	261.296	345.297	316.013
K07095		203.243	11.3888	13.5127	61.8276	96.232	74.3894	99.8938	76.5818	80.8178	13.3136	42.3424	63.2519	27.9329	80.072	104.333	90.8671	203.243	191.276
K01744		149.569	7.50282	11.4926	30.9264	141.381	76.3911	99.492	145.246	49.9196	8.67685	27.1856	108.218	46.4903	86.8147	142.909	149.569	137.001	109.431
K22132		147.635	3.81292	7.47141	85.978	30.2253	72.8161	99.433	74.8953	87.012	5.63671	19.1049	147.635	37.6043	82.085	68.5531	85.195	16.6149	14.7827
K09810		299.862	52.4254	52.7686	227.949	277.968	75.249	99.3311	299.862	278.082	14.1028	43.1358	283.672	87.4176	201.668	270.146	275.84	239.168	233.623
K07216		99.2366	0.653458	0.175111	92.9639	20.7498	73.0095	99.2366	19.1455	76.3029	0.583403	0.830242	50.8472	13.3647	40.9755	39.7215	34.4423	25.0365	45.3712
K21006		99.2239	0.0461349	0.0216354	5.13842	3.77296	73.4037	99.2239	4.73092	1.22723	0.879754	2.56446	0.622158	0.673018	2.83087	2.3597	27.4238	1.73446	1.06775
K07003	ko:K07003 uncharacterized protein	1216.26	436.715	424.464	885.716	824.743	77.2031	99.1921	860.539	1216.26	79.0057	237.41	955.121	379.497	901.68	923.936	857.61	826.799	1027.26
K02916		198.236	36.5936	41.2724	127.008	57.1477	78.587	99.0849	46.656	38.3425	69.8887	198.236	136.575	34.7688	72.5884	77.6457	99.6779	48.5323	38.7553
K02498		194.209	2.23589	0.980452	118.02	51.5132	71.4471	98.8397	72.5359	83.2816	3.57825	11.7505	194.209	45.0593	91.3506	83.4877	99.5499	18.2178	17.0157
K03823		98.7875	0.143675	0.0748638	22.8766	32.0962	79.1591	98.7875	22.9838	40.0719	3.76045	11.7132	16.477	5.2967	22.0788	28.3001	44.6995	24.6337	31.9788
K07653		98.7232	0	0.112776	0.429697	2.04233	78.8917	98.7232	3.69905	3.05314	3.26593	11.2286	0.29662	0.5507	0.878341	1.57023	1.37561	1.12293	1.24341
K03749		98.1859	0.266378	0.0951772	31.5952	6.67105	77.575	98.1859	38.5543	35.8896	1.36594	4.39976	14.4442	3.2017	10.0566	10.8914	15.7453	3.02534	3.11065
K00658		256.668	1.72218	1.62191	170.906	166.531	77.1425	97.8918	227.62	256.668	9.34212	30.6333	125.739	29.4294	86.3947	155.024	173.106	100.971	127.124
K03743		151.081	11.1198	8.29479	102.599	54.6126	71.6997	97.8551	63.0159	55.4327	11.1134	34.267	151.081	36.3349	90.919	80.94	82.9041	36.7416	31.0291
K07091		605.614	85.247	84.852	475.194	382.486	76.3703	97.7944	378.937	477.852	17.2261	56.7029	605.614	165.875	383.602	429.16	453.175	394.801	389.135
K01092		583.031	56.4184	51.9566	474.944	523.935	74.8172	97.7623	454.888	429.532	27.5725	86.1657	583.031	159.74	396.028	518.522	503.701	411.503	408.064
K08218		227.339	0.666794	0.550349	80.8906	162.553	71.2532	97.6405	227.339	186.79	7.27438	25.1445	66.4277	21.5356	77.6214	137.175	137.311	80.6022	76.9912
K03217		375.702	312.849	300.885	278.758	237.562	73.091	97.4676	239.312	272.492	27.0163	79.1986	375.702	120.281	263.362	286.977	295.04	314.917	293.28
K01754		716.507	554.688	546.725	616.949	501.878	70.6962	97.3204	591.133	716.507	32.8065	98.8047	702.137	196.745	489.105	567.037	631.856	441.969	515.092
K18893		175.071	0.467669	0.307044	68.4666	29.1065	76.3575	97.1261	143.105	175.071	1.88104	6.239	105.924	22.4345	55.0547	64.0758	78.8283	18.0078	25.3784
K08256		180.794	15.4549	12.1019	19.7738	73.0985	71.4395	96.9659	61.3388	55.0231	9.43621	32.1359	20.1924	20.4387	49.8507	49.2886	51.6381	180.794	176.873
K02847		354.189	58.6274	74.4036	183.966	64.5087	73.9042	96.5753	19.3503	22.8164	11.1603	38.368	354.189	86.2135	163.234	121.929	141.495	151.048	113.187
K15546		96.4388	0	0	22.6723	3.86584	71.6833	96.4388	6.65168	6.60475	3.00891	6.07263	6.45678	1.85315	3.93476	4.55121	12.2055	2.61606	2.68983
K09136		283.511	98.5695	97.6951	171.157	51.9745	76.0101	96.3616	17.4502	18.4289	7.04252	24.3469	283.511	88.1787	144.965	104.471	119.949	33.1664	26.1957
K21029		227.199	118.516	120.41	123.293	173.319	75.6936	96.0759	210.49	134.813	17.6145	48.8073	167.29	57.385	124.999	165.958	151.785	227.199	185.82
K04087		229.749	12.4667	10.0016	96.0166	116.705	73.0166	96.015	114.902	137.724	77.1318	229.749	129.442	37.681	99.4208	120.694	107.553	128.129	129.462
K03735		96.0077	0.12988	0.0406055	9.28285	9.69571	70.5114	96.0077	15.4495	14.4479	0.603566	1.73268	18.9676	6.08064	5.22867	12.2968	40.3665	7.02888	9.59349
K06042		95.8872	4.41842	3.71168	22.9753	36.1585	75.1739	95.8872	32.9376	30.2894	2.19182	5.97988	17.7681	5.91771	16.9144	31.0244	32.7834	39.5064	42.6638
K00790	ko:K00790 murA; UDP-N-acetylglucosamine 1-carboxyvinyltransferase [EC:2.5.1.7]	1078.89	1039.24	1078.89	589.398	463.301	73.297	95.8589	573.819	542.204	69.9873	199.832	825.632	293.756	583.215	614.317	656.483	930.944	839.908
K01933		268.765	124.662	114.352	199.684	214.087	72.9329	95.8537	204.175	195.579	37.5545	114.521	268.765	102.091	207.871	228.519	229.904	236.691	225.373
K15777		95.724	0.0824065	0	9.62002	16.4508	74.8591	95.724	14.1967	19.131	4.25209	13.1923	3.03575	1.45376	7.2771	15.4248	38.9677	6.23569	10.7941
K00507		302.167	0.810821	0.266836	75.337	135.304	73.1743	95.5375	259.766	302.167	14.0188	42.5084	56.2582	42.854	86.8418	123.254	140.607	90.0496	105.072
K02315		273.862	12.3588	19.9895	44.7667	85.7337	66.0924	95.4408	235.621	273.862	19.6831	65.0525	71.6772	44.1956	104.077	93.0486	86.7457	235.881	210.179
K06988		210.439	183.353	210.439	64.6876	171.535	72.1543	95.2179	135.983	131.814	16.8336	51.5528	97.068	49.4731	90.3968	136.564	114.208	120.005	121.937
K07098		343.539	253.586	343.539	90.9008	52.2446	71.1379	95.0218	82.4462	64.7152	6.05794	12.7317	65.3819	18.792	52.2051	69.6274	91.8582	197.648	179.282
K02414		316.875	6.61787	10.506	192.702	61.7388	74.8012	94.9921	279.597	316.875	9.2262	25.505	197.744	57.8752	147.2	138.597	184.301	50.3591	45.1168
K01207		153.969	3.13523	1.66564	105.068	83.8583	70.327	94.9256	131.389	153.969	20.6443	59.2778	128.81	39.3773	92.2215	100.878	97.5929	49.0781	55.4716
K02778;K02779		94.7862	0	0.0355218	0.135344	0.0317672	70.59	94.7862	0.466045	1.28222	0.169931	0.336834	0.124571	0.0513947	0.885301	0.577016	0.649926	0.308351	0.279747
K07491	ko:K07491 putative transposase	1114.87	966.194	1114.87	712.307	133.751	71.9413	94.4066	276.524	205.93	22.442	68.6817	368.308	216.177	316.039	306.973	436.668	789.323	694.056
K11444		94.3554	0.248198	0	2.78761	7.19719	76.14	94.3554	6.69011	6.17357	0.715904	0.946033	3.9652	0.866085	2.44041	5.01618	17.7806	3.66792	3.24755
K07323		175.247	2.34835	1.23084	159.204	111.291	70.7253	94.3323	129.189	125.605	17.1222	50.0641	175.247	44.8023	104.495	135.597	145.92	51.0075	57.4456
K02073		94.3143	0	0.0285896	0.617278	2.48007	71.4375	94.3143	8.00202	3.83311	1.58749	5.69309	0.822137	0.310237	0.23751	1.26054	29.6999	3.47445	1.3209
K06013		343.297	32.8464	24.7676	243.478	134.576	70.8067	94.3119	61.7513	98.271	13.3949	40.9635	343.297	97.4331	200.632	193.104	214.838	127.032	127.193
K07477		94.311	1.47822	1.79083	14.8207	75.2207	77.554	94.311	72.0027	35.4494	9.11978	23.281	15.3562	7.48065	23.0361	52.4161	42.631	86.6064	75.097
K02963		217.335	217.335	212.16	62.0912	68.3045	75.9832	94.2791	40.6895	56.7011	23.3239	70.58	67.3327	35.7955	52.8761	73.4083	74.3688	89.9208	84.6409
K05549		94.1729	0.0267713	0.0111597	1.70082	3.06889	72.3827	94.1729	14.7879	5.35187	1.45573	4.28576	0.540074	0.363294	2.35252	4.07876	5.05355	1.86338	1.35345
K02612		94.0177	0.200823	0.0313925	25.5967	21.8138	71.1098	94.0177	11.5323	19.4257	0.225266	0.446517	16.6456	4.97352	11.7358	22.4009	31.5906	10.3392	14.4381
K01586		203.397	203.397	180.945	148.17	131.99	72.7141	93.9041	136.8	142.924	13.7093	39.0109	200.093	70.1455	147.182	153.429	164.099	178.633	171.437
K13543		93.7743	0	0	0.666684	1.97165	70.3202	93.7743	7.80525	2.97755	0.762317	3.4843	1.2886	0.0759487	0.545106	0.79178	18.3015	1.84947	1.21263
K13292		186.906	30.6874	36.7679	101.542	110.963	74.799	93.5965	105.386	115.438	26.6053	78.872	151.64	53.1504	124.624	137.293	134.448	186.906	170.57
K00819		93.5032	6.16647	3.6439	49.8852	38.0819	76.4911	93.5032	38.1722	42.3877	15.1588	47.2093	36.2263	15.9698	35.288	49.6541	63.7852	85.5473	80.8189
K07407		93.4024	1.46484	0.798172	11.8157	15.1654	73.002	93.4024	56.4801	27.9343	1.69679	4.65285	5.17605	4.06086	11.441	26.5535	13.8856	19.4429	18.7546
K05712		94.6106	0.227909	0.223939	45.4548	55.875	70.2661	93.2896	63.3021	75.2707	1.96172	5.2122	22.3176	7.95288	29.8085	58.8877	94.6106	45.1573	60.732
K17828		218.934	79.4864	67.8924	94.1614	133.611	72.2299	93.124	96.5494	75.3802	21.9589	65.3976	212.363	77.9569	163.451	159.564	154.227	218.934	191.358
K03367		93.1167	0	0	0.987309	2.83875	68.2193	93.1167	4.24963	1.67028	0.0664079	0.307142	0.954156	0.421779	0.717565	1.95428	16.8572	1.98473	1.7686
K00219		400.993	0.875467	0.443846	133.994	50.4898	68.3618	93.1162	307.079	400.993	3.38211	11.9949	105.906	21.5772	67.6925	71.223	89.9611	42.1775	79.3001
K07160		259.453	5.69481	11.8589	152.876	243.356	70.3778	93.0701	259.453	216.903	8.39235	22.1586	157.811	47.6101	147.316	211.929	196.811	127.359	133.555
K12340		647.143	8.53496	5.26711	539.113	295.073	75.4981	93.0034	361.048	281.779	17.7918	50.8253	647.143	156.561	348.514	412.719	454.397	131.016	111.504
K00023		92.9058	0.415944	0.212793	40.6291	16.3025	71.5454	92.9058	22.3347	12.0704	3.01756	8.07122	44.2274	10.1601	12.4237	19.7521	53.6422	8.87369	9.0867
K00700		430.931	309.291	279.228	230.783	120.502	69.7044	92.8735	320.422	430.931	19.214	58.9712	307.92	147.857	237.873	230.981	273.468	390.561	350.864
K15555		92.7993	0	0	0.156629	1.13046	68.4247	92.7993	1.61801	1.43088	0.653178	2.48502	0.648729	0.022304	0.170755	0.500821	10.9373	1.03905	0.550361
K06015		182.242	5.0764	3.54852	46.1867	130.852	68.1944	92.7884	86.9563	158.57	19.4503	56.3229	35.2471	18.0688	92.02	107.313	96.3114	156.389	182.242
K00096		574.264	574.264	461.029	27.5821	108.569	72.6025	92.7747	108.812	48.6665	8.53855	27.4576	90.677	88.7948	92.2503	100.17	95.4401	106.457	90.0901
K07782		92.691	0.256278	0.220337	51.8214	5.7502	72.3214	92.691	2.10241	1.54937	0.954813	3.70382	46.9097	9.303	5.44979	13.387	38.848	2.82296	1.79833
K06997		258.189	154.072	188.964	185.807	164.127	71.1643	92.6603	158.999	167.009	12.357	37.1834	258.189	93.1927	182.957	199.518	214.992	209.525	201.098
K00394	aprA	428.908	53.6107	59.993	120.459	285.033	71.3753	92.608	269.35	266.493	58.636	166.817	165.559	72.4144	211.073	271.259	244.602	428.908	394.7
K09456		108.483	0.187769	0.128081	21.0659	22.8227	72.8991	92.5332	99.005	108.483	1.67952	4.40266	16.3497	4.79502	20.1726	23.4062	36.5513	14.5191	15.1976
K20074		178.448	142.182	178.448	55.1021	76.9111	70.2927	92.4249	48.3813	69.449	18.1368	52.4514	77.5248	45.7918	76.4879	83.9366	110.251	143.213	129.145
K06178		193.606	22.6014	23.0387	161.747	93.5829	70.7264	92.3851	108.661	130.836	7.29967	21.971	193.606	52.7346	124.617	129.692	151.5	103.041	102.375
K03969		119.877	48.9853	38.8225	19.0347	19.7472	73.1992	92.2457	77.1963	119.877	10.2424	30.1601	25.0646	12.9383	26.4694	24.0748	23.9007	15.2547	25.0223
K09796		127.241	1.49362	0.806573	82.2482	41.343	68.1513	92.0074	86.3286	87.0156	4.87393	11.4724	127.241	28.5145	64.8467	64.2046	74.0464	18.7936	19.892
K07053		163.796	160.796	163.796	60.9876	58.156	68.2103	91.944	90.2593	87.0522	9.34737	27.2083	112.14	43.9351	86.8687	78.409	77.7936	139.984	127.935
K01474		693.682	1.63452	1.05728	305.622	693.682	67.4851	91.8586	472.322	640.068	34.4837	96.9974	172.522	72.5088	408.538	590.186	565.612	548.131	634.252
K07258	ko:K07258 dacC; serine-type D-Ala-D-Ala carboxypeptidase (penicillin-binding protein 5/6) [EC:3.4.16.4]	916.692	624.238	771.089	522.602	408.181	74.0315	91.6477	630.97	542.632	21.3647	55.3728	916.692	275.997	542.372	570.784	602.924	637.922	598.249
K03841		370.886	32.2651	28.1731	274.707	105.224	65.1181	91.5373	121.482	169.735	104.439	313.192	370.886	90.3876	188.905	178.053	209.872	47.1648	53.2377
K10563		817.864	817.864	705.631	197.04	250.254	70.6358	91.5141	234.933	250.384	42.0065	121.669	301.534	140.158	253.991	261.552	289.692	347.49	334.424
K09709		91.3047	0.0295766	0.046234	8.03288	8.28596	70.5477	91.3047	11.8891	17.738	0.630354	1.97285	3.73565	1.4449	6.66401	10.2032	9.8973	6.91248	14.5207
K07106		190.153	2.50542	1.7353	72.546	72.6796	71.7906	91.1764	143.243	190.153	14.9104	42.8512	55.4287	19.3011	64.8725	78.692	75.0386	58.8138	73.683
K00605	ko:K00605 gcvT; aminomethyltransferase [EC:2.1.2.10]	1202.4	2.93357	1.29743	529.715	1202.4	74.2279	91.1731	1088.25	1198.4	39.2583	118.362	521.942	164.966	656.096	1010.22	903.223	694.323	902.931
K18369		91.0487	0	0.0219747	0.669821	3.71423	68.9509	91.0487	2.30646	6.45905	0	0	1.06347	0.0953826	0.912785	1.83578	13.5361	1.71679	1.4537
K16163		91.0088	0	0	0	0.0269061	70.0476	91.0088	0.657884	1.08602	0.303277	1.71175	0	0.0217652	0	0.174543	0.15291	0.0460883	0.07898
K00972		90.87	0.136951	0.256897	23.6549	31.5322	68.185	90.87	23.3125	82.7959	1.29479	4.87202	9.77486	5.99353	28.3225	30.8506	21.6084	35.2212	59.5145
K02322		407.241	407.241	396.931	46.0436	96.1	70.668	90.7797	73.7125	50.0148	5.911	18.7867	123.444	96.1351	134.456	78.4325	76.8267	128.253	120.226
K03381		90.7622	0.171516	0.0178742	17.5027	35.6304	66.0721	90.7622	58.8617	48.9431	0.989445	2.54237	7.40911	2.44389	18.5985	37.7661	39.1353	24.8893	32.6014
K03337		90.7448	0.635081	0.279443	10.0869	19.5716	67.1362	90.7448	26.6288	53.9236	4.07075	10.8781	7.27245	2.77699	18.5414	24.3175	19.6889	39.9683	54.8325
K01711		655.504	149.917	172.51	284.877	409.063	72.8302	90.7306	413.104	446.233	78.0675	223.928	655.504	189.137	401.789	528.034	466.981	573.366	568.143
K05916		462.332	1.03904	0.389813	59.9053	47.5853	56.6884	90.7044	255.717	462.332	3.92942	10.1651	69.992	21.1501	56.1323	33.4698	59.2372	9.75335	16.5776
K05602		90.6253	0.277166	0.327356	2.34783	2.68645	68.4494	90.6253	4.2949	3.27684	2.49708	9.03852	4.21384	0.752244	1.67971	3.21735	3.05346	1.74039	2.24442
K00198	Cdh/ACDS	335.694	79.2999	91.5824	14.8607	3.62048	68.4724	90.6062	21.8073	5.34635	4.90077	14.9809	48.0283	34.5016	39.4086	29.845	33.8742	335.694	246.351
K07233		118.279	0.10451	0.17426	29.1314	14.6686	67.9733	90.4976	102.597	118.279	0.346108	0	17.875	4.34922	17.6436	12.0557	20.5915	3.8707	6.69027
K03412		90.2516	57.2976	58.9373	42.4122	21.1916	68.1388	90.2516	63.0288	57.8981	7.59898	20.5876	72.2667	27.8378	54.2964	47.7674	56.2232	56.3288	50.7957
K00117	ko:K00117 gcd; quinoprotein glucose dehydrogenase [EC:1.1.5.2]	907.067	1.86056	0.672168	280.438	802.497	69.7843	90.2337	511.153	907.067	17.1202	54.0548	122.884	74.7351	270.56	615.978	883.906	665.409	808.491
K11733		90.2337	0	0.0258526	0.295509	0.849661	70.9233	90.2337	3.30706	2.19968	1.02695	3.30948	0.489577	0.112215	0.36243	0.269968	13.1656	1.48511	0.427558
K01641		474.04	108.991	65.1881	210.252	252.21	65.9487	90.1297	189.398	84.2105	21.8283	63.0035	474.04	138.812	280.365	275.952	255.908	155.41	125.624
K02437		362.605	51.887	44.463	225.883	208.948	65.9736	90.0644	160.356	224.256	59.8154	184.819	362.605	96.409	240.097	250.882	248.514	152.769	179.462
K13894		139.461	0.643955	0.492129	105.091	97.1046	70.5742	89.9138	83.6438	139.461	1.22682	2.54541	73.0032	22.8661	69.9675	116.564	116.919	72.8864	103.129
K09820		89.8685	0.148434	0.139219	3.62473	14.5047	67.4197	89.8685	10.6549	13.9992	2.53319	8.58089	2.73406	1.25893	8.38515	11.9535	8.49075	9.06379	10.964
K01745		96.6021	5.30444	4.34419	46.5018	40.8663	69.1161	89.8489	67.1384	96.6021	9.58402	28.3768	40.9603	16.4857	45.3815	46.0937	53.4911	61.4437	75.8794
K01924		307.496	255.742	307.496	137.888	106.598	68.2242	89.7376	122.791	105.849	15.937	47.9752	207.115	68.1696	135.276	142.604	147.401	214.915	184.601
K02919		129.129	76.5408	129.129	88.0878	27.7984	67.2579	89.6762	9.24762	7.63284	25.1809	69.1764	125.174	31.9712	49.4799	49.5604	52.875	36.7112	27.9768
K07496		227.423	81.895	85.8126	39.2775	27.339	70.1701	89.6056	64.2559	29.6341	46.7876	133.237	122.775	100.276	130.674	68.9241	68.5714	227.423	173.14
K01478		89.3031	0.441645	0.306834	13.6199	14.6942	64.8877	89.3031	9.86286	21.5977	2.25682	7.20112	11.2984	4.56152	11.7256	16.7683	17.3099	11.5863	14.6677
K06145		103.565	0.366532	0.229184	103.565	15.372	71.518	89.2819	89.004	25.5275	2.63133	6.5197	86.2236	17.5083	14.4702	38.452	64.1573	8.28552	12.6344
K13821		89.2561	0.271868	0.161701	42.4325	21.2631	68.3717	89.2561	57.7432	80.3052	1.65443	5.07176	19.4024	5.37652	19.3149	23.5895	26.9811	15.4689	26.7425
K03294		238.603	0.864937	0.260398	85.4022	223.989	68.1887	88.6316	125.356	238.603	1.33469	1.99436	48.2163	21.2578	113.198	172.845	180.191	143.603	199.962
K02217	ko:K02217 ftnA; ferritin [EC:1.16.3.2]	1859.39	186.198	204.252	381.388	92.6587	68.0564	88.5778	42.1961	28.3217	621.878	1859.39	556.789	189.856	302.64	242.33	285.775	92.4716	80.7395
K14267		88.5176	0.353888	0.169213	30.9471	24.3055	70.8861	88.5176	17.7606	15.9078	2.50854	7.96107	11.7222	4.32213	10.462	22.4276	45.1701	11.7842	11.7475
K03474		246.879	28.7706	20.4348	214.43	118.032	64.5619	88.491	147.164	158.214	4.62526	8.00483	246.879	73.1572	152.957	161.783	176.469	128.098	133.147
K02621		359.066	2.9447	1.26024	259.262	124.376	68.7657	88.3594	176.724	201.669	29.5498	91.3721	359.066	87.8951	191.12	197.06	216.281	67.6687	85.186
K17723		121.343	0.952739	0.769481	40.8569	48.6809	63.3747	88.3131	43.9646	121.343	5.97965	22.5958	27.0023	8.34994	44.8508	54.7787	54.1203	53.3098	95.1216
K15866		151.358	0.2965	0.203934	96.0687	151.358	67.2564	88.2958	95.1059	132.791	15.3181	45.8838	64.5609	21.3652	81.7838	135.004	140.602	91.1644	117.359
K00882		88.1603	1.62146	1.38042	1.21833	0.564945	68.9884	88.1603	0.9209	0.965203	3.22591	8.20883	3.98765	3.23285	6.39807	3.55627	6.32611	5.87794	5.7366
K00766		668.862	227.912	210.661	484.576	474.425	68.0203	88.1564	428.27	431.624	33.0667	103.526	668.862	205.889	444.85	509.487	514.857	378.116	398.376
K06213		522.651	95.0731	102.963	375.429	298.274	66.4842	88.1185	432.605	463.287	65.988	194.757	509.531	172.838	385.209	371.889	361.618	522.651	476.021
K02768		87.6408	0	0.0156306	1.13155	1.4258	71.1482	87.6408	1.64058	2.90167	1.27384	4.44649	0.295999	0.101768	1.13621	2.66598	1.23927	1.81975	2.09264
K02054		140.883	1.03628	0.502502	47.8152	140.883	64.2851	87.3966	129.08	136.04	3.63974	10.1569	46.7452	17.5065	70.7481	118.343	117.668	100.982	123.241
K01421		87.3952	0.0715505	0.156586	0.340927	0.12003	64.1321	87.3952	3.52185	2.4224	2.69442	8.59077	0	0.048548	0	0.545056	1.02321	3.8722	0.458037
K07050		87.3643	0.0287926	0.0180034	17.5606	56.3677	67.2462	87.3643	42.9892	37.8778	3.70033	13.3159	10.228	4.45425	27.9312	36.4097	40.2417	31.0539	33.6027
K15512		131.015	0.227909	0.244297	44.1361	74.2269	65.8908	87.33	58.7614	131.015	4.29908	11.2931	25.7445	8.48307	57.4607	65.6906	58.7281	59.7835	100.589
K00906		103.321	0.22046	0.117172	17.3851	34.2652	66.5983	87.0699	85.1838	103.321	1.09869	3.8234	16.9536	5.37011	25.7525	28.3581	38.2318	24.4637	37.3124
K02259		150.33	0.593736	0.37125	82.9975	118.677	66.5022	87.047	130.05	150.33	2.56887	8.31686	55.4038	14.664	60.6815	94.4004	95.4644	63.1977	79.7302
K06287		133.099	9.8403	13.1711	126.376	100.004	61.3947	86.9045	102.349	113.246	7.49713	24.6142	128.426	42.4453	97.9818	118.944	133.099	83.2937	92.327
K00339		146.75	0.993445	0.62118	126.23	146.75	64.5249	86.8409	85.3472	101.169	12.6914	35.8327	132.992	34.1901	103.819	135.801	135.07	67.5349	80.3378
K05799		86.3905	3.09469	2.79506	34.8163	24.9842	69.8887	86.3905	78.455	80.4508	10.7034	28.6702	41.9317	12.0155	30.5323	33.1635	42.0839	64.8221	58.8401
K02463		302.743	3.37173	1.51647	135.572	63.7076	67.0899	86.2033	122.774	136.182	13.1	42.6136	302.743	65.5023	137.198	121.924	135.348	10.5954	8.97166
K07712		345.483	6.80756	4.95613	226.605	117.915	64.1003	86.1319	165.197	219.424	12.7778	38.7402	345.483	82.1088	196.471	188.058	203.463	68.1015	98.2231
K13796		86.0946	0	0.0547757	14.2754	40.0901	65.1229	86.0946	31.1897	33.3869	8.65292	29.7621	8.64417	3.51881	21.3648	34.7013	40.2887	28.2104	31.9048
K01607		196.875	0.27504	0.133759	65.4532	191.838	66.7744	86.0573	113.067	196.875	55.435	163.619	39.9656	17.4177	97.9855	131.099	140.256	122.59	153.165
K17103		204.371	86.4444	88.7938	171.737	127.113	66.8306	86.0065	136.221	169.987	26.4501	74.2065	204.371	63.2107	140.833	150.033	155.949	87.0037	109.645
K00595		90.9506	9.06664	9.20366	58.5349	30.3727	69.5681	85.8941	28.0071	90.9506	4.15238	13.1906	39.4678	13.8227	29.036	39.6499	42.6858	58.7005	82.762
K03342		85.888	0.170315	0.168149	8.45693	8.57141	65.2883	85.888	5.66234	6.67659	0.410819	0.797232	7.81915	3.8196	4.86591	8.58444	19.2626	4.25011	4.71427
K03442	ko:K03442 mscS; small conductance mechanosensitive channel	927.666	8.06941	3.92977	638.853	218.153	70.4842	85.7598	826.208	927.666	53.7625	153.886	660.684	175.628	379.47	352.107	380.218	76.7724	81.0771
K17324		85.7492	0.38545	0.120507	20.9373	36.3398	69.4079	85.7492	53.7555	65.6213	0	0	17.9015	5.43989	22.5252	29.7821	42.5537	26.3241	39.6317
K06902		275.331	1.09553	0.908039	170.683	275.331	63.6805	85.7353	196.676	238.067	4.83385	11.7827	156.203	46.1558	156.497	231.733	209.958	163.333	204.222
K15269		85.7125	0	0	4.84715	1.13769	61.5376	85.7125	2.64932	0.93716	1.27306	5.45716	6.79821	0.964138	1.42592	1.96809	15.5174	0.216532	0.254444
K00883		85.6505	0.0620724	0.0970313	5.32377	5.77923	69.3999	85.6505	9.16595	7.50539	1.00463	2.76029	3.67501	0.968691	4.43353	6.4173	17.8126	4.13218	3.63739
K00721		467.624	372.747	467.624	154.258	403.072	63.5326	85.6395	342.91	248.691	14.5992	41.8178	184.053	104.725	200.717	307.671	298.982	335.962	315.4
K00170		89.3991	33.3831	19.9648	39.9424	18.4952	67.7707	85.5953	22.2324	21.3292	29.3925	89.3991	30.7124	18.4551	32.9224	28.4736	29.1958	84.9545	68.5336
K03136		141.776	99.4542	141.776	9.11645	44.8743	65.1014	85.3918	39.0914	11.1742	2.19821	8.98969	21.8952	14.1575	19.0802	30.0926	25.6745	30.9817	24.1404
K00981		138.871	21.8515	22.8437	123.654	98.2089	61.9591	85.33	88.1636	111.43	8.63591	27.4905	138.871	43.2272	101.392	109.011	117.246	108.134	111.535
K03622		85.2854	0	0.0517053	7.28923	46.3326	63.8949	85.2854	41.7199	15.1978	12.6679	37.8751	8.92118	3.8153	10.685	34.5559	23.493	33.5833	28.2595
K06282	hyaA;hybO NiFe hydrogenase small subunit	496.049	37.5538	31.6728	325.058	81.7786	71.4833	85.2389	151.434	136.703	172.532	496.049	495.494	112.913	224.409	156.906	205.96	153.96	117.055
K21469		85.212	0.034435	0.0645943	0.779367	1.99295	65.6165	85.212	7.90978	3.33092	1.26363	4.13446	0.702229	0.116823	1.3192	1.42401	1.70712	2.44077	1.10219
K07333	ko:K07333 flaJ; archaeal flagellar protein FlaJ	1135.9	1047.26	1135.9	31.7188	36.478	67.8146	85.1886	34.5823	28.7491	25.0474	69.8584	211.873	179.559	164.192	70.298	87.1441	166.218	154.418
K03599		282.45	1.78514	0.756143	80.0517	41.7324	68.7165	85.1346	67.5544	63.501	91.9915	282.45	134.252	31.4142	77.9607	73.2581	81.4717	15.4166	14.0933
K17760		85.0806	0.1363	0.0426126	20.2952	41.3096	67.9525	85.0806	28.6993	33.4004	2.89034	9.09163	14.2265	4.37744	27.9666	36.4888	43.3147	25.0882	32.8431
K03709		113.582	6.13791	4.88253	68.7458	78.4439	67.7423	84.7603	47.3736	67.4527	10.6505	29.8786	113.582	29.8426	70.6771	82.1709	84.5206	62.8097	70.7691
K03116		96.7323	19.3169	30.1661	76.8544	96.7323	63.3673	84.3466	79.3659	80.2574	13.3058	37.8929	89.6047	25.9528	66.2712	90.6408	95.9595	70.2057	75.4668
K00830		651.319	2.32183	1.34556	451.161	368.981	63.7717	84.1211	508.242	651.319	42.5603	103.249	295.046	93.2941	294.609	427.327	492.491	337.12	407.642
K07732		189.712	150.711	189.712	14.5617	87.1083	64.9682	84.1211	83.1177	28.23	0	0	33.9049	20.8479	33.466	66.0361	47.8769	60.3381	50.3259
K04751		146.89	35.4766	39.9668	107.855	62.055	65.5852	83.8841	62.9567	81.3965	19.3418	54.782	146.89	43.9405	89.1701	82.7094	98.643	44.3302	54.4644
K02566		83.6601	0.0491052	0.051174	8.61821	9.14385	64.5802	83.6601	3.89413	5.38332	0.346231	1.01904	11.543	1.9769	12.839	11.3291	10.5491	4.65649	4.96514
K20265		83.5577	0.506763	0.800508	0.95315	1.745	65.5186	83.5577	2.18805	1.80599	1.28221	3.55818	2.52657	0.868663	2.49386	1.68349	2.59366	0.434307	0.735501
K07503		83.4933	1.5605	1.14301	4.46131	17.2029	61.7118	83.4933	9.50986	7.76304	0.800198	1.1896	2.40506	1.93612	4.57414	9.89816	14.1972	10.9755	10.1872
K03856		111.034	17.0398	18.7407	18.8482	30.5879	63.9452	83.4619	33.411	48.452	9.64694	30.3929	37.6007	17.8032	43.8012	46.1298	48.3341	111.034	105.278
K16422		172.617	0.104358	0.228384	53.0811	170.777	63.6673	83.3864	88.1794	172.617	40.8371	120.193	29.8628	20.4635	88.2253	115.612	105.262	109.505	141.062
K01792		83.384	0.248664	0.139117	26.5031	9.15531	61.5198	83.384	33.9275	35.3206	1.82877	5.47069	20.8349	5.25701	11.5743	16.9202	19.6892	2.39435	2.75833
K04044		83.2262	0.858036	0.158966	64.8845	22.1242	67.3884	83.2262	27.3739	21.2107	3.33046	9.60961	19.9856	7.97815	18.9427	37.4887	80.53	15.9199	14.9291
K02204		328.225	7.83595	7.67094	170.973	169.699	63.9424	83.1226	111.114	94.6615	14.6135	43.2022	328.225	75.1088	184.597	192.775	192.95	72.9847	77.2778
K00625	phosphotransacetylase	156.125	0.766536	0.479298	69.9331	156.125	63.5011	82.8513	147.962	78.5092	2.76014	8.8225	73.6804	19.0297	57.8534	124.833	122.429	85.4291	79.0012
K19745		82.7375	0.157223	0.073731	57.3094	60.4649	68.3482	82.7375	48.6899	31.9374	2.84695	8.73939	49.3863	11.6812	24.0927	40.8925	68.8002	26.9942	25.8587
K14083	methanogenesis: Mtb/Mtm	553.742	8.99993	6.22845	188.395	347.582	67.3399	82.2756	257.158	458.529	22.6061	70.3293	116.196	49.1787	214.945	287.645	294.145	458.103	553.742
K03929		168.302	0.114527	0.214833	68.7583	168.302	62.8944	81.971	116.815	125.923	15.7952	42.101	41.4368	84.8052	97.3677	113.001	125.637	90.6479	111.101
K10533		81.9482	0.044092	0	2.10092	7.54464	65.4133	81.9482	3.97886	3.83855	0	0	1.16021	0.598341	1.88957	3.83866	17.2348	3.88547	4.51614
K03643		81.7084	0.776795	0.114285	49.4778	21.4632	66.8686	81.7084	26.4273	26.962	2.95085	8.73739	60.4186	14.1998	34.2391	31.7752	42.9097	6.60892	6.18777
K03556		86.5131	1.74863	0.510243	86.5131	76.6602	57.8054	81.659	53.555	40.0312	4.55806	13.9967	18.9417	6.88151	39.4368	34.7605	37.8984	7.36963	17.1067
K02783		81.5049	0.057172	0.0357484	0	0.143864	63.6905	81.5049	0.469018	0.276514	0	0	0	0	0	0.0622176	0.163518	0.219048	0.168919
K10716		738.626	631.166	738.626	175.577	125.358	61.5739	80.9873	163.413	215.019	7.25335	20.4129	187.845	100.008	155.788	152.166	161.421	227.946	222.455
K04562		164.105	28.4172	40.8043	115.392	62.0802	58.7593	80.9561	96.0836	164.105	11.1473	33.0387	119.914	36.2189	117.379	100.423	106.067	89.477	112.39
K19302		169.608	3.70551	3.99595	73.8873	116.667	63.5788	80.9074	158.822	169.608	6.52309	20.7766	63.2014	20.2233	63.255	99.8783	112.586	74.1241	82.5877
K02902		155.802	146.861	155.802	112.96	82.6779	62.5866	80.896	64.8278	62.7767	26.721	86.5786	130.639	40.9261	83.5359	98.0453	99.2139	67.4648	69.593
K02169		201.706	5.79498	8.08067	145.514	56.0488	59.7488	80.8717	73.203	80.3625	7.28102	20.0684	201.706	54.6649	111.652	115.859	132.545	34.3603	28.0816
K00958		307.523	55.952	57.6761	155.979	189.548	62.7933	80.6214	156.477	183.793	15.9494	49.615	141.221	55.2661	137.217	196.394	188.236	307.523	285.515
K03101		170.22	36.3497	46.4605	115.41	101.31	62.555	80.5809	82.3093	90.1038	20.199	63.2515	170.22	53.3244	116.489	120.236	129.396	127.824	124.708
K01653		190.067	104.141	120.006	147.148	160.925	63.1427	80.5666	142.481	155.956	19.8811	56.2787	190.067	60.4296	138.607	171.573	175.722	172.678	166.94
K01704		221.81	150.965	169.145	168.235	172.883	64.9148	80.5244	179.751	175.708	12.3982	41.3977	221.81	77.9169	160.555	199.963	211.762	210.31	202.768
K03629		238.536	8.68279	13.8813	160.943	115.225	63.7502	80.2508	117.524	147.959	7.48285	18.5507	238.536	63.3242	143.583	158.224	158.375	115.149	124.623
K11735		80.2471	0	0	0.187286	1.25282	61.6929	80.2471	0.32245	0.380207	0.0503884	0	0.361994	0.053339	0	0.171098	7.79436	0.0752977	0.116132
K00609		359.463	359.463	249.961	194.417	239.392	63.3082	80.2191	245.797	230.378	12.4708	35.8103	284.005	119.102	238.37	261.027	252.888	308.413	302.292
K01591		340.585	148.9	110.877	249.237	266.837	61.9935	80.2185	271.589	263.637	25.3064	71.2125	309.069	125.081	249.557	291.573	291.899	340.585	334.934
K02549		93.6673	0.155181	0.116438	20.6296	51.3362	61.559	80.1881	43.2836	93.6673	1.91973	4.41646	12.74	4.92769	33.3321	46.4072	43.1999	45.8405	73.2368
K01060		80.0951	0.0300981	0.112918	23.6631	59.0749	59.941	80.0951	32.5926	77.4435	11.2956	32.9253	14.3349	5.30971	37.6794	44.5459	31.6215	40.6494	60.7669
K01676		198.922	0.615396	0.448926	75.8724	101.817	58.026	79.9692	193.525	198.922	14.2991	40.5928	68.3149	25.6448	82.9812	101.628	124.136	63.6366	72.8809
K00859		373.71	80.2491	91.1811	279.664	276.943	63.9713	79.7468	249.767	311.612	46.6895	136.027	342.841	127.321	282.664	307.09	328.356	373.71	357.607
K01791		293.902	224.58	266.659	183.854	117.634	61.4951	79.7279	157.37	201.656	23.1771	66.1881	244.51	113.85	199.955	168.869	204.787	293.902	263.881
K16267		79.5822	0.107454	0.0403134	19.8657	21.0906	61.8024	79.5822	13.3991	17.0464	0.785189	2.67589	6.84253	4.987	9.90766	17.9616	25.2832	10.3131	13.7787
K12972		79.5789	0.283884	0.112959	41.8096	34.1156	61.87	79.5789	35.7801	52.9236	3.9784	12.624	35.0748	9.87612	28.0519	39.0385	57.2787	27.6367	40.1079
K06975		79.5586	0.0405049	0.0506536	7.04448	2.03848	56.2814	79.5586	1.66144	1.95903	1.37603	2.52169	2.18493	0.824494	1.42023	2.11582	3.78438	0.737152	0.99729
K07774		79.5586	0.121515	0.126634	1.73699	0.611545	60.8535	79.5586	6.97803	0.783614	0.934662	4.32289	1.86519	0.604629	0.526012	1.23423	21.625	1.31911	1.03718
K03288		79.5159	0	0	0.415583	0.731572	64.2283	79.5159	5.36632	3.37469	0.223622	0.775701	0.688505	0	0.0566327	0.284748	39.497	1.79615	0.773082
K16211		79.4756	0.321016	0.0780595	12.6191	3.47049	60.3458	79.4756	63.7892	62.9669	1.54324	3.96534	9.01017	2.73478	6.48486	5.58955	7.20911	1.12744	1.75642
K03885		101.592	0.193244	0.151039	63.9941	51.6525	58.7749	79.4729	101.592	96.2673	5.69783	16.1841	58.5189	13.833	36.3884	57.5167	61.8103	29.2456	27.8816
K03414		100.061	44.3885	50.7612	50.1139	18.0604	56.9787	79.4569	48.9153	46.4621	2.29771	5.89226	50.6803	13.6142	39.1467	32.3928	41.7773	100.061	72.5889
K03786		174.614	5.12097	6.15391	126.832	119.376	63.3681	79.4268	108.746	131.837	17.7457	51.2378	174.614	45.822	122.823	137.465	144.177	75.1861	93.5137
K00333		181.917	7.29608	5.71343	110.827	181.917	60.0244	79.3121	119.221	145.556	15.9304	48.1609	129.114	41.7534	126.569	159.769	147.253	100.267	120.498
K04754		397.075	5.74109	2.88933	313.253	217.285	58.4577	79.1921	277.226	266.383	34.1815	97.1384	397.075	95.3901	238.64	257.733	262.633	106.45	124.162
K16137		79.1728	0.218135	0.318255	46.6565	12.1978	61.0364	79.1728	14.1172	10.7846	1.80213	4.74232	14.2859	3.02593	7.17638	11.8693	41.8237	6.94144	6.0153
K02652		564.5	564.5	508.09	102.789	68.7522	59.3937	79.1133	101.111	83.495	12.3303	37.8366	155.094	99.0259	130.285	126.775	136.049	376.645	319.818
K05845;K05846		79.1114	0.20755	0.129776	8.61792	20.9404	63.3517	79.1114	20.432	21.2237	0.912243	2.9007	3.43284	1.81061	9.39512	19.8763	33.299	18.2329	21.6088
K15724		211.214	1.16502	0.485642	55.5826	38.2861	61.4183	79.0738	79.8901	54.613	72.7609	211.214	75.7352	17.3501	41.6641	50.9086	60.2624	23.52	19.9762
K00161		79.0302	0.430437	0.193783	58.0834	57.9112	61.8683	79.0302	42.515	48.9646	4.80621	15.3128	42.8133	13.5281	30.8782	46.7675	58.8629	34.6491	40.442
K00647		220.474	2.01811	0.971374	149.151	104.098	58.4142	79.0104	124.943	100.415	50.4585	154.435	220.474	51.502	113.184	126.053	131.441	43.4586	41.4812
K03488		78.9614	0	0	0.0935402	0.0219552	59.6556	78.9614	0.322097	0.632985	0.775971	1.97876	0	0	0.016996	0.113941	0.0748637	0.0626794	0.0773364
K01563		192.45	0.5843	0.255745	68.8368	154.332	57.2401	78.7735	175.678	192.45	4.94373	13.2514	38.1298	15.66	83.9606	118.589	120.045	81.3201	106.66
K00805		78.7255	7.21117	17.0339	14.1092	56.1613	63.0111	78.7255	34.5801	40.4372	3.70671	12.0833	45.6501	22.5971	52.3428	56.3357	63.0366	59.3952	59.5606
K04565		107.271	0.286447	0.0767611	27.9799	22.2418	61.1488	78.6474	101.046	107.271	1.39017	2.54759	14.9671	4.99779	18.5464	23.0678	30.5081	8.23118	13.4607
K14335		84.608	44.7059	51.4757	1.49287	1.23243	63.3572	78.6448	3.19068	3.7622	0.567849	1.72955	0.653851	1.67135	1.51526	1.7871	11.0004	84.608	59.3721
K01409		667.803	667.803	624.721	256.207	261.454	62.5506	78.5967	281.784	234.961	21.2453	64.2385	379.929	166.361	287.442	302.573	306.829	462.696	418.011
K19577		182.295	0.200486	0.150431	19.2967	28.0496	61.8574	78.4753	161.511	182.295	1.94046	4.9926	19.2027	4.78833	24.8382	18.1525	54.13	13.0968	17.573
K07466		140.19	138.357	140.19	18.5776	88.5707	59.8121	78.4386	81.234	35.5533	3.05807	8.84524	46.5937	33.369	45.3728	63.2135	54.5815	65.8551	52.367
K01657		599.472	123.977	133.614	365.905	303.613	58.1983	78.3774	288.218	252.375	19.7849	55.9321	599.472	167.11	347.474	360.916	371.407	316.088	279.185
K00019		81.4312	0.074915	0.070264	34.7142	31.2301	62.2148	78.3196	81.4312	80.7994	2.521	8.99473	30.5547	6.96383	22.3761	31.2246	54.1376	14.8896	17.4491
K00364		131.8	0.165629	0.162744	36.4721	118.921	59.3316	78.2909	131.8	128.171	2.00955	6.10269	31.6596	10.5639	50.4237	96.9724	75.1179	101.149	102.836
K01493		113.561	88.0585	100.149	48.2089	75.3869	60.1093	78.2692	77.3543	71.1087	6.80156	20.0991	71.5983	49.2796	76.2712	84.7487	73.3035	111.89	113.561
K01720		372.768	89.8129	110.663	75.602	300.347	57.7791	78.2602	255.105	170.532	17.327	53.5711	97.8044	33.4934	118.415	221.805	183.295	372.768	304.329
K03324		500.37	25.0511	21.8333	287.269	146.657	62.8507	78.2574	146.117	145.641	12.8232	34.7589	500.37	142.153	239.084	248.077	252.085	133.906	136.673
K14058		79.0591	0.415615	0.438539	65.6607	23.1826	62.064	78.0863	79.0591	68.596	1.85648	4.38946	38.4819	11.2095	19.363	29.6818	43.6354	10.0519	12.6122
K03416		78.0559	0.0374575	0.140528	0.267719	0.251349	58.9933	78.0559	2.76559	3.26096	2.94117	10.3273	0.0985634	0	0	0.570685	0.499952	0.215271	0.368903
K08304		90.678	0.276809	0.317319	90.678	32.7377	61.3764	77.95	25.7362	50.8744	4.00695	12.7197	54.0822	13.8986	23.9051	40.5668	77.6751	23.0673	24.9446
K21395		77.8609	0.0277882	0.0173754	8.0106	15.1503	58.3282	77.8609	11.3982	20.1598	1.84351	3.45999	4.60658	2.03631	7.9752	15.5437	15.9485	12.0308	13.3006
K01479		135.542	0.184777	0.0385124	22.1576	12.2957	60.9175	77.6169	89.4349	135.542	0.681023	1.36947	16.2881	4.38809	20.0366	14.5451	27.9509	11.6812	26.4477
K11473		109.423	9.05573	11.8132	98.7054	109.423	57.7354	77.6032	78.2062	99.2111	3.24999	9.64931	58.0682	21.4565	63.6662	96.1879	105.008	70.7222	88.3029
K00005		77.4409	0.17572	0.241722	3.76774	5.07022	58.8444	77.4409	10.0908	4.0794	2.04992	7.50148	6.75072	6.0091	5.56799	7.95506	6.83506	43.7276	38.696
K03273		89.3142	7.53598	5.37008	65.8309	84.1665	57.8419	77.4296	82.7084	89.3142	2.82862	6.34003	42.6964	20.8216	63.4801	79.8679	82.9786	64.7047	74.085
K16841		77.4177	0.0186702	0.0466963	3.33602	8.33123	62.0204	77.4177	12.2531	17.3375	0.101722	0.166048	2.28444	1.03878	4.89766	7.84272	10.0034	7.26058	10.5177
K20215		278.918	254.683	278.918	43.4331	205.032	54.5023	77.3914	189.888	79.2569	1.2911	7.28716	77.0771	64.3969	94.4342	146.085	114.308	136.754	111.09
K02417		171.221	18.7027	30.3033	95.4807	69.1617	60.2389	77.3287	84.63	171.221	8.83644	27.3928	149.495	52.4723	146.066	130.842	133.517	109.476	140.339
K06891		95.3078	1.38593	0.491848	95.3078	54.9197	59.5974	77.2648	72.2126	83.6981	13.0972	38.9772	93.1424	23.1789	57.8374	75.9011	92.0626	30.2456	35.2672
K07231	ko:K07231 putative iron-regulated protein	6441.88	4.212	2.14803	403.312	96.066	59.9731	77.1811	17.1543	19.3602	2174.22	6441.88	581.318	127.856	260.032	201.034	254.663	28.1553	16.5929
K06949		115.338	2.439	4.26747	75.2844	41.9026	58.9382	77.1172	54.0584	70.5708	6.91508	21.121	115.338	29.6719	70.2379	69.4527	79.2018	32.6144	37.0108
K03149		122.514	8.64685	7.7211	98.9041	77.4492	58.4081	77.0929	69.2977	69.0824	14.5797	44.6666	122.514	31.5339	86.3626	89.1189	87.6199	65.847	61.6989
K01892		403.918	403.918	399.907	159.334	185.093	60.946	77.0079	188.049	160.626	16.8724	54.1513	238.83	108.2	189.129	210.293	206.744	317.109	285.245
K01191		76.6424	6.62599	6.52763	4.01475	8.3847	58.282	76.6424	18.9968	17.2247	4.04628	13.1522	7.68196	6.90708	14.9963	11.9431	9.42088	72.3646	66.1109
K07399		237.248	24.0262	23.3532	101.027	42.3293	58.7782	76.6215	13.793	7.69726	5.57358	17.6928	237.248	56.204	107.438	83.3842	96.7871	55.8371	39.1214
K18143		76.5449	0	0	0.176816	0.498014	60.0395	76.5449	0.304425	0.717907	1.33201	6.93072	0.0488225	0	0	0	3.32554	0.0710885	0
K21802		76.5383	0	0	6.97652	2.2586	60.5193	76.5383	1.1045	1.95352	0.280472	0.59871	4.16271	1.05055	1.83586	3.15014	20.8582	1.77321	1.32597
K03726		673.516	673.516	644.909	133.115	618.433	60.1574	76.4198	552.252	251.515	9.49289	32.1807	296.814	189.442	334.169	478.564	398.07	498.11	406.825
K17758;K17759		191.037	141.389	141.494	48.6831	81.979	58.5269	76.4095	102.581	119.015	11.1128	30.9414	59.8996	38.5539	84.7494	85.5593	74.0281	191.037	183.107
K08369		76.3839	0.0233834	0	1.61557	3.68735	57.2524	76.3839	24.3623	9.0476	1.4089	6.03104	1.84589	1.42794	1.12357	3.61349	19.6179	2.48615	5.04344
K19710		119.721	35.694	44.7902	14.2701	35.63	58.8896	76.3759	23.0646	38.4291	6.82653	17.6665	9.04653	8.87473	23.3752	26.4725	28.6688	119.721	95.7694
K07735		117.178	1.58115	0.635564	96.6493	102.347	58.6432	76.1701	95.0599	104.877	5.96507	18.4819	117.178	27.5564	80.6374	107.813	110.171	49.3725	61.5763
K06880		76.1268	0	0	4.4269	0.735996	59.2343	76.1268	0.211716	0.499279	1.08351	2.75432	0.543269	0.140087	0.335148	0.280852	0.738127	0.222478	0.711673
K17989		76.0475	0	0	0.572873	1.24118	58.6605	76.0475	0.606964	0.178921	0.0948488	0	0.973428	0.225906	0.504434	0.644135	5.60771	0.744119	0.710453
K01259		75.9803	0.328766	0.170127	44.2676	29.1547	58.8657	75.9803	48.7334	53.8437	1.68949	4.73884	39.4662	9.19981	26.4266	40.0467	49.1553	17.8846	19.6059
K00886		75.7264	0.0745256	0.0621323	12.1919	2.83381	57.8855	75.7264	3.0569	4.32535	1.03501	2.65125	8.95533	1.07876	1.9679	4.16327	8.24186	3.04572	2.59337
K10916		75.6525	0	0.0250718	0.764226	1.68163	58.7322	75.6525	0	0.387863	0.771044	2.85291	18.5696	1.46915	2.49944	2.61815	19.0372	0.384069	0.3949
K03609		156.536	72.9025	102.885	77.2054	37.6723	57.1057	75.6108	56.45	62.7387	30.5617	89.524	156.536	57.2258	104.274	70.3807	88.2086	31.4633	26.1461
K02509		75.5795	0	0	5.86866	4.13237	53.7541	75.5795	1.80969	3.20076	2.15631	5.88578	6.43346	0.698494	2.91249	3.68098	17.1052	2.88773	2.89674
K07039		75.5021	0.0979421	0.0306205	48.3013	12.7336	61.7276	75.5021	6.42785	4.73701	2.30713	6.53306	22.3571	4.12022	14.8178	15.7747	29.133	3.79945	2.84555
K01113		141.463	0.18167	0.144575	33.9563	41.8079	57.8809	75.2846	106.696	141.463	1.64614	4.40654	20.7511	6.62273	31.3671	36.2695	43.1423	25.6826	35.9384
K15977		145.847	0.572894	0.486153	145.847	94.3903	57.7394	75.1904	119.174	85.8956	5.25903	14.5577	52.8695	14.4381	41.0253	71.1628	103.072	39.3921	44.251
K01451		75.1015	0	0.0163488	0.498335	3.24581	60.2228	75.1015	9.43783	3.28792	0.402225	1.1627	0.619202	0.106444	0.645142	1.76415	21.1383	1.72806	1.49353
K01786		75.0977	0	0.0775579	1.47755	2.7744	55.5608	75.0977	6.44453	7.59889	1.66962	5.88352	0.380782	0.112215	1.93296	4.31949	2.99576	5.06918	4.5199
K03335		77.1312	0.470431	0.382395	24.881	57.018	56.0101	74.8479	47.6616	77.1312	1.41722	3.55631	14.1735	5.36245	34.3948	53.1914	42.6967	39.6979	64.8631
K01693		231.532	65.3017	55.6125	161.407	178.184	57.3411	74.7968	133.692	107.785	25.5332	75.5421	231.532	71.3462	155.061	183.991	189.076	182.462	166.851
K01214		165.289	0.49274	0.220071	38.278	25.477	60.3027	74.7054	127.909	165.289	1.62994	4.06929	32.2984	12.0359	33.2286	30.7181	45.3993	25.0312	42.6352
K02553		214.887	0.925622	0.157847	43.3025	60.2764	57.4436	74.6426	165.676	214.887	12.3785	39.6645	42.9556	11.7616	44.3665	58.424	71.0782	22.4069	28.5913
K07576		74.564	0.76613	0.76479	36.1206	14.5885	55.3418	74.564	52.8165	67.2176	1.54645	5.49884	22.2992	8.17136	22.4993	23.0815	26.0127	7.58296	9.10731
K14731		74.3395	0.238185	0.223398	48.423	36.5606	56.9732	74.3395	18.8885	37.2477	7.83716	21.5367	33.6353	8.72703	21.1881	32.7463	47.9892	20.0007	25.139
K01173		112.35	1.10734	0.523321	56.9655	27.7564	55.1962	74.3311	17.9571	9.8395	8.51738	27.7129	112.35	25.5282	50.5986	46.3809	56.2959	7.41228	7.03799
K07089		364.346	208.253	206.192	275.431	91.4264	58.2225	74.2887	364.346	340.144	12.4236	33.9515	257.373	109.631	182.46	151.718	164.278	204.023	172.761
K01928		226.654	208.939	226.654	142.315	83.8687	57.2719	74.259	105.94	101.045	10.0346	31.5183	198.671	70.5002	135.427	135.789	144.838	222.285	194.611
K02415		120.532	19.3531	27.552	98.1659	36.2023	54.5212	74.1621	98.5185	120.532	13.9001	44.7034	113.016	30.1428	80.3619	72.9767	85.5099	66.3652	53.6823
K05973		74.0265	0.0191183	0.0239085	11.6147	3.3355	57.1888	74.0265	11.4493	6.65758	2.1384	7.31145	10.7405	2.25713	3.69934	6.28328	26.9392	2.61867	3.01261
K01883		443.536	412.993	443.536	156.779	172.529	58.2282	73.9974	186.664	167.764	23.8581	70.5883	212.901	96.8374	174.694	192.493	190.585	307.568	275.359
K06944		111.3	100.022	100.896	23.5821	98.3568	58.0368	73.9624	84.9409	45.3027	4.42991	11.7078	47.7288	34.9036	60.2284	77.4698	62.5581	111.3	95.1664
K00060		159.935	18.3124	22.3795	47.9312	70.4375	58.4029	73.9483	105.548	159.935	12.0496	35.5884	68.0384	39.5572	97.3263	89.3308	84.352	77.7479	88.5612
K02006		231.872	231.872	229.136	70.4194	11.2885	50.1994	73.938	20.1209	15.2083	0.987613	5.03389	58.4982	44.8901	39.9368	24.775	26.6207	87.5863	77.4831
K04566		539.671	539.671	488.168	136.413	326.283	60.7013	73.9098	330.054	114.581	4.34971	11.3642	219.592	109.616	167.013	269.315	224.279	216.567	175.262
K17218		619.024	60.7305	75.648	619.024	133.25	52.4263	73.8162	134.049	211.228	129.017	375.402	593.777	144.03	291.61	272.878	342.208	176.657	132.243
K03558		75.6469	5.9625	4.44691	75.6469	44.1875	57.4708	73.6691	64.826	49.5687	14.8116	43.2325	47.9817	18.4572	30.817	48.9389	56.2511	46.0333	39.5255
K10544		73.5265	0.0300981	0.0376393	10.254	3.5344	56.0582	73.5265	1.23457	5.82282	0	0	3.80152	1.47038	2.73606	4.58561	19.5123	2.10454	2.46032
K14733		73.4952	0.0628892	0.0196616	16.9681	55.4405	54.8898	73.4952	30.6972	52.4686	21.5159	60.8262	10.2599	4.99253	30.0751	35.9649	29.4387	33.0708	42.6436
K10896		512.574	509.082	512.574	53.1092	235.47	51.408	73.4812	220.459	97.7659	1.1201	2.94031	169.512	126.131	167.87	183.796	159.305	236.596	183.404
K03615	ko:K03615 rnfC; Na+-translocating ferredoxin:NAD+ oxidoreductase subunit C [EC:7.2.1.2]	1006.29	51.3513	38.9971	486.584	205.829	52.9491	73.452	444.698	439.779	32.224	106.789	1006.29	289.577	553.932	403.552	406.213	374.567	323.534
K06905		90.8944	0.148537	0.247671	43.5661	9.71798	56.0223	73.4316	2.97865	4.949	1.31706	3.66958	90.8944	5.64391	8.50882	13.2908	18.1891	2.18155	3.34836
K08300		190.53	1.39975	0.715687	129.432	96.8254	57.5468	73.3942	142.462	156.273	20.9677	63.9312	190.53	49.4861	111.007	120.673	129.195	52.4778	59.3786
K07444		96.0532	0.577079	0.318384	75.2122	55.067	53.554	73.3669	29.7973	42.3586	1.27288	5.13241	82.4899	19.8542	35.5312	56.2252	96.0532	34.7259	41.489
K03685		630.747	630.747	579.327	269.86	223.763	53.6578	73.0456	226.778	215.224	38.4873	102.94	367.149	161.947	281.55	297.409	299.114	431.152	402.621
K13829		134.565	3.30274	3.4251	7.35675	26.6667	56.5064	72.9679	24.2308	31.1685	29.1474	85.2556	13.4952	8.38081	29.4307	23.4939	19.7628	134.565	125.005
K02008		120.74	103.422	120.74	14.6616	2.81193	56.8272	72.8262	8.05414	2.54792	1.03604	2.98155	15.3113	13.9729	9.82662	5.73299	6.94007	24.4731	21.6494
K05815		72.8043	1.60748	1.50768	59.4879	35.5058	54.0036	72.8043	43.0781	63.2338	2.47287	8.57793	51.8154	13.5974	33.6789	51.1975	63.753	32.0262	49.6579
K03436		72.773	0.0295766	0.0369872	0.140928	0.223274	56.3587	72.773	0.970542	0.85829	0.914724	2.49895	0.4475	0.220749	0.422502	0.257494	0.169185	0.297463	0.131079
K03525		176.364	34.5882	44.469	111.463	95.6637	78.5105	72.7445	105.545	110.773	19.2721	42.0109	176.364	51.8291	119.619	119.787	123.695	140.052	129.77
K02622		734.498	51.738	35.9621	529.741	260.381	61.7643	72.7185	315.885	412.965	23.0653	64.9585	734.498	182.015	392.696	408.196	434.693	136.816	177.182
K17207		72.411	0	0	0	0.341677	53.554	72.411	0	0	1.01178	2.41525	0.267969	0	0.0881668	0	3.2363	0	0
K02072		71.8168	0.0178342	0.0223027	0.467375	1.19672	55.7923	71.8168	3.36503	3.62275	1.16029	3.17227	0.516207	0.145209	0.208442	0.659878	12.3779	1.77658	0.579619
K01699		71.8107	0.218578	0.0227787	4.25275	0.977808	53.0666	71.8107	0.896568	0.704775	0	0	0.766871	0.296617	0.662326	0.792895	1.18085	2.89621	4.26949
K03182		308.726	40.4503	42.7207	239.905	271.305	53.4785	71.7243	308.726	287.863	19.7926	62.1965	172.632	63.8019	201.628	245.232	241.074	284.083	238.457
K03044		71.6072	0.148127	0.154368	5.94051	3.72739	53.0148	71.6072	4.05061	4.29854	0	0	1.62406	0.670043	3.14194	5.1584	3.05977	12.7222	11.3304
K01266		89.2702	8.59542	7.79714	16.3668	37.96	55.3028	71.5144	33.9214	42.202	14.1911	39.3811	23.1743	13.6083	41.2246	38.9041	45.4429	85.5743	89.2702
K05895		71.403	0.283884	0.225917	20.5974	11.9924	54.5871	71.403	13.9733	38.4445	2.58885	6.88581	16.366	3.67728	12.1324	17.0758	17.9119	18.4904	31.8219
K17950		98.5506	3.62197	2.93084	15.1431	49.2043	51.4399	71.3717	47.1917	52.7251	17.1617	47.3719	20.7665	10.4807	34.8622	41.5415	30.6376	96.2558	98.5506
K11903		71.1996	0.074915	0	21.596	4.77563	54.8658	71.1996	4.9166	5.43494	10.108	29.6493	7.24441	3.25317	5.7886	8.23417	19.4981	4.77185	3.87349
K07305		261.173	1.78085	1.32905	223.086	246.419	58.8244	71.1794	224.797	261.173	17.104	53.6464	130.151	33.3656	120.856	197.178	214.8	116.819	156.492
K03718		197.814	163.789	197.814	39.5969	94.7876	53.552	71.1449	87.0751	63.9396	17.019	55.114	69.7404	36.0957	54.352	76.9833	72.4104	105.29	97.8373
K20530		71.1342	0.0208442	0.0325836	2.95475	1.53857	56.2032	71.1342	5.77119	2.57075	0.718139	2.08556	0.918707	0.466722	0.588753	0.986744	15.1128	1.60224	0.600462
K09883		212.487	0.291438	0.728918	119.164	199.962	55.0248	71.0413	212.487	85.6301	4.99706	14.9039	115.031	31.4414	66.8949	163.098	144.828	101.263	88.5831
K10200		70.8885	0.0122052	0.00763168	0.261702	0.327601	53.9937	70.8885	1.00127	1.18062	0.582838	1.84536	0.112407	0.0662514	0.317004	0.478166	0.302539	0.783281	0.420716
K07152		155.221	1.60594	0.812889	150.536	102.246	54.0545	70.6617	84.6934	132.597	4.44224	13.6027	155.221	35.9325	94.2958	117.094	135.061	57.4643	76.8781
K01821		70.6431	13.0052	8.75104	25.3218	27.2436	54.115	70.6431	22.2045	14.6873	4.0411	12.3298	25.1013	10.9295	22.2901	25.1448	46.3223	23.2699	22.5608
K05782		134.839	0.162203	0.118326	17.2608	12.2447	53.4024	70.6084	134.839	117.414	0.649805	1.92346	14.3693	3.59519	16.9919	17.5929	17.4227	5.64494	7.40161
K07659		112.557	0.1564	0.136911	44.6387	50.4275	58.5957	70.2477	108.546	112.557	1.37341	3.61655	39.0552	10.1875	23.4385	40.5763	54.5134	20.6734	19.3156
K00567		115.346	44.6642	85.2963	73.4438	78.4664	53.245	70.2051	83.4486	89.8024	11.8516	33.185	55.9873	23.5389	62.877	89.3324	92.4045	115.346	110.724
K16171		71.3437	0.161037	0.0302079	12.1236	11.1301	53.0186	70.1765	66.7149	71.3437	1.23866	4.58312	9.57659	2.62238	10.31	13.5292	18.9453	8.39113	12.2121
K15771		70.1448	2.69694	2.50608	0.892395	1.94795	52.1477	70.1448	4.60931	3.98562	2.06482	6.66276	5.07601	5.23558	4.32929	3.9948	2.14265	21.9577	13.6494
K03891		70.117	0	0.0686237	0.0326836	0.0920554	55.7481	70.117	0.900342	1.45972	0.879339	2.19619	0	0	0	0.0597174	0.209263	0.0919825	0.0810656
K07278		227.667	1.12211	0.436148	227.667	36.5288	53.0617	70.0297	185.103	226.179	3.41158	5.93392	72.1005	27.5738	50.0572	71.3541	119.989	18.5041	17.4728
K03242		172.97	131.284	98.2611	36.7321	172.97	50.9682	70.0104	164.112	63.7571	9.17849	28.796	78.1479	52.7773	86.8471	128.609	103.408	133.319	109.936
K07018		136.864	0.768146	0.133418	116.818	123.42	56.1997	70.0007	78.4198	56.5531	11.9399	37.1949	118.468	30.1137	84.1262	131.335	136.864	57.2671	59.0082
K01159		212.292	24.2208	32.0603	212.292	116.311	55.6823	69.9551	98.0247	107.653	17.9852	57.0019	183.192	56.3313	119.009	132.197	138.785	119.806	118.488
K09915		69.9188	0.232772	0	17.7459	13.6671	54.8443	69.9188	11.4574	15.0108	0	0	6.73751	3.57994	8.06096	18.0698	55.3314	6.31719	6.95383
K06990		329.281	133.656	127.428	75.9394	99.559	52.5746	69.9067	118.118	111.741	24.5577	70.9455	90.6236	72.9452	123.494	110.872	87.6629	329.281	302.774
K01695		395.072	142.2	140.24	304.919	297.75	55.7509	69.7526	280.679	283.214	35.8571	107.921	395.072	138.331	280.806	322.341	332.837	317.766	305.603
K00496		69.6452	0.0456938	0.128571	31.4067	32.808	53.237	69.6452	19.6799	28.73	2.82638	8.94058	10.6409	3.68946	19.8195	29.2392	34.9376	18.2511	22.5235
K00450		79.6367	0.0810098	0.0253268	36.4769	79.6367	52.1446	69.2929	47.1848	57.9874	18.9269	58.359	19.771	10.3337	44.0272	58.2732	65.5702	60.6792	55.21
K17244		69.1087	0.00919149	0.0287362	0.153286	0.493417	51.5308	69.1087	0.603229	0.71128	8.92278	26.3225	0.906973	0.611182	1.88596	2.84076	2.1732	0.360966	0.579349
K00146		69.0001	0.0246879	0	7.99911	24.3109	51.5551	69.0001	17.4176	35.1048	2.17586	6.80662	5.1645	2.11064	12.4395	17.5708	17.4642	14.8977	26.1133
K15581		68.9914	1.76225	3.46695	17.3057	29.0221	54.7557	68.9914	21.1564	32.014	1.4464	5.35178	19.538	9.27407	27.7973	32.5555	28.7253	22.6435	27.5363
K08967		68.9367	0	0	8.3244	4.26953	54.4897	68.9367	2.47716	2.5036	0	0	1.87288	0.468304	3.13708	4.41273	3.04329	0.991647	1.86929
K02869		108.116	108.116	104.24	11.4899	54.9428	47.7843	68.9185	42.5167	14.622	8.48954	22.4065	35.514	22.5643	25.7999	43.3971	38.0183	44.6089	38.7778
K12583		68.8826	0	0.0550177	0	0.0590429	54.1069	68.8826	0.721832	0.851127	1.22387	3.44324	0	0	0	0.0383018	0.134218	0.151704	0.12132
K04068		68.8525	9.12539	14.124	1.16989	1.37295	50.1508	68.8525	15.778	5.14582	1.03607	3.63942	19.2742	7.44115	13.8168	12.8253	13.6545	59.97	42.2762
K02626		80.6858	62.9426	80.6858	6.53772	34.5805	52.2072	68.7572	32.7931	15.8848	2.99852	10.1851	32.0956	20.9945	27.7236	34.284	34.6491	61.5519	52.3922
K06865		524.434	524.434	453.097	16.9407	25.8249	51.619	68.6387	14.4331	7.80008	3.40663	12.3874	136.858	119.872	90.2482	45.6318	51.5774	34.3358	29.4561
K00613		68.6069	0.0122428	0.0306205	7.81687	29.9033	49.6848	68.6069	33.8467	17.0532	0.521851	1.52438	7.55439	2.47545	10.6364	24.8611	20.4025	17.6956	16.6633
K03670		68.5971	0.0875672	0.0696867	5.06382	3.84609	52.5893	68.5971	45.1266	49.2826	0.44648	1.2036	5.51958	1.26393	5.57219	4.60883	16.1048	1.96727	2.08547
K00381		68.4678	0.14427	0.106128	32.4302	30.153	50.9766	68.4678	56.5313	66.7394	6.10058	17.888	15.9107	4.22651	20.5869	23.6981	26.8451	16.3306	23.1432
K11749		207.674	207.674	189.982	132.186	115.236	52.4108	68.101	130.303	123.213	14.1675	40.3153	184.965	73.2753	139.067	144.045	147.851	190.41	179.19
K01637		171.928	0.345928	0.198276	41.0013	105.787	52.3743	68.0883	171.928	159.781	19.1938	60.5065	35.2345	11.3055	51.3813	93.9889	89.6225	63.0663	70.0971
K02613		93.3857	0.44092	0.385977	93.3857	22.56	51.7855	67.9797	18.4475	16.2072	0.635898	1.96072	67.6983	11.189	24.2208	41.5535	71.3772	16.9778	12.6365
K00334		122.196	17.1826	13.5331	55.0165	58.3522	52.3261	67.6823	49.2766	45.4855	5.28494	13.7494	59.3452	22.6399	52.9723	63.8257	72.3423	122.196	116.094
K10229		67.4768	0	0.119862	8.37277	8.36105	59.0763	67.4768	11.5323	22.2513	0	0	3.86716	1.38738	8.04911	11.265	14.4986	9.48671	13.9706
K01512		359.194	314.051	359.194	79.5124	147.781	63.7853	67.2968	161.572	91.6693	29.8967	90.8801	59.0888	36.3441	80.4762	128.241	124.288	309.811	273.667
K11928		138.213	0.226401	0.157293	56.0958	119.806	53.2756	67.1197	67.6886	138.213	1.46731	4.6983	33.8578	11.3676	63.3108	91.1064	103.461	78.406	108.092
K07042		528.299	413.256	528.299	80.8383	74.0342	49.1044	67.0945	88.5955	86.6294	8.19625	25.5562	113.039	46.2405	86.9469	96.7312	96.3391	153.054	137.867
K02939		481.649	457.53	481.649	148.712	134.36	50.8414	66.9611	134.757	160.945	42.2266	128.656	188.093	74.7833	141.445	167.286	165.193	237.889	218.843
K20486		348.307	0.842216	0.279766	0.0627035	0.0883043	48.8785	66.8892	0.215913	0.509176	111.09	348.307	3.25498	3.25015	5.0927	1.37482	1.60589	7.41168	8.68345
K04655		429.171	132.062	103.081	319.789	74.7835	47.8183	66.7884	144.344	127.014	12.5196	40.2896	429.171	126.246	219.843	167.759	196.101	274.906	217.708
K03630		416.734	416.734	382.103	147.303	57.2484	52.6984	66.7167	111.943	110.66	11.6284	31.9029	234.25	105.71	161.091	126.817	156.758	223.635	196.333
K07397		123.22	69.8574	73.7545	62.4846	37.5615	53.4008	66.5637	49.2372	49.0433	11.4359	35.8299	118.952	35.6657	76.697	68.6559	90.089	123.22	93.8742
K01055		97.165	0.281152	0.175798	52.0786	62.6114	55.8219	66.5546	83.8976	54.0521	5.93576	18.1286	41.799	10.4444	34.9597	58.5156	97.165	43.9296	43.6801
K01847		66.5484	0.254233	0.177031	48.1523	33.9157	51.6652	66.5484	25.075	39.7387	1.31107	3.34024	39.9939	9.76196	20.7773	31.6912	46.2281	21.2523	30.763
K06955		66.5352	0	0	1.78158	6.0589	51.2287	66.5352	8.35364	2.9242	0.892365	2.68861	3.41212	0.496599	2.83073	4.12094	15.9879	2.16408	2.13109
K16089		553.577	31.8688	23.4684	348.092	111.364	49.1648	66.3182	134.541	194.689	27.0389	80.4924	553.577	157.174	273.647	222.025	272.387	44.7753	40.5327
K13652		66.3017	0.230103	0.154156	64.2572	5.90048	50.2694	66.3017	2.96636	2.54378	1.24315	3.2159	22.9218	6.49048	8.45237	13.4506	33.0941	4.06173	2.20145
K03168		499.844	499.844	431.711	212.159	202.582	51.0788	66.2357	235.339	234.458	23.2342	66.6491	329.906	139.857	244.773	252.569	248.486	348.16	319.664
K07463		159.45	159.45	144.199	9.01126	37.618	50.432	66.0519	42.1113	12.2354	0.747799	1.52908	48.4228	37.4296	35.4682	36.4578	32.1966	37.2177	28.8456
K11896		65.8238	0.0460587	0.0246853	10.2677	2.07515	50.8768	65.8238	2.21311	1.59118	0.42808	0.585193	4.78724	1.1697	2.01657	3.1363	9.52241	1.5504	1.3414
K20531		65.6925	0	0	2.78804	1.91151	47.8401	65.6925	7.83187	4.17052	0	0	1.25605	0.250748	0.559904	1.47462	24.6039	2.47784	0.940228
K02659		65.6917	0.422224	0.158404	18.8106	5.09981	45.6179	65.6917	7.27392	1.63368	1.36672	4.88171	3.9441	1.37513	2.68675	4.87056	18.1141	1.65815	1.28908
K02392		199.865	41.5538	44.9559	141.002	71.5468	55.1213	65.6467	112.237	160.929	16.747	52.3425	194.852	61.6102	157.887	144.175	147.971	199.865	197.924
K00806		202.272	172.18	202.272	114.24	101.998	51.6582	65.6341	101.849	124	14.9794	42.5637	162.135	63.4685	119.74	125.672	136.938	166.023	163.222
K13635		65.6103	0	0	0.348012	2.00941	48.1319	65.6103	3.35537	1.69559	0.973765	3.11798	0.653434	0.0792912	0.607036	0.635867	12.1438	1.28724	1.00704
K00275		221.295	2.20693	0.808253	154.73	140.157	46.6036	65.4768	140.183	139.371	4.38525	13.4591	221.295	53.8647	125.736	149.386	167.42	61.7863	75.8556
K01243		269.877	2.15705	0.816354	100.008	68.8008	47.4465	65.1389	243.548	269.877	26.5519	87.3391	179.539	40.6724	114.629	103.41	95.1388	33.0308	48.6095
K07344		65.1375	0.0168532	0	14.1735	2.23351	48.4656	65.1375	3.45644	1.95627	0.432104	0.899332	1.5743	0.503147	0.831678	3.1179	13.368	1.61428	0.51454
K13487		64.9477	0.0245358	0	0.116909	0.946687	49.2592	64.9477	3.01924	0.712011	0.251632	0.872863	0.516496	0.0665915	0.191179	0.106805	18.9005	0.91656	0.3383
K10232		153.947	0.101693	0.0317932	28.8308	32.2427	46.463	64.7911	42.1298	153.947	4.56283	17.6365	17.7947	6.21002	35.7229	44.8205	32.9634	49.5799	96.4477
K06181		322.51	4.94926	2.12206	237.341	69.7426	51.8767	64.7085	190.249	184.659	1.51821	5.03058	322.51	69.6575	144.063	132.651	172.292	16.1859	17.5476
K00010		75.7898	0.839912	0.416179	16.4613	39.266	47.2342	64.4854	43.9421	67.9089	4.37804	12.403	10.425	5.16129	27.9477	38.3551	32.7551	57.6817	75.7898
K02858		80.0849	80.0849	74.4533	10.1711	51.2858	48.1382	64.4295	48.5092	18.9869	1.43116	3.27324	27.8585	20.5768	29.2185	36.4204	37.8478	39.0126	32.1627
K02413		64.3709	0.493543	0.129938	27.6629	10.4583	50.6147	64.3709	37.7182	48.7459	0	0	25.6318	6.48602	18.1148	19.5617	26.102	5.12548	5.6026
K07118		64.343	0	0	0.0869234	0.367238	51.9219	64.343	0.598624	0	0.391722	2.1092	0.720039	0.346581	0.189525	0.516168	7.33942	0.384421	0.0898322
K05847		64.3279	1.10666	0.710672	2.45839	5.19315	51.6881	64.3279	7.72911	7.66696	3.45088	8.91134	2.22335	1.33942	6.03992	5.0777	6.47291	38.8336	34.3173
K05825		77.0583	8.91288	7.12726	19.8807	48.966	49.5311	64.247	31.6068	47.9163	26.3913	77.0583	27.9145	20.9856	50.7023	47.1835	47.0566	43.4682	55.1681
K00891		217.493	193.716	217.493	99.2878	98.7274	49.1748	64.2337	100.955	78.5211	31.068	90.3881	128.8	50.0992	86.5894	110.706	113.67	109.663	97.6298
K00440	methanogenesis: Frh	181.106	176.022	181.106	2.55055	1.27454	46.8718	64.1849	0.283308	0.66811	6.69613	24.2642	30.3513	28.8684	22.9621	12.4022	13.3014	5.39184	4.31948
K19265		64.118	0.0460756	0.0768268	2.23202	4.17391	48.6665	64.118	6.55178	3.86267	0.359325	1.09276	1.7984	0.666943	2.45326	5.41533	3.4556	2.70685	2.29915
K00995		316.158	95.6316	121.849	254.678	248.411	51.5119	64.0788	231.904	258.704	47.5606	132.304	316.158	114.974	266.399	279.793	281.048	284.518	279.905
K09160		63.9991	0.47637	0.223398	58.8263	22.0429	52.1721	63.9991	48.8495	41.8557	3.62596	10.2387	46.4314	12.3364	26.9105	36.8072	39.5873	10.1905	11.1034
K17763		63.9071	1.74485	1.03578	14.3653	1.18566	52.2968	63.9071	3.44264	1.28188	3.48267	11.5896	26.647	5.21519	14.915	5.33599	4.96942	31.6067	28.0388
K02341		400.286	326.876	400.286	109.668	100.207	49.8598	63.8668	105.892	111.958	7.58838	22.7444	158.166	64.3366	115.865	125.572	129.072	198.328	182.741
K02339		91.0639	0.572024	0.337803	52.9978	26.4424	52.6125	63.762	28.156	30.1254	4.6545	16.1102	91.0639	20.5276	43.9108	45.0971	53.2019	8.00559	8.66953
K03234		234.047	175.633	131.728	57.2556	234.047	50.6589	63.7424	219.52	97.3502	14.7679	42.5084	122.933	98.7062	139.656	181.463	139.91	227.906	190.741
K00329;K00356		320.423	7.73325	8.81459	167.286	244.595	49.0011	63.7052	182.392	135.063	23.6225	77.3749	320.423	86.796	211.733	250.66	244.219	143.259	138.307
K01322		405.56	13.671	9.97653	145.602	158.297	52.6105	63.5856	347.988	405.56	16.94	51.2601	141.673	52.985	142.121	164.762	168.397	179.253	196.214
K01469		340.622	1.23808	0.79215	323.774	221.897	49.9897	63.4455	172.901	340.622	3.40504	8.45047	231.684	64.7039	204.119	264.017	257.042	163.129	255.437
K09758		63.4406	0	0	0.47358	0.963349	46.6575	63.4406	4.16741	0.640941	1.3874	5.6966	0.552119	0.0299724	0.0286827	0.096144	14.7819	0.634672	0.435047
K16785		272.714	269.305	272.714	8.35901	14.4884	49.3911	63.3931	13.0834	14.9522	6.94346	18.9848	69.5011	66.192	70.6725	38.3429	43.2279	72.9018	60.6041
K01026		63.3022	0.36027	0.215882	8.86924	3.9788	50.0674	63.3022	4.92587	4.35614	0.139518	0.667532	10.5464	3.09634	5.04899	5.45623	14.3971	6.16836	6.51972
K03925		297.423	297.423	244.553	102.965	104.994	49.0129	63.2604	127.076	109.757	58.2535	167.12	184.181	79.2772	126.767	134.334	141.203	216.006	185.275
K01176		63.2009	3.69103	3.09027	30.7776	17.0541	45.9854	63.2009	56.1974	29.9548	2.56638	6.39852	9.75352	16.6395	16.8579	26.4154	18.0121	17.827	19.4388
K00652		138.701	2.69573	3.0501	90.7287	38.0982	48.9906	63.1096	54.936	55.0494	4.03179	10.6556	138.701	35.1447	75.8503	65.1221	76.6726	27.4707	24.6633
K05834		63.0429	0.0272185	0.0340383	1.62115	2.3287	49.0856	63.0429	4.46582	1.57972	0.872328	1.45245	0.60878	0.0369363	1.02506	1.06634	16.0367	0.547495	0.536128
K05365		473.134	2.12177	1.39653	232.262	86.5498	45.3199	62.8942	440.653	473.134	1.36002	3.47616	83.3793	28.6415	96.2221	135.503	150.222	50.2201	61.5896
K02961		322.357	322.357	313.066	71.7991	74.0907	47.0533	62.8246	54.9063	57.4258	51.9409	158.398	115.27	42.898	79.7474	97.3614	90.4852	94.3509	88.8188
K04940		132.278	8.85652	6.85318	9.6729	20.3274	47.7189	62.7946	19.8466	24.419	42.8731	132.278	19.402	12.8464	35.6517	23.7634	21.7005	91.2598	85.0695
K06888		311.967	71.2389	51.1838	288.872	311.967	47.7587	62.7506	223.097	291.432	13.9954	37.8167	277.546	96.9045	243.317	291.718	286.951	207.485	249.872
K07238	ko:K07238 TC.ZIP; zinc transporter, ZIP family	1046.2	1046.2	739.81	128.281	80.932	46.3648	62.565	249.35	244.169	30.9712	83.6884	210.168	191.033	235.476	126.459	152.65	76.3255	85.3181
K16925		470.96	379.718	470.96	5.22871	4.55835	48.218	62.539	10.5741	6.40256	23.7252	68.7818	105.417	94.2647	96.6781	34.5748	40.2531	83.2534	76.6465
K07304		332.361	4.11519	2.44913	279.713	309.409	46.5055	62.48	330.681	332.361	27.4899	74.0811	145.206	46.0211	142.618	261.149	271.795	161.326	189.851
K03589		222.838	148.879	222.838	121.667	100.999	46.8725	62.4723	112.801	93.9112	24.8004	67.2008	171.716	51.5662	106.967	128.122	144.659	176.833	152.725
K18383		62.3517	0	0	2.45565	12.4881	45.9653	62.3517	10.0217	5.16985	1.23572	3.73476	1.50679	1.19152	4.26355	8.39202	24.6033	8.99531	5.48924
K00472		62.2628	0.0658603	0.035298	3.58644	5.80834	47.008	62.2628	37.8977	28.4862	0.497536	1.08781	3.42888	1.95347	4.9851	4.27988	6.18922	3.55073	3.31728
K00564		75.8165	0.365	0.348346	47.3694	12.4395	50.1848	62.2117	65.7175	75.8165	1.35449	3.58793	27.7516	6.90834	15.5922	18.5644	21.3183	5.81463	7.58678
K03790		62.1764	0.947358	1.92996	38.4419	27.2223	50.6763	62.1764	52.3968	54.6876	1.05777	2.44614	25.5715	8.54296	18.1366	28.2019	26.5711	12.2649	16.5234
K01070		94.4891	0.627319	0.298856	65.6174	26.8604	45.8429	62.0393	92.3883	94.4891	3.68591	8.23601	44.7258	15.9313	33.4011	42.5864	60.775	14.5355	16.6812
K08151		62.0275	0.0167822	0.0419742	14.4336	5.20834	44.9688	62.0275	2.89118	3.73372	0	0	5.07837	5.96677	4.0319	4.89456	12.7357	3.02206	3.32215
K15034		76.871	0.743235	0.303861	75.7996	33.856	44.0225	61.9839	49.0124	76.871	1.26429	2.0339	45.5454	12.1419	24.5753	42.8679	52.7073	13.6631	17.8491
K00936		61.9839	0.0369936	0.115657	3.87791	19.0521	49.2151	61.9839	8.64924	9.3039	0.735078	1.15154	2.70126	1.85745	5.21249	7.81013	12.4145	9.14203	9.85526
K04561	norB	61.8922	0.0884451	0.116136	28.636	2.62619	46.9708	61.8922	5.22412	2.73772	1.01761	3.14644	4.28222	1.6083	2.35459	4.54303	7.11669	2.33819	1.61146
K05772		226.358	104.033	67.2186	92.1058	55.0916	45.4777	61.8697	77.4711	76.4339	41.6429	129.239	101.121	54.0327	91.202	76.4268	93.7799	226.358	224.314
K07023		117.862	102.297	99.7711	39.8241	53.3647	44.7548	61.7484	117.838	83.6133	4.20636	13.8492	89.6424	39.4164	64.8345	81.5484	74.41	117.862	92.4541
K02347		294.133	294.133	259.893	24.9139	47.1796	47.9262	61.7199	71.5132	47.4516	3.52146	10.6124	58.0647	39.7842	74.1217	68.6425	81.8753	229.651	199.436
K18910		61.7015	0.952649	0.765862	12.5801	13.4699	46.0863	61.7015	11.1645	18.6934	0	0	3.25877	1.77294	8.3419	12.2037	12.7671	9.82884	14.8776
K08083		66.1575	0.33659	0.147324	20.0475	4.85599	49.8447	61.6098	3.86576	2.93027	24.2177	66.1575	4.51698	2.60354	3.93398	9.67019	21.2432	2.32129	1.95581
K05936		115.443	115.443	103.37	61.259	101.431	49.2891	61.4936	98.3349	89.9792	6.81073	21.1869	73.4304	37.6641	59.2213	82.465	87.9617	96.4878	106.247
K00863		61.382	0.0384519	0.0661187	13.5123	1.61264	47.2282	61.382	1.0252	1.30182	0.569961	1.53892	8.96709	2.36116	1.39818	3.45225	6.91021	0.801076	0.70059
K03092		353.814	49.2305	49.3395	250.884	171.363	50.4021	61.3232	200.085	251.983	15.0947	45.9353	353.814	99.1259	231.376	226.434	260.271	250.382	251.024
K03188		61.2882	0.195085	0.0762389	23.5292	35.5902	48.1712	61.2882	56.8143	45.9973	0.461105	2.1688	15.4963	4.46741	17.7341	29.4038	30.4555	20.2745	21.6868
K06195		96.6274	0.573549	0.179314	59.2122	66.3893	47.4004	61.2401	69.0094	96.6274	1.85349	5.10101	33.8942	6.61574	34.883	63.4569	74.2743	37.0368	49.4728
K15740		61.2274	0	0	0.0900867	0.126868	46.6468	61.2274	1.86123	0	0	0	0	0.102627	0	0.164601	0.0720997	11.5539	9.90599
K03770		482.165	33.7539	37.9876	365.725	226.369	48.2735	61.2155	278.621	350.43	86.4264	254.001	482.165	129.565	277.854	301.937	337.508	204.247	211.937
K12372		61.0805	0.0439299	0.0137342	0.261649	0.110543	45.9279	61.0805	0.180192	0.212469	0.457571	1.56281	0.722466	0.268264	0.741638	0.812717	0.376933	0.105195	0.108162
K20757		60.9309	0.226061	0.080772	24.3127	10.1309	47.6504	60.9309	10.0674	7.18489	2.13211	6.0316	22.1792	5.69718	6.66827	16.6585	31.8353	6.34129	5.72498
K15634		110.07	92.445	77.4782	75.7445	110.07	49.2866	60.7465	75.3793	95.7901	4.72039	13.0478	50.769	38.1931	64.6013	89.6168	105.93	75.3834	88.859
K07670		60.6004	0.196529	0.196616	1.03007	0.461564	50.4952	60.6004	1.2898	0.760415	1.19672	2.09745	0.46542	0.106678	0.306264	1.11214	0.974295	0.903573	1.16132
K13572		60.498	0.163684	0.102348	2.33979	6.17828	47.8412	60.498	6.37832	10.2916	0.983609	4.3673	11.1984	1.99911	4.51704	7.39238	6.86627	13.5226	13.9846
K01816		365.907	5.61138	5.07726	100.658	193.031	45.0662	60.4184	274.578	365.907	5.60676	18.2011	53.7636	18.4547	114.966	154.03	150.547	132.284	190.044
K12542		164.562	1.94518	0.819125	164.562	74.3865	44.7037	60.3659	113.005	156.671	3.60051	11.2979	137.78	42.7732	107.745	120.271	137.231	33.2331	25.9209
K14138	acsB	174.749	66.4842	60.6141	7.98476	2.50563	46.7026	60.2697	16.1382	3.87626	16.3922	49.5716	21.8079	22.5429	32.2174	22.9939	19.0326	174.749	137.234
K01807		197.732	76.334	85.3046	156.709	122.46	45.6769	60.2323	140.851	146.723	29.5672	88.2153	197.732	59.3502	130.466	138.367	152.738	77.6999	81.0622
K01227		60.1689	0	0	0	0.0687653	46.9318	60.1689	0.840692	0.198256	1.05755	2.55196	0	0.0278131	0.0532328	0.267653	0.0781596	0.137422	0.201853
K00446		60.0324	0	0.0112015	3.75582	3.24568	46.9916	60.0324	4.55587	1.73288	0.160759	1.59327	0.824933	0.291725	2.88479	1.79358	2.35692	0.926602	1.34088
K01133		153.273	0.408194	0.301641	82.3079	142.059	48.3707	59.8252	80.9769	153.273	1.77204	4.95051	38.4233	15.1072	93.2005	144.492	99.9786	98.3865	144.213
K09764		63.2479	6.50225	9.26666	8.65087	24.2949	45.9584	59.7468	14.5478	20.0126	10.9879	28.1637	12.9989	8.76644	22.8648	22.8824	21.8979	61.2301	63.2479
K00205	methanogenesis: Fmd/Fwd	59.7277	0.0254775	0.0159305	0	0	48.137	59.7277	2.09008	0.492891	0	0	0	0.0345737	0	0	0	10.3715	8.63155
K07331		70.8499	70.8499	55.3123	4.15015	7.2144	47.0373	59.5937	6.47544	7.63533	4.38781	14.0404	18.3708	16.6952	19.1934	9.24165	10.3278	38.4029	33.6153
K21011		59.5923	1.02739	2.30427	4.7357	3.07233	44.1194	59.5923	4.39737	1.72834	1.88971	4.37002	0.470157	0.848638	3.04546	2.1875	17.1196	2.03233	1.69371
K02074		59.4762	0	0.0291852	4.67043	11.1188	46.6658	59.4762	8.424	13.9964	3.53034	12.4536	3.13189	1.2668	8.48605	12.5971	11.8368	5.36496	6.15982
K02407		132.347	11.5752	13.3138	105.28	55.5435	46.6201	59.3568	78.8166	131.852	18.0449	54.3576	132.347	38.3671	115.945	101.97	119.011	93.6784	102.859
K00090		59.3457	0.040921	0.051174	0.389964	2.12807	45.5317	59.3457	4.36411	1.1875	0.642625	1.09183	0.699901	0.111062	1.11597	1.69223	6.94429	1.41106	1.41055
K06953		141.352	0.187287	0.187371	28.0212	66.2304	49.0269	59.333	141.352	107.974	0.0960381	0	25.6265	7.52297	25.538	53.889	35.9965	54.356	44.3422
K09965		59.1766	0	0	0.0449013	0.189701	46.2464	59.1766	1.70074	1.45846	0	0	0.0495926	0	0	0.0820408	4.2764	0.379101	0.111369
K07065		59.1621	1.64134	1.49839	31.3611	2.75344	43.407	59.1621	2.15439	3.17536	0.873215	1.16781	2.46178	1.3364	1.83309	4.92989	6.69735	3.49017	3.29763
K03405		59.1607	30.1536	23.6559	10.8834	23.2763	44.0481	59.1607	17.899	44.7658	9.97259	29.2586	16.6628	11.2996	25.6335	22.3897	22.2635	33.9929	44.8813
K09117		146.151	20.6757	28.6264	126.024	101.442	43.5164	58.9793	101.99	108.31	29.9047	89.5542	146.151	38.8797	88.7453	111.625	114.174	59.3353	60.559
K02391		204.782	1.10128	0.654179	204.782	62.2598	46.6173	58.9235	139.584	136.356	6.74137	17.1405	184.014	43.265	123.567	112.537	155.39	20.939	14.588
K00798		94.8843	0.549159	0.449942	53.0098	67.1875	44.9394	58.7914	58.5663	94.8843	3.41076	10.4418	36.3498	11.4096	39.0762	54.899	61.743	34.1725	49.1795
K01198		58.6891	0	0	0.860642	2.14436	42.3458	58.6891	2.05168	2.68798	0	0	0.804323	0.414803	1.08261	1.9354	2.59626	2.02288	2.90095
K03805		58.6551	0.0889499	0.037079	5.22727	6.61537	42.9516	58.6551	19.459	12.3327	0	0	4.057	0.724245	3.96597	5.16267	5.93615	0.539603	2.16088
K16013		58.6124	0.438971	0.176783	44.97	8.74944	45.2917	58.6124	36.8661	41.8863	1.75261	4.56582	42.9632	10.3994	17.5464	19.1085	26.699	2.97178	3.14351
K00966		175.38	132.368	111.915	37.3315	151.958	45.6713	58.4314	123.558	104.855	4.4372	12.4089	64.9074	43.4019	77.4474	119.289	116.987	175.38	163.237
K00175		138.492	11.2677	17.4219	72.3208	135.859	43.8319	58.4147	100.148	123.359	24.8984	75.0077	46.7324	21.3735	84.735	119.923	103.24	123.536	138.492
K07213		58.3304	0.136951	0.0856322	7.66744	4.36512	46.4689	58.3304	10.9541	4.30539	1.1302	3.04502	12.7479	4.92491	7.82537	11.4758	15.9942	1.83649	2.12431
K02657		58.2131	0.181733	0.127838	9.63346	2.17218	45.4848	58.2131	3.1681	2.63688	3.61111	10.5059	2.39101	0.709023	1.94704	3.01601	11.6083	0.91388	1.16338
K00171		91.4499	1.70193	2.12835	20.8648	20.1046	44.693	58.1608	15.7072	16.8058	30.2157	91.4499	11.6624	4.66724	14.9648	16.8235	13.2509	16.6754	21.371
K09458		182.61	15.7566	13.741	152.143	115.176	45.8808	58.1444	115.577	170.656	37.8594	111.431	175.112	55.4978	140.598	145.505	147.834	172.764	182.61
K03543		58.1308	28.7169	19.4186	15.4422	20.5651	46.9593	58.1308	23.119	18.8095	1.58058	4.76215	7.34135	3.13593	13.2849	18.7692	48.5762	13.3348	12.3231
K03783		72.9923	13.9042	10.1107	55.6778	60.4476	46.7115	58.12	40.9922	59.4427	5.87856	18.7699	58.9634	30.6191	60.6587	72.279	67.6996	59.9018	72.9923
K09990		58.1089	0.0216075	0.0135107	1.13252	1.92114	43.0898	58.1089	2.30438	2.50813	0.0900249	0.384344	0.653851	0.029322	0.505086	1.36384	7.62197	2.06967	2.46852
K02028		57.9546	2.03263	1.19833	34.071	25.8662	44.4057	57.9546	19.2953	33.0037	2.88494	8.00584	27.5067	7.95975	23.2666	26.9865	49.7196	17.5086	23.7362
K14647		151.493	1.05523	0.77625	21.2212	151.093	45.5437	57.9015	151.493	51.6371	3.02383	11.5932	36.9134	12.3403	43.2874	107.675	77.9966	111.48	84.2407
K10907		149.024	134.734	122.662	76.4511	50.216	46.2675	57.8874	44.4648	64.6431	5.78376	19.7204	76.862	52.6153	76.6269	69.9774	86.3777	149.024	131.025
K06875		57.8874	26.6695	19.7569	3.08152	21.7499	47.0124	57.8874	14.6532	4.46842	2.05294	5.20399	9.48114	5.72541	8.35857	17.4273	13.0947	10.7963	10.5245
K03119		208.791	0.261656	0.1527	56.1036	208.791	43.3189	57.8409	157.412	159.285	2.43188	6.98131	44.202	19.9315	99.5149	175.936	175.25	136.625	148.707
K07798		210.723	1.34146	0.40386	134.347	33.7974	46.4019	57.713	210.723	186.471	3.26425	12.1516	47.1953	17.4624	53.3268	73.3169	103.828	21.8911	21.065
K13926		87.7789	0.128979	0.0806475	9.32818	5.0074	57.0973	57.5941	45.2712	87.7789	1.24009	4.50648	9.0301	2.06282	9.70283	1.92495	13.4031	1.0854	2.03241
K03458		57.5565	6.18829	5.59963	9.28936	4.97962	46.3119	57.5565	11.763	5.59665	3.27323	8.27795	7.08266	6.45188	9.0164	7.11769	21.0088	5.27686	3.81532
K15582		57.527	0.0795271	0.0745898	19.373	29.7174	44.1903	57.527	24.7916	27.3091	2.51053	8.84118	18.4936	8.04007	23.1598	32.8873	26.8019	20.5291	26.2773
K03118		533.907	50.8116	66.2879	398.544	378.743	44.221	57.5141	335.1	343.056	7.43881	20.3714	533.907	150.183	356.998	429.987	433.324	353.925	338.227
K14654		89.4344	89.4344	76.0844	14.1715	81.3182	43.7537	57.3052	71.9133	32.8074	0.785971	3.24846	34.4623	22.3753	28.392	55.8752	48.2533	63.3737	55.7054
K03394		88.7012	55.2412	88.7012	21.8498	44.1433	40.0212	57.2764	40.72	40.3825	3.45552	10.3786	26.8574	13.7393	23.3721	36.6673	34.4417	41.735	44.7411
K07048		153.416	0.153981	0.15405	48.644	149.925	47.178	57.0202	86.9085	153.416	14.2719	48.2054	27.0658	12.5792	76.227	98.6655	92.6021	96.4292	129.084
K13778		57.0123	0.0396975	0.0744659	24.7789	28.1031	47.2643	57.0123	32.2407	35.3277	1.66667	4.94284	11.9604	3.17836	20.4149	34.7335	43.2206	15.8941	21.6985
K01667		58.8659	17.3528	14.4496	21.4305	4.8705	44.2471	56.829	13.3545	4.22073	7.14808	21.493	40.0087	22.7967	37.987	23.7058	22.0475	58.8659	55.2204
K07045		224.07	4.32196	3.22268	79.5656	221.388	42.9845	56.7858	121.346	215.517	36.3175	107.915	46.4328	21.6723	115.795	160.82	143.708	179.604	224.07
K07795		57.4675	0.178676	0.0977568	19.5813	36.3434	42.7388	56.7621	42.8744	57.4675	9.59885	26.4188	15.2801	4.81905	24.5087	34.9514	36.7943	24.0243	42.6948
K02669		573.042	552.926	560.299	336.55	138.876	41.7059	56.4517	185.117	156.004	38.4979	115.311	426.96	169.905	279.928	263.462	285.074	573.042	468.385
K00603		156.561	14.8244	13.1049	5.93705	17.5796	39.3269	56.2307	21.4921	17.3066	32.9707	88.6539	34.216	27.2274	55.099	31.4308	38.5005	156.561	150.593
K03079		56.1478	0	0.0536226	0.817246	2.73342	46.0968	56.1478	1.87607	5.8068	0.888668	2.0339	0.601755	0.116376	1.00232	2.1154	2.12574	1.88929	2.30856
K03644		180.508	18.3447	16.7135	132.826	147.221	43.6604	56.0159	123.636	147.92	15.0392	47.0541	180.508	52.8442	136.696	150.9	153.611	120.314	131.176
K03388	methanogenesis: Hdr	262.497	48.2567	30.0146	9.71071	5.12828	44.8294	55.853	37.5181	9.97417	8.4055	25.354	34.3146	27.3433	35.3827	20.6471	19.9385	262.497	220.438
K05878		68.8295	0.503871	0.315059	58.1352	68.8295	38.1113	55.7429	62.0036	45.9547	6.57478	15.3645	30.2106	12.5032	32.3434	60.474	42.9593	43.0921	46.5049
K04654	ko:K04654 hypD; hydrogenase expression/formation protein HypD	945.02	377.661	334.346	729.477	175.77	40.5441	55.7302	316.742	301.961	33.628	97.6365	945.02	276.162	497.234	358.571	440.149	524.407	425.487
K03413		232.717	132.752	140.046	132.799	59.6738	44.352	55.7221	139.641	135.684	36.0034	112.25	232.717	67.4314	130.846	115.402	138.1	153.355	129.599
K00782		149.946	22.0409	27.2606	55.7807	80.4512	43.1805	55.7018	63.5836	149.946	8.61642	28.7219	47.4812	12.1613	72.4493	82.4139	101.756	61.8662	101.141
K07250		101.726	0.441068	0.125359	35.9186	72.6466	40.1965	55.6102	49.3413	97.3535	5.61577	15.691	32.3385	9.90315	51.5509	76.9736	56.8823	72.0897	101.726
K15552		780.103	1.20586	1.09672	124.839	780.103	43.0153	55.5662	689.77	420.977	1.12426	4.87482	200.765	64.7114	240.733	496.995	468.212	408.144	432.502
K06187		224.306	153.964	224.306	121.419	111.941	44.7536	55.5597	117.067	107.188	5.62784	16.3356	149.879	49.1382	109.041	131.88	134.084	156.676	156.065
K06960		575.786	575.786	536.829	31.617	31.9015	42.9099	55.4841	56.3121	17.2145	23.303	66.9281	72.1153	61.2722	65.7011	64.7407	56.2317	188.384	154.086
K06160		55.3532	0	0	18.5978	2.83657	42.7936	55.3532	0.924762	2.18081	0.171606	0.751918	1.26064	0.305944	1.17112	4.53895	9.1349	1.6736	1.69304
K02397		169.925	18.8978	18.6108	137.319	55.2478	42.907	55.2954	103.354	134.053	9.03439	28.8875	169.925	47.7102	123.065	102.785	115.982	99.5756	98.0604
K06947		55.2044	0	0	0.161747	0.45557	44.0657	55.2044	5.01263	1.6418	0	0	0.0446615	0.0921309	0.440834	0.812717	0.517807	9.72196	7.85649
K00606		170.198	28.3737	34.5836	110.699	114.836	41.1812	55.166	119.526	95.1707	29.4085	84.8734	154.026	51.7094	123.249	127.548	128.782	170.198	150.84
K06158		347.123	93.494	80.4002	273.165	176.251	41.1701	55.1598	166.409	226.977	10.3219	28.7642	347.123	112.679	214.132	234.622	249.587	119.002	134.246
K08744		62.8537	20.5204	24.0114	21.5703	57.707	45.2344	55.1482	37.7197	31.5726	3.09272	7.06791	17.0278	8.04975	23.3313	49.4194	50.2212	62.8537	52.5787
K19295		55.0302	0.034435	0.0215314	6.07086	8.89608	41.554	55.0302	5.79109	9.49313	1.0098	2.29692	1.31385	0.467292	2.81727	6.67037	21.0436	6.44826	9.56364
K20023		55.0234	0	0.0244964	7.93354	24.317	43.1698	55.0234	15.2661	21.9797	3.69141	10.9755	5.61827	2.3658	13.6349	16.8832	13.9689	14.4661	19.2147
K09125		108.268	25.363	31.3718	86.2555	107.927	41.8271	55.011	84.1357	78.735	6.69905	22.0071	79.5895	26.7747	65.1137	105.516	108.268	101.666	98.5692
K10552		54.9864	0.116575	0.145784	9.85944	1.17337	44.0199	54.9864	7.65071	4.51056	2.05486	7.77593	2.9908	1.10737	1.66528	2.66413	5.33468	1.45159	0.68886
K03734		240.866	26.1078	27.7319	201.487	101.376	41.9859	54.9362	104.151	117.942	9.59334	26.1611	240.866	65.6875	137.657	143.569	162.245	187.489	162.125
K00451		237.384	0.340318	0.307368	99.0954	105.11	41.7687	54.8384	210.009	237.384	9.42837	32.2849	48.6551	16.2664	70.4665	98.7605	100.435	61.2104	76.4921
K02837		441.623	4.74757	1.8345	306.978	127.787	43.7985	54.8289	184.89	182.92	20.4896	61.9124	441.623	111.696	219.806	205.792	271.724	54.6971	48.2541
K13892		54.7924	0.258355	0.222123	48.0099	28.3882	42.7031	54.7924	22.7841	20.3051	2.34946	4.5955	48.0973	11.6135	12.33	26.4287	54.2494	15.8687	18.7016
K05592	ATP-dependent RNA helicase DeaD	836.135	225.846	235.279	678.249	392.297	43.4753	54.758	397.416	508.129	191.63	584.24	836.135	248.121	463.947	493.335	506.127	363.522	362.894
K00290		148.166	1.09916	0.576429	121.388	20.164	39.833	54.6662	146.019	148.166	4.54542	13.8752	94.1852	23.1918	55.7151	44.8369	47.9333	55.7999	49.1673
K10218		54.6159	0	0	8.39151	8.90061	40.9815	54.6159	5.48646	9.91944	0.214339	0.396534	5.16207	1.5731	5.03735	6.59878	11.6468	4.95392	7.90389
K02438		54.3893	0	0.0211256	0.0804922	0.0283389	40.9826	54.3893	0.369556	0.925972	0.315818	1.00161	0.00740851	0	0	0.134814	0.23621	0.070117	0.0554572
K07277		550.876	125.633	114.77	466.124	390.794	41.3481	54.3331	406.261	480.013	54.9693	164.524	550.876	180.708	416.749	450.369	455.767	542.012	514.793
K01462		329.355	60.9168	69.4006	283.511	246.112	41.0396	54.3234	283.123	272.423	28.4762	94.6884	259.758	81.4729	197.328	282.817	276.941	329.355	296.99
K17899		54.3234	4.03724	2.85013	0.310271	0.327712	39.8145	54.3234	0.534195	0	1.8052	4.05394	4.1551	6.00884	6.08855	1.559	2.17282	2.15183	2.78969
K13490		54.2716	0	0.0241013	0.918303	2.45714	42.9915	54.2716	7.58901	5.96558	2.07535	6.17058	1.47066	0.0523066	1.00112	3.52352	38.144	2.87977	2.88506
K04063		71.5335	0.116765	0.0486737	8.34549	10.1205	45.9222	54.254	67.0527	71.5335	0.798336	1.38464	7.98845	2.48243	10.4123	7.20062	7.12449	3.16888	6.09484
K00373		54.1899	0.0514302	0.0535969	15.5611	2.09941	40.4997	54.1899	9.9853	2.98493	0.280209	0.762346	11.2324	2.60557	2.13725	4.14171	6.63566	0.853878	0.894842
K02069		125.257	75.7721	91.7645	76.609	44.8964	39.6784	54.1032	24.8864	47.6026	2.01468	4.64655	125.257	40.0916	71.196	69.2173	78.8907	37.2576	44.516
K02435		261.919	184.965	261.919	151.633	134.077	42.1088	54.0778	81.5206	64.2783	34.0358	98.6802	198.757	61.6337	124.376	163.738	176.107	153.401	145.959
K07484		554.752	554.752	382.077	425.859	61.7867	41.4427	54.0095	137.29	128.225	16.8412	49.0598	223.33	128.097	182.108	162.063	187.802	191.659	166.115
K00200	methanogenesis: Fmd/Fwd	121.324	121.324	95.9813	36.4189	16.2412	40.8103	53.9881	16.3026	13.801	9.67586	26.7377	42.6039	33.571	34.2441	18.2437	25.5039	32.8227	30.9381
K21399		92.9276	11.4131	8.64405	0.38297	0.719106	41.7628	53.9431	2.63744	0	31.1513	92.9276	15.1569	11.7795	20.9449	4.19843	5.10841	9.03303	10.8709
K04075		178.498	32.1439	35.8385	125.573	106.515	42.2398	53.8921	109.918	128.088	14.3888	43.8553	166.6	54.7101	118.599	124.91	132.687	178.498	165.607
K01448		484.553	69.7285	82.2844	363.511	223.717	42.3129	53.7484	211.429	281.857	16.4257	53.8386	484.553	145.414	313.808	341.925	370.049	273.734	244.637
K00400		355.417	339.553	355.417	4.84552	3.83842	37.307	53.6943	15.0166	2.95106	0.58665	1.80887	81.8823	79.0052	56.5228	19.4775	27.728	81.8701	63.2969
K11178		121.332	0.18768	0.058676	20.1955	42.2941	45.6491	53.5116	88.5302	121.332	16.3406	50.6317	13.2516	4.20233	25.3477	31.93	41.392	29.6917	42.2047
K02388		57.3034	22.8775	32.7231	45.5478	20.4505	38.1761	53.4972	32.8218	47.7916	2.74521	6.92553	49.3176	16.1057	41.182	41.0267	44.4919	57.3034	53.1015
K00948		334.91	87.4796	85.1544	241.597	261.438	41.2492	53.4082	254.979	242.521	38.0032	116.867	334.91	109.392	249.961	278.526	288.001	293.499	280.569
K02198		122.823	0.309692	0.233986	65.2045	109.999	39.6571	53.3705	116.126	122.823	2.55577	7.40225	45.1847	14.8667	55.0145	87.1485	83.027	71.7986	82.0648
K07641		53.3307	0.062779	0.0130848	5.73337	4.66899	40.1567	53.3307	7.72524	3.84602	0	0	1.59687	0.880326	2.5817	4.41799	8.69844	3.08681	2.76167
K09747		121.298	27.3352	23.7703	93.7864	75.2377	36.1834	53.2959	84.9324	96.9789	37.0493	116.825	121.298	37.9277	84.1763	97.0807	98.0003	100.734	101.56
K02664		53.2861	21.6373	31.7535	19.0424	7.99094	39.7087	53.2861	26.162	27.1386	4.63812	13.2839	11.2595	8.1623	11.3235	11.5977	18.3577	38.3571	29.6983
K02416		252.547	45.8096	55.2043	185.763	91.5732	38.7436	53.224	157.681	252.547	13.162	37.3231	213.559	63.6864	171.731	165.106	183.307	165.757	181.821
K03775		187.743	86.3081	113.925	128.432	51.1535	38.537	53.2227	47.5043	51.5678	36.9843	108.315	187.743	54.5075	105.369	89.774	105.067	18.2244	18.5573
K18850		192.737	2.133	0.789872	99.6606	39.8817	45.9727	53.2135	78.3178	72.1142	4.75206	12.7083	192.737	47.2962	95.2287	73.5586	90.2259	8.48972	6.7712
K02408		132.089	40.7583	67.0593	123.126	53.6175	42.7532	53.1563	96.822	128.347	16.0934	51.5056	110.528	33.8228	90.153	95.8906	132.089	78.0103	89.7402
K21739		53.0771	0	0.0164448	0.0626575	0.0294132	41.0439	53.0771	0.359592	0.424002	1.0227	2.57296	0.011534	0	0	0.0954033	0.11701	0.0251913	0.112241
K06077		53.0078	0	0.0146212	1.50415	2.51054	43.7406	53.0078	5.17939	3.39285	0	0	1.04601	0.190392	1.30577	2.03577	12.4395	1.38866	1.47388
K08068		65.7072	0.132032	0.247671	42.3079	29.9015	39.566	52.9823	20.5798	11.4944	1.75608	5.2842	41.0827	10.6607	12.1738	29.4554	65.7072	16.6936	13.8486
K00320	methanogenesis: Mer	140.099	91.1995	66.3744	35.7766	140.099	40.7068	52.9735	69.1472	103.4	23.091	72.6664	51.2415	38.2149	83.1646	93.4844	95.4445	89.0565	104.417
K00176		52.9347	0.291438	0.0728918	2.49958	0.880028	40.1035	52.9347	1.91268	0.56382	1.71861	3.11037	4.83129	1.81925	4.39028	5.07453	4.33443	8.70956	6.31455
K00926		111.706	11.32	8.38472	24.5042	66.6014	38.4388	52.8434	53.0898	95.1745	17.9708	52.1432	32.1357	20.1793	67.4702	66.4524	59.4538	92.8834	111.706
K21621		52.8257	0	0	0	0.0841052	42.8488	52.8257	0	0	0.0856955	0.297262	0.219872	0	0.151918	0.0363733	0.860357	0.0160073	0.0164588
K21948		52.7681	0	0	2.88937	0.93388	41.1446	52.7681	3.42516	3.46172	0.0828349	0	0.418525	0.0269801	0.33565	1.47127	3.29811	0.495136	0.391615
K03390	methanogenesis: Hdr	52.7289	42.8141	36.2897	6.55663	6.31157	40.6342	52.7289	6.00151	8.7614	2.57906	7.7457	17.2334	15.9787	17.1912	11.5249	9.96364	24.1585	26.8983
K05814		52.6994	1.15975	1.67008	36.9239	20.3399	39.9538	52.6994	25.0828	38.7543	2.01613	3.12562	35.8806	8.48905	19.6249	29.5255	45.232	22.7222	31.9813
K03648		126.409	3.38408	6.52249	90.1814	31.8673	42.2875	52.6831	48.0822	47.5831	2.86795	8.53271	126.409	33.803	65.3088	68.3014	76.2333	13.6675	10.3593
K19221		143.419	40.5829	40.6037	75.1539	69.356	41.4564	52.6139	55.2503	52.1174	9.22566	24.3457	124.309	39.9185	83.2012	86.2485	88.1515	143.419	127.33
K05875		52.1501	0	0	0.500893	0.764182	39.5352	52.1501	0.862388	1.55918	0.276264	0.810278	0.193629	0.0380412	0.0637076	0.930454	6.82837	0.308787	0.407222
K03852		241.7	0.431889	0.306058	87.8031	241.7	41.0906	52.0942	194.16	198.58	5.41669	15.6206	71.1795	22.4276	97.9276	172.272	168.653	137.481	172.267
K03098		58.1709	0.104586	0.0490465	17.8778	9.16722	40.4062	52.0925	48.4761	58.1709	1.61728	5.58097	15.6177	3.54815	9.47339	12.349	29.5637	3.60638	5.56213
K01079		142.893	52.829	65.3895	91.9863	55.4543	41.6587	51.9765	76.0102	72.8367	10.3204	28.616	142.893	43.0287	82.1639	76.5389	79.9587	36.4074	37.2238
K03594		323.995	24.7683	20.435	288.633	115.226	39.7705	51.8097	261.616	270.97	61.3738	178.057	323.995	80.0014	187.03	181.704	236.888	66.5492	69.6729
K13794		51.7255	0	0.00794831	0	0.319868	39.6644	51.7255	0.834253	0.737764	0.382952	1.13054	0.183968	0	0	0	6.3503	0.267868	0.137711
K02768;K08483;K11183		82.3706	0.24829	0.0970313	82.3706	8.64281	38.7038	51.5651	5.3468	14.7106	5.76915	16.0097	7.26835	3.74841	5.19932	13.8479	39.7084	4.5781	5.59363
K03216		221.305	5.37301	7.47141	152.367	140.786	35.3471	51.3759	148.024	195.095	19.8287	64.9038	221.305	69.1044	157.725	170.441	172.635	79.003	83.7188
K02405		65.0712	17.6777	22.5871	61.472	35.0145	36.6134	51.2511	41.9566	65.0712	3.94765	10.3812	57.1447	17.7782	52.7351	53.7521	61.3222	49.3852	52.941
K06910		51.1348	0.0435457	0.0925758	14.4827	17.9412	38.9021	51.1348	13.5034	9.01413	1.53795	4.49251	13.1656	2.83645	9.09326	16.4723	18.8313	10.9364	11.3048
K00141		51.1035	0	0	2.91791	4.86093	40.3032	51.1035	39.7	11.8473	2.08709	3.45381	1.06116	0.121613	3.21985	1.69045	25.1188	0.686715	1.3239
K09983		51.0212	0	0	1.98034	5.70849	36.3727	51.0212	5.11433	6.03042	0.407927	1.38614	1.23033	0.493501	3.57574	7.23671	11.3918	5.00108	5.90959
K03455		162.181	2.83951	5.80368	95.5105	57.6434	37.6503	50.7268	135.861	162.181	1.99103	6.05803	89.1209	26.4608	73.0253	82.6471	90.8055	49.4363	60.2545
K02283		145.236	4.47599	6.32758	97.9205	28.3373	41.0057	50.6918	31.9299	30.4959	5.97505	14.5387	97.0904	38.3985	47.8662	67.4317	145.236	57.45	53.7036
K00195	Cdh/ACDS	118.091	118.091	83.647	2.28988	2.38196	37.5741	50.5957	6.63056	1.05652	9.03823	24.6735	32.2177	28.5171	27.9142	10.5549	13.9117	48.1454	38.8323
K00989		178.335	26.821	30.062	108.86	100.483	39.7636	50.5448	115.274	178.335	8.18498	23.4891	73.9825	31.421	90.1072	98.1678	99.299	121.158	132.15
K10713		50.4726	0.0582875	0	16.8027	8.21359	41.0434	50.4726	9.08522	5.6382	9.63918	31.6221	2.60736	0.949173	4.84444	6.21629	17.2266	3.23817	4.24797
K01686		92.8382	1.28534	0.982297	61.5282	92.8382	37.1679	50.4391	49.0124	90.7166	4.95854	14.3953	26.3058	10.6593	55.8563	91.646	58.7288	62.6981	85.3533
K03669		196.287	0.34215	0.0822843	22.5106	14.6585	37.2779	50.3985	146.821	196.287	2.0919	4.44747	22.1962	4.64307	22.319	15.4094	30.4115	5.59658	6.16914
K21577		50.2132	0.131596	0.115198	1.19137	4.062	38.3389	50.2132	6.26149	3.56423	9.47258	29.4937	5.33263	4.2502	9.05749	4.41087	4.31582	27.5795	26.6206
K02774		50.0852	0.157223	0.122885	0.187286	0.0659377	38.2412	50.0852	2.90205	1.14062	1.17153	1.74788	0.103427	0.053339	0.0510439	0.684393	0.599566	2.25893	1.97424
K12262		114.995	0.435497	0.221249	46.2352	14.6114	36.5765	50.0127	114.995	106.631	3.27995	8.47263	44.0471	9.78812	21.2436	27.1918	68.7138	7.29993	6.19228
K03736		49.9133	0.0916798	0.0191085	2.11139	1.33292	38.6848	49.9133	5.51546	2.36487	1.76295	8.42558	3.49799	0.870885	0.674667	2.92661	9.61453	2.10757	3.2505
K01000		279.247	265.545	279.247	200.481	162.502	38.9329	49.8965	162.614	170.525	12.0236	34.3561	272.229	95.3134	199.154	211.476	219.346	266.267	250.691
K10202		49.8449	0	0.0334541	0.63733	1.19672	38.7766	49.8449	1.02414	0.517536	0.291501	0.793067	0.258104	0.145209	0.741127	1.39739	1.12217	0.922453	0.87821
K15513		165.023	0.345345	0.151156	43.6884	76.8781	37.683	49.8405	59.2115	165.023	3.89593	11.3642	25.9894	8.06066	58.5713	74.4881	65.3215	71.5494	114.653
K14205		49.7574	0.154607	0.0138104	7.31418	2.853	36.6255	49.7574	3.08026	4.27294	1.16797	3.73225	2.93495	1.16892	1.4915	4.27841	28.9321	2.24251	2.13173
K09726		195.955	1.45174	2.19953	54.9394	195.955	38.567	49.5292	189.637	78.8557	0.232634	1.98637	66.2627	17.8062	47.4222	142.431	112.427	130.069	95.134
K07262		49.4591	0.0575853	0.0720136	2.94963	7.72822	39.5429	49.4591	11.1016	9.46945	2.72219	9.21869	2.34866	0.742375	1.12174	5.38939	43.2063	8.82526	9.72634
K01758		136.27	0.169729	0.169805	49.818	93.9613	39.7777	49.2299	63.4933	136.27	1.01178	3.62288	23.7599	11.0557	58.8072	88.069	77.0886	70.6549	104.207
K03769		75.075	6.42874	5.09839	67.2094	44.2959	37.4613	49.2258	44.814	64.7443	26.1321	75.075	64.7445	26.1719	46.9702	53.5908	65.0175	40.1961	47.7517
K00278		428.672	119.701	122.543	313.31	120.626	36.729	49.181	211.486	220.017	28.6611	79.9125	428.672	144.691	300.267	237.339	260.172	327.564	275.437
K21470		575.408	1.59714	1.10962	575.408	69.9593	35.2937	49.14	256.708	291.819	5.06179	14.7306	210.286	61.6493	91.5677	135.571	179.9	33.9958	32.3329
K22024		101.693	2.58979	1.85984	25.7795	63.1893	37.2827	49.1007	57.0058	101.693	6.10586	14.5952	16.8004	7.02884	40.2252	55.7531	38.5755	77.2186	98.3867
K19814		106.092	29.1026	45.6535	2.96899	3.93523	34.2813	49.0276	21.6496	2.83639	0.869277	3.25985	106.092	52.8232	86.821	64.2994	72.9632	100.339	76.6004
K02297		49.0049	0.100882	0.0490618	4.59324	3.08386	38.5912	49.0049	32.0925	34.1545	1.71718	3.78827	5.91376	1.26252	4.46888	2.68364	16.3716	1.26692	1.49032
K10219		48.996	0	0	11.281	11.1954	38.7761	48.996	8.86394	10.4517	1.26293	4.52217	6.02076	2.71688	6.27297	10.5134	12.6036	5.63131	8.13746
K06928		229.942	44.5042	43.3624	4.83409	15.8091	31.0235	48.8854	32.1817	14.3934	2.58673	8.8225	12.6953	11.2587	29.9221	19.1372	13.8421	229.942	178.652
K07163		122.301	122.301	121.081	2.93047	1.76868	39.6704	48.8644	0	0	4.28005	9.37686	20.229	13.9497	11.9803	6.31051	6.03093	7.91069	6.40319
K11720		359.599	61.4853	60.389	255.59	188.653	36.5393	48.8498	187.559	226.161	18.5747	60.8757	359.599	110.186	247.3	230.479	234.338	226.787	231.723
K02687		268.042	2.42245	0.936054	232.149	119.905	35.6986	48.6714	130.402	202.994	27.0683	79.4007	268.042	63.4566	153.83	168.897	176.923	64.1873	80.3389
K02460		93.2781	8.89638	6.59504	53.341	29.7887	39.4882	48.5828	46.284	61.0085	4.06934	12.8877	93.2781	22.4528	51.8119	49.196	55.9397	43.0619	41.8314
K13573		48.5412	0	0.0225722	2.49412	18.4705	34.7337	48.5412	9.18056	10.1266	0.323947	0.321061	1.99479	1.37167	4.7349	8.40708	12.2522	7.05387	8.99489
K01058		92.6387	0.262614	0.307888	38.6343	7.32416	41.0249	48.5314	92.6387	87.3224	0.462909	0.87586	17.6644	6.63748	12.8743	12.5748	15.1473	1.82369	3.42695
K00568		147.81	1.60199	1.06061	98.3787	81.7928	36.0144	48.4293	147.81	128.891	8.2087	24.4725	144.29	36.5222	84.7336	97.8747	100.262	45.8532	41.1509
K02459		78.1506	1.72438	0.837204	48.4768	24.8096	34.077	48.416	39.9422	49.844	4.27164	14.6145	78.1506	18.6101	43.9439	39.5182	49.1258	20.9668	26.6129
K08994		48.3375	0	0	2.30817	0.812638	37.2652	48.3375	1.67022	2.30894	0.0967505	0.249756	0.646569	0.190541	0.446739	1.52802	7.10814	0.551416	0.981821
K02653		460.297	450.498	460.297	161.476	106.01	37.0704	48.1073	132.323	122.181	21.1798	61.7855	257.799	108.192	183.387	176.578	182.702	389.381	332.639
K09882		244.862	0.438941	0.167726	87.4937	137.206	34.2114	48.0692	244.862	142.946	10.0818	34.0501	64.4234	20.153	55.5458	135.448	123.031	173.034	123.564
K11175		111.46	14.5138	17.4013	88.2929	95.1239	39.1314	48.0074	79.5033	80.2247	5.09454	15.5718	111.46	31.5964	78.0854	98.9801	98.2503	84.7214	80.5005
K06132		47.9735	2.66236	5.76706	11.9306	3.32312	39.0992	47.9735	4.55022	1.99281	0.756762	2.67792	1.0008	0.645161	2.24322	2.06952	5.89229	0.941122	1.99775
K02500		167.349	77.9387	64.9473	130.316	135.654	34.8656	47.775	110.263	105.114	11.9057	37.2014	167.349	50.1337	121.062	137.292	142.948	154.196	148.361
K04072		134.92	45.5364	36.8721	7.52525	3.16799	38.0052	47.7187	10.4203	4.34931	15.7612	48.0869	55.1339	41.9791	61.9526	35.2549	37.5296	134.92	100.93
K09792		197.514	30.0312	27.3223	163.082	47.2872	37.2387	47.6537	68.3045	75.006	13.4746	35.8947	197.514	54.7689	117.247	93.0301	110.888	121.332	105.756
K02564		78.1296	3.65946	3.2134	41.4692	46.0156	33.7818	47.6051	37.0693	70.7965	1.38699	4.10368	34.477	9.56493	33.7001	46.3	44.8693	65.6845	78.1296
K03719		130.226	1.80453	0.82338	72.679	46.6355	35.7843	47.5541	72.2182	70.7651	5.1425	16.266	130.226	29.5511	60.8027	60.8775	102.805	17.7285	19.2371
K15576		47.5467	0.0670347	0.0419153	7.94532	5.56651	36.0102	47.5467	40.1448	40.6081	3.18769	10.806	7.41945	1.60331	7.5084	4.86946	9.52242	0.850769	1.9971
K09825		97.8928	63.0666	74.3421	46.8944	46.9105	35.0457	47.4708	29.2854	39.327	33.3851	97.8928	86.693	40.9077	79.9047	71.8698	64.6636	70.9036	74.4657
K07663		47.377	0.0191183	0	3.27945	1.79604	33.6556	47.377	2.35259	0.924664	0.373761	1.36027	0.477914	0.285385	1.04277	1.53961	4.04635	1.19031	1.07324
K01608		47.3388	0	0.00420451	0.0640797	0.39481	36.2707	47.3388	1.93071	0.32522	0.338342	0.956858	0.150397	0	0.0436617	0.336612	7.6928	0.450854	0.198672
K18295		47.1546	0	0	0	0.196842	35.0049	47.1546	0	0.0945851	0.112817	0.260895	0.0385946	0	0	0.0212823	1.80851	0	0
K06879		114.087	1.07406	0.61912	48.8584	25.366	36.4892	47.1409	53.831	43.3436	4.69009	16.866	114.087	23.3661	55.6402	47.6307	51.9029	5.6101	5.50386
K03410		107.338	88.7684	107.338	11.2414	4.21402	35.1248	47.0791	37.5947	32.5077	4.19942	10.8686	37.1584	23.1249	29.3595	21.7956	22.3304	20.5819	17.2508
K03767		53.8059	0.247219	0.115936	13.3993	25.8858	37.2081	46.9918	39.8859	53.8059	1.92136	6.22968	7.58938	2.73978	16.1594	20.8504	22.6264	15.8852	22.1563
K01031		46.9513	0	0.0108596	5.08938	9.64378	35.6616	46.9513	9.68849	6.71994	2.30439	7.10533	2.12506	0.966303	4.60108	7.63576	11.3918	8.10151	10.0233
K01783		302.9	42.9893	56.3126	238.295	202.523	36.2276	46.8809	204.42	211.946	65.403	182.929	302.9	90.9136	219.544	238.504	247.752	231.76	226.396
K00067		298.769	118.376	119.566	215.451	262.08	31.6155	46.7629	273.982	278.189	32.0633	100.99	212.573	75.6366	170.016	255.789	278.78	294.555	298.769
K01087		46.7629	0	0.0464063	10.3437	12.2636	35.3056	46.7629	12.7858	19.7424	1.59365	4.62048	4.14992	1.41	5.68648	9.77279	18.7504	8.21073	10.7447
K00772		368.889	118.997	103.717	103.546	229.802	34.2315	46.6826	208.168	227.038	26.0281	75.9079	126.415	59.96	152.317	218.415	185.273	368.889	361.317
K15553		77.9398	0	0.0709311	2.07199	5.96278	33.6385	46.586	14.8898	17.5569	4.53241	13.1157	3.68147	0.307881	1.62048	2.13981	77.9398	7.13517	3.72406
K07518		46.5359	0.0107745	0.0269483	0.295199	0.506097	35.0099	46.5359	1.67941	0.729559	0.319414	1.05409	1.96334	0.263184	0.293836	0.340037	5.52639	0.402493	0.244062
K03584		230.543	113.124	230.543	132.965	129.069	35.5245	46.4527	149.553	156.702	7.0558	19.3733	183.698	58.6898	136.525	153.51	160.009	205.225	196.453
K00248		85.8034	0.674764	0.624083	10.2148	15.4937	35.8167	46.415	76.6899	85.8034	0.292846	1.0002	9.35854	3.07132	15.8277	12.5445	10.6144	13.4111	17.1675
K07115		59.3691	1.20768	0.488618	25.4548	15.1351	35.4363	46.3116	38.2308	36.6952	0.692137	1.13726	59.3691	15.5595	28.1932	20.5953	25.3843	1.98693	2.35081
K06980		275.411	2.79203	1.49428	173.623	174.849	34.2763	46.3082	184.791	189.282	15.4622	46.2963	275.411	69.9334	167.864	193.43	184.885	83.9243	100.156
K13522		46.2593	0.0205662	0.0128596	5.24271	1.62155	37.227	46.2593	0.927945	0.696283	0.672308	2.01202	1.43409	1.06054	1.32205	3.20051	8.35265	1.50699	1.26592
K12510		46.1155	1.71667	3.22019	33.9026	8.9426	32.8426	46.1155	10.9328	6.5548	1.52023	4.2187	31.9172	10.8509	11.7627	20.2058	42.2077	17.6763	14.3263
K07000		86.7806	1.17356	0.533672	65.7673	27.0251	36.1284	46.0037	57.5458	52.6316	3.78678	11.8606	86.7806	23.3091	48.3185	45.2799	45.1093	8.48175	10.1131
K03550		169.487	25.6284	34.2268	122.017	85.6063	34.3843	45.9765	87.0392	98.8434	5.96877	16.8568	169.487	53.7053	118.52	113.848	131.084	106.086	108.367
K18991		45.6457	0	0	0.0591838	0.125021	35.1853	45.6457	1.22276	1.92238	0.366233	2.43031	0.130735	0	0	0.162205	7.95765	0.571073	0.269123
K01661		79.0831	0.251557	0.157293	31.2842	43.424	36.7791	45.5139	33.4316	79.0831	1.62049	3.35593	22.7704	5.83742	25.1218	40.5708	44.8955	43.998	60.3514
K00912		199.334	24.6008	21.8822	175.255	137.337	31.3187	45.4462	142.637	159.061	9.60937	26.8145	199.334	58.585	131.705	158.578	161.424	131.408	135.186
K09765		219.541	60.2559	73.6353	128.941	31.4075	33.8315	45.4344	34.0728	19.1608	15.9529	48.8733	111.643	43.9627	91.9424	74.683	76.6355	219.541	163.745
K02278		45.3811	0.224604	0.084264	15.5179	4.18234	33.2007	45.3811	4.97494	4.12797	1.21652	4.39467	11.3178	3.29178	3.90851	4.93741	18.2868	9.65962	11.392
K02991		45.3574	43.4249	35.9373	8.04661	44.3277	33.1821	45.3574	38.1854	15.3745	3.95687	10.6019	20.9114	12.9797	21.8938	30.3311	25.327	29.6598	24.2628
K05520		161.802	161.802	113.4	16.2204	25.4109	33.9562	45.197	71.5974	64.09	5.39647	15.2396	24.0171	24.8651	28.7501	27.2998	31.8447	41.0103	40.7943
K18818		167.682	7.93331	4.4706	0.350009	0.739367	36.4574	45.1634	5.62437	2.84221	54.1626	167.682	24.4833	18.7403	41.1464	19.3986	13.2593	75.9421	75.9134
K21012		45.1262	0.10451	0.0816845	1.8674	1.41718	35.8124	45.1262	1.21459	0.673954	0.348899	1.0844	0.160417	0.260008	1.05183	0.777175	6.04461	0.74244	0.737646
K00975		88.4975	25.8247	28.8802	53.1039	21.2078	36.5848	44.793	74.94	88.4975	6.33959	18.1228	78.2943	31.5836	55.9849	57.2032	60.2627	87.3132	79.2225
K09482		82.0275	68.4719	64.4887	17.8771	82.0275	34.635	44.788	60.7218	27.2192	3.15641	7.07265	40.9923	26.7576	45.8106	60.6681	49.8827	61.9723	50.0844
K04756		44.6791	0.023247	0	1.93844	0.584973	32.2391	44.6791	1.52568	0.449739	0.193711	0.206753	2.56917	0.536295	1.20758	0.607166	4.47692	0.60121	0.41211
K03684		338.446	14.5347	13.343	262.432	194.058	35.6986	44.6474	200.292	217.212	5.42588	16.219	338.446	84.658	201.125	227.724	238.942	98.7838	112.533
K03071		115.548	1.79234	0.857015	81.1321	58.6024	35.7978	44.5347	67.7524	61.8709	13.8876	36.5697	115.548	27.2317	60.5177	69.3008	90.531	17.5045	16.0599
K18144		44.5154	0	0	1.27383	1.13095	34.1134	44.5154	0.762838	2.92331	0.514079	1.44727	0.275268	0.0946403	0.633977	3.23822	4.21096	0.712545	2.31239
K13015		481.965	421.617	457.146	134.724	196.372	34.1679	44.5059	141.338	247.966	38.2284	106.271	93.137	81.6409	188.283	191.574	188.891	481.965	458.269
K08082		44.4319	0.496395	0.310385	34.3805	6.78083	36.2118	44.4319	4.65399	5.8306	5.49996	19.8667	4.57165	2.7426	5.1571	11.8845	32.2485	3.12452	2.2698
K03420		349.549	349.549	335.477	42.0997	76.5101	38.8988	44.4301	42.1092	37.4424	17.3677	52.3871	104.843	123.326	132.007	72.5264	66.2647	67.6237	68.3705
K01458		44.4117	0	0	0.884081	3.05034	39.4944	44.4117	6.39292	3.58954	0.666003	2.64027	0.732338	0.503573	1.78305	1.29227	6.58033	1.31514	1.46187
K12941		44.3286	0.0489376	0.0203998	10.94	31.4701	33.5828	44.3286	21.6123	34.5566	0.755448	2.68398	7.05024	2.14725	14.3205	25.0661	25.925	20.4452	25.0703
K02755;K02756;K02757		44.3002	0	0.0182497	0.0417207	0.0293772	33.7928	44.3002	0.622531	0.508181	0.568722	1.55747	0	0	0	0.0508196	0.155823	0.178919	0.0804847
K00228		265.831	2.2137	1.08532	191.001	115.966	34.4128	44.2742	131.869	117.043	56.2415	166.678	265.831	66.3963	140.538	156.863	165.288	44.7208	39.8626
K02802		44.2653	0	0	0.057394	0.12124	34.1213	44.2653	0	0	0.324274	0.428512	0	0	0	0	0.091869	0.0461502	0.0474517
K02965	ko:K02965 RP-S19; small subunit ribosomal protein S19	1274.95	1197.43	1274.95	168.874	237.313	37.285	44.1992	205.187	135.173	66.4649	186.425	275.382	124.361	212.114	292.909	264.907	293.6	289.912
K08195		44.1636	3.97302	3.95985	0.640517	1.65372	32.5156	44.1636	3.92099	3.75645	4.04014	10.8928	0.746741	0.121613	0.155174	0.780208	31.9539	1.60234	1.55926
K13935		44.1404	0	0	0.0782072	0.165207	33.7022	44.1404	1.07719	0	0	0	0.302324	0	0	0.142895	13.8329	0.31443	0.129319
K06048		56.7319	0.269652	0.231835	41.4363	38.3373	33.5636	44.1369	31.7993	56.7319	1.60419	4.04699	41.708	12.3728	33.0264	41.8532	50.4837	25.6025	38.4245
K16922		44.0154	0.125401	0.0336045	32.6073	13.2532	33.5104	44.0154	8.96478	12.1302	1.90615	5.73577	5.82167	2.82001	8.79394	17.3899	22.1687	9.50625	10.8153
K11741		50.18	0.0582875	0	10.1372	5.37795	33.994	43.9071	46.8606	50.18	1.23292	5.70235	6.59509	1.89835	7.87222	6.72375	13.6701	1.61908	1.95177
K07494		189.317	189.317	108.149	31.7776	12.1203	32.2208	43.8771	14.0035	33.4077	4.79644	13.7693	25.3832	21.225	27.6838	35.7703	22.1023	57.5685	58.8401
K02234		58.729	0.150617	0.282532	58.729	12.8861	38.0512	43.8278	10.7086	8.25593	4.18351	14.2885	57.9294	11.8547	9.19305	19.1228	41.5464	7.40575	8.35628
K02527		258.064	11.4387	9.80333	182.651	113.812	35.5051	43.8239	116.29	121.416	5.2537	16.0067	258.064	64.4699	140.042	147.985	158.777	106.135	104.724
K07138		181.339	21.9927	11.4337	3.30557	11.6727	34.1734	43.7371	13.2512	15.6247	26.0567	73.4872	12.1244	9.97633	20.0354	13.026	11.372	181.339	150.088
K03978		173.316	6.99307	13.816	121.71	61.5482	32.0088	43.7154	78.4198	100.425	6.7048	23.519	173.316	47.1565	100.303	110.252	121.051	36.9438	39.2975
K13671		43.7125	0.0360995	0	8.77243	1.6351	30.8528	43.7125	3.84991	1.74597	0.231391	1.6053	1.13988	0.195952	0.656323	2.74998	4.40527	1.00276	0.6044
K09975		43.6896	0	0	0.200475	1.1293	32.5664	43.6896	2.07094	1.22095	0.802311	2.05807	0.276776	0.11419	0.355151	0.86995	5.05409	0.967205	0.580114
K05559		224.319	1.89058	0.656742	126.617	40.7742	31.5163	43.6699	10.5425	10.6379	53.4153	157.264	224.319	55.822	115.201	69.1994	66.1829	6.26116	6.15783
K01008		267.942	19.579	17.9674	180.134	182.531	35.7511	43.5808	141.959	234.508	38.692	106.783	150.352	66.1886	185.311	204.483	217.514	230.229	267.942
K08289		508.341	171.981	149.261	290.404	103.684	32.6271	43.5387	35.0759	41.3588	21.876	63.1515	508.341	135.419	250.905	184.957	207.672	50.2787	40.6429
K12661		50.4046	0.0673812	0.028088	18.1935	46.4202	34.7702	43.4836	30.4024	50.4046	1.25251	4.59442	10.9041	3.8404	28.1471	42.6768	30.4494	32.0553	47.8684
K00018		231.166	0.715835	0.447596	89.7314	73.9913	30.4862	43.4173	167.591	231.166	2.17065	6.8562	45.279	13.3008	59.9242	74.1857	60.896	35.2851	50.5428
K00099		139.967	17.877	18.0242	80.5881	97.9078	33.0839	43.3307	105.383	120.968	11.9379	34.7513	61.6355	29.1423	81.2017	98.3507	95.0853	138.489	139.967
K07011		46.9316	6.25982	7.22608	26.0456	36.1709	33.2645	43.3161	29.2611	32.9498	2.11481	4.59979	20.0852	10.6487	25.9626	36.4485	38.562	45.8493	46.9316
K07308		43.2354	0	0.0834794	0.636143	0.671902	32.1141	43.2354	2.46431	0.968573	0.599031	1.78108	0.570869	0.0905868	0.303412	1.30761	1.46375	0.83122	0.788918
K09723		248.703	212.77	248.703	27.8383	161.911	36.3724	43.2224	139.726	50.4478	2.15807	4.69706	64.6206	41.5678	54.6108	112.074	103.344	108.888	86.5372
K01250		43.1674	2.39765	2.03989	7.58507	27.1663	35.8115	43.1674	14.5102	18.6302	3.89251	13.983	5.63676	4.21378	10.2598	14.3723	19.6358	19.8033	21.7941
K18661		245.116	2.00866	1.57801	92.5191	114.914	31.5604	43.1483	93.7995	245.116	0.90786	3.20645	42.2837	15.586	76.7841	103.131	120.203	96.6927	159.376
K01141		162.986	0.514887	0.19983	53.1279	95.43	33.2116	43.123	162.986	115.583	2.23626	5.36882	37.048	11.4445	38.2515	76.7456	81.8243	46.9204	40.1651
K19270		43.0972	0	0.0131539	0.651543	0.423487	31.0964	43.0972	1.03547	0.813965	1.28774	4.11613	0.0830327	0.0570952	0.163916	0.228934	1.40391	0.382852	0.49724
K21949		43.0885	0	0.0380418	0.0869676	0.102062	34.2071	43.0885	0.998215	0.823912	0.183287	0.973971	0.192108	0.0825613	0.126414	0.0264836	0.348017	0.151516	0.119837
K07507		43.0541	12.7957	17.8108	6.10816	11.4431	32.9992	43.0541	19.4892	9.10103	0.452305	1.25517	7.67475	5.937	8.73615	13.413	22.3799	18.6999	16.3084
K00406		194.549	1.88667	0.735725	146.252	44.3102	31.6779	42.9889	69.7324	85.1665	41.9687	121.788	194.549	44.378	101.087	82.6129	97.5552	15.7008	15.6641
K06929		108.651	6.23708	10.7761	55.9963	108.651	35.5549	42.9849	75.9422	76.2086	14.7815	42.0413	57.3984	21.5161	62.3678	90.3813	90.9463	87.5688	89.618
K03402		57.6287	1.64929	2.02044	8.7407	17.8429	33.652	42.8899	53.8446	57.6287	1.98488	5.38839	16.1194	5.66385	15.124	20.8056	20.4089	12.348	13.0277
K01729		364.531	0.804256	0.574724	52.2815	43.2704	29.6438	42.8694	331.776	364.531	0.368223	0.510918	51.5463	14.5	45.6568	30.2581	47.5387	23.0556	27.7227
K03087		94.6402	38.2585	39.4477	40.7423	14.8959	34.6184	42.8323	93.0785	94.6402	7.21987	19.2555	21.1294	6.80585	18.329	27.5578	37.0493	8.76769	9.25787
K09760		312.62	312.62	283.684	130.76	116.985	32.1986	42.7609	125.774	124.396	6.93744	19.9316	216.358	78.2898	147.925	144.987	150.299	147.234	142.939
K06143		42.7305	0.634457	0.647963	28.1147	10.2531	32.7394	42.7305	6.41932	5.93258	0.738792	1.8809	14.4966	6.31382	9.06323	18.5961	33.3486	6.94818	5.49869
K01959		43.4141	43.4141	32.5526	29.123	6.07211	34.7595	42.6939	5.29629	2.55941	10.7457	34.0745	15.6512	13.5293	15.4074	8.91469	8.13265	31.8115	26.267
K02018		152.421	107.675	123.082	106.806	74.6415	33.8043	42.693	69.4649	87.1218	2.28188	5.1937	152.421	48.8585	94.125	87.6512	101.969	75.2977	74.5013
K02258		216.069	0.589032	0.368309	85.8032	95.4258	32.5664	42.6529	216.069	178.258	3.37106	13.471	48.159	17.1286	55.9499	84.2478	78.1378	37.3986	35.6356
K01420		236.206	2.89532	1.82475	175.567	45.564	30.5702	42.5458	67.6748	67.7939	38.3836	114.854	236.206	57.0645	95.5511	99.3765	140.688	14.8788	9.75388
K03190		134.031	0.155687	0.194695	54.153	80.4415	31.4865	42.4715	133.786	134.031	2.51975	4.84624	34.5142	10.4051	40.5877	66.5845	68.6474	50.9631	53.5119
K10805		56.6543	0.0427511	0.0935597	22.1526	34.1017	30.6204	42.4367	55.0622	56.6543	1.07555	2.47142	12.5429	5.25031	15.7394	27.8214	24.8622	12.5099	16.7994
K00407		42.3094	0.141408	0	8.42231	0.830269	33.2543	42.3094	0.580028	0	0.634477	0.628823	3.34882	0.671629	1.92819	3.53941	3.37034	0.20317	0.139267
K21009		42.3026	0.111753	0.0537512	1.98657	1.02389	32.0679	42.3026	1.48095	0.24946	0.424278	1.07036	0.12441	0.198313	1.00472	0.748401	5.50738	0.69989	0.575702
K03753		85.6421	61.2232	61.5899	40.9977	14.0275	33.2866	42.1458	26.246	21.5692	3.2547	10.778	36.6395	23.3194	34.9062	27.6423	32.0725	85.6421	76.0267
K09947		190.517	1.66265	0.485157	87.0659	33.8051	31.6375	41.9825	4.72847	7.50539	22.6681	72.2604	190.517	41.7109	87.6342	69.0463	79.1717	6.83742	3.94087
[truncated: 5,377 more rows]

## Sheet: sorted by KO
			pH 8.6	17-21 ºC	pH 8.2+	24-41 ºC		pH 8.6-10.0	20-59 ºC				pH 8-8.4	10-14 ºC		pH 8.5-9.1	33-74 ºC	pH 9.2-9.6	19-23 ºC
			23 mM SO4	0.2 mM HS-	24 mM SO4	0.02 mM HS-		8-23 mM SO4	0.3-1.8 mM HS-				27 mM SO4	0.006 mM HS-		13-19 mM SO4	0.04-0.19 mM HS-	15 mM SO4	1.2 mM HS-
			PoNS		PoCH		IMAX				SOM1					SOM2		CALY
ID	description	max	LC18d001_01.abunds.tsv.tpm.csv	LC18d002_01.abunds.tsv.tpm.csv	LC18d018_01.abunds.tsv.tpm.csv	LC18d019_01.abunds.tsv.tpm.csv	LC18r003_02.abunds.tsv.tpm.csv	LC18r003_02.notrrna.abunds.tsv.tpm.csv	LC18d003_01.abunds.tsv.tpm.csv	LC18d004_01.abunds.tsv.tpm.csv	LC18r009_02.abunds.tsv.tpm.csv	LC18r009_02.notrrna.abunds.tsv.tpm.csv	LC18d009_01.abunds.tsv.tpm.csv	LC18d010_01.abunds.tsv.tpm.csv	LC18d011_01.abunds.tsv.tpm.csv	LC18d016_01.abunds.tsv.tpm.csv	LC18d017_01.abunds.tsv.tpm.csv	LC18d007_01.abunds.tsv.tpm.csv	LC18d008_01.abunds.tsv.tpm.csv
K00001		231.563	0.366051	0.130791	64.0984	113.384	176.663	231.563	77.2186	46.2838	7.08922	20.6961	86.7227	25.0854	69.9809	109.32	97.5155	50.5394	50.9604
K00001;K00344		0.120974	0	0	0	0.106434	0	0	0	0	0	0	0	0	0.0274643	0.09206	0.120974	0.0607713	0.0208284
K00002		3.69253	0.118306	0.0369872	2.5367	1.29003	0	0	2.42635	1.14439	0	0	0.544782	3.69253	1.69001	2.4462	1.01511	1.01987	1.63121
K00003		399.236	102.076	83.6772	261.599	290.893	203.262	268.01	239.374	217.162	50.0582	144.717	350.768	121.64	266.867	313.148	305.867	399.236	366.275
K00004		104.323	0.132032	0.412785	36.0168	104.323	28.743	39.9691	40.618	84.2926	13.2235	35.8151	19.8899	9.13776	53.2391	72.1297	64.0708	52.1044	81.726
K00005		77.4409	0.17572	0.241722	3.76774	5.07022	58.8444	77.4409	10.0908	4.0794	2.04992	7.50148	6.75072	6.0091	5.56799	7.95506	6.83506	43.7276	38.696
K00007		1.83579	0	0.00537512	0.266242	0.764309	0	0	0.775735	0.831533	0	0	0.260129	0.0816585	0.390725	0.898081	1.83579	0.8234	0.618033
K00008		435.365	25.0611	12.0336	98.8801	346.354	195.669	269.113	296.677	253.669	60.6454	177.275	87.9255	71.9632	188.68	267.204	211.1	421.094	435.365
K00009		17.6175	0.768146	0.480305	6.10016	13.1009	0	0	6.30159	11.9711	0.588105	0.759079	3.03188	1.0424	8.31287	11.9818	6.67232	17.6175	17.61
K00010		75.7898	0.839912	0.416179	16.4613	39.266	47.2342	64.4854	43.9421	67.9089	4.37804	12.403	10.425	5.16129	27.9477	38.3551	32.7551	57.6817	75.7898
K00012		828.915	107.85	127.788	474.476	418.231	264.654	345.366	448.531	434.473	53.5751	161.312	828.915	237.605	484.531	531.847	537.954	538.201	493.976
K00013		400.065	164.145	182.139	304.101	260.018	201.669	268.265	268.132	276.176	51.0144	142.23	400.065	128.31	268.635	297.04	306.953	359.411	336.423
K00014		297.958	126.781	123.72	222.162	229.373	78.2536	102.662	218.255	196.727	18.835	53.1355	297.958	101.691	214.836	250.304	255.919	297.623	280.367
K00015		130.659	8.89077	7.66855	72.8585	101.124	12.4559	17.5345	66.4706	96.37	11.8119	32.2458	59.2747	29.0074	72.0185	89.8921	88.2486	113.094	130.659
K00016		244.104	31.8494	30.6192	6.52162	4.44636	188.889	244.104	10.5154	6.93498	10.2492	29.1762	36.4724	29.4524	43.3639	24.7775	26.2218	98.5957	75.8074
K00018		231.166	0.715835	0.447596	89.7314	73.9913	30.4862	43.4173	167.591	231.166	2.17065	6.8562	45.279	13.3008	59.9242	74.1857	60.896	35.2851	50.5428
K00019		81.4312	0.074915	0.070264	34.7142	31.2301	62.2148	78.3196	81.4312	80.7994	2.521	8.99473	30.5547	6.96383	22.3761	31.2246	54.1376	14.8896	17.4491
K00020	ko:K00020 HIBADH; 3-hydroxyisobutyrate dehydrogenase [EC:1.1.1.31]	2166.57	6.35582	3.25881	907.02	1726.86	442.423	567.37	1811.37	2166.57	141.529	420.562	658.269	224.423	845.366	1368.41	1324.84	1066.84	1288.22
K00021		605.827	605.827	409.448	232.611	127.535	0	0	329.929	436.733	21.8591	66.3302	494.891	181.685	293.892	214.95	210.48	57.6872	64.6056
K00023		92.9058	0.415944	0.212793	40.6291	16.3025	71.5454	92.9058	22.3347	12.0704	3.01756	8.07122	44.2274	10.1601	12.4237	19.7521	53.6422	8.87369	9.0867
K00024		850.696	161.612	171	383.17	454.375	649.334	850.696	459.291	485.655	89.4767	261.105	306.3	122.84	299.388	423.905	413.078	467.659	468.8
K00027		228.329	8.69014	6.27065	60.6319	67.2942	175.012	228.329	135.261	182.381	14.398	41.4043	40.2975	22.5589	64.135	74.01	59.3629	45.1121	69.8058
K00029		485.71	2.733	1.45057	461.687	359.638	375.804	485.71	406.438	278.199	21.0522	60.7667	380.855	94.3577	221.948	317.478	438.704	162.669	155.394
K00030		117.054	0.217253	0.0407531	23.9126	29.8854	0	0	87.5093	117.054	1.74765	4.44406	12.7768	7.42944	24.2353	25.2031	18.5996	27.6143	34.491
K00031	ko:K00031 IDH1; isocitrate dehydrogenase [EC:1.1.1.42]	1208.44	272.114	222.668	1012.56	733.557	711.053	939.444	830.953	878.659	201.503	589.734	1208.44	384.681	816.55	867.811	908.043	853.161	836.265
K00032		2.44361	0	0	0.764226	0.470857	0	0	0.986826	0	0.539731	2.13969	0.211018	0.163239	1.24972	2.44361	1.07037	0.345662	0.55286
K00033		289.703	1.15635	0.626634	186.691	113.093	128.146	168.785	231.781	289.703	18.184	61.0201	141.336	42.7345	101.564	135.572	135.305	75.3541	89.0953
K00034		33.995	0.105432	0.0439495	24.1136	32.8385	0	0	18.1634	33.995	1.97108	4.37587	6.01092	2.90917	17.0691	25.6245	26.6031	20.5678	25.3012
K00035		1.49784	0	0	1.29118	0.216469	0	0	0.635149	1.49784	0	0	0.746996	0.21013	0.402178	0.393193	1.32863	0.395516	0.0254169
K00036		250.499	1.22468	1.01412	160.238	50.6957	193.485	250.499	190.347	203.951	10.8309	35.6199	100.683	31.4868	59.7483	78.309	117.641	31.5458	40.4872
K00038		23.1966	0.0413458	0.0258526	7.09223	18.2417	0	0	6.10535	23.1966	2.05389	6.25124	2.99186	1.12215	9.12785	14.4883	8.8296	8.98987	16.4915
K00039		9.43397	0.0694706	0.0434384	9.43397	1.74812	0	0	1.70973	8.73593	0	0	2.01081	0.188547	1.80434	2.26805	1.72201	1.86318	4.92615
K00040		21.3515	0.260704	0.190181	1.90473	0.830959	16.6059	21.3515	14.1156	5.2958	0.79654	2.31864	0.628834	0.294819	0.914113	2.28861	1.39187	2.2724	3.38063
K00040;K00854		0.0792895	0	0	0	0	0	0	0	0	0	0	0	0	0	0.0792895	0	0	0
K00041		43.8087	1.15473	0.408102	5.86094	4.96916	0	0	2.05934	3.88514	0	0	2.24584	2.99774	5.67231	5.79146	8.61562	38.0867	43.8087
K00042		32.0267	1.30321	0.550302	9.79827	32.0267	0	0	27.3525	28.3228	9.15613	24.5357	7.01427	2.43455	15.7811	22.3601	20.3309	21.8368	25.953
K00043		185.066	0.036766	0.0459779	3.94164	12.0887	149.504	185.066	18.3985	7.1128	0.447759	0.653976	3.48278	0.898064	6.92313	16.8845	24.2557	8.31102	8.47297
K00045		260.062	0.489711	0.183723	25.5507	25.5493	0	0	222.564	260.062	0	0	26.0296	7.11069	32.6882	29.5243	18.675	22.6091	36.2687
K00046		41.6219	0.0464337	0.058068	16.5937	29.7301	20.5497	23.9723	20.9509	41.6219	2.5249	7.43347	7.33097	2.91955	18.6128	29.0052	26.4726	20.9187	32.2096
K00048		7.43942	0.089617	0.0186785	0.213506	0.0501127	0	0	0	0	0	0	0	0	0.11638	0.0650174	0.0569588	7.43942	4.53069
K00050		3.52401	0	0	3.52401	1.16316	0	0	0.568809	0.89426	0	0	2.58467	0.345001	0.840398	1.3582	1.58647	0.553446	0.386956
K00052		522.333	157.308	145.973	399.398	447.206	338.724	438.691	419.791	411.765	77.2606	222.903	488.093	164.623	392.356	459.153	464.727	522.333	509.173
K00053		386.28	49.9482	44.1301	148.712	158.487	139.62	186.999	174.287	175.006	130.718	386.28	191.207	62.6024	143.222	163.36	162.945	168.792	163.824
K00054		174.669	0.353752	0.24577	103.663	174.669	1.47894	3.04385	138.331	82.505	5.69389	15.0318	82.2242	20.8555	71.0021	121.736	123.511	123.94	107.228
K00055		8.12458	0	0	5.57999	8.12458	0	0	3.25664	4.22396	0	0	1.20126	0.646447	6.59874	2.93766	3.25479	3.156	3.67506
K00057	ko:K00057 gpsA; glycerol-3-phosphate dehydrogenase (NAD(P)+) [EC:1.1.1.94]	1309.88	853.398	1309.88	624.142	587.959	355.103	450.383	535.232	605.021	54.1894	162.698	818.737	265.324	630.444	660.07	680.481	914.152	863.491
K00058		629.225	179.53	153.58	449.029	552.818	244.181	314.002	479.54	589.78	89.1702	251.853	532.534	191.768	466.015	547.941	552.49	603.519	629.225
K00059	ko:K00059 fabG; 3-oxoacyl-[acyl-carrier protein] reductase [EC:1.1.1.100]	955.811	50.4119	57.2703	554.905	912.367	313.704	410.157	700.619	955.811	191.057	573.192	507.172	180.653	619.779	807.529	808.743	694.811	867.39
K00060		159.935	18.3124	22.3795	47.9312	70.4375	58.4029	73.9483	105.548	159.935	12.0496	35.5884	68.0384	39.5572	97.3263	89.3308	84.352	77.7479	88.5612
K00064		61.4683	0.116955	0.0365648	20.4334	35.97	0	0	27.9842	61.4683	1.93038	5.37423	8.87344	3.4123	24.0734	33.983	24.4189	27.6703	46.0162
K00065		67.5939	1.16711	0.660264	23.767	67.5939	0	0	57.447	62.6299	9.11069	26.6913	13.7466	5.46786	33.633	49.2922	39.9506	46.8191	59.5517
K00066		22.0815	0.193767	0.20193	22.0815	14.5191	0	0	6.35836	15.3069	0.144901	0.287219	11.2595	2.80476	10.1911	14.1281	17.7342	10.641	12.8494
K00067		298.769	118.376	119.566	215.451	262.08	31.6155	46.7629	273.982	278.189	32.0633	100.99	212.573	75.6366	170.016	255.789	278.78	294.555	298.769
K00067;K01790		2.98336	0	0	0	0	0	0	0	0	0	0	0	0	0	0	0	2.98336	0
K00068		6.86148	0.973041	0.559747	0.649094	1.56704	0	0	0.957896	3.01194	0	0	0.204832	0.0528177	1.36472	1.86369	1.33584	6.67329	6.86148
K00073		19.8751	0.0364297	0	19.8751	6.66132	0	0	5.37941	3.52387	0	0	2.4444	0.741542	4.02127	6.7396	4.23718	3.48941	5.20233
K00074		272.216	33.5489	42.3654	170.804	194.669	88.4021	111.853	151.077	269.27	35.7387	111.234	120.671	40.003	138.676	196.267	213.502	224.943	272.216
K00075	ko:K00075 murB; UDP-N-acetylmuramate dehydrogenase [EC:1.3.1.98]	1647.34	1284.17	1647.34	584.54	443.208	236.07	311.005	563.642	482.893	21.2833	63.3539	844.014	289.688	584.139	603.661	633.667	863.511	787.156
K00076		229.428	0.91136	0.506536	229.428	44.5069	0	0	14.1222	27.4265	11.7157	34.2229	143.086	37.5145	75.2197	76.6984	103.105	21.0476	23.3366
K00077		555.599	1.08392	0.58093	119.957	262.231	434.408	555.599	337.688	452.596	32.7536	91.8108	81.5583	31.9748	170.758	215.807	225.719	193.581	254.576
K00082		7.51055	0	0	7.51055	1.45007	0	0	2.08563	0.983685	0	0	1.67243	0.207001	1.0565	0.553339	0.969511	0.633142	0.500767
K00084		1.27913	0	0.0406055	0.618857	0.544703	0	0	0.532743	1.25634	0	0	0.427197	0	0.506001	0.565368	0.742941	0.684227	1.27913
K00086		0.494471	0	0	0.162054	0.494471	0	0	0.186005	0.219323	0	0	0.0447463	0	0.147223	0.345443	0.281011	0.152024	0.234467
K00087		37.7993	0.136559	0	21.7979	37.7993	0	0	15.684	29.7214	0.831553	1.82179	7.54601	3.7063	19.3302	27.6417	20.7005	21.0593	28.8485
K00088	ko:K00088 IMPDH; IMP dehydrogenase [EC:1.1.1.205]	1077.32	123.25	131.56	809.131	798.158	645.988	840.916	772.202	744.015	170.012	506.088	1077.32	323.564	791.873	890.51	858.445	907.777	865.32
K00090		59.3457	0.040921	0.051174	0.389964	2.12807	45.5317	59.3457	4.36411	1.1875	0.642625	1.09183	0.699901	0.111062	1.11597	1.69223	6.94429	1.41106	1.41055
K00091		77.6196	0.965932	1.05137	30.4277	76.4594	8.17276	10.0744	48.7189	73.018	6.14558	22.2724	20.2865	7.81623	48.1781	67.0418	52.9342	68.0204	77.6196
K00093		0.145754	0	0	0	0.050555	0	0	0.123613	0.145754	0	0	0.0198245	0	0	0	0.0287308	0.0577314	0.0593595
K00094		0.296147	0	0	0	0.121118	0	0	0.296147	0	0	0	0.047495	0.048988	0.0468802	0	0	0.0345778	0.0355529
K00096		574.264	574.264	461.029	27.5821	108.569	72.6025	92.7747	108.812	48.6665	8.53855	27.4576	90.677	88.7948	92.2503	100.17	95.4401	106.457	90.0901
K00097		398.541	58.3962	50.3793	331.079	208.682	153.524	205.16	232.309	189.136	12.497	33.6469	398.541	114.674	231.398	257.461	284.044	191.627	166.302
K00098		2.75136	0	0	2.65313	2.3226	0	0	1.23457	0.873423	0	0	0.47519	0.163376	1.13351	2.75136	1.95123	0.778393	0.859629
K00099		139.967	17.877	18.0242	80.5881	97.9078	33.0839	43.3307	105.383	120.968	11.9379	34.7513	61.6355	29.1423	81.2017	98.3507	95.0853	138.489	139.967
K00100		0.384135	0.0102831	0	0.0489973	0.0172505	0	0	0	0	0	0	0.31117	0.097681	0.053416	0.0895248	0.13725	0.384135	0.182293
K00101		189.712	0.749038	0.334541	143.229	132.776	145.904	189.712	135.333	71.9375	3.37798	9.99265	139.001	39.0371	83.8863	138.07	162.171	68.1591	68.7814
K00102		151.352	0.458399	0.343952	95.668	99.8152	76.1376	102.623	114.571	151.352	5.35741	17.123	76.1517	21.2745	67.2286	107.886	126.329	86.9956	127.642
K00103		6.24355	0	0	2.20006	6.24355	0	0	2.29566	4.33098	0	0	0.920425	0.189872	3.63404	4.20253	3.30815	2.22472	3.52765
K00104		485.917	44.8642	64.9688	326.314	398.474	366.121	485.917	289.203	380.85	32.5033	90.7594	231.468	89.5352	266.831	341.079	366.234	456.637	483.11
K00105		0.0433446	0	0	0	0	0	0	0	0	0	0	0	0	0.0433446	0	0	0	0
K00106		1.07115	0	0	0.194538	0.547929	0	0	0	0	0	0	0	1.07115	0.35347	0.296207	0	0	0.37529
K00108	ko:K00108 betA; choline dehydrogenase [EC:1.1.99.1]	1070.48	1.50758	1.18705	362.76	981.834	665.393	899.781	1070.48	950.049	31.0477	96.8358	301.708	157.528	473.569	790.417	803.918	585.847	657.744
K00109		17.2899	0	0	5.38726	17.2899	0	0	7.61547	14.7357	4.79071	14.8187	2.81848	1.06593	8.84056	9.79146	7.67015	9.57571	12.5651
K00111	ko:K00111 glpA; glycerol-3-phosphate dehydrogenase [EC:1.1.5.3]	2607.17	8.55858	6.04952	362.196	195.249	1996.85	2607.17	361.233	555.518	13.3569	41.1846	284.607	79.2798	181.698	234.602	326.695	238.449	307.842
K00112		144.323	0	0.090017	0.823154	1.69055	109.111	144.323	4.01547	2.22811	2.90674	6.65794	1.21221	0.429796	0.897389	2.6947	2.0862	1.51684	1.41783
K00113		229.706	0.0342376	0.10704	1.87608	12.521	180.354	229.706	12.9202	6.95485	0.910745	0.609003	3.69373	1.02215	3.55699	7.97347	7.31162	5.21431	5.56368
K00114		533.067	0.240583	0.110316	60.7559	143.087	148.501	190.825	208.944	271.504	179.345	533.067	32.2014	14.9527	54.4878	111.428	170.861	127.004	156.554
K00116	ko:K00116 mqo; malate dehydrogenase (quinone) [EC:1.1.5.4]	1631.46	11.2529	5.36781	796.258	270.511	188.008	248.28	94.2179	114.461	99.3816	355.956	1631.46	361.611	739.409	571.395	694.566	61.5599	44.4443
K00117	ko:K00117 gcd; quinoprotein glucose dehydrogenase [EC:1.1.5.2]	907.067	1.86056	0.672168	280.438	802.497	69.7843	90.2337	511.153	907.067	17.1202	54.0548	122.884	74.7351	270.56	615.978	883.906	665.409	808.491
K00118		160.295	0.146913	0.122482	11.7836	7.39367	0	0	160.295	141.637	0	0	13.788	3.98731	14.5634	5.64905	3.82838	1.68864	3.95483
K00121		484.44	1.20291	0.727084	238.152	345.004	112.292	139.167	353.284	484.44	44.8619	143.359	149.77	51.6922	230.938	307.283	326.462	222.03	288.869
K00122		115.273	0.304647	0.23282	76.1281	115.273	0.0454874	0	114.686	108.543	2.63618	7.22523	50.0574	15.4112	51.4754	102.002	88.0038	82.2729	91.9272
K00123	formate dehydrogenase	766.85	237.88	190.219	306.329	346.357	391.171	510.059	334.309	413.608	66.261	198.395	230.656	118.953	263.033	302.233	322.508	766.85	739.651
K00124	formate dehydrogenase	419.472	0.257659	0.0604157	27.5466	17.9379	312.442	419.472	16.5136	29.441	15.349	50.4143	14.2378	3.75874	17.1276	17.8053	26.7445	12.2011	19.6504
K00125	formate dehydrogenase	177.543	177.543	146.697	4.56553	3.54571	0	0	9.47881	0.545203	2.03217	6.76726	50.0176	43.4441	33.1208	14.9663	17.1951	46.3749	37.5244
K00126	formate dehydrogenase	1.92537	0	0	0	0.423487	0	0	0	0.813965	0	0	0.221421	0.456762	0.327831	0.366295	1.92537	0.0806004	0.165747
K00127	formate dehydrogenase	49.6039	0.37703	0.199479	38.3481	26.1267	15.3555	22.0512	26.8854	33.9455	2.2029	4.38497	31.7851	7.83202	22.2591	32.1299	49.6039	18.7513	22.9362
K00128		783.742	8.50213	11.8249	440.807	707.553	226.59	292.482	669.019	783.742	19.1623	54.9748	353.024	111.915	353.587	585.806	601.047	442.909	560.701
K00129		0.368514	0	0	0.10702	0.0753574	0	0	0.368514	0	0	0	0	0	0.0583359	0.146656	0.0428262	0.23665	0.243324
K00130		181.455	0.26685	0.203934	36.2377	94.953	0	0	181.455	178.394	2.38513	6.5925	35.9668	13.3583	44.4343	69.5024	68.7463	43.1398	51.1018
K00131		37.2859	22.7477	24.372	8.22053	7.18192	0	0	9.43553	5.56282	2.92846	5.11465	25.725	37.2859	33.1092	13.4902	15.717	6.30407	5.3491
K00132		3.53025	0.00675845	0.00422591	0.515247	2.1655	0	0	1.21976	3.53025	0	0	0.346784	0.201771	0.4915	1.66221	3.19588	2.18159	2.76229
K00133		433.854	108.97	85.9288	305.173	339.75	212.878	284.442	433.854	422.007	58.0798	183.441	395.349	126.727	289.447	350.593	349.886	378.343	366.217
K00134		697.119	431.739	360.087	428.967	332.32	371.722	484.647	407.343	449.582	224.716	665.683	697.119	222.671	452.473	456.321	474.705	531.408	484.361
K00135		172.775	1.30443	0.454872	80.8801	89.6488	134.816	172.775	106.051	123.51	7.47413	20.0792	140.223	35.9023	92.6372	95.6014	107.588	47.479	64.4894
K00137		10.6365	0	0.0458369	2.96899	6.88665	0.197019	0.51608	9.02068	10.6365	0	0	2.31473	1.3927	3.14155	3.66969	7.40814	4.91514	4.98155
K00138		131.97	5.99796	10.9085	61.3001	16.4722	102.319	131.97	91.7296	78.1663	23.6948	77.44	97.457	25.3533	49.562	48.9121	68.1117	30.6007	23.6748
K00140		233.103	0.350335	0.328586	72.7335	133.599	104.816	134.77	196.871	233.103	4.77186	13.6873	59.7393	19.6448	70.0312	109.338	112.653	76.5574	99.3319
K00141		51.1035	0	0	2.91791	4.86093	40.3032	51.1035	39.7	11.8473	2.08709	3.45381	1.06116	0.121613	3.21985	1.69045	25.1188	0.686715	1.3239
K00145		664.776	248.817	271.268	464.733	361.945	250.558	331.134	394.524	429.25	100.623	291.025	664.776	207.071	439.201	457.832	499.949	510.911	479.661
K00146		69.0001	0.0246879	0	7.99911	24.3109	51.5551	69.0001	17.4176	35.1048	2.17586	6.80662	5.1645	2.11064	12.4395	17.5708	17.4642	14.8977	26.1133
K00147		433.878	191.706	219.739	310.706	252.012	280.358	360.153	262.393	270.28	53.9773	171.327	433.878	144.209	289.756	304.074	308.79	337.635	315.455
K00148		26.4423	0.0563629	0.0528638	11.8167	22.1252	0	0	11.7907	26.4423	8.46288	22.3069	4.85715	2.10337	10.9061	14.5369	15.2607	15.0354	20.1222
K00150		95.7432	95.7432	77.4867	12.5379	53.3035	0.0313615	0.0821495	45.279	31.7176	3.02173	9.54779	27.2659	23.5783	34.8383	42.7692	35.4213	41.2767	38.9471
K00151		48.0659	0.15418	0.0241013	14.8765	23.9894	29.1099	38.2615	17.0753	12.304	1.56887	5.14215	15.0616	3.81838	13.4651	27.2653	48.0659	15.6172	17.4622
K00153		124.141	0.0824065	0.051527	26.8968	124.141	0	0	62.195	75.7268	11.5678	31.5149	16.9135	8.38709	50.8327	61.6992	69.4505	56.2001	76.2892
K00154		338.964	0.37147	0.270984	51.3298	64.8089	257.412	326.895	239.729	338.964	16.4292	56.164	47.244	14.1146	59.577	74.5173	125.604	30.9556	35.8528
K00156		106.715	0.0265237	0.0995082	3.72825	3.91557	84.4021	106.715	7.61568	9.8778	1.49185	4.48202	0.924757	0.269951	2.94502	3.55034	12.5423	2.80733	4.14036
K00158		8.08107	0	0	8.08107	1.55188	0	0	0.632418	2.98279	0	0	0.709974	0.366146	0.951064	1.67787	2.05787	2.65825	2.77118
K00161		79.0302	0.430437	0.193783	58.0834	57.9112	61.8683	79.0302	42.515	48.9646	4.80621	15.3128	42.8133	13.5281	30.8782	46.7675	58.8629	34.6491	40.442
K00162		163.835	0.331404	0.241756	65.5321	61.1853	125.042	163.835	53.0149	50.7568	4.79723	15.2284	51.4016	16.9396	32.8279	53.9774	64.7347	33.648	39.8372
K00163	ko:K00163 aceE; pyruvate dehydrogenase E1 component [EC:1.2.4.1]	1127.71	8.31556	3.48978	808.688	1030.34	816.444	1046.63	992.231	1105.83	137.659	398.1	1127.71	301.325	866.102	1024.46	1014.26	565.231	700.105
K00164	ko:K00164 OGDH; 2-oxoglutarate dehydrogenase E1 component [EC:1.2.4.2]	978.461	4.00918	1.96616	564.853	520.513	755.105	978.461	818.377	798.055	29.3638	79.3537	403.623	120.439	276.25	496.185	532.715	301.831	365.08
K00166		197.832	0.337117	0.140528	56.8456	91.9937	18.8255	27.1613	168.701	197.832	12.8571	36.312	41.1995	14.6901	65.9123	72.7216	58.7086	47.7902	64.2999
K00167		116.263	0.17572	0.0659242	41.9476	68.6249	15.3959	19.5458	114.17	116.263	10.2946	29.3808	32.3665	10.4921	44.8178	54.4616	49.1186	35.9516	48.5604
K00169	porA	245.46	87.4123	59.9856	108.862	43.5013	115.869	148.619	47.9815	51.714	80.0538	245.46	86.7804	62.1008	92.0953	66.5837	70.8337	244.705	200.326
K00170	porB	89.3991	33.3831	19.9648	39.9424	18.4952	67.7707	85.5953	22.2324	21.3292	29.3925	89.3991	30.7124	18.4551	32.9224	28.4736	29.1958	84.9545	68.5336
K00171		91.4499	1.70193	2.12835	20.8648	20.1046	44.693	58.1608	15.7072	16.8058	30.2157	91.4499	11.6624	4.66724	14.9648	16.8235	13.2509	16.6754	21.371
K00172		234.167	183.142	181.332	134.512	27.3601	150.678	197.744	31.1263	38.8929	52.4154	151.6	97.9015	61.0177	88.471	75.5557	80.3362	234.167	187.898
K00174	korA	702.169	16.3843	16.8262	342.476	672.26	468.279	614.247	499.356	620.498	100.925	304.094	237.598	104.836	408.222	581.014	503.068	629.045	702.169
K00175	korB	138.492	11.2677	17.4219	72.3208	135.859	43.8319	58.4147	100.148	123.359	24.8984	75.0077	46.7324	21.3735	84.735	119.923	103.24	123.536	138.492
K00176	korD	52.9347	0.291438	0.0728918	2.49958	0.880028	40.1035	52.9347	1.91268	0.56382	1.71861	3.11037	4.83129	1.81925	4.39028	5.07453	4.33443	8.70956	6.31455
K00177	korC	158.008	3.1202	2.48308	5.65969	1.48702	128.075	158.008	7.85361	1.37191	15.3749	42.5715	13.435	6.73622	15.7936	15.3572	9.73539	65.0036	56.2211
K00179		761.422	761.422	623.183	35.0021	49.5045	0	0	89.2309	31.7167	3.16264	7.85116	97.2702	106.66	97.7307	74.9329	86.2047	205.562	175.744
K00180		26.4078	26.4078	18.3029	4.42088	8.58303	0	0	10.6472	6.01779	0	0	5.19325	5.72039	7.28508	9.6884	8.71255	18.6473	17.7365
K00184		822.358	52.6399	35.5902	469.905	365.552	89.8328	117.087	304.009	822.358	46.7305	143.61	200.653	65.2984	276.586	414.002	415.183	484.335	671.731
K00185		70.2849	11.991	10.7283	34.3213	34.8954	0	0	26.9223	59.0125	4.43361	12.4232	14.5805	6.29189	24.2267	35.2742	34.5122	64.2385	70.2849
K00186		0.280928	0	0	0.280928	0	0	0	0	0	0	0	0.0517134	0	0	0	0.0749458	0.0376489	0
K00187		0.528649	0.0275957	0	0.262978	0.0925869	0	0	0.45277	0	0	0	0.0726137	0	0.0716737	0	0	0.528649	0.353312
K00189		3.67671	0	0	0	0	0	0	0	0	0	0	0	0	0	0	0	3.67671	2.80481
K00192	Cdh/ACDS	1042.87	632.635	422.458	16.3632	12.3111	705.499	930.631	110.374	21.8425	89.9786	256.891	307.361	265.186	329.652	94.8127	110.688	1042.87	897.798
K00193	Cdh/ACDS	237.206	237.206	205.777	4.86701	3.16841	146.793	193.75	27.194	1.86424	23.1995	69.9332	84.0812	67.4755	76.886	28.0204	31.162	216.389	184.948
K00194	Cdh/ACDS	391.247	263.254	226.856	5.39382	5.27502	177.98	223.142	40.2417	5.47499	37.6905	116.339	93.5805	82.1847	108.295	41.0636	38.1324	391.247	340.529
K00195	Cdh/ACDS	118.091	118.091	83.647	2.28988	2.38196	37.5741	50.5957	6.63056	1.05652	9.03823	24.6735	32.2177	28.5171	27.9142	10.5549	13.9117	48.1454	38.8323
K00196	Cdh/ACDS	74.7773	13.1619	18.4607	0	0	17.6177	24.5277	3.38746	0.499279	0.578977	2.29527	0.101863	1.19074	0.971929	0.954898	0.442876	74.7773	55.5867
K00197	Cdh/ACDS	360.354	250.173	243.429	9.64676	4.26208	132.831	174.111	37.4513	10.7519	26.6794	76.9671	93.594	75.7959	101.353	40.0904	36.9381	360.354	303.936
K00198	Cdh/ACDS	335.694	79.2999	91.5824	14.8607	3.62048	68.4724	90.6062	21.8073	5.34635	4.90077	14.9809	48.0283	34.5016	39.4086	29.845	33.8742	335.694	246.351
K00200	methanogenesis: Fmd/Fwd	121.324	121.324	95.9813	36.4189	16.2412	40.8103	53.9881	16.3026	13.801	9.67586	26.7377	42.6039	33.571	34.2441	18.2437	25.5039	32.8227	30.9381
K00201	methanogenesis: Fmd/Fwd	38.5811	38.5811	21.0892	14.9177	5.84839	22.671	27.6233	4.48626	3.57064	0.885083	2.67501	16.0986	13.191	13.2448	8.15321	9.51486	12.9512	11.4987
K00202	methanogenesis: Fmd/Fwd	109.323	109.323	64.8898	39.4769	13.0681	0	0	7.58202	9.57871	1.18482	2.34853	45.4255	39.9553	38.4933	15.8053	22.7835	28.3918	27.8271
K00203	methanogenesis: Fmd/Fwd	22.8737	22.8737	11.4109	1.10912	2.18674	0	0	0.763829	1.80129	0.258617	0.828086	7.14585	5.05404	4.91719	3.17487	4.0241	4.07273	3.54569
K00205	methanogenesis: Fmd/Fwd	59.7277	0.0254775	0.0159305	0	0	48.137	59.7277	2.09008	0.492891	0	0	0	0.0345737	0	0	0	10.3715	8.63155
K00207		0.0902943	0.0902943	0	0	0	0	0	0	0	0	0	0	0	0	0	0	0.0288294	0.0296424
K00208		825.29	2.65916	1.46837	306.724	254.213	233.245	304.635	196.899	186.737	281.868	825.29	368.986	97.9932	234.554	267.36	295.132	127.717	148.631
K00209		132.353	0.240046	0.18345	43.0188	12.9309	0	0	113.122	132.353	2.21394	6.40473	38.0389	5.97206	17.9766	24.1493	20.0373	6.69343	10.8486
K00210		111.98	1.57868	0.459517	45.7813	47.8525	0	0	25.2319	16.0605	8.8454	27.8387	111.98	29.7337	64.0842	60.6039	55.843	15.4863	15.3869
K00210;K00800		0.630217	0	0	0	0.550511	0	0	0.475079	0.373451	0	0	0.0761916	0	0.275753	0.630217	0.331263	0.203389	0.114068
K00213		2.69609	0	0	0.94666	0.571356	0	0	0	0	0	0	0.0373417	2.69609	0.958316	0.494194	0.21647	0.0815576	0.251573
K00214		2.0799	0	0	0.512267	1.57166	0	0	0.377987	2.0799	0.10829	0.27319	0.424342	0.229262	1.0172	1.83854	1.08353	0.735556	1.25546
K00215		250.677	101.659	122.232	189.524	153.029	112.337	144.348	161.531	179.671	47.5263	137.077	250.677	84.64	181.74	186.805	194.502	239.727	218.143
K00216		1.15492	0.0550642	0	0.393559	0.923736	0	0	0	1.06528	0	0	0.507125	0	0.572068	0.958781	1.15492	0.738403	1.08461
K00217		6.91939	0	0	1.00473	0.471649	0	0	6.91939	1.3598	0.13516	0	0	0	0	0.305964	2.94846	0	0.415342
K00218		7.20309	0	0.0477406	0.0909502	1.34488	0	0	7.20309	1.84637	0.428221	1.01857	0.200906	0.310831	0.39661	2.65886	1.67419	1.82832	1.05273
K00219		400.993	0.875467	0.443846	133.994	50.4898	68.3618	93.1162	307.079	400.993	3.38211	11.9949	105.906	21.5772	67.6925	71.223	89.9611	42.1775	79.3001
K00220		59.7876	0.069069	0.0431873	43.3593	59.7876	17.2637	22.8537	50.4289	29.3968	0.852234	2.45713	39.5293	10.9194	23.0518	44.7229	43.9867	28.8778	29.9642
K00220;K00800		0.986973	0	0.00507914	0.986973	0.476939	0	0	0.466467	0.157149	0	0	0.0641232	0.0220463	0.105488	0.495034	0.263304	0.26454	0.192
K00221		1.41808	0	0	0.154434	0.652462	0	0	1.41808	0.836044	0	0	0.085285	0.0879659	0.420905	1.03463	0.782797	0.517417	0.872493
K00222		0.259384	0	0	0.259384	0	0	0	0	0	0	0	0.0358106	0.0738726	0.0706941	0	0	0.0260712	0.0268064
K00226		37.4059	14.822	11.4627	6.38655	2.76275	29.9818	37.4059	1.87371	2.09305	0.905369	2.5659	9.04661	2.41431	4.65208	5.41593	5.45521	3.07433	2.06
K00227		0.187269	0	0	0.0256232	0.0902119	0	0	0.0882311	0.104035	0	0	0	0	0.027934	0.187269	0.0205072	0.0206035	0.105923
K00228		265.831	2.2137	1.08532	191.001	115.966	34.4128	44.2742	131.869	117.043	56.2415	166.678	265.831	66.3963	140.538	156.863	165.288	44.7208	39.8626
K00230		44.2962	7.33084	7.95604	31.0833	7.04286	29.6839	41.1511	9.00768	3.43625	12.3683	39.0618	39.4721	13.5418	25.4149	28.4671	33.6211	44.2962	34.3817
K00231		256.754	41.0006	33.1287	65.8504	87.5045	200.978	256.754	63.8238	91.7679	6.53333	21.8965	35.156	25.0353	45.7847	76.9491	97.4559	157.184	151.917
K00232		6.27559	0.0779279	0.0162422	3.71314	1.96093	0	0	1.91787	5.77915	0.216451	1.15512	2.69989	5.32276	5.63347	6.27559	4.50717	1.24405	2.5071
K00239	ko:K00239 sdhA; succinate dehydrogenase / fumarate reductase, flavoprotein subunit [EC:1.3.5.1 1.3.5.4]	1238.73	17.6296	29.3039	932.424	1174.53	797.852	1047.03	1163.84	1238.73	111.417	317.071	636.759	228.805	727.662	1030.05	1003.41	897.233	981.713
K00240	ko:K00240 sdhB; succinate dehydrogenase / fumarate reductase, iron-sulfur subunit [EC:1.3.5.1 1.3.5.4]	1080.92	14.5416	22.0618	759.757	1080.92	528.368	702.331	1036.66	1034.8	100.76	328.839	498.767	171.329	551.891	899.938	835.252	591.914	722.623
K00241		225.811	2.53742	4.18284	211.142	216.936	115.561	147.455	179.018	225.811	20.0643	54.1613	138.817	43.0106	138.278	184.559	182.884	115.115	146.987
K00242		42.118	2.20032	7.6816	22.6429	36.4502	0	0	42.118	14.7804	2.21348	8.15379	24.0035	8.6259	20.2797	34.5207	33.6217	19.7292	15.7108
K00243		238.987	1.74863	0.765364	238.987	55.4417	0	0	140.582	130.806	8.72383	23.8462	135.583	41.7636	85.3833	84.8714	117.474	22.2205	17.1641
K00244		399.281	74.6914	94.7787	117.893	194.713	0	0	146.864	368.804	51.1099	165.603	153.32	42.3425	192.733	186.919	158.358	350.92	399.281
K00245		206.312	107.851	123.23	77.4535	82.5232	0	0	66.835	161.366	18.1281	62.7965	105.656	31.1666	101.971	101.832	88.3231	206.312	202.349
K00245;K00246		1.02513	0	0	0.126241	0.355567	0	0	0	1.02513	0	0	0.0697156	0.0359535	0.10322	0.288325	0.45466	0.126888	0.287025
K00246		61.1316	14.6462	12.8392	13.1973	11.3362	0	0	8.80319	14.3076	20.0027	61.1316	27.9694	6.45453	20.7902	15.0234	13.9356	31.9189	30.534
K00247		26.9256	0.0678917	0.0424512	6.14637	13.4393	0	0	5.84807	26.9256	0.0761552	0	3.26029	0.644916	8.06726	9.45707	9.96779	7.80358	15.1446
K00248		85.8034	0.674764	0.624083	10.2148	15.4937	35.8167	46.415	76.6899	85.8034	0.292846	1.0002	9.35854	3.07132	15.8277	12.5445	10.6144	13.4111	17.1675
K00249	ko:K00249 ACADM; acyl-CoA dehydrogenase [EC:1.3.8.7]	908.432	4.02558	2.35729	284.826	749.064	221.021	287.901	908.432	864.091	22.6495	75.0148	201.513	77.9536	371.006	623.888	568.491	506.713	628.614
K00252		275.592	0.895197	0.584084	206.597	220.888	14.1218	17.2626	154.541	275.592	7.17255	22.1542	146.199	43.1521	152.141	210.004	232.956	140.661	203.736
K00253		330.243	0.886534	0.530229	97.8911	100.743	263.854	330.243	196.682	285.975	5.78134	15.4264	77.5901	24.061	88.8994	98.1552	123.178	81.5197	117.642
K00254		377.065	3.10586	1.45652	377.065	311.676	166.599	209.543	354.941	356.764	13.742	37.9813	310.558	76.5678	214.05	324.289	336.077	181.513	207.916
K00255		0.536763	0	0	0	0.0620591	0	0	0	0.536763	0	0	0.0243357	0	0	0.120775	0.0705372	0.0885856	0.255034
K00256		0.426491	0	0	0.247782	0.426491	0	0	0	0.167674	0.037036	0.0513883	0.0836216	0.0313637	0.240114	0.402428	0.187292	0.243516	0.165025
K00257		0.0752977	0	0	0	0	0	0	0	0	0	0	0	0	0	0	0	0.0752977	0.0387106
K00259		258.781	1.41268	0.717697	169.052	196.205	208.03	256.3	241.199	258.781	9.74358	27.7456	148.806	39.3794	113.361	172.824	175.871	112.395	140.144
K00260		66.9051	6.47069	18.7158	38.9654	23.9742	0	0	11.0726	16.5119	2.90077	8.47344	66.9051	28.713	36.0869	40.9545	39.9658	24.9058	26.5074
K00261		292.355	14.1338	9.97758	64.7248	81.2672	219.413	292.355	69.7175	69.962	76.5807	224.871	59.771	36.1311	80.9916	81.8907	95.0989	156.452	149.541
K00262		218.083	1.34228	1.05324	218.083	111.175	136.945	173.801	166.685	185.086	16.1616	47.9858	163.719	37.8589	126.873	142.58	147.24	63.0749	78.6954
K00263		114.501	73.702	111.665	39.9704	59.8289	0	0	114.501	113.621	4.28464	12.9907	26.6641	8.36905	31.2191	48.2166	37.792	48.1128	51.048
K00265	ko:K00265 gltB; glutamate synthase (NADPH) large chain [EC:1.4.1.13]	2268.14	24.0156	11.9064	1503.93	1159.21	697.019	907.098	1135.25	1119.96	155.812	440.789	2268.14	535.576	1286.72	1298.75	1384.24	570.881	613.386
K00266		520.929	22.7629	30.477	283.848	365.889	395.453	520.929	432.705	444.034	35.3852	98.1395	307.863	112.136	301.462	374.802	381.429	317.447	349.284
K00270		0.243956	0	0	0	0.243956	0	0	0	0	0	0	0.0637763	0	0.0314754	0.105505	0.046214	0.0696466	0.0477404
K00271		2.969	0	0.0171363	0	0.137925	0	0	0	0	0	0	0.072114	0.0371905	0	0.238596	0.156767	2.36255	2.969
K00273		37.899	0.193505	0.0907459	8.87445	37.899	0	0	28.9709	21.5256	0.573653	2.58148	7.51037	2.82286	19.0355	22.6376	19.4628	22.2418	21.535
K00274		139.478	0.30836	0.0482026	42.9766	104.622	107.634	139.478	66.7201	104.398	2.95244	7.54182	20.8935	6.74755	52.6088	82.7189	108.773	62.2843	81.0095
K00275		221.295	2.20693	0.808253	154.73	140.157	46.6036	65.4768	140.183	139.371	4.38525	13.4591	221.295	53.8647	125.736	149.386	167.42	61.7863	75.8556
K00276		19.6265	0.0668784	0.0209088	10.5691	19.5215	3.11555	4.86521	16.7337	18.545	1.34319	3.46967	8.69633	2.51091	11.2761	19.6265	15.4936	13.9863	18.4754
K00278		428.672	119.701	122.543	313.31	120.626	36.729	49.181	211.486	220.017	28.6611	79.9125	428.672	144.691	300.267	237.339	260.172	327.564	275.437
K00278;K00767		0	0	0	0	0	0	0	0	0	0	0	0	0	0	0	0	0	0
K00280		0.066361	0	0	0.0535102	0	0	0	0	0	0	0	0	0	0	0	0.0428262	0	0.066361
K00281		612.467	2.06236	0.917308	372.457	313.695	308.456	405.038	418.436	612.467	13.2398	37.0625	334.39	92.5296	284.227	393.852	431.873	214.548	304.984
K00282		32.8186	0.159556	0.0775963	23.2934	32.8186	21.9177	27.2083	22.1792	31.4681	3.70168	10.2487	17.5169	5.71376	28.0187	28.38	26.2484	19.299	23.2392
K00283		33.3071	0.181283	0.118281	22.1017	33.3071	4.02486	6.15926	23.019	28.972	3.33441	8.83255	16.8512	6.332	27.4727	28.5459	26.0147	19.931	24.5607
K00284		272.347	6.40377	3.60149	62.7306	153.639	0	0	126.786	272.347	15.0658	45.8175	39.5846	16.5063	89.5268	143.973	123.058	143.648	216.264
K00285		142.29	0.127116	0.146738	38.1817	80.0327	105.593	142.29	75.0025	90.8963	1.83955	5.04396	24.4304	8.90368	37.0156	65.0174	85.4289	53.4705	66.5346
K00286		537.121	174.707	191.426	338.957	262.703	416.087	537.121	258.152	277.471	95.1552	294.721	452.097	143.921	322.057	316.041	331.635	377.551	371.606
K00287		125.041	6.09865	17.3068	85.1392	61.7092	22.4725	31.2783	78.3292	80.0806	2.06953	3.68144	125.041	35.2387	76.9059	87.871	89.9239	27.384	28.6998
K00288		5.73413	0.671603	1.67976	1.4667	3.42691	0	0	1.83653	2.70686	1.42598	3.4843	2.72446	5.73413	3.5977	3.04531	2.241	2.86801	4.35444
K00290		148.166	1.09916	0.576429	121.388	20.164	39.833	54.6662	146.019	148.166	4.54542	13.8752	94.1852	23.1918	55.7151	44.8369	47.9333	55.7999	49.1673
K00293		7.50594	0.0696731	0	4.23276	3.44799	0	0	6.00151	2.35884	0	0	4.95001	1.84369	2.48821	4.92843	7.50594	3.1366	3.22505
K00294		246.013	15.5007	9.86873	87.0273	113.326	137.433	177.681	80.0792	117.631	83.1262	246.013	74.6741	28.6636	91.8823	103.977	114.635	175.306	184.373
K00297		478.193	21.2131	37.2625	366.833	343.24	102.033	135.233	331.919	427.95	16.6269	55.1533	478.193	142.343	324.195	377.924	392.295	205.978	257.63
K00297;K00547		45.8029	0.190675	0.0596123	25.9689	42.3292	0	0	22.1598	45.8029	2.76011	5.93535	15.3028	10.6519	25.7935	36.9354	30.9032	26.8781	39.3415
K00299		178.809	0.0294309	0	4.20701	14.466	140.4	178.809	13.2792	19.6434	2.35808	6.80553	3.36876	1.35791	7.4147	9.73659	23.513	8.31613	8.40573
K00301		5.09349	0	0	1.83349	3.39747	0	0	1.66144	5.09349	0.376461	0.360241	0.586202	0.274831	1.57804	2.29214	1.46741	2.17266	3.55035
K00302		866.763	1.78036	0.87773	360.777	866.763	0	0	695.161	589.838	13.0138	37.1492	338.517	103.934	339.692	659.935	580.621	491.654	546.623
K00303		287.297	1.13932	1.07727	142.006	287.297	15.609	19.7587	217.478	257.777	7.34733	23.7256	118.309	41.7066	139.548	229.284	214.536	171.732	218.393
K00304		37.3598	0.0793949	0.0744659	18.6315	37.3598	0	0	21.4938	23.0398	0	0	14.1018	4.09416	13.6099	30.5862	26.7195	12.7	18.0234
K00305		76.4431	0.0759467	0.158293	34.4986	76.4431	0	0	52.7506	27.4265	0.397556	1.12575	33.207	9.48168	23.9007	56.1463	52.1801	33.0263	31.1154
K00311		337.69	1.07406	0.419742	146.943	265.766	168.725	215.879	337.69	300.776	3.88976	10.0301	132.868	42.9243	123.651	234.939	219.899	144.905	158.564
K00313		138.323	0.0923887	0.0770248	14.6006	99.5538	106.854	138.323	107.878	37.5347	3.00045	8.49073	24.5132	7.7314	25.2757	65.4866	53.6117	69.7335	49.5288
K00315	ko:K00315 DMGDH; dimethylglycine dehydrogenase [EC:1.5.8.4]	905.863	1.27282	0.877079	341.361	905.863	5.93413	7.68062	690.861	702.293	3.90444	11.5512	302.49	97.4665	378.657	646.159	585.636	504.661	642.176
K00316		64.0911	0.0527935	0.0220071	21.2143	64.0911	0	0	44.6092	64.0047	0.0281997	0.156511	11.7386	5.20601	32.1545	53.2778	51.5733	39.5611	50.8157
K00317		360.347	0.378473	0.354977	67.8838	147.027	0	0	127.521	360.347	1.16099	4.32778	44.5662	18.4162	122.875	154.924	122.784	146.354	263.795
K00318		144.496	0.736191	0.354095	128.441	144.496	0	0	89.1978	126.539	2.8313	7.55481	91.1214	23.7462	84.8674	118.449	134.434	86.7887	101.562
K00319	methanogenesis: Mtd	55.9086	41.7923	55.9086	1.5201	2.87053	0	0	2.61716	2.24433	9.69463	28.3733	28.0076	22.7483	18.8317	8.07983	8.51617	11.9731	10.3113
K00320	methanogenesis: Mer	140.099	91.1995	66.3744	35.7766	140.099	40.7068	52.9735	69.1472	103.4	23.091	72.6664	51.2415	38.2149	83.1646	93.4844	95.4445	89.0565	104.417
K00322		267.646	0.595462	0.372329	65.3521	53.8087	0	0	209.402	267.646	8.028	25.0673	49.8785	10.7741	58.1514	66.5294	53.4391	41.7505	77.9973
K00324	ko:K00324 pntA; H+-translocating NAD(P) transhydrogenase subunit alpha [EC:1.6.1.2 7.1.1.1]	1392.85	31.8919	22.8878	1142.3	1127.89	419.745	529.607	1132.81	1330.83	231.659	669.807	1392.85	365.409	959.89	1105.48	1116.55	682.927	850.612
K00325		688.121	18.7832	14.2536	554.747	584.34	556.25	335.243	555.594	658.098	140.223	390.183	688.121	175.493	486.363	539.236	563.535	326.126	406.713
K00326		0.55779	0	0	0.15264	0	0	0	0	0	0	0	0	0.521664	0.499218	0.55779	0.488655	0	0
K00329		0.363801	0	0	0.363801	0	0	0	0	0	0	0	0.200906	0	0	0	0.0727908	0	0
K00329;K00356		320.423	7.73325	8.81459	167.286	244.595	49.0011	63.7052	182.392	135.063	23.6225	77.3749	320.423	86.796	211.733	250.66	244.219	143.259	138.307
K00330		236.15	1.26832	0.834794	111.643	179.902	183.086	236.15	108.156	138.829	22.9022	64.1188	119.268	35.2383	115.253	148.995	161.521	90.0914	107.687
K00331		109.011	0.298309	0.238339	67.9506	109.011	29.7089	38.152	60.3647	87.2083	23.811	73.4022	62.4474	19.2736	66.8473	90.7898	87.3105	52.6228	69.0249
K00332		121.339	3.92559	2.71296	84.2537	121.339	19.2962	24.9697	64.8319	80.1087	10.7657	31.3913	94.5743	27.2431	80.6947	106.913	106.006	61.1348	71.2864
K00333		181.917	7.29608	5.71343	110.827	181.917	60.0244	79.3121	119.221	145.556	15.9304	48.1609	129.114	41.7534	126.569	159.769	147.253	100.267	120.498
K00334		122.196	17.1826	13.5331	55.0165	58.3522	52.3261	67.6823	49.2766	45.4855	5.28494	13.7494	59.3452	22.6399	52.9723	63.8257	72.3423	122.196	116.094
K00335		450.893	43.1141	38.9968	93.652	141.88	248.822	329.073	117.19	118.62	18.7895	58.9665	123.495	50.2867	126.561	140.265	133.902	450.893	403.723
K00336	Fe only hydrogenase	249.681	6.82565	5.30196	148.633	131	194.406	249.681	96.1626	95.9794	11.1014	31.6506	173.612	52.9244	129.297	140.092	148.881	112.162	114.343
K00337		489.315	1.62854	0.745957	489.315	329.267	99.1924	131.714	207.079	238.493	25.429	73.7666	207.211	155.186	229.219	318.76	278.927	184.231	216.319
K00338		120.509	0.656925	0.222033	75.0812	120.509	15.3652	20.2491	71.9528	91.0238	7.56231	22.4227	68.3963	22.5035	75.8114	101.671	95.5689	55.9678	73.1785
K00339		146.75	0.993445	0.62118	126.23	146.75	64.5249	86.8409	85.3472	101.169	12.6914	35.8327	132.992	34.1901	103.819	135.801	135.07	67.5349	80.3378
K00340		70.8171	0.589586	0.466963	49.7243	70.8171	0	0	32.8899	38.0207	1.62503	5.24364	45.8697	13.1747	42.6727	59.97	56.659	21.2716	31.704
K00340;K05560		2.13835	0.0601962	0	1.36242	0.100983	0	0	0	0	0.308677	1.07074	2.13835	0.326751	0.938077	0.262035	0.516503	0.0576587	0.118569
K00341	ko:K00341 nuoL; NADH-quinone oxidoreductase subunit L [EC:7.1.1.2]	1147.99	4.64132	2.19203	1147.99	812.198	134.163	168.937	572.553	613.736	36.5862	106.93	582.289	366.179	596.777	781.444	726.672	485.265	548.234
K00341;K05559		87.0084	0.306989	0.147656	26.0201	7.72488	0	0	1.64666	1.14212	2.98945	7.45577	87.0084	17.4808	44.2981	39.987	39.4884	0.723811	0.604681
K00342	ko:K00342 nuoM; NADH-quinone oxidoreductase subunit M [EC:7.1.1.2]	1397.02	6.67114	3.06249	1397.02	1132.94	146.726	194.697	794.243	903.835	47.9434	149.08	791.487	475.049	816.498	1074.74	992.572	658.891	773.737
K00342;K05561		181.504	0.802893	0.23625	53.2217	15.1328	0	0	5.81174	3.6548	3.28461	8.82092	181.504	36.7242	100.096	80.2823	76.3653	1.13095	1.16285
K00343	ko:K00343 nuoN; NADH-quinone oxidoreductase subunit N [EC:7.1.1.2]	1073.6	5.79232	2.55121	1073.6	915.534	185.929	244.413	628.195	720.632	39.9764	119.231	663.008	364.344	644.159	841.103	772.903	524.318	601.927
K00344		384.687	0.810541	0.572209	171.427	337.915	282.351	363.359	321.315	384.687	27.4603	77.2035	129.895	41.0876	185.224	269.801	311.641	214.329	267.008
K00346		381.927	1.68844	0.771504	338.205	125.826	163.014	215.789	355.872	381.927	32.8215	98.1852	224.962	46.8826	94.8751	177.808	189.821	66.4322	86.0217
K00347		130.659	0.916798	0.439495	122.752	48.0364	0	0	110.56	130.659	6.66983	20.3845	76.8352	15.3856	35.4399	68.6424	73.7114	25.1737	34.1604
K00348		63.935	0.531686	0.174974	63.935	23.1903	0	0	55.0959	54.9493	1.68606	3.98205	40.0201	7.32905	16.971	33.8638	38.3638	10.802	16.0122
K00349		34.778	0.281372	0.105562	33.3386	13.8144	0	0	34.778	30.8463	1.4248	4.50442	21.101	4.32741	9.84146	16.9433	20.8163	5.48007	7.96235
K00350		34.7676	0.313415	0.110234	34.7676	12.1913	0	0	29.2467	31.6432	1.11747	3.13587	22.5246	4.33287	9.13234	17.9917	23.2691	6.02283	8.41124
K00351		92.1214	0.374519	0.278784	88.079	30.8754	19.3164	26.6174	78.1272	92.1214	6.00149	19.9853	57.2052	11.9556	24.133	46.1914	51.0419	16.365	21.885
K00354		0.732345	0.0256415	0.0160331	0.244355	0.602213	0	0	0.63106	0.248032	0	0	0.640979	0.591536	0.632682	0.279044	0.684483	0.368409	0.732345
K00355		21.0619	0.172895	0.0240238	12.3572	12.4073	9.39674	12.5776	15.1292	7.80464	0.751128	1.19598	7.15274	2.13767	5.46351	14.3414	21.0619	7.5075	5.99753
K00356		14.6839	0	0	1.15253	12.092	0	0	14.6839	2.80769	0	0	2.2913	0.984719	1.69623	7.2651	4.61205	4.21667	2.90627
K00362	nirB	1233.17	10.187	4.34664	734.276	227.751	962.218	1233.17	272.787	312.353	153.171	439.899	1205.11	287.045	595.109	463.175	602.389	56.3364	44.2957
K00363	nirD	61.699	0.859342	0.486153	58.6896	29.8617	17.3768	22.4707	45.991	48.6874	5.16723	17.4692	61.699	14.7157	35.4455	44.8887	52.1992	11.6412	14.307
K00364		131.8	0.165629	0.162744	36.4721	118.921	59.3316	78.2909	131.8	128.171	2.00955	6.10269	31.6596	10.5639	50.4237	96.9724	75.1179	101.149	102.836
K00365		0.599735	0	0	0.599735	0.140766	0	0	0.550701	0.487007	0	0	0.0220799	0.0227739	0.021794	0.255686	0.127997	0.273272	0.26445
K00366		25.9034	0.0368567	0.032264	25.9034	4.92162	0	0	1.33038	3.63648	0.30948	0.721148	21.501	4.48139	8.40483	11.5034	10.6257	1.51097	1.96739
K00367		49.3014	0.240906	0.210887	49.3014	6.70863	0	0	4.15024	6.52485	0.146695	0.214256	47.3528	4.08645	3.66034	6.81634	22.0026	1.77678	1.32865
K00368	nirK	908.277	0.294309	0.312842	81.1251	147.919	281.196	366.113	158.385	87.9684	309.814	908.277	66.0586	18.0123	48.6924	119.209	102.75	97.5384	83.9413
K00370	narG	524.806	0.734655	0.797131	134.821	25.1923	430.318	524.806	108.306	50.3716	174.011	512.138	114.737	24.7771	28.0042	47.4051	79.5569	19.6411	25.8343
K00371	narH	394.592	0.509188	0.403286	79.822	16.7422	238.028	312.825	58.2022	32.8361	132.564	394.592	64.9379	12.668	16.4872	28.8884	48.3503	10.4048	15.2449
K00372	ko:K00372 nasA; assimilatory nitrate reductase catalytic subunit [EC:1.7.99.-]	992.667	9.1855	3.52884	708.347	201.691	260.47	343.608	375.495	386.657	47.1018	129.118	992.667	233.349	487.053	398.914	499.827	47.3841	39.5973
K00373		54.1899	0.0514302	0.0535969	15.5611	2.09941	40.4997	54.1899	9.9853	2.98493	0.280209	0.762346	11.2324	2.60557	2.13725	4.14171	6.63566	0.853878	0.894842
K00374		31.0432	0.0864612	0.0756872	17.5913	2.55277	24.5387	31.0432	8.08598	2.84358	0.737086	2.1531	12.3537	2.98019	2.26809	4.21531	8.34187	1.57352	1.20916
K00375		751.952	0.364853	0.54182	112.674	31.1387	561.629	751.952	53.502	35.7337	8.81374	23.9313	96.3653	19.5571	26.3558	36.5288	173.398	14.9837	15.4961
K00376	nosZ	11.4909	0.0727116	0.03031	11.4909	0.955495	0	0	1.49125	0.761957	0.392273	1.40114	7.39805	1.21695	1.14885	2.57168	4.36723	0.377252	0.286443
K00380		547.08	4.34718	1.68615	285.56	128.694	188.436	250.236	197.957	184.618	54.2689	159.407	547.08	127.733	256.761	212.103	256.159	34.9592	37.0441
K00381		68.4678	0.14427	0.106128	32.4302	30.153	50.9766	68.4678	56.5313	66.7394	6.10058	17.888	15.9107	4.22651	20.5869	23.6981	26.8451	16.3306	23.1432
K00382	ko:K00382 DLD; dihydrolipoamide dehydrogenase [EC:1.8.1.4]	1186.56	73.2459	62.5025	954.217	870.416	544.291	728.117	786.863	1186.56	137.03	404.215	1052.44	304.706	849.798	973.65	1009.7	707.047	895.223
K00383	ko:K00383 GSR; glutathione reductase (NADPH) [EC:1.8.1.7]	1369.06	12.2786	6.23476	757.233	354.176	200.879	280.79	496.208	514.942	457.113	1369.06	1274.8	292.206	618.661	579.148	665.122	148.946	125.147
K00384		410.09	160.63	182.615	253.001	294.524	314.981	410.09	293.346	227.59	81.3109	234.112	325.702	125.245	250.851	298.34	303.658	322.734	299.458
K00385		0.09206	0	0	0	0	0	0	0	0	0	0	0	0	0	0.09206	0.0806496	0.0405142	0
K00387		2.46421	0	0	0.664721	2.31994	0	0	1.6918	2.46421	0	0	0.526689	0.691403	0.771929	1.53137	1.3647	0.801749	1.05136
K00389		7.04639	0	0.110962	7.04639	0.396932	0	0	0.485271	0	0	0	4.66956	0.401362	2.38138	2.4462	0.789528	0.339958	0.349545
K00390		146.917	0.64273	0.21921	84.4974	89.4432	0	0	146.917	117.561	3.10856	8.05477	49.9301	14.5896	40.2541	72.7431	70.5231	85.2378	69.6298
K00390;K00860		6.06558	0	0	2.40687	3.85707	0	0	2.0005	6.06558	0	0	0.641668	0.236371	1.31196	4.17021	3.78618	2.83629	3.36229
K00392		100.813	0.159107	0.0795889	54.5088	100.813	6.45703	7.95286	100.244	69.8731	5.01254	15.1411	25.2455	8.93878	34.0721	79.9947	65.0134	68.7782	67.9599
K00394	aprA	428.908	53.6107	59.993	120.459	285.033	71.3753	92.608	269.35	266.493	58.636	166.817	165.559	72.4144	211.073	271.259	244.602	428.908	394.7
K00395	aprB	110.607	33.428	51.8461	33.5385	80.0991	29.7738	38.144	63.8947	60.3652	11.5506	31.8383	41.6253	21.7951	53.2113	69.0711	70.4721	110.607	104.769
K00399	methanogenesis: Mcr	1031.91	105.75	74.5216	3.93344	3.05136	787.511	1031.91	1.83653	0.812059	52.6895	152.562	47.6044	43.4047	36.9945	12.0594	16.7542	24.7936	20.7525
K00400		355.417	339.553	355.417	4.84552	3.83842	37.307	53.6943	15.0166	2.95106	0.58665	1.80887	81.8823	79.0052	56.5228	19.4775	27.728	81.8701	63.2969
K00401	methanogenesis: Mcr	343.973	140.303	123.245	3.1255	2.08183	258.628	343.973	4.65399	1.02893	26.7725	81.3588	45.9497	34.9802	31.357	12.116	15.9552	23.9433	21.2662
K00402	methanogenesis: Mcr	54.7348	54.7348	40.0036	0.754558	0.966028	23.1376	29.189	1.18102	0.278513	4.24477	12.0355	15.6072	13.2455	11.4043	4.38671	5.8194	9.26652	7.54288
K00404		807.763	5.82669	2.37607	510.603	171.835	85.789	120.683	207.134	258.122	187.876	574.164	807.763	184.554	427.248	324.489	355.036	63.3735	77.8852
K00405		181.598	1.42941	0.391027	111.316	35.0695	10.1445	13.8367	39.7596	50.338	43.3487	132.094	181.598	39.7041	93.5972	71.0208	79.0396	8.59999	7.01682
K00406		194.549	1.88667	0.735725	146.252	44.3102	31.6779	42.9889	69.7324	85.1665	41.9687	121.788	194.549	44.378	101.087	82.6129	97.5552	15.7008	15.6641
K00407		42.3094	0.141408	0	8.42231	0.830269	33.2543	42.3094	0.580028	0	0.634477	0.628823	3.34882	0.671629	1.92819	3.53941	3.37034	0.20317	0.139267
K00410		1.22976	0	0	0.174647	1.22976	0	0	0	0.709098	0	0	0.385788	0	1.14238	0.638207	0.698881	0.842595	0.360982
K00411		226.5	1.01693	0.508692	182.313	133.236	81.7202	102.019	226.5	153.455	24.6067	67.3804	122.021	33.7411	85.6426	135.679	151.438	64.5318	53.582
K00412		531.185	1.51432	0.695359	531.185	273.248	85.3409	112.106	304.75	214.229	26.7081	75.3367	149.893	151.265	171.029	296.788	253.596	142.828	134.994
K00413		167.992	0.787056	0.469759	167.992	122.731	93.3617	125.93	154.668	114.545	13.0364	36.2721	115.506	31.2164	86.1352	128.01	132.131	55.6842	48.4462
K00425	ko:K00425 cydA; cytochrome bd ubiquinol oxidase subunit I [EC:7.1.1.7]	1755.34	13.5246	12.4797	1054.86	232.831	905.548	1198.96	1418.67	1755.34	212.601	649.304	1025.14	281.892	592.729	528.713	884.301	87.6631	89.8766
K00426		558.643	3.48845	3.35963	210.449	49.44	422.01	558.643	326.639	344.81	38.4109	118.753	210.016	56.5894	125.336	106.733	173.476	15.2475	15.7565
K00427		1.46329	0	0	0	0.156414	0	0	0.470707	0	0.126425	0.382729	0.0943629	0	0	0	1.46329	0	0.00706364
K00428		178.81	0.874313	0.51453	178.81	51.7663	0	0	52.0361	66.995	21.3178	59.3105	136.999	36.7572	75.8948	108.58	127.581	32.119	42.9524
K00432		188.234	0.516067	0.322685	76.1338	92.4338	142.006	182.495	188.234	172.415	6.83207	22.9489	50.2441	18.6931	59.5949	90.2035	100.596	50.9143	58.6055
K00433		0.685953	0	0	0.337892	0.178443	0	0	0.581749	0.685953	0	0	0.0466494	0.0481159	0	0.231516	0.608462	0.237735	0.13968
K00435		0.582282	0	0	0.0717063	0.302948	0	0	0	0.582282	0	0	0	0	0.11726	0.196526	0.114778	0.144147	0.296424
K00436	hoxH; NAD-reducing hydrogenase	339.977	3.36668	1.31138	249.829	45.4602	0	0	11.772	8.00806	53.2241	170.574	339.977	78.1543	137.542	106.851	144.12	31.6925	24.2698
K00437	hydB NiFe hydrognease large subunit	0.154779	0	0	0	0	0	0	0	0	0	0	0.0427197	0	0.0421667	0.0353355	0.154779	0	0
K00440	methanogenesis: Frh	181.106	176.022	181.106	2.55055	1.27454	46.8718	64.1849	0.283308	0.66811	6.69613	24.2642	30.3513	28.8684	22.9621	12.4022	13.3014	5.39184	4.31948
K00441	methanogenesis: Frh	96.2359	96.2359	84.3665	7.7426	23.4525	8.24501	10.6507	11.147	12.4662	0.799126	2.36712	33.5612	29.1224	32.0716	21.8605	28.3659	30.2971	28.8751
K00442	methanogenesis: Frh	1.26913	0	0	0	0	0	0	0	0	0	0	0	0.0326916	0.031285	0	0	1.26913	1.02021
K00443	methanogenesis: Frh	27.3778	24.8146	27.3778	0.49638	0.349522	0	0	0.0854618	0.10077	0.31384	1.01916	4.60524	4.38244	4.24799	2.67552	2.74117	1.00782	0.892605
K00446		60.0324	0	0.0112015	3.75582	3.24568	46.9916	60.0324	4.55587	1.73288	0.160759	1.59327	0.824933	0.291725	2.88479	1.79358	2.35692	0.926602	1.34088
K00448		5.44316	0.0203907	0	1.94317	2.01819	0	0	3.17828	2.16965	0.313681	0.54405	0.72434	0.221366	1.13865	1.77522	5.44316	1.11328	0.963933
K00449		72.7951	0.17234	0.143681	36.5423	44.4268	14.5131	20.2214	36.288	72.7951	0.902146	1.53276	15.343	4.83333	34.168	36.2597	41.9523	36.1516	55.1626
K00450		79.6367	0.0810098	0.0253268	36.4769	79.6367	52.1446	69.2929	47.1848	57.9874	18.9269	58.359	19.771	10.3337	44.0272	58.2732	65.5702	60.6792	55.21
K00451		237.384	0.340318	0.307368	99.0954	105.11	41.7687	54.8384	210.009	237.384	9.42837	32.2849	48.6551	16.2664	70.4665	98.7605	100.435	61.2104	76.4921
K00452		34.6713	0.14293	0.0893709	22.3381	34.6713	0	0	21.5748	24.3333	0.485561	2.0339	16.8868	3.25853	15.7772	28.0601	28.1796	16.4286	22.0439
K00453		146.666	0.404645	0.13395	64.9306	74.3105	26.9324	39.0442	125.362	146.666	2.0597	5.50408	43.5925	9.69026	48.4995	54.9151	63.4943	36.1597	46.6032
K00455		19.6083	0.087645	0.07307	4.94177	12.3015	0.157037	0.205675	9.3471	7.34758	0.234078	0	11.954	1.78405	6.79121	15.3244	19.6083	9.29052	10.8185
K00456		18.8115	0	0.0459779	7.44532	18.8115	0	0	6.3339	14.9369	0.247446	0.653976	3.72463	1.64645	9.88336	13.2035	10.7258	9.43793	12.8181
K00457		98.6289	0.30482	0.181067	34.7854	36.3061	0	0	74.1437	98.6289	1.47515	3.38874	19.8115	7.52841	26.2449	36.224	63.1778	21.2847	28.9097
K00459		386.731	22.1737	27.7044	193.158	143.275	295.709	386.731	152.3	160.575	23.0414	62.7641	107.936	33.6816	126.899	161.278	226.459	244.921	238.322
K00461		2.46431	0.0333769	0	0.318072	0.335951	0	0	2.46431	0.645715	0	0	0	2.0382	0.650168	0.581161	0	0.76728	1.18338
K00462		11.8774	0	0	0.703312	2.24033	0	0	1.4992	1.76774	4.33411	11.8774	0.499369	0.152612	1.40569	1.56042	1.63505	1.64273	2.02133
K00463		48.2108	0.050955	0.0477915	22.9439	48.2108	0	0	40.1295	37.4597	0.179636	0.906363	8.84927	3.31907	22.7301	42.3653	31.6735	29.211	35.5299
K00464		3.66657	0	0	0.672458	2.64374	3.66657	3.47745	1.92962	2.73031	0	0	0.402305	0.51071	1.31348	2.66213	2.37702	2.61348	2.10805
K00466		0.246205	0	0	0.246205	0	0	0	0	0	0	0	0	0	0.0167755	0.0843468	0.0246308	0.0123732	0
K00469		6.66499	0	0	2.4909	6.66499	0	0	1.71543	4.62332	0	0	0.864647	0.486451	3.84054	5.39644	3.75928	2.91854	4.97199
K00471		152.494	0.225098	0.105562	26.1882	152.494	0	0	115.26	79.8376	0	0	35.2177	17.7933	46.2841	106.11	81.2266	73.3431	78.4596
K00472		62.2628	0.0658603	0.035298	3.58644	5.80834	47.008	62.2628	37.8977	28.4862	0.497536	1.08781	3.42888	1.95347	4.9851	4.27988	6.18922	3.55073	3.31728
K00474		2.1928	0	0	0.473893	2.1928	0	0	1.86492	1.64922	0	0	0.504713	0.327771	1.03326	1.97913	1.27328	1.27926	1.1894
K00476		0.530197	0	0	0	0.0919499	0	0	0	0.530197	0	0	0.036057	0	0	0	0.313535	0.0262506	0.0539817
K00477		105.474	0.139346	0.152478	74.7788	76.4401	0	0	49.441	105.474	4.61105	14.8717	28.0042	10.8731	51.257	74.0023	83.0303	52.488	85.91
K00479		29.9689	0.0427894	0.0133776	9.27675	29.9689	0	0	17.2882	26.283	0.161135	0.380559	5.13708	2.43879	13.9892	22.6309	19.8259	16.589	20.8074
K00480		123.589	0.163684	0.153522	86.5721	114.916	97.8821	123.589	107.089	43.1457	3.80329	12.738	75.1048	20.3243	40.3876	95.4775	99.0147	56.7167	50.0141
K00481		50.5251	0.0619116	0.19356	34.5149	11.6324	0	0	21.8397	6.58763	2.34136	8.25941	14.499	4.36882	8.52248	11.8581	50.5251	5.27786	5.6706
K00483		77.8825	0.107574	0.0517411	21.3111	69.186	14.3224	18.0592	45.0751	77.8825	9.67723	31.2042	15.3398	6.64772	41.3724	53.5988	45.1884	52.5103	68.4974
K00484		2.42547	0	0	2.42547	0.179776	0	0	0	0	0	0	0.0704971	0	0	0.349869	0.306505	0.102648	0.0527714
K00485		0.282092	0	0	0.0733696	0.0904095	0	0	0	0	0	0	0.0303883	0.282092	0.169971	0.117299	0.0587204	0.0294981	0.015165
K00486		70.5564	0.40735	0.127354	57.0966	70.5564	0	0	34.5314	66.9856	1.27288	3.32097	39.5701	5.61999	36.1043	62.062	60.5187	41.1314	57.1351
K00491		2.11043	0	0.0123087	2.11043	0.82558	0	0	1.93789	0.761667	0	0	0.0776978	1.01511	0.562408	0.856901	0.638089	0.188554	0.523454
K00493		0.199914	0	0	0.116114	0.163522	0	0	0.199914	0.0785745	0	0	0	0.0330694	0.0210977	0.106079	0.0929307	0.116709	0.136
K00496		69.6452	0.0456938	0.128571	31.4067	32.808	53.237	69.6452	19.6799	28.73	2.82638	8.94058	10.6409	3.68946	19.8195	29.2392	34.9376	18.2511	22.5235
K00499		180.671	0.210554	0.181025	39.5032	180.671	7.71022	9.8203	130.412	130.604	0.244617	0.234077	37.8478	13.3578	72.6991	130.55	109.05	99.0998	121.257
K00500		71.7907	0.103904	0.129938	32.1098	32.0223	17.3536	21.6311	55.527	71.7907	0.818233	2.64027	26.7743	5.17673	20.7412	27.9777	35.1517	19.0091	24.1208
K00504		0.336977	0	0	0.0829953	0.0584404	0	0	0	0.336977	0	0	0.0458334	0	0	0.151644	0.0664243	0.0667362	0.102927
K00504;K18200		5.4768	0	0	0.677124	2.18529	0	0	1.74871	1.60373	1.81418	5.4768	0.607645	0.160704	1.01501	1.62382	1.39998	1.34984	1.72613
K00505		7.95242	0.0175978	0.0110035	5.24069	1.77129	0	0	1.87676	1.87248	0.597834	1.72162	1.01873	0.477615	1.30263	3.83018	7.95242	1.01136	1.69848
K00507		302.167	0.810821	0.266836	75.337	135.304	73.1743	95.5375	259.766	302.167	14.0188	42.5084	56.2582	42.854	86.8418	123.254	140.607	90.0496	105.072
K00508		79.6008	0.679561	0.247867	79.6008	14.0601	0	0	7.89773	11.5035	2.23237	11.0804	55.5818	9.99031	15.1496	29.9511	61.008	8.57038	8.64475
K00511		3.73246	0	0.00777462	3.73246	0.229444	0	0	0	0	0.0796986	0.331751	0.474407	0.101239	0.177618	0.622435	0.75866	0.190556	0.0857192
K00514		3.28312	0	0	0.817246	1.87023	0	0	3.28312	1.10606	0	0	0.263268	0.232752	0.51972	1.55544	1.14463	1.53334	2.28041
K00518		176.93	0.826256	0.496769	107.358	47.3938	8.96804	11.41	30.2417	42.4214	56.4447	176.93	46.9953	13.3257	33.841	51.4605	53.5049	24.656	32.8315
K00520		110.71	0.150406	0.104495	17.0406	5.04631	87.7636	110.71	29.8873	15.1955	0.760548	2.08083	1.93488	0.997849	1.41067	6.51083	31.9607	3.07341	2.56757
K00523		185.111	1.62656	0.684553	93.6742	45.7049	28.7514	40.7393	27.4572	22.3904	3.42852	8.90229	185.111	41.6412	91.6824	80.6079	110.458	16.2391	14.1709
K00524		2.46677	0	0	0.221735	0.588501	0	0	2.46677	0.96954	0	0	0.291999	0.165162	0.278922	1.04402	0.573342	0.966915	0.712145
K00525	ko:K00525 E1.17.4.1A; ribonucleoside-diphosphate reductase alpha chain [EC:1.17.4.1]	3444.09	43.9045	35.6612	3273.38	2564.45	2421.34	3144.02	3444.09	2453.48	218.434	657.902	2107.63	603.424	1610.38	2342.85	2244.85	2646.34	2165.86
K00526		419.656	5.53787	2.67247	358.799	230.788	293.474	378.545	239.218	167.595	17.196	50.6831	419.656	108.578	239.922	275.073	281.376	105.032	82.4893
K00526;K03676		0.0928819	0	0	0	0.0715895	0	0	0	0	0	0	0	0	0.0554191	0.0928819	0.0813697	0.0408759	0
K00527		48.4266	0.0476053	0.0297666	9.75377	18.8871	0	0	48.4266	33.1553	0	0	1.75372	1.29204	4.97668	31.9647	17.0196	33.2642	31.0376
K00528		191.976	6.54864	9.93601	107.141	165.827	107.52	143.552	191.976	167.22	19.1973	59.3462	135.077	47.0868	121.761	175.294	169.131	153.039	165.73
K00529		51.0407	0.210554	0.0658274	51.0407	21.7229	0.495152	1.11173	24.6141	16.2936	1.10499	4.44747	35.6663	9.71474	15.1414	33.5111	37.3369	15.4284	14.7748
K00533	hupL	6.7299	1.1556	0.606962	1.70694	0	0	0	0.758412	0.223565	0	0	0.243263	0.219546	0.150071	0.150911	0.264412	6.7299	6.28235
K00534	hupS	4.82109	0.0240906	0	4.82109	0.202067	0	0	0.19763	0.466061	0	0	2.34545	0.784599	0.469275	0.7865	1.05649	0	0.142355
K00537		102.336	0.58204	0.299713	84.3418	74.6665	0	0	96.3395	102.336	3.95022	10.3531	54.55	15.9827	53.1769	76.605	94.7899	40.2716	52.4672
K00542		0.830718	0.0253156	0.0316585	0.120625	0.0849368	0	0	0.830718	0	0	0	0.0999207	0.137416	0.0328757	0.385696	0.0965403	0.557714	0.249322
K00544		220.434	0.0371085	0.162422	25.8152	220.434	0	0	169.869	58.1505	1.77204	2.97031	57.9035	18.8336	53.2024	129.712	101.606	89.6426	76.1267
K00545		1.94553	0	0	0.304232	1.10171	0	0	1.94553	1.23524	0	0	0.0960053	0.0742674	0.189525	1.62792	0.556544	0.803789	0.341362
K00547		27.3266	0	0.0206393	4.48244	27.3266	0	0	20.309	7.34367	0.0105788	0	6.68788	1.79172	6.57987	16.7393	14.4442	10.9236	10.9228
K00548	ko:K00548 metH; 5-methyltetrahydrofolate--homocysteine methyltransferase [EC:2.1.1.13]	2475.49	31.6381	15.941	2024.41	1415.65	617.579	808.516	1133.44	1938.24	127.971	340.325	2475.49	606.127	1617.45	1702.45	1817.33	1056.67	1341.13
K00549	ko:K00549 metE; 5-methyltetrahydropteroyltriglutamate--homocysteine methyltransferase [EC:2.1.1.14]	1596.64	283.99	321.089	562.922	613.71	248.651	325.254	533.426	578.757	529.961	1596.64	925.699	284.55	662.199	646.639	667.413	681.687	641.471
K00554	ko:K00554 trmD; tRNA (guanine37-N1)-methyltransferase [EC:2.1.1.228]	869.67	652.202	641.548	254.844	226.893	204.984	273.17	240.108	224.096	294.323	869.67	359.447	154.474	271.017	292.647	300.852	458.358	421.927
K00554;K01770		1.18102	0	0	0.274385	0.724521	0	0	1.18102	0.83554	0	0	0	0.0390724	0.186956	0.564006	0.1647	0.579157	0.538777
K00555		234.564	193.729	234.564	24.7472	109.565	0	0	101.923	42.0302	3.43786	8.15147	62.4815	45.2363	59.9534	82.0105	67.9622	89.286	74.5196
K00556		90.3878	4.23259	7.93965	39.1718	17.041	0	0	68.3769	90.3878	0.406952	1.44783	54.4447	15.8616	33.0219	40.0379	49.1677	21.2688	19.7203
K00557		524.345	6.23199	2.57635	309.338	113.531	0	0	194.782	178.855	12.1488	32.5226	524.345	126.645	271.621	212.876	202.597	24.6172	20.1882
K00558		847.167	663.701	685.218	619.442	261.573	18.5974	25.4874	245.208	185.105	29.6759	88.8236	847.167	261.57	373.899	387.232	468.864	250.754	190.765
K00559		21.1071	0	0	5.27872	21.1071	0	0	12.9834	12.2472	0	0	2.81101	2.25507	6.16584	14.123	14.334	12.2032	12.7032
K00560		134.772	59.488	71.4064	126.541	67.6701	79.174	103.595	78.0221	61.3776	3.98946	12.3011	134.772	39.7056	79.3644	88.976	96.5173	42.4349	36.7645
K00561		0.667858	0	0.00854852	0.0651428	0.0458697	0	0	0	0.264492	0	0	0.071949	0	0.0355088	0.0297562	0.0782043	0.667858	0.403937
K00563		32.8658	0.0558362	0.0349131	9.01246	2.99739	9.22906	11.0065	32.8658	31.3262	0.95738	2.60712	2.75482	0.625113	3.11797	3.15972	1.75667	0.788867	1.7872
K00564		75.8165	0.365	0.348346	47.3694	12.4395	50.1848	62.2117	65.7175	75.8165	1.35449	3.58793	27.7516	6.90834	15.5922	18.5644	21.3183	5.81463	7.58678
K00566	ko:K00566 mnmA; tRNA-uridine 2-sulfurtransferase [EC:2.8.1.13]	2665.14	2550.02	2665.14	1133.78	1054.46	963.886	1281.18	1183.35	1080.99	121.47	392.973	1704.3	708.912	1341.53	1365.27	1376.52	2048.78	1829.12
K00567		115.346	44.6642	85.2963	73.4438	78.4664	53.245	70.2051	83.4486	89.8024	11.8516	33.185	55.9873	23.5389	62.877	89.3324	92.4045	115.346	110.724
K00568		147.81	1.60199	1.06061	98.3787	81.7928	36.0144	48.4293	147.81	128.891	8.2087	24.4725	144.29	36.5222	84.7336	97.8747	100.262	45.8532	41.1509
K00569		131.573	0.897351	0.4725	104.868	40.5655	0	0	100.349	131.573	3.75384	8.82092	71.0856	19.676	49.9254	72.6755	73.6637	26.8262	38.9321
K00570		22.0201	0.104085	0.0780984	22.0201	11.0003	0	0	4.95247	11.2764	1.3877	4.81367	18.8157	4.20913	5.43378	11.3724	18.2586	6.65978	7.46265
K00571	ko:K00571 E2.1.1.72; site-specific DNA-methyltransferase (adenine-specific) [EC:2.1.1.72]	5213.85	5213.85	3828.87	209.06	351.966	0.0920176	0.241035	531.412	375.231	10.6656	29.5366	513.924	374.2	379.842	379.97	401.747	821.927	644.51
K00573		789.104	789.104	715.342	415.555	329.399	236.352	307.247	315.592	375.645	45.7324	140.615	592.12	236.453	444.799	413.891	440.319	592.536	578.822
K00574		488.834	37.3011	48.8837	205.827	398.791	291.774	373.564	488.834	328.879	9.51081	26.2182	224.695	81.7153	206.983	358.708	401.56	243.55	236.328
K00575		659.562	418.354	659.562	272.377	119.915	12.7316	17.9193	299.294	292.035	20.9604	61.6246	397.394	138.643	257.919	241.757	270.841	227.28	202.006
K00577	methanogenesis: Mtr	194.784	194.784	179.698	4.67957	24.7818	0	0	11.7495	4.74999	2.36066	7.27884	47.1087	39.9268	32.2038	21.4646	24.11	21.5186	19.9089
K00578	methanogenesis: Mtr	25.9607	25.9607	24.1908	0	0.19588	0	0	0	0	0.174636	1.03848	3.58456	3.64442	2.77998	1.18598	1.48427	0.149124	0.459988
K00579	methanogenesis: Mtr	19.2339	19.2339	14.2621	0.480327	0.383314	0.0361239	0	0.441056	0	1.03815	3.46666	6.8613	5.76373	5.42846	1.98928	2.89599	4.68625	3.44172
K00580	methanogenesis: Mtr	70.6859	70.6859	40.7777	2.57236	2.05281	0	0	0	0.696283	7.9128	25.6075	29.5476	29.8904	21.9673	11.1235	11.9408	16.3405	14.7455
K00581	methanogenesis: Mtr	75.2692	75.2692	68.1599	2.03859	1.28165	16.0981	20.0083	1.25351	0.591218	5.25947	13.8614	25.3705	23.5554	18.7319	5.91974	8.79875	14.2846	11.0758
K00582	methanogenesis: Mtr	25.5076	25.5076	19.2786	0.1475	0.10386	0	0	0.5079	0	0	0	1.54765	2.35244	1.36681	0.404253	0.472197	0.0593018	0.0609742
K00583	methanogenesis: Mtr	0.229184	0.219919	0.229184	0	0	0	0	0	0	0	0	0	0	0	0	0	0	0
K00584	methanogenesis: Mtr	365.326	195.807	191.811	4.06677	2.395	272.094	365.326	1.78227	0.300216	1.49202	3.03632	52.9609	47.8449	37.8059	13.1048	20.298	22.2662	16.842
K00588		21.9834	0	0	4.49839	21.9834	0	0	10.4036	13.9027	0	0	2.9662	2.10337	6.00199	9.44592	13.5411	8.341	12.3509
K00590		49.2543	11.8108	9.39325	9.79081	8.9218	0	0	15.8653	23.3839	3.16544	11.6714	28.5338	11.5286	19.1052	15.8597	15.1451	49.2543	39.5895
K00594		1.10284	0	0	0.65846	1.00457	0	0	0.302312	0.891157	0.0531468	0.327744	0.218177	0.0500078	0.658022	1.10284	0.772918	0.670655	1.07972
K00595		90.9506	9.06664	9.20366	58.5349	30.3727	69.5681	85.8941	28.0071	90.9506	4.15238	13.1906	39.4678	13.8227	29.036	39.6499	42.6858	58.7005	82.762
K00596		19.2433	0.0382366	0.0239085	7.46985	19.2433	0	0	14.7429	19.233	3.52929	13.0926	4.70368	2.23119	11.9422	16.478	11.41	12.9102	16.3811
K00598		33.3352	0	0.0198708	9.23676	15.1937	25.1105	33.3352	9.64605	13.5257	1.55829	6.21799	5.85351	1.8975	8.95549	11.4818	22.3594	8.67526	11.768
K00600	ko:K00600 glyA; glycine hydroxymethyltransferase [EC:2.1.2.1]	1118.93	873.201	828.746	813.283	884.675	417.484	548.422	947.341	892.399	253.506	810.364	1095.57	413.856	886.518	976.868	989.835	1118.93	1104.24
K00602		359.506	48.9216	57.8847	303.521	280.606	132.128	173.209	266.859	309.722	33.4891	96.7921	359.506	109.024	272.216	293.624	304.773	328.433	324.596
K00603		156.561	14.8244	13.1049	5.93705	17.5796	39.3269	56.2307	21.4921	17.3066	32.9707	88.6539	34.216	27.2274	55.099	31.4308	38.5005	156.561	150.593
K00604		403.002	62.8114	70.7511	298.475	295.417	260.454	345.76	343.646	403.002	24.4041	69.9045	395.711	128.271	305.627	346.298	338.894	369.229	382.528
K00605	ko:K00605 gcvT; aminomethyltransferase [EC:2.1.2.10]	1202.4	2.93357	1.29743	529.715	1202.4	74.2279	91.1731	1088.25	1198.4	39.2583	118.362	521.942	164.966	656.096	1010.22	903.223	694.323	902.931
K00606		170.198	28.3737	34.5836	110.699	114.836	41.1812	55.166	119.526	95.1707	29.4085	84.8734	154.026	51.7094	123.249	127.548	128.782	170.198	150.84
K00608		0.221199	0	0	0	0	0	0	0	0	0	0	0.0763149	0.0393569	0.0376635	0	0.221199	0	0
K00609		359.463	359.463	249.961	194.417	239.392	63.3082	80.2191	245.797	230.378	12.4708	35.8103	284.005	119.102	238.37	261.027	252.888	308.413	302.292
K00610		308.917	308.917	262.262	8.07545	40.0492	25.6258	36.5669	35.609	14.8607	1.31298	3.47007	28.3617	27.367	29.9263	34.1275	30.316	32.8409	26.418
K00611		165.726	18.2239	15.8223	69.1351	110.813	108.167	140.061	121.101	124.072	25.5969	76.2286	68.9883	31.174	84.8303	100.783	90.7215	165.726	161.958
K00612		315.809	20.6274	34.1226	135.819	315.809	0	0	271.979	257.219	3.45273	10.6461	82.4853	31.4438	121.169	255.045	220.499	230.297	243.002
K00613		68.6069	0.0122428	0.0306205	7.81687	29.9033	49.6848	68.6069	33.8467	17.0532	0.521851	1.52438	7.55439	2.47545	10.6364	24.8611	20.4025	17.6956	16.6633
K00615	ko:K00615 E2.2.1.1; transketolase [EC:2.2.1.1]	4013.64	216.137	237.847	2305.39	2684.71	748.561	968.089	2468.49	2526.22	1362.44	4013.64	2803.96	851.603	2186.75	2685.9	2626.4	2639.17	2597.87
K00616		182.364	18.2952	16.1646	102.458	116.934	140.122	182.364	137.32	125.619	20.0842	59.0566	88.956	36.302	84.1216	113.286	117.413	133.285	127.064
K00619		56.7872	51.7074	54.44	20.7499	10.6634	23.408	32.7018	15.5436	12.7112	0.430943	1.90255	25.6519	12.773	23.4546	23.2134	29.6594	56.7872	49.7206
K00620		583.318	339.137	379.829	385.875	345.017	246.152	332.08	247.371	281.393	74.2847	218.662	583.318	199.886	401.258	398.614	429.547	471.562	442.471
K00621		30.3054	0.0456066	0	3.15097	27.8489	0	0	30.3054	14.117	0.190014	0.405615	4.14023	1.98046	5.21194	23.6246	14.0875	18.0416	15.5859
K00624		4.75529	0	0.00843274	0.803256	0.384612	0	0	0.331912	0.130455	0.259335	1.31939	4.75529	1.72033	1.03332	1.14478	1.62005	0.103343	0.212515
K00625	phosphotransacetylase	156.125	0.766536	0.479298	69.9331	156.125	63.5011	82.8513	147.962	78.5092	2.76014	8.8225	73.6804	19.0297	57.8534	124.833	122.429	85.4291	79.0012
K00626	ko:K00626 ACAT; acetyl-CoA C-acetyltransferase [EC:2.3.1.9]	1175.81	285.515	238.608	705.682	1113.43	905.659	1175.81	1086.41	1091.95	175.962	528.979	546.614	233.434	636.211	889.969	1009.03	1053	1094.69
K00627		220.848	1.91798	0.808067	141.018	152.239	31.0391	40.147	152.212	220.848	21.8003	64.6748	163.052	44.7479	126.43	151.778	159.563	90.0196	118.519
K00630		0.0659377	0	0	0	0.0659377	0	0	0	0	0	0	0	0	0	0	0	0	0
K00631		418.709	2.11997	1.37378	230.035	76.6239	0	0	339.608	418.709	4.57072	12.3412	119.022	36.4054	86.4967	115.353	116.343	40.1692	57.929
K00632	ko:K00632 fadA; acetyl-CoA acyltransferase [EC:2.3.1.16]	1341.07	122.655	140.621	432.855	544.137	629.309	814.47	1010.76	1341.07	71.3914	206.208	313.897	107.384	459.252	527.717	562.496	734.922	870.444
K00633		1.66144	0	0	0.0964997	0.271798	0	0	1.66144	0.391807	0	0	0.213164	0.0549662	0.315607	0.0881591	0.154465	0.15519	0.199458
K00634		44.3286	0.363927	0.0568889	0.289009	0.508758	0	0	1.24397	0.586716	1.29271	5.12475	6.0649	5.14437	6.10454	2.90433	12.2013	44.3286	36.5884
K00635		0	0	0	0	0	0	0	0	0	0	0	0	0	0	0	0	0	0
K00638		63.4416	0	0.0426938	63.4416	1.60361	0	0	1.68042	0	0	0	1.52717	0.833916	1.24139	3.86389	4.42651	0.45781	0.739704
K00639		328.545	28.1696	25.9632	171.943	242.846	235.557	311.248	299.22	328.545	37.6633	116.367	197.1	94.3715	203.471	254.673	247.771	287.619	287.64
K00640		398.506	14.172	9.87914	309.169	188.33	211.249	273.044	330.548	386.301	49.7329	146.52	398.506	105.91	246.886	262.402	291.871	184.569	192.706
K00641		759.173	5.42579	2.97332	526.211	722.441	263.958	354.081	713.68	641.014	90.6971	284.655	759.173	191.437	527.273	651.633	631.894	339.212	372.914
K00643		21.6797	0.024561	0.0537512	21.6797	9.70322	2.73944	3.80404	12.9961	7.60258	0.99969	2.7305	18.4029	5.9494	6.85762	12.6159	14.6114	6.3637	5.32161
K00645		475.76	45.9076	48.5642	278.9	242.337	363.48	475.76	224.255	241.252	101.455	307.534	354.943	112.205	247.582	277.98	283.343	294.931	279.907
K00646		0.0782136	0	0	0	0	0	0	0	0	0	0	0	0	0	0	0	0.0782136	0.0536128
K00647		220.474	2.01811	0.971374	149.151	104.098	58.4142	79.0104	124.943	100.415	50.4585	154.435	220.474	51.502	113.184	126.053	131.441	43.4586	41.4812
K00648		640.236	68.3724	73.6399	554.159	373.235	188.478	246.451	320.694	432.421	58.7397	184.701	640.236	175.309	400.972	443.198	574.247	402.01	416.167
K00651		158.008	0.587087	0.41028	85.5668	56.1378	0	0	126.639	158.008	2.30214	7.3714	58.9759	15.9339	51.1714	70.805	77.3059	47.7988	66.9349
K00652		138.701	2.69573	3.0501	90.7287	38.0982	48.9906	63.1096	54.936	55.0494	4.03179	10.6556	138.701	35.1447	75.8503	65.1221	76.6726	27.4707	24.6633
K00652;K01906		29.0545	0	0.0190306	0.014502	0.0510572	21.8729	29.0545	0.948787	0.471047	0.557943	1.84066	0.00800859	0	0	0.0529943	0.0580324	0.023322	0.0659441
K00655		257.267	24.0217	26.0048	182.973	169.345	187.651	257.267	137.26	170.53	16.6277	53.1355	175.047	54.3792	136.561	173.121	193.512	155.267	164.478
K00656	formate c-acetyltransferase	132.815	92.1429	77.6783	4.19599	1.87536	85.2172	109.439	8.69504	1.68325	46.4562	132.815	37.5192	30.2547	41.6079	18.3173	19.5359	75.2073	65.9601
K00657		124.741	2.57802	2.45635	13.2588	6.10963	96.2324	124.741	49.3481	62.5415	0.891806	2.91154	14.3749	1.88805	6.37699	6.76893	17.1657	7.21208	8.14089
K00658		256.668	1.72218	1.62191	170.906	166.531	77.1425	97.8918	227.62	256.668	9.34212	30.6333	125.739	29.4294	86.3947	155.024	173.106	100.971	127.124
K00661		172.667	0.98661	1.02818	24.2887	12.873	0	0	172.667	165.422	0.421598	0.974964	21.7784	4.61162	19.5035	19.3263	21.9474	5.25012	8.74504
K00662		121.078	25.4953	34.4804	37.1446	84.6824	0	0	58.1858	76.0252	1.90452	6.81953	18.2429	7.5439	40.4945	72.3188	53.4864	113.228	121.078
K00663		1.7591	0.023247	0	0.0553841	0.155993	0.187437	0.16366	0.572129	0.899479	0	0	0.244683	0.0630935	0.241515	0.252986	0.354607	1.7591	1.55686
K00666		818.042	71.2126	80.2227	289.74	512.763	619.83	818.042	562.604	565.426	38.0031	115.052	282.076	121.716	341.678	450.603	551.969	629.998	658.361
K00672	methanogenesis: Ftr	120.808	115.361	120.808	23.644	11.1879	0	0	14.3292	11.1359	4.92367	17.2999	38.9627	32.9149	31.7564	16.4163	19.3017	29.5067	24.748
K00673		59.7659	0.0790448	0.03295	4.92765	4.46428	0	0	59.7659	38.7401	0.375774	1.64035	4.10788	1.10842	5.09831	5.87808	2.08493	0.744509	1.95917
K00674		523.425	3.34392	1.97937	409.484	267.991	135.167	173.578	258.595	312.678	183.345	523.425	486.995	116.409	296.856	329.26	339.797	124.318	145.08
K00675		13.0385	0.0236613	0.0443846	5.58074	4.48533	0	0	7.95844	3.66204	1.35739	4.20875	3.33095	1.02749	3.19565	5.35588	13.0385	3.62622	4.26445
K00677		120.513	17.9544	18.785	114.865	92.7734	3.28629	4.6855	86.597	113.786	35.81	107.097	120.513	34.3624	86.8731	104.028	106.717	83.1115	88.1534
K00681	ko:K00681 ggt; gamma-glutamyltranspeptidase / glutathione hydrolase [EC:2.3.2.2 3.4.19.13]	1768	5.15388	2.21442	722.798	1133.34	269.217	349.052	1272.2	1768	98.8754	290.389	530.645	172.7	748.796	1029.06	976.178	759	1018.94
K00683		0.936309	0	0	0.167128	0.745316	0	0	0	0.67857	0	0	0.0615298	0	0.1822	0.508942	0.936309	0.313569	0.414529
K00684		167.953	1.72639	0.630703	131.015	58.9963	75.3848	102.83	55.6959	83.8728	6.84464	19.4945	167.953	40.5376	87.5874	88.9133	103.709	28.0743	39.0102
K00686		0.0710885	0	0	0	0	0	0	0	0	0	0	0	0	0	0	0	0.0710885	0
K00688	ko:K00688 PYG; glycogen phosphorylase [EC:2.4.1.1]	1327.81	1327.81	1081.48	285.018	147.583	254.196	327.589	403.649	541.948	83.5784	240.795	587.989	373.485	453.285	355.847	394.754	547.678	487.68
K00690		118.118	0.33357	0.208574	19.3851	11.8312	4.6106	5.45151	117.473	118.118	0.400897	1.27144	37.3508	9.48976	21.6593	20.6655	14.3788	4.99803	6.68771
K00691		15.3624	0.0526385	0.0164569	15.3624	1.58948	0	0	0.64774	0.509176	0	0	6.6831	1.5715	1.02538	3.2079	5.16895	0.352937	0.129604
K00692		0.300216	0	0.0194063	0	0	0	0	0	0.300216	0	0	0	0	0	0.202651	0.177534	0	0
K00693		625.826	625.826	498.436	7.82854	6.3142	0	0	12.7432	3.17853	0.919085	3.98516	53.5295	70.1706	56.6383	33.614	44.6557	50.5022	35.5394
K00694		410.482	1.73092	0.628436	114.535	43.0875	0	0	366.906	410.482	9.25169	25.3263	96.6025	22.1252	61.8519	76.441	119.56	22.944	19.3018
K00695		0.307288	0	0	0	0.125674	0	0	0.307288	0	0	0	0.0985634	0.0508309	0.145931	0.163053	0.0714217	0	0.221342
K00696		3.49974	0.049274	0.0462149	3.4337	0.826601	0	0	1.92007	0.714947	0.094751	0.328673	0.437591	0.585079	1.13581	1.71592	3.49974	0.825946	0.582335
K00697		226.141	0	0.0931597	12.8494	29.3678	172.663	226.141	22.1228	31.8502	5.67265	17.756	7.21356	2.85077	15.0723	19.3593	25.4255	21.4206	26.0599
K00698		0.504125	0	0	0.12984	0.0685692	0	0	0	0	0	0	0.0179257	0.184892	0.424648	0.504125	0.181852	0	0
K00700		430.931	309.291	279.228	230.783	120.502	69.7044	92.8735	320.422	430.931	19.214	58.9712	307.92	147.857	237.873	230.981	273.468	390.561	350.864
K00702		0.653434	0	0	0.55682	0.04901	0	0	0	0.282599	0	0	0.653434	0.0396456	0.303518	0.317933	0.334233	0.0839505	0.201409
K00703		439.993	124.811	161.985	277.378	140.147	0	0	322.081	439.993	11.215	31.2562	357.484	159.016	299.328	290.666	291.686	334.413	323.769
K00705	ko:K00705 malQ; 4-alpha-glucanotransferase [EC:2.4.1.25]	998.692	743.886	998.692	253.112	112.971	311.193	402.775	504.508	541.481	21.7284	62.954	443.431	233.532	331.262	268.833	356.24	609.957	440.533
K00705;K06044		2.55231	0	0	0.134704	0.0632337	0	0	1.39152	2.55231	0	0	0	0	0.0244753	0	0.107808	0.559626	0.129931
K00712		5.42404	0	0.0141236	2.42161	0.833633	0	0	0.185302	0	2.74364	5.42404	3.47701	0.919568	1.78934	2.26147	2.15345	0.108178	0.0444916
K00720		72.7362	49.9399	56.3079	0.744941	0.936686	0	0	4.94704	4.96899	0.586954	1.5891	0.910928	1.84882	1.50823	1.55556	1.66085	72.7362	52.7691
K00721		467.624	372.747	467.624	154.258	403.072	63.5326	85.6395	342.91	248.691	14.5992	41.8178	184.053	104.725	200.717	307.671	298.982	335.962	315.4
K00728		0.557292	0	0	0	0	0	0	0	0	0	0	0.0224584	0.115822	0.155174	0.557292	0.130192	0	0
K00737		174.57	0.0378131	0.0236437	20.2695	174.57	0	0	123.772	43.5265	0	0	40.6951	16.2664	29.3651	97.1145	76.4257	69.8668	61.3725
K00743		0.837531	0	0	0.274716	0.507776	0	0	0.591223	0.697123	0	0	0.151709	0.0391195	0.542827	0.407829	0.467213	0.648887	0.837531
K00748		437.594	59.1921	58.4973	381.348	301.14	9.46717	12.6425	288.975	354.098	15.9268	47.607	437.594	127.049	294.381	340.496	347.087	307.798	314.063
K00750		1.37296	0	0	0.404613	0.834363	0	0	1.19421	1.17343	0	0	0.127682	0.197544	0.582885	1.37296	0.647653	0.557738	0.788517
K00752		19.293	19.293	18.5172	2.17525	1.39849	0	0	0.976991	3.45597	1.55216	4.94284	2.14138	3.23223	2.01055	2.59205	3.70895	2.16737	2.73675
K00754		33.0425	5.3817	5.86203	25.643	13.7646	0	0	8.70193	12.9767	3.87451	10.6826	33.0425	10.182	22.0808	21.6272	29.7732	16.4208	20.0179
K00756		87.6944	16.745	19.0041	28.6633	67.859	0	0	37.3213	69.4559	10.5663	31.4426	58.4484	40.6864	87.6944	73.5472	67.7757	74.9192	86.8026
K00757		37.848	0.349815	0.172683	16.9313	10.5939	28.1555	37.848	9.96862	13.3571	3.74101	11.7897	14.5824	3.59779	9.01393	16.5499	18.7464	20.3687	18.8941
K00758		268.396	2.01023	3.63023	37.51	23.6768	207.268	268.396	24.7945	16.3176	2.11299	6.87636	27.6502	11.0072	23.4038	30.6576	43.0474	21.8133	22.7884
K00759		476.921	237.407	247.068	316.288	400.374	196.234	259.447	359.596	378.991	36.4207	97.3219	476.921	164.199	371.436	395.579	372.091	311.07	330.248
K00760		140.474	42.6716	57.7688	46.0425	53.2806	21.4292	27.0556	41.6741	57.0438	7.92803	19.8399	41.3799	25.7463	53.2925	57.9267	55.8428	140.474	130.036
K00760;K04075		1.12948	0	0	0.185455	0.457054	0	0	0.957896	1.12948	0	0	0.563288	0.316906	0.505451	0.762418	0.445281	0.633776	0.843311
K00761		95.309	2.76576	2.32384	51.0663	46.3973	26.423	37.2688	76.2218	95.309	6.07322	17.1033	51.2278	17.4466	47.0291	49.004	54.3014	40.2757	48.5404
K00762		264.305	151.685	159.963	177.137	184.826	141.128	186.954	173.487	192.489	25.3474	66.3937	264.305	89.5748	186.118	198.85	201.967	208.848	205.861
K00763		364.454	61.8656	43.9132	90.7399	96.4168	270.963	364.454	89.9377	100.846	26.6822	77.5779	84.0673	33.2814	90.117	93.2349	118.303	198.947	201.38
K00764		483.08	417.421	295.344	364.696	397.177	260.597	349.123	383.072	380.173	44.3395	133.912	483.08	195.288	375.675	416.447	419.931	476.115	451.519
K00765		258.29	93.8467	82.8346	127.446	175.663	86.1323	111.332	185.54	152.544	14.6031	41.6441	168.309	56.2281	121.357	157.292	166.433	258.29	216.762
K00766		668.862	227.912	210.661	484.576	474.425	68.0203	88.1564	428.27	431.624	33.0667	103.526	668.862	205.889	444.85	509.487	514.857	378.116	398.376
K00767		314.533	98.1445	96.0685	165.42	175.772	239.703	314.533	170.814	155.865	33.7481	103.107	257.618	90.2476	182.458	184.599	193.6	210.865	194.1
K00768		306.162	73.6041	72.2381	66.1619	28.0864	236.422	306.162	29.4929	50.3996	14.6112	41.7052	86.579	33.2785	57.2428	54.9245	64.4098	107.815	109.521
K00769		30.755	0.186702	0.0500318	30.755	7.29319	0	0	5.47013	4.90196	1.41897	5.69309	18.7387	4.30712	10.2872	9.92676	10.7306	3.32117	3.67751
K00771		0.310205	0	0	0	0	0	0	0.310205	0	0	0	0	0	0	0.0823004	0	0.0724383	0
K00772		368.889	118.997	103.717	103.546	229.802	34.2315	46.6826	208.168	227.038	26.0281	75.9079	126.415	59.96	152.317	218.415	185.273	368.889	361.317
K00773		530.06	69.9464	76.7229	394.784	327.576	120.579	154.553	329.909	374.009	23.7177	75.1918	530.06	176.759	394.851	403.905	415.799	462.426	441.911
K00782		149.946	22.0409	27.2606	55.7807	80.4512	43.1805	55.7018	63.5836	149.946	8.61642	28.7219	47.4812	12.1613	72.4493	82.4139	101.756	61.8662	101.141
K00783		193.03	6.95599	16.277	156.876	68.2964	6.65221	8.71254	78.0697	109.804	6.83843	24.6701	193.03	53.3359	114.939	120.839	130.761	40.835	49.0474
K00784		253.3	142.371	112.052	80.7799	168.782	0	0	140.216	95.0283	7.95514	25.7461	85.7759	51.0272	101.543	139.62	135.762	253.3	225.806
K00786		1.32986	0.0254775	0	0.424887	1.0685	0	0	0.836032	0.985783	0	0	0.13408	0.0691473	0.628635	0.554519	0.777263	0.683299	1.32986
K00788		180.685	24.5975	22.2185	104.351	92.5656	136.077	180.685	67.5147	58.9491	14.4389	43.0651	120.147	37.7518	89.2786	98.5379	107.072	168.857	148.56
K00789		840.069	290.912	263.114	587.643	596.688	410.1	543.641	565.611	576.955	138.924	387.109	774.372	263.079	596.15	656.873	653.527	840.069	756.804
K00790	ko:K00790 murA; UDP-N-acetylglucosamine 1-carboxyvinyltransferase [EC:2.5.1.7]	1078.89	1039.24	1078.89	589.398	463.301	73.297	95.8589	573.819	542.204	69.9873	199.832	825.632	293.756	583.215	614.317	656.483	930.944	839.908
K00791		836.654	836.654	814.241	300.883	267.731	188.997	243.508	286.57	290.34	23.8658	66.3558	435.521	180.577	320.853	342.694	361.866	485.602	448.086
K00793		585.47	235.287	234.762	399.503	401.465	316.811	411.626	388.244	346.749	58.54	171.347	585.47	197.222	433.265	439.488	452.982	556.638	496.703
K00794		117.05	42.4267	33.5428	100.044	89.5321	0.552633	1.1259	77.2202	91.273	28.9374	80.2621	117.05	40.3671	87.1701	101.74	108.777	109.288	107.375
K00795		204.797	2.26498	1.04051	149.22	92.122	23.0451	26.5217	106.367	83.1661	4.2221	16.2387	204.797	51.0288	110.572	116.101	128.857	33.2731	29.2721
K00796		394.041	47.8603	47.3122	309.679	348.838	148.853	194.388	314.739	301.453	32.6441	94.7823	394.041	119.597	289.42	361.918	359.487	299.958	296.045
K00797	ko:K00797 speE; spermidine synthase [EC:2.5.1.16]	1037.95	531.428	526.823	145.792	191.671	126.423	166.245	276.487	212.868	19.9155	53.8365	201.136	120.565	230.959	232.141	265.888	1037.95	886.141
K00798		94.8843	0.549159	0.449942	53.0098	67.1875	44.9394	58.7914	58.5663	94.8843	3.41076	10.4418	36.3498	11.4096	39.0762	54.899	61.743	34.1725	49.1795
K00799		552.919	2.72347	1.3961	203.071	154.845	413.791	552.919	316.618	333.696	17.7007	56.9543	205.759	63.8613	159.794	190.219	286.829	100.681	120.532
K00800		417.742	137.616	129.179	328.776	319.466	147.242	185.247	321.43	299.813	34.3081	108.362	417.742	134.245	299.577	354.699	362.661	381.461	369.166
K00801		41.5353	0.0833647	0.0173754	26.8123	41.5353	0	0	22.5685	32.5245	1.87023	6.91997	7.97011	4.03491	26.4878	25.5836	24.9559	21.746	27.6138
[truncated: 6,844 more rows]
