# Supplementary material for: Metabolic Strategies Shared by Basement Residents of the Lost City Hydrothermal Field
Source: Appl Environ Microbiol. 2022 Aug 11;88(17):e00929-22. doi: 10.1128/aem.00929-22 (PMC9469722; doi:10.1128/aem.00929-22)
Supplement: Supplemental file 9 — Table S8. Download aem.00929-22-s0009.xlsx, XLSX file, 0.01 MB [file aem.00929-22-s0009.xlsx]

## Sheet: Sheet1
A. Conversion of formate or bicarbonate into methane
			formate -->			bicarbonate -->
Location	Max Temp	pH	methane	Max Temp	pH	methane
Beehive	93.6	nm	-	93.8	nm	-
Marker C	71.9	9.42	-	76	8.94	-
Sombrero2	51.5	8.68	-	nm	8.52	-
Marker 2	47.4	8.79	-	40.8	8.62	-
Marker 8	35.5	9.43	-	31.9	9.16	-
Camel Humps	31.9	8.22	-	40.8	8.14	-
Calypso	21.7	9.59	-	21	9.23	-
Marker 3	21.1	8.61	-	20.9	8.62	-
Sombrero1	13.2	7.95	-	13.6	8.08	-
Sombrero1	9.9	8.38	-	11.6	7.96	-
B. Conversion of methane or formate into dissolved inorganic carbon (DIC)
			formate -->			methane -->
Location	Max Temp	pH	DIC	Max Temp	pH	DIC
Beehive	93.6	nm	+	93.7	10.72	+
Marker C	71.9	9.42	+
Sombrero2	51.5	8.68	+	74.4	9.1	+
Marker 2	47.4	8.79	+	58.8	9.95	?
Marker 8 (Bag 5)	35.5	9.43	+	49.1	9.9	+
Marker 8 (Bag 6)				48.5	9.9	?
Camel Humps	31.9	8.22	+
Calypso	21.7	9.59	+	23.5	9.27	+
Marker 3	21.1	8.61	+	21.4	8.57	-
Sombrero1	13.2	7.95	+
Sombrero1	9.9	8.38	+	13.2	8	-
